# Supplementary material for: Dynamic financial tail risk networks: A backtesting-based conditional expected shortfall approach
Source: PLoS One. 2026 Jun 24;21(6):e0351966. doi: 10.1371/journal.pone.0351966 (PMC13293451; doi:10.1371/journal.pone.0351966)
Supplement: S2 File — (ZIP) [file pone.0351966.s002.zip]

Archive with 216 entries (208 files):
- File/
- File/Benchmark model/
- File/Benchmark model/Static & Time-varying Copula/
- File/Benchmark model/Static & Time-varying Copula/55_price.csv
- File/Benchmark model/Static & Time-varying Copula/ARMAX_2.m
- File/Benchmark model/Static & Time-varying Copula/ARMAX_opt.m
- File/Benchmark model/Static & Time-varying Copula/ARMA_LL.m
- File/Benchmark model/Static & Time-varying Copula/ARMA_LLa.m
- File/Benchmark model/Static & Time-varying Copula/ARMA_mean.m
- File/Benchmark model/Static & Time-varying Copula/AR_test_rank_correl.m
- File/Benchmark model/Static & Time-varying Copula/Backtest_CoES.m
- File/Benchmark model/Static & Time-varying Copula/Backtest_CoVaR.m
- File/Benchmark model/Static & Time-varying Copula/BB7UgivenV_inverse2.m
- File/Benchmark model/Static & Time-varying Copula/BB7UgivenV_t.m
- File/Benchmark model/Static & Time-varying Copula/bb7_rnd.m
- File/Benchmark model/Static & Time-varying Copula/BEKKcov.m
- File/Benchmark model/Static & Time-varying Copula/BEKK_NLdemo.m
- File/Benchmark model/Static & Time-varying Copula/beta_cdf.m
- File/Benchmark model/Static & Time-varying Copula/beta_inv.m
- File/Benchmark model/Static & Time-varying Copula/beta_pdf.m
- File/Benchmark model/Static & Time-varying Copula/bisect2.m
- File/Benchmark model/Static & Time-varying Copula/bivarnormcdf.m
- File/Benchmark model/Static & Time-varying Copula/bivarnormcdf2.m
- File/Benchmark model/Static & Time-varying Copula/bivarnormcdf_arg.m
- File/Benchmark model/Static & Time-varying Copula/bivartcdfmc.m
- File/Benchmark model/Static & Time-varying Copula/bivartLL.m
- File/Benchmark model/Static & Time-varying Copula/bivartpdf.m
- File/Benchmark model/Static & Time-varying Copula/bivnormpdf.m
- File/Benchmark model/Static & Time-varying Copula/bivnorm_tvp1_CL.m
- File/Benchmark model/Static & Time-varying Copula/bivT_tvp1_CL.m
- File/Benchmark model/Static & Time-varying Copula/bivT_tvp1_CL2.m
- File/Benchmark model/Static & Time-varying Copula/break_test_tv_copula_2.m
- File/Benchmark model/Static & Time-varying Copula/chen_fan_PLR_test.m
- File/Benchmark model/Static & Time-varying Copula/claytonCL.m
- File/Benchmark model/Static & Time-varying Copula/claytonCLa.m
- File/Benchmark model/Static & Time-varying Copula/ClaytonUgivenV_t.m
- File/Benchmark model/Static & Time-varying Copula/clayton_cdf.m
- File/Benchmark model/Static & Time-varying Copula/clayton_pdf.m
- File/Benchmark model/Static & Time-varying Copula/clayton_rnd.m
- File/Benchmark model/Static & Time-varying Copula/contour_plots_code.m
- File/Benchmark model/Static & Time-varying Copula/copula_example_code.m
- File/Benchmark model/Static & Time-varying Copula/copula_GOF_stats.m
- File/Benchmark model/Static & Time-varying Copula/copula_GOF_stats_corrected.m
- File/Benchmark model/Static & Time-varying Copula/Copy_of_DCC_NLdemo.m
- File/Benchmark model/Static & Time-varying Copula/corrcoef12.m
- File/Benchmark model/Static & Time-varying Copula/cov12.m
- File/Benchmark model/Static & Time-varying Copula/DCCcov.m
- File/Benchmark model/Static & Time-varying Copula/dcc_likelihood2.m
- File/Benchmark model/Static & Time-varying Copula/DCC_NLdemo.m
- File/Benchmark model/Static & Time-varying Copula/dist_test_PEE.m
- File/Benchmark model/Static & Time-varying Copula/empiricalCDF.m
- File/Benchmark model/Static & Time-varying Copula/empirical_copula.m
- File/Benchmark model/Static & Time-varying Copula/fattailed_garch2.m
- File/Benchmark model/Static & Time-varying Copula/fattailed_garchlikelihood2.m
- File/Benchmark model/Static & Time-varying Copula/fattailed_garchsimulate2.m
- File/Benchmark model/Static & Time-varying Copula/fdis_cdf.m
- File/Benchmark model/Static & Time-varying Copula/frankCL.m
- File/Benchmark model/Static & Time-varying Copula/frankcopularnd.m
- File/Benchmark model/Static & Time-varying Copula/GJR_GARCH_vol.m
- File/Benchmark model/Static & Time-varying Copula/Gumbel.m
- File/Benchmark model/Static & Time-varying Copula/gumbelCL.m
- File/Benchmark model/Static & Time-varying Copula/gumbelCLa.m
- File/Benchmark model/Static & Time-varying Copula/gumbelcopularnd.m
- File/Benchmark model/Static & Time-varying Copula/GumbelUgivenV_inverse2.m
- File/Benchmark model/Static & Time-varying Copula/GumbelUgivenV_t.m
- File/Benchmark model/Static & Time-varying Copula/gumbel_cdf.m
- File/Benchmark model/Static & Time-varying Copula/gumbel_pdf.m
- File/Benchmark model/Static & Time-varying Copula/Gumbel_rnd.m
- File/Benchmark model/Static & Time-varying Copula/Gumbel_tvp1_CL.m
- File/Benchmark model/Static & Time-varying Copula/hessian.m
- File/Benchmark model/Static & Time-varying Copula/hessian_2stage.m
- File/Benchmark model/Static & Time-varying Copula/ibm_ccola_rets.txt
- File/Benchmark model/Static & Time-varying Copula/IndepCop_cdf.m
- File/Benchmark model/Static & Time-varying Copula/jbfill.m
- File/Benchmark model/Static & Time-varying Copula/kappa2tau.m
- File/Benchmark model/Static & Time-varying Copula/LLgrad_1.m
- File/Benchmark model/Static & Time-varying Copula/logserrnd.m
- File/Benchmark model/Static & Time-varying Copula/Main.m
- File/Benchmark model/Static & Time-varying Copula/margin_margin_copula_CL1.m
- File/Benchmark model/Static & Time-varying Copula/multigarch_AJP.m
- File/Benchmark model/Static & Time-varying Copula/mvt_cond_cdf.m
- File/Benchmark model/Static & Time-varying Copula/newey_west.m
- File/Benchmark model/Static & Time-varying Copula/nines.m
- File/Benchmark model/Static & Time-varying Copula/nonparam_tail_dep.m
- File/Benchmark model/Static & Time-varying Copula/NormalCopula_cdf.m
- File/Benchmark model/Static & Time-varying Copula/NormalCopula_cdf_corrected.m
- File/Benchmark model/Static & Time-varying Copula/NormalCopula_CL.m
- File/Benchmark model/Static & Time-varying Copula/NormalCopula_CLa.m
- File/Benchmark model/Static & Time-varying Copula/NormalCopula_pdf.m
- File/Benchmark model/Static & Time-varying Copula/nwest.m
- File/Benchmark model/Static & Time-varying Copula/plackettCL.m
- File/Benchmark model/Static & Time-varying Copula/PlackettUgivenV_inverse2.m
- File/Benchmark model/Static & Time-varying Copula/PlackettUgivenV_t.m
- File/Benchmark model/Static & Time-varying Copula/plackett_cdf.m
- File/Benchmark model/Static & Time-varying Copula/plackett_pdf.m
- File/Benchmark model/Static & Time-varying Copula/plackett_rnd.m
- File/Benchmark model/Static & Time-varying Copula/quantiledep.m
- File/Benchmark model/Static & Time-varying Copula/randint.m
- File/Benchmark model/Static & Time-varying Copula/rankcorrel.m
- File/Benchmark model/Static & Time-varying Copula/ranks.m
- File/Benchmark model/Static & Time-varying Copula/readme.txt
- File/Benchmark model/Static & Time-varying Copula/rho2theta.m
- File/Benchmark model/Static & Time-varying Copula/rotgumbelCL.m
- File/Benchmark model/Static & Time-varying Copula/rotgumbelCLa.m
- File/Benchmark model/Static & Time-varying Copula/Rotgumbel_GAS_CL.m
- File/Benchmark model/Static & Time-varying Copula/Rotgumbel_GAS_CLa.m
- File/Benchmark model/Static & Time-varying Copula/Rotgumbel_GAS_one_step.m
- File/Benchmark model/Static & Time-varying Copula/Rotgumbel_GAS_rnd.m
- File/Benchmark model/Static & Time-varying Copula/skewtdis_ARMA_GJRGARCH_LL.m
- File/Benchmark model/Static & Time-varying Copula/skewtdis_cdf.m
- File/Benchmark model/Static & Time-varying Copula/skewtdis_inv.m
- File/Benchmark model/Static & Time-varying Copula/skewtdis_LL.m
- File/Benchmark model/Static & Time-varying Copula/skewtdis_LLa.m
- File/Benchmark model/Static & Time-varying Copula/skewtdis_pdf.m
- File/Benchmark model/Static & Time-varying Copula/skewtdis_rnd.m
- File/Benchmark model/Static & Time-varying Copula/stable0rnd.m
- File/Benchmark model/Static & Time-varying Copula/stable1rnd.m
- File/Benchmark model/Static & Time-varying Copula/stat_bootstrap_function_21.m
- File/Benchmark model/Static & Time-varying Copula/sym_jc_cdf.m
- File/Benchmark model/Static & Time-varying Copula/sym_jc_CL.m
- File/Benchmark model/Static & Time-varying Copula/sym_jc_example_code.m
- File/Benchmark model/Static & Time-varying Copula/sym_jc_pdf.m
- File/Benchmark model/Static & Time-varying Copula/sym_jc_rnd.m
- File/Benchmark model/Static & Time-varying Copula/sym_jc_tvp_CL.m
- File/Benchmark model/Static & Time-varying Copula/tail_copula_Gumbel.m
- File/Benchmark model/Static & Time-varying Copula/tail_copula_t.m
- File/Benchmark model/Static & Time-varying Copula/tail_Gumbel_copulaCL.m
- File/Benchmark model/Static & Time-varying Copula/tail_tcopulaCL.m
- File/Benchmark model/Static & Time-varying Copula/tau2kappa.m
- File/Benchmark model/Static & Time-varying Copula/tCopula.m
- File/Benchmark model/Static & Time-varying Copula/tcopulaCL.m
- File/Benchmark model/Static & Time-varying Copula/tcopulaCL2.m
- File/Benchmark model/Static & Time-varying Copula/tcopulaCL2a.m
- File/Benchmark model/Static & Time-varying Copula/tcopulaCLa.m
- File/Benchmark model/Static & Time-varying Copula/tCopula_cdf.m
- File/Benchmark model/Static & Time-varying Copula/tCopula_cdf_new.m
- File/Benchmark model/Static & Time-varying Copula/tCopula_cdf_new_corrected.m
- File/Benchmark model/Static & Time-varying Copula/tcopula_GAS_CL.m
- File/Benchmark model/Static & Time-varying Copula/tcopula_GAS_CLa.m
- File/Benchmark model/Static & Time-varying Copula/tcopula_GAS_one_step.m
- File/Benchmark model/Static & Time-varying Copula/tcopula_GAS_rnd.m
- File/Benchmark model/Static & Time-varying Copula/tcopula_pdf.m
- File/Benchmark model/Static & Time-varying Copula/tdis_cdf.m
- File/Benchmark model/Static & Time-varying Copula/tdis_inv.m
- File/Benchmark model/Static & Time-varying Copula/tdis_pdf.m
- File/Benchmark model/Static & Time-varying Copula/theta2rho.m
- File/Benchmark model/Static & Time-varying Copula/weighted_chi2_1df_cdf.m
- File/Benchmark model/Static & Time-varying Copula/YYYYMMDD2cols3.m
- File/Copula/
- File/Copula/55_price.csv
- File/Copula/factor_cop_FXpdf_GL_Skewtt.m
- File/Copula/factor_cop_Gcdfinv_spline.m
- File/Copula/factor_cop_Gcdf_calc1_Skewtt.m
- File/Copula/factor_cop_Gcdf_calc1_Skewtt_loading.m
- File/Copula/factor_cop_Gcdf_GL_Skewtt.m
- File/Copula/factor_cop_Gpdfvec_Skewtt.m
- File/Copula/factor_cop_Gpdf_calc1_Skewtt_loading.m
- File/Copula/factor_cop_Gpdf_GL_Skewtt.m
- File/Copula/fminsearchbnd.m
- File/Copula/Gcdfpdf_Skewtt.m
- File/Copula/Gcdfpdf_Skewtt_TOOL_temp.m
- File/Copula/GLNodeWt.m
- File/Copula/GLquad.m
- File/Copula/LL_eacht_GASFacCop_Skewtt_Ngroup.m
- File/Copula/LL_GASFacCop_Skewtt_NGroup.m
- File/Copula/LL_GASFacCop_Skewtt_VT.m
- File/Copula/Main.m
- File/Copula/nines.m
- File/Copula/rhobar2betabar.m
- File/Copula/skewtdis_cdf.m
- File/Copula/skewtdis_inv.m
- File/Copula/skewtdis_pdf.m
- File/Copula/skewtdis_rnd.m
- File/Data/
- File/Data/balance.csv
- File/Data/chaijie.csv
- File/Data/EStable.csv
- File/Data/gz.csv
- File/Data/hs300.csv
- File/Data/huigou.csv
- File/Data/mbeta.csv
- File/Data/price.csv
- File/Data/qyz.csv
- File/Data/roa.csv
- File/Data/stock list.txt
- File/Factor Copula/
- File/Factor Copula/55_price.csv
- File/Factor Copula/factor_cop_FXpdf_GL_Skewtt.m
- File/Factor Copula/factor_cop_Gcdfinv_spline.m
- File/Factor Copula/factor_cop_Gcdf_calc1_Skewtt.m
- File/Factor Copula/factor_cop_Gcdf_calc1_Skewtt_loading.m
- File/Factor Copula/factor_cop_Gcdf_GL_Skewtt.m
- File/Factor Copula/factor_cop_Gpdfvec_Skewtt.m
- File/Factor Copula/factor_cop_Gpdf_calc1_Skewtt_loading.m
- File/Factor Copula/factor_cop_Gpdf_GL_Skewtt.m
- File/Factor Copula/fminsearchbnd.m
- File/Factor Copula/Gcdfpdf_Skewtt.m
- File/Factor Copula/Gcdfpdf_Skewtt_TOOL_temp.m
- File/Factor Copula/GLNodeWt.m
- File/Factor Copula/GLquad.m
- File/Factor Copula/LL_eacht_GASFacCop_Skewtt_Ngroup.m
- File/Factor Copula/LL_GASFacCop_Skewtt_NGroup.m
- File/Factor Copula/LL_GASFacCop_Skewtt_VT.m
- File/Factor Copula/Main.m
- File/Factor Copula/nines.m
- File/Factor Copula/rhobar2betabar.m
- File/Factor Copula/skewtdis_cdf.m
- File/Factor Copula/skewtdis_inv.m
- File/Factor Copula/skewtdis_pdf.m
- File/Factor Copula/skewtdis_rnd.m
- File/Network/
- File/Network/adjacency_matrix_reshape_skewt.csv
- File/Network/Main.R
- File/Regression/
- File/Regression/mixedpanal.csv
- File/Regression/Stata command.txt
