# Supplementary material for: Dynamic financial tail risk networks: A backtesting-based conditional expected shortfall approach
Source: PLoS One. 2026 Jun 24;21(6):e0351966. doi: 10.1371/journal.pone.0351966 (PMC13293451; doi:10.1371/journal.pone.0351966)
Supplement: S2 File — (ZIP) [file pone.0351966.s002.zip › File/Benchmark model/Static & Time-varying Copula/55_price.csv]

	000002	600048	600340	000069	600383	600663	002146	000046	600208	000732	000540	000671	600177	000402	000656	000961	601398	601939	601288	601988	600036	601328	601166	600000	601998	600016	601818	000001	601169	600015	002142	601009	600030	600837	000617	000776	601688	600999	601788	600061	601377	000783	000728	000987	601318	601628	601601	000627	600390
1	0.0160003413464413	0.00886530628956317	0.144221710561685	0.0194416816145853	0.028551901928441	0.00848661387731875	-0.019666317209996	0.0745888569910726	0.00743497848751806	0.14845914482747	-0.0168780377873516	0.0432057858755313	0.0399858241316919	-0.028284713838582	0.0341563257966411	0.0229895182246991	-0.00917437627604123	-0.0163938097756764	-0.0184167267862312	-0.00318979536810016	0.0372241989391311	0.0072072384049493	0.0702933268295332	0.0402468805085934	0.0155041865359653	0.0104530568520893	0.0149034055025747	0.0342558893632012	0.0209066848193138	0.0273241042745545	0.0350913198112699	0.0154018446115067	0.0205252359447305	0	0.0376358751588697	-0.0261111440036856	-0.00243210496861224	0.00376445725544272	0.00436364328777294	0.0340262710572352	0.0011757790890119	-0.00933713599594022	0.00703608883406925	0.0385109059544271	0.00724415876233486	0.0133370875315375	0.00222965532726915	0	0.034486176071169
2	-0.045225098004936	-0.0666000739218937	0.0192313619278872	-0.0417751160652329	-0.062663736435304	-0.00564973254211898	-0.0979950121235937	-0.00312989300892763	-0.0205807077000209	-0.0147858780450876	-0.396990481117192	-0.0759558322422018	-0.0115385895564937	-0.0207046733616911	-0.00876902752359099	-0.0953101798043248	0.013730192811902	0.0102775827582402	0.00371057939653574	-0.00320000273067067	-0.030282404769173	0.00179372245402698	-0.00280308522711659	-0.00494316379751947	-0.00220022090960259	0.00346021106489558	-0.00296296513065686	0.0264729624541964	-0.00592887112227869	0.00179533261867437	-0.00620844566248424	0.00435730536895562	-0.0197574815884001	-0.0055524851147859	0.0193658553534313	-0.0374656404381999	-0.0180185055026785	-0.280728313487199	-0.00728335339110808	0.00989661698692013	0.0203554571077857	-0.0160759963294925	-0.00615386557437825	0.0673225347535946	-0.0147504492195973	-0.0154876259947665	-0.00984788621215804	-0.0344465744633389	0.0511078958463709
3	-0.00118694375952888	0.0112571545246345	0.00853490244983757	-0.022843632919467	-0.00157853229304972	-0.0193069994317483	-0.0322788179573252	-0.76348443943289	-0.0210131895988164	-0.0343468105325573	-0.00999553983167933	-0.0224448324805646	-0.0165776590198146	-0.00559442018532441	-0.0372713947972318	-0.0191828194167742	-0.00913248356327245	-0.0164952193691108	-0.00371057939653574	-0.00966191091173707	-0.0288519038057027	-0.123849788338621	-0.0444836610062183	-0.0394189488561807	-0.0290523225945019	-0.0298006276793041	-0.0270693219682181	-0.0443254377389937	-0.0271237119991432	-0.0291194368932288	-0.0380825710472092	-0.0320292425722766	-0.0162479396442299	-0.00782564083139015	-0.029191261907846	-0.00137419287806395	-0.0242588223934246	-0.0135959160476395	-0.00954836486869404	-0.0281452985753199	-0.00983519643360653	-0.0144025533279226	-0.0222924969373306	0.00720800237577901	-0.029523223134011	-0.0124561588851129	-0.0315310562478626	-0.00703402665738007	-0.050578375050307
4	-0.0325919010014637	-0.0235971307602103	0.0634165510768594	-0.0116205310230186	-0.0321054862079648	-0.0315391010898121	-0.0171139373722511	-0.0181000416436179	-0.0175272257089603	-0.123451692938452	-0.0907543632684638	0.0112853862316662	-0.0483477841577939	-0.0313415966466259	-0.0014074597678797	-0.0185190477672372	-0.0255530744246177	-0.0210091760893434	-0.00372439909098232	-0.00324149392417095	-0.0232103256447251	-0.024641903936929	-0.0200080775999414	-0.0314161962333785	0.0615578929994334	-0.0325526030377483	-0.00611622701743619	0.00752536112894786	-0.0081800047119307	-0.0501761657773092	-0.00463178225003835	-0.0135595297856326	-0.0357322650881273	-0.0447579006414935	-0.0948714389834229	-0.0429901849313685	-0.0205310890036858	-0.040431820888041	-0.0600712694090664	-0.0167134809737406	-0.0648486467409248	-0.0254666064370608	-0.0283512358814244	-0.0200561448536281	-0.0415947295914578	-0.0355001227058369	-0.0296841582877003	-0.0531526069777337	-0.0127865354235936
5	0.00367422336188428	0.00190839752576011	-0.0968623439061855	-0.0157071292053579	0.00162999221093107	-0.0418471099355004	-0.02210677578103	-0.0563529365511319	0.0271334475144003	-0.046409279795125	0.0119285708652734	0.0111594462488984	0.0173917427118693	-0.0131101659242079	0.00561799230422322	-0.0209871291646682	-0.0334959544281821	-0.0389659685333836	-0.0226424767497598	-0.0296562095828881	-0.0481021418018006	-0.0489980859915762	-0.0381434492990267	-0.0401573218470643	-0.0683838580698333	-0.0317486983145805	-0.0406941908265543	-0.0618508635396791	-0.0376613546363105	-0.0345713440650885	-0.0359206860571613	-0.0394482703280032	-0.0312012173649738	-0.0370634173768876	-0.0109158148769959	-0.0563987085690405	-0.0414704328872966	-0.0421356852412287	-0.0589117479300563	-0.0313863138206707	-0.0392207131532816	-0.060314650021386	-0.0474923054538321	-0.0209066848193138	-0.0497569234654756	-0.0420932709115411	-0.0419983596879643	-0.0430991924818522	-0.0607921961779496
6	0.0301046213991083	0.0456530136731788	0.0819811169095344	0.0324493103484316	0.0399095262303923	-0.0132970281434894	0.0649061006307745	-0.00484262447578776	0.0132955424812444	-0.0957975092486674	0.0117879557520424	0.00246305543239789	0.0240492552326699	-0.00735838493118712	0.0793960862478378	0.0775107505892669	0.00727275932907956	0	0	-0.00335008688528204	-0.0128261698484202	0.0173164500114611	-0.00155642054765792	0	-0.00228571528085597	0.0206580116204222	-0.00320000273067067	0.0206443275803458	-0.0226424767497599	0.00501254182354449	-0.0194369578765028	-0.0251660974477019	-0.0117451014582826	-0.0271621636861537	-0.0932391551254814	-0.032101521886855	-0.0613005258637958	-0.0439894992503076	-0.0537901745861378	-0.050530808647216	-0.0388078951485538	-0.065311563096023	-0.028615667366557	0.046860066645821	-0.0255964219422284	-0.0470249386448631	0.0207312459206199	-0.0614345351999801	0.0269830873033508
7	-0.035006591999315	-0.0211696815077129	0.0108109161042154	-0.0537834528234229	-0.0110150602306773	-0.0492233288378445	-0.0189209873889511	-0.0370870686623359	-0.0602709107946486	0.0957975092486674	-0.0439192339348353	-0.0154945771110415	-0.00895083052008472	-0.0118872127840466	-0.00388853373969233	-0.0118461405041623	-0.00241838086428148	-0.00886923774077975	-0.0192684188658772	-0.0135137191667227	-0.010380716054561	-0.00430108189939071	0.00233372334621995	-0.00110803335436183	0.00456621797958112	0.0489671709846566	-0.0259754864032609	-0.00240674003056496	-0.00876237807898583	0.0478373294141599	-0.0168237515779146	-0.0159024757940589	0.013411768510752	-0.00879955395184862	-0.0685626714372969	-0.0341395413134378	-0.0252195713321162	-0.0198189806596583	-0.029374608679904	-0.0278225055992989	-0.0128250154759169	-0.0320027310861741	-0.0212451086137362	-0.0433451245383765	-0.0235362666354164	-0.00743497848751806	-0.0332784619727082	0.03784235318316	-0.0547145004088767
8	0.0290577344795429	0.0507815355543575	0.0259849935978305	0.0344404899802919	0.0110150602306773	0.060186633635114	0.0100615717454349	0.0322208790111629	0.0198419207990039	0.073933953185215	0.0546041340348515	0.0105623846217227	0.0391822892997484	0.0410013506322955	-0.0196727655987048	0.0379977519063059	0.00723766730023057	0.0154699217721317	0.0192684188658772	0.0202027073175195	0.052509945271964	0.0422003544903764	0.0617666176923222	0.0476280489892549	0.0532276410110628	0.0749925365634558	0.0387145121806904	0.045917424474748	0.087378013107394	0.0690564220573391	0.0534367042254278	0.0540023220263293	0.0327629631246236	0.0468643089762177	0.107294128893221	0.0683651726319137	0.0460734076153217	0.0384505443198844	0.0739789149166579	0.0318793062949134	0.0877470664486908	0.0476280489892549	0.0729387232628378	-0.0145794497631573	0.0413081080522164	0.00990107098271187	0.0593165771564195	0.0105541876786903	0.0547145004088767
9	-0.0339838528155987	-0.0591888713903308	0.1456505768191	-0.0534886849509864	-0.0563302564427199	-0.0527700359800645	-0.0619464071144469	-0.0297051544139157	-0.0797153218464184	-0.118773344855235	-0.0284193550397847	-0.0757257105281357	-0.0302314587796637	-0.0380162737888421	-0.0900261516577197	-0.0826752328267424	-0.0145281005629099	-0.00660068403135194	-0.0153849188394795	-0.0100503358535016	-0.0174785972739593	-0.0229895182246986	-0.0379651102259961	-0.0181338302380398	-0.0374081020661701	-0.0384984781328843	-0.0354304369795004	-0.040510382163502	-0.021396638993548	-0.081526607634208	-0.07563741420562	-0.0417472666893137	-0.0352640065292125	-0.0418265149462607	-0.082514099894734	-0.0430473646476237	-0.0450915715030651	-0.0409557648368213	-0.0428514574093395	-0.0466164151144102	-0.0776084192773574	-0.0372293417683562	-0.0557056561390623	-0.0371756317487391	-0.0214130640343813	-0.0312720917442748	-0.0289735380351557	-0.05115516330093	-0.0482911206591163
10	-0.00247218914538916	-0.00753299230754489	0.112703880538161	0.0136427764037865	-0.0234516610350497	-0.00907222717231049	-0.0239532410224927	-0.0203052661607457	-0.0390505148718732	-0.0496185326495908	-0.0980973605853532	-0.0519952951183802	-0.011952333523841	0	-0.040671039730928	-0.0305769735692833	0.0193242728264029	0.00879126541117059	0	-0.00675678246287981	-0.0152287207018249	-0.0127661308230358	0.00303030534917914	0.00107584733346311	0.0309075374630765	0.00170503025108393	0.00653597097978542	-0.0126622131924181	0.00820517423918554	0.0162760893145473	0	0.0133093313687804	0.00831259981936538	0	0.0228146777661715	-0.0344473138460799	-0.00196463717416462	-0.00587003781979556	0.0259305799210026	-0.035621683122562	-0.0033681406041226	0.00114876520387375	0.00301053915287142	-0.0604514266539202	-0.0236231457634357	0.00759497321744451	0.00926609897378183	-0.0308579883599054	-0.00349854584251341
11	-0.00247831601446702	0.0242775695813466	0.104299685319096	-0.00135593241113585	0.00338409798424055	-0.00248859522876543	-0.0146522767868702	0	-0.0223722977545331	-0.00268096675325769	-0.0010970928143732	0.046647688791785	-0.0182007046468464	-0.0210851184870713	0.0478912877044149	-0.0194600735547121	-0.0193242728264029	-0.0132160513915263	-0.0116960397631913	0	-0.00598548174303781	-0.00860220358266317	-0.0137092779250336	-0.0350145178451022	0.00865806274311476	-0.00855437209665877	0	0.0310658195748905	-0.0133678083179922	-0.00190114125702445	-0.0123204843880407	0.00837826564599764	0.00824406977508207	0.0137244824255656	-0.0137648422462537	0.0201044384866758	-0.0208651384639618	0.0100419253892019	0.00213083396200942	0.0334985400744841	0.0033681406041226	0.0125500791542885	0.00698954418171205	0.0309203376542264	-0.0148002199861406	0.0081633106391612	-0.00389105549296653	0.0113315660095501	0.0655601953124081
12	-0.0854335563084128	-0.130899119454201	-0.12744494656812	-0.051507557145932	-0.118205422146296	-0.00750316150315511	-0.0766658817479171	-0.04189094170916	-0.0824966966351031	-0.0189707586297811	-0.0967382022362671	-0.0970543272914859	0.0040733253876355	-0.0419641990990323	-0.0746615287690195	-0.111932280821061	-0.0221957323917843	-0.0178975694575427	-0.0158106060266423	-0.0205486682273877	-0.0393579438382776	-0.0240448742540029	-0.0240601439291916	-0.0282345124625971	-0.0306369694618898	-0.0155847310166981	-0.0164207302123274	-0.022606554628914	0	-0.0417739222456373	-0.0251059211310767	-0.0107850056765626	-0.00741659765504954	0.00371057939653596	-0.046091107200267	-0.0093533982984475	0.00999009307508647	-0.0159466241139401	0.0147900435263275	0.0825736311782701	-0.00945952999752464	0.023530497410194	0.0138342127295483	-0.0417739222456373	-0.0402219723961759	-0.031123502920662	-0.0221738574943222	0.0277795641070757	-0.0154358081298396
13	-0.0218587938124992	-0.027720325032965	0.015302083787998	-0.0911758806658698	-0.07703708965512	0.0545515787355475	-0.0187673068516916	-0.0634695739486664	-0.0939597407064534	-0.134509005372244	-0.116574576294815	-0.0799196231758734	-0.0618321595398279	-0.0322608622182214	-0.0557913596284156	-0.0629931143474254	-0.00750942202213145	-0.00679504313282875	-0.020121403199421	-0.0139375078437816	-0.0134712409898796	-0.008888947417246	-0.0270717169282642	-0.0220043620510326	-0.0454623740767575	-0.0373376704376445	-0.0234516610350499	-0.0355211869889338	-0.0455345997096659	0.00297177038915741	-0.0170944333592997	-0.0219253606289658	-0.0720105359762719	-0.0237362798988308	-0.110372247108271	-0.00194615695548572	-0.00999009307508647	-0.0396945986849468	0.0100167782434712	-0.149594863291397	-0.0953780707714578	-0.023530497410194	-0.0238342960641318	-0.0618965116747323	-0.124216472009214	-0.0502751371640104	-0.0819961174092132	-0.0391111301166258	-0.115286155457796
14	0.0150791068271201	0.00539084863487638	0.00672648276095034	0.00468384931242638	0	0.0509762869352204	-0.0302220803485815	-0.0114614435190064	0.0409839247286892	0.0201401075491181	-0.0136801039040801	0.00955421280481161	0.0298211661417769	0.0210875616200963	-0.0678225963387611	-0.039793048557442	0.0394139685408765	0.0487901641694319	0.0553500950831649	0.0512932943875506	0.0545429813058922	0.0242569776455599	0.0294255822755929	0.0333940068153904	0.0207142043875632	0.0494800572633698	0.0201349084090559	0.0197537287362328	0.0568574175399306	0.0706400469540887	0.0411667626670935	0.0445588461496693	0.0544881852840695	0.119046459703156	0.00646205802809119	0.0638280415339723	0.0613330880168084	0.0664073723383471	0.0588642301637732	-0.0358627211609051	-0.0318691613747286	0.106380403558572	0.059500727107614	-0.0100769879503568	0.0817598000285287	0.0848323878006298	0.0649102746354906	0.0445756245887046	0.045102098600692
15	-0.0516513964504639	-0.0875980593179859	-0.0820465762752014	-0.0593598456591198	-0.0969542410048918	-0.0159396164121568	-0.0752887999437661	-0.0872733971666824	-0.147694879484387	-0.0999220250268877	-0.0364696797813915	-0.112251611043154	0	-0.0578195708888263	-0.107311735789088	-0.108522930762339	0.00241254640538413	-0.00869570696755395	-0.00772204609391025	-0.0134230203321408	-0.00257179738837143	-0.0175828705578667	-0.0189879122446914	0.00677203490994449	-0.0347659578432136	0.00687287928776192	-0.037229341768356	-0.0203773645531395	0.005104656311683	0.0218787213758072	-0.0368656807677028	-0.013041085829264	-0.051825067864586	-0.0435848799791305	-0.0520563619560535	-0.06642882323403	-0.0553270639565966	-0.0524211303636073	-0.0399414113216281	-0.119993958511454	-0.0945394668567334	-0.0762273653878842	-0.0356664310434822	-0.0177471718963469	-0.0400445495310588	-0.0726946797862054	-0.0978984225138961	-0.0417306724564732	-0.0956081979856398
16	0.125078865005281	0.177025869219244	0.130251307074178	0.152969344781427	0.150913383377467	0.0857353783476991	0.156939483522538	0.216834382120945	0.160565070004922	0.0512085450337136	0.144718582015087	0.126413924855659	0.0757555423609082	0.0878613557913344	0.134995164537505	0.195308752320766	0.0355066884569097	0.0469169197877517	0.0380273955892393	0.0200675630508094	0.0575398384655319	0.0560491513856627	0.0761027863001549	0.0536527134923199	0.0617338842707207	0.0549680410771609	0.0438518825288494	0.0605145280531354	0.0428565832180428	0.0328189099243179	0.0623902925992814	0.0691519678201162	0.078404705669298	0.0810341900207465	0.0711957021667509	0.0501533219491397	0.0524901826213968	0.0687613632094966	0.0477417628852153	0.0567894509903217	0.0695576837019103	0.0472698094767234	0.0544287074990053	0.0706915545128344	0.101008200918963	0.088462513037102	0.109989249907096	0.0739050294843293	0.0763536921955033
17	-0.00888894741724622	-0.0158576167333391	0.0087984878827494	0.0293522120125274	-0.0236231457634359	-0.010589580073241	-0.0103360093306621	-0.0282432123133951	0.0277445286336551	0.0348136423041405	0.0657738517455639	0.0428199971829279	0.0221269248618405	0.00930239266231347	0.0227761848905561	-0.00872279674035381	0.00925932541279684	0.0185763855729353	-0.00373832211060721	0.00660068403135194	-0.00650408796917645	0.00626961301359552	-0.00817544501524159	-0.00749067172915741	0.00883007944827208	0.00807106883379149	0.00985229644301167	-0.0029403137913957	0	-0.0140599855682986	0.0110276806770626	0.0285420033394845	0.0194811355718225	0.0118217389651667	0.0303407170526722	0.0147513430870725	0.0178324762955562	0.0144813471947107	0.0085106896679088	0.0369500162334759	0.00865806274311431	0.00209643682652816	-0.000929800159966909	0.0318434865419537	0.0422259671669454	0.112451876833469	0.0658833850555354	-0.0106101791120154	0.0174650630221516
18	-0.041672696400568	-0.0366266779762348	-0.00264200946283877	-0.0654572166546437	-0.0787155674654738	-0.0229730131700254	-0.0533459807052927	-0.0371395469494566	-0.0829490829807507	-0.0348136423041405	-0.0571584138399488	-0.0311693799629529	-0.00381316000641396	-0.0234202742080984	-0.118513076883989	-0.0659579677917974	-0.0115876151723879	-0.0227517569834159	-0.0075188324140274	-0.0165841280155352	-0.0314856165735664	-0.00208550649102146	-0.0349314178841111	-0.0250148986757739	-0.0335226920386436	-0.0277116347083379	-0.0264916154469763	-0.0244423494447297	-0.025693112923955	-0.0387960245851771	-0.0191248909096822	-0.0363676441708747	-0.0410229793465775	-0.0403324420059716	-0.047871046457669	-0.0503624795364379	-0.0388858854933885	-0.0324703850307841	-0.0538104488975719	-0.033192967355764	-0.0440599897940306	-0.0406038682242658	-0.0273472959368948	-0.0232856694006474	-0.0399042841945065	-0.0488724043931716	-0.0357948020773557	-0.043603637482132	-0.0414440785216543
19	-0.0588807974177121	-0.0608837227376928	-0.107125741182395	-0.0344087796855419	-0.0306369694618898	-0.0552379216038097	-0.046259123381913	-0.00814115758370004	-0.00270636159774318	0.077438055038203	-0.105905326349591	-0.00853048988373151	-0.0192870009419788	-0.0272234586106563	-0.038282186571017	-0.0691838752121046	0.0023282897595911	-0.0126317469059007	-0.038466280827796	-0.020270964373619	-0.0386148361277794	-0.0232323014932685	-0.03139975386798	-0.031322471129041	-0.0370412716803492	-0.0302036382027449	-0.0272125635248848	-0.0381350022076181	-0.0398214941866715	-0.0355842787249121	-0.0446827574668736	-0.0146978338356929	-0.0436526301577365	-0.045514112487365	0.00321027563024812	-0.0332711706060511	-0.0394528484118006	-0.038692799718822	-0.0372713947972318	-0.0266006817971789	-0.0495275366988479	-0.0366504096188214	-0.0399858241316919	-0.0577778006668113	-0.0646587722908385	-0.0227083993698125	-0.0814609464589808	-0.0282504662858516	-0.0335368348099196
20	0.00140944350323369	-0.00552182518430788	0.0851938645158321	-0.00763945655795761	-0.0022246950221112	-0.0272284421276741	-0.00575541157062065	0.010840214552865	-0.0585941642660528	-0.0871468691651638	-0.0109590137897195	-0.00938974034983908	0.03445316841339	-0.0163669774642055	0.0596485358433796	0.00713778904829221	-0.0187798946515962	0.00211640290637782	-0.00392927813988952	-0.0137459209046353	0.00436491308470099	-0.0303710978762988	-0.0128412679483243	-0.0206666368085595	-0.0142520227072014	-0.00855437209665877	-0.013889112160667	-0.0100820009633029	-0.0136341912758038	0.0104315787098157	-0.0106838623083125	0.0135748690910691	-0.0301976764444438	-0.0674142080374938	-0.0791750286603139	-0.0675724167026601	-0.0452752220619872	-0.026065767629341	-0.0343381375808915	0.0102172025466549	-0.0457826431054769	-0.0439377030314199	-0.0395789862806581	-0.00746272120158942	-0.0177486633586943	0.0278763695282547	-0.0234677436496544	-0.0144302648290289	-0.0300479823596915
21	0.0386788545651113	0.0705420584737806	-0.0246385307645558	0.079570675566589	0.0393063699266429	-0.0304266866307077	0.050643732818755	0.0473772810110111	0.0339015516756813	-0.0551518200750802	-0.0138698478641504	0.0355249711623851	0.00749769210580054	0.0308716636670872	0.00823803285934233	0.121726569436471	0.00708385488840491	0.00421941554270822	0.0156253179030809	0.0205486682273877	0.02239542350853	0.00220022090960259	0.0168205807998056	0.0206666368085595	-0.0168882180285217	0.0354467489957477	-0.00701757265864655	0.0100820009633029	0.020899402267216	0.0269909358268476	0.0159832917748113	0.0418102700600151	-0.0136180043684404	0.0209496263115372	0.0315860658365161	-0.0490918420330018	-0.0518474645319631	-0.00973028464257597	-0.0194009612498967	-0.0656403562280665	-0.0555698511548108	-0.0646961379713753	-0.0336873959836756	-0.0118408272563233	0.0365375074313588	0.0518944882047738	0.0391584421290068	-0.0629893341507419	-0.0538093706380338
22	0.0214485434074838	0.0434192379566447	-0.0190268750546942	0.0224099013995842	0.0316148563817031	0.0233035856778838	0.0403280453869717	-0.0051546505886646	-0.0153956854779735	-0.0367495422087414	0.0221003470006658	0.0660548216555352	0.00651468102119379	0.0127187724077746	0.0796920396473597	0.0740180076896246	-0.0190029471256152	0.00420168685369982	0.00386847677792024	-0.010221554071538	0.0135365857175334	0.0109290705321901	-0.00477707914827885	-0.0114286958236232	-0.00487805845343292	0.00331126130365589	-0.0106195688274602	-0.00628932890756406	-0.00207039411430809	0.003666365243578	0.00421941554270822	0.00215285336110105	0.00637815374075323	0.0133254545971493	-0.0831989438549741	-0.0237612536704814	-0.00779080178776814	0.00884961527698236	0.0176527090563674	-0.0819667646306406	-0.110665567887519	-0.00126182982042211	-0.00644470544264175	-0.00979333180837427	0.0239883570810702	-0.0270063257695208	-0.00886114737369059	-0.0573405466152448	-0.0748080071840596
23	-0.0146963232901971	-0.0139305735359465	-0.0799485501479267	-0.0181696123606987	-0.0104276231622593	-0.037221125100297	0.0625602811254655	-0.00258732356495095	-0.0388258686886653	-0.0758920939472234	-0.109619725017223	-0.0420656652855125	-0.0301341068440744	-0.0402955401780092	-0.0616247008533897	0.0104712998672953	0	-0.0233308567626951	-0.00775197680431794	0.0034188067487857	-0.0238106486937184	-0.0175443096509094	-0.0193398453300335	-0.00923794098493635	-0.0197537287362326	-0.0183491386681964	-0.0215835716671746	-0.0366247165849152	-0.00103680672844053	0.0297453205230971	-0.00421941554270822	0.0128206884290614	-0.0560370681077109	-0.0367688477870889	-0.121213570753173	-0.120745434497306	-0.0681951051901537	-0.0589740024595513	-0.0716209938932209	-0.100626199411554	-0.0591629246589687	-0.0760523631999104	-0.0284172127235771	-0.0802249732349631	-0.0546672900766554	-0.0610437040325285	-0.0174284844541668	-0.0573512964714658	-0.136336443552131
24	0.0173453314617737	0.0208237569112604	0.0229895182246986	0.00140944350323369	0.0430835861363119	-0.0550753320645385	0.0147422817372034	0.0603197902335226	-0.0147713173203126	-0.0676201876749791	-0.0309622256039668	-0.0579430353003665	-0.0550237014962325	-0.00164609090666867	0.0115711126371858	0.00692044284457349	0	-0.02169282461126	0.0038835000263977	-0.0102916860365478	0.00600602406021178	0	0.0185414420940089	-0.00932407687512304	0.0049751346401139	0.0100503358535013	0.0180185055026783	0.00912058439680896	-0.0230860200341825	-0.00355872261699375	-0.012766130823036	-0.0182115370639377	-0.0696106003236441	-0.0873519184538436	-0.0671536213822916	-0.0877163470575999	-0.07190208890631	-0.0606830347373895	-0.0540672212702762	-0.0483830809152861	-0.0859858410572705	-0.0262264859205079	-0.0488455980783682	-0.0635911027815315	-0.0560627204590309	0.0153214546944338	0.0095440809300178	0	0.061183721172787
25	-0.0119761910467155	-0.0188217542405873	-0.0408967580805304	0.00561799230422322	-0.00604231445596271	-0.0131523158515052	0.0706175672139535	0.0522684285457569	0.0176995770994011	0.0560146415546712	0.00157109223204133	-0.00314465667947195	-0.0539549941224111	-0.00330033302865695	0.0432968057533243	-0.0327131974063026	0.0166472334331562	-0.00439561147303813	0.0153849188394795	0.00687287928776215	0.0152804331375993	-0.008888947417246	0	-0.0058720074772225	0.00247831601446702	-0.0185034715645598	0.0281708769666964	0.010964314934502	-0.0149735417901624	0.000890868655801569	-0.0194600735547121	0.00323799527377533	0	0.0094915966815714	0.0293339881137058	-0.0127751914887226	0.00512821636691951	0.0108643043919057	0.0118344576470029	-0.0294904285107052	0.134453476599491	0	-0.0105325724998933	-0.00379507096855125	0.0131523158515052	0.0310905870700311	0.0136270452520297	-0.0104712998672953	-0.0406526321691012
26	-0.0423850181721717	-0.0294288106908125	0.0853485206513644	-0.0710959216837301	-0.0183491386681964	-0.0414473739067973	-0.105360515657826	-0.0596124028015153	-0.0854177511543519	-0.011741817876683	-0.038404719635952	-0.0735024619929263	-0.0314048548287458	-0.0543427413161017	-0.11577234658276	-0.0919902810946542	0.00938974034983908	0.0239402075460085	0.0151518050206022	0.0169783365344178	0.0100587604178464	0.0264332570681554	0.0213362499187988	0.0255827905411556	0.0268636422695483	0.023491013075599	0.00692044284457372	-0.0155142090364793	0.00965154945222135	0.0132686599478329	-0.00109229939860889	0.0192108362656778	-0.0335109890830618	-0.0149560911536502	-0.057284382222051	-0.0240975515790605	-0.0431157570280916	-0.00393701295933946	-0.0198026272961793	-0.0998981532659862	0.0359067084632438	0.0125088496917087	0	-0.0427249446663414	-0.0172796802012458	-0.0529655355799128	0.00104058282022335	-0.0105821093305369	-0.0503578614589189
27	0.0410454332431152	0.0570439777237857	0.00456621797958112	0.041242958534049	0.0462393926500289	0.0290138211907158	0.0504722503524166	0.0049019706002067	0.0617480070684471	0.0252685941748849	0.0708399953891059	0.0495969411393722	0.0711174922356137	0.0275404669368469	0.0917574703788855	0.0482940093589561	0.0139213385186081	0.0254790853009847	-0.00376648279547698	0.0033613477027048	0.0408553550980635	0.0341913647482794	0.0375955284575364	0.0371873835396737	0.0190936588155797	0.0326293220602676	0.013698844358162	0.0554035472585142	0.0356431860529027	0.0165581125074001	0.0162605208717803	-0.0202890034860235	0.0427370924563548	0.0546438394208928	0.0508396767794093	0.0582689081239756	0.0494892649001835	0.0415318017191093	0.0109399400383339	0.0344202238864795	0.0416515258826307	0.00138026246895828	0.0289875368732524	0.00264200946283877	0.0624129254017176	0.0670383825218952	0.0367575837351839	0.0105821093305369	0.131637347158291
28	0.0573073452573065	0.0622255369668161	0.0149783780933892	0.0763729787845739	0.0701709591943822	0.0445683194798767	-0.00965025583216184	-0.00244798163864002	0.0496452304891652	0.0133462419528947	0.0445839066080262	0.0426268164617631	0.0192801507455003	0.0464428402538013	-0.0175135824927084	0.0590177264301319	0.00459770924862957	0.022798914964806	0.0260722403097752	0.0166393190039646	0.0400210333240505	0.0330608622608881	0.0563632517314674	0.0411759141841865	0.0484523833859469	0.0470306104889779	0.03344793406754	0.0336686797473402	0.0393791415439804	0.0464414394355832	0.0604981116005661	0.0677695417190178	0.116421565058062	0.109244015684224	-0.0141076675106793	0.151319775010319	0.077008101066959	0.0641245281695384	0.073401208395417	0.103479047558121	0.0682629202285536	0.0858612906063927	0.0716559889064352	0.046400075604764	0.0817705422313182	0.0774163956996117	0.0905140075408317	0.0173917427118691	-0.0578474512819418
29	-0.0140218995903192	-0.0240529634617865	0.0711784197244487	0.00931477127454761	-0.0110498361865847	0.00766287274556898	-0.00607904607638199	0.00732604009207294	-0.0347861160854153	0.00848661387731853	0.00290275965796161	-0.00309597770512804	-0.0101010959865038	0.00323624877920836	-0.0433280767635367	-0.0165098089638125	0.0114026320978116	0.00204708362172479	0.0109690313705739	0.00985229644301167	-0.00153964618559277	0.020121403199421	0.00921012532422649	0.00212089156913731	-0.00225479238708926	0.00305810635882087	-0.00660068403135194	0.0124372346447803	0.0118111609283447	-0.00911734454927604	0.0110720809006857	0.00100755676029962	-0.0100411614994904	-0.0152316945954989	0.033318503776357	-0.0211880802639572	-0.0178046246335066	-0.0197139000879227	-0.017617516390843	0.0366097456125609	-0.00933713599594022	-0.0101782049157562	-0.0324352757531541	-0.0177895415634985	0.0264999734014508	-0.00155319730939985	0.000915331871688352	0.003442344190973	0.00247831601446702
30	0.00767267191165999	0.0213069663129306	0.255832246564681	-0.0446926103561986	0.0291991546922621	0.00423191490658015	0.040626853530271	0.00968530573446369	0.0573222811078284	0.0341519115693343	0.0953101798043248	0.0245035230559139	0.0111056164125092	0.02236514945958	0.104991443869175	0.109158289033277	-0.00454546237167475	0	-0.0109690313705739	-0.00655740054615905	-0.00695789432484784	-0.0140423571230388	0.00422238487984838	-0.00744288390707837	0.00674918197492835	-0.0076628727455692	-0.00331675262599407	-0.00471977277335167	-0.000978952598984062	-0.0287181897934277	-0.0202231361180432	-0.031716213379466	0.00640148505204108	0.021028812279825	0.0353100026127393	-0.0195844692761895	-0.00359928402964682	-0.00635499188237754	-0.00374883288151961	0.0016326534238853	0.00374532273016204	0.0063735078720919	0.00438597194325441	0.0215607591065776	-0.00149551373835521	-0.0193571306896083	-0.0115023122295979	0.020408871631207	0.0883855698676941
31	-0.00767267191165999	-0.0185019153853219	-0.0429818225736849	-0.00555556984460193	-0.0478912877044149	-0.0101868453069929	-0.0394080843361415	-0.0170113458265366	0.00278164296187677	0.0162019745762805	-0.0152674721307884	0.0544652629106863	-0.00806455983673038	-0.0207509441050389	-0.041549002912872	-0.0502838164262154	0	-0.004098366392282	-0.00738010729762251	-0.00660068403135194	-0.0140627317497333	-0.00404858852600021	-0.0084626739187339	-0.0118090475922425	-0.011274076573218	-0.009273636785329	-0.0100167782434712	-0.027579685699108	-0.00294262105419785	-0.0269230330054593	-0.0102670306397443	-0.00939954701150425	0.0153779602119988	-0.00347423626818655	0.0794145669493651	0.0102480913295007	0.0190481949706944	0.0207308010026841	0.0259514100330129	0.0601447062723579	0.0321866864959017	0.0113709374269799	0.00979866304870214	0.028449661468084	-0.00851708555407482	-0.0181241634878786	-0.036761915245914	0.102325611962672	0.0536696227600082
32	0.0884010827026258	0.088410957344053	0.0171660066109749	0.0699209457995054	0.115684398999462	0.0747781522135331	0.167803358838897	0.205338926680703	0.134919317899371	0.0822380982369721	0.152907671587661	0.126342289052053	0.0474397250715604	0.0996993602230878	0.179431381371721	0.144818351436951	0.0113251493570536	0.00205128277055722	0.0147061473896954	0.0164207302123274	0.0132866354748447	0.0120969217088287	0.0168543315549821	0.0266398278992108	0.0179780122954083	0.0138784031720773	0.0232182901020073	0.0252114193464958	0.0194558666153659	0.0303447643166206	0.0444068923579173	0.0248717483885805	0.0567094800501415	0.053089823513786	0.0612342934440213	0.071979163919361	0.0639487246002735	0.0630878708803873	0.101694150414248	0.0302594947631125	0.0442550090040408	0.0980474077907334	0.0609432250625108	0.0258816733725618	0.0474115563447706	0.0338477578673357	0.0409180052735332	0.00606062461169099	-0.000716075934644067
33	0.0140025625100542	-0.00600087527313731	0.0302557828932954	0.00129785871560006	0.0587444569955835	-0.00476191376024371	0.0647959545281034	0.0712524590769197	0.0287101058824313	-0.0199342149008173	0.0193297661396672	0.0298529631496809	0.00577479949388415	0.00291545396012416	0.0712094193997106	0.0324455941265653	-0.00225479238708926	0.00204708362172479	0	0	0.0123458358222992	0.011952333523841	-0.0237239546857584	0.0187505493453757	0.0307041663439798	0.0242069308517974	0.0162605208717803	0.0355204736695125	0.00815547816022066	-0.00256520020954465	0	0.00102301799203453	0.0374575625349007	0.0239141830995884	-0.0324352757531536	0.0961723231459413	0.0315758404551674	0.0450342161730304	0.0389027986695991	0.0235651552506675	0	0.0714196889983412	0.0311113902820477	-0.010752791776262	-0.0103702846644214	-0.0204892904524714	-0.021426064172676	0.0120121564480036	-0.00286944242795295
34	-0.00348230183587495	0.00429001086950809	0.0361878339780293	-0.00650620382273814	0.0110324208035766	0.0344052699222579	0.00673403218134405	0	0.0301997398636324	0.00167644632725228	0.0145335146161676	0.00488998529419193	0.00191754612927175	-0.0235651552506675	-0.0314878854463339	0.0449823423437037	-0.0228320420426458	-0.0248459985865308	-0.0110092855083693	-0.0197374828383214	-0.041493232019687	-0.0260797127830517	-0.0146057905947958	-0.0229655187046878	-0.0196298560448862	-0.0334377656273279	-0.0294620327303163	-0.0355204736695125	-0.017836095870944	-0.0401800773055307	-0.0280298630765943	-0.0332671009829388	0.0186164826077651	0.0410367942203611	0.105909815314593	0.0517240874842915	0.0592997422812918	0.00876848981994582	0.041267046503314	0.0607102419200876	0.0197177412556377	0.00739570196112904	0.0705726506464699	0.0382962850772808	-0.0290231881326366	-0.0624176295684338	-0.034486176071169	0.0118695755553839	-0.00504142227292581
35	-0.0391276942238621	-0.0764817039817456	-0.0361878339780293	-0.0702992074010071	-0.0987644146724123	-0.0692125068930616	-0.10824097852318	-0.141529302492887	-0.0985189838411096	0.0345713440650888	-0.135277009190935	-0.0773025628626689	0.0385204975319757	-0.0567201825344559	-0.0705836453360349	-0.105959138842419	-0.00231213975837963	-0.00420168685369982	-0.0111318403688442	0.00331675262599407	-0.0234543707353705	-0.0163938097756764	-0.00799132476530051	-0.0235053556736529	-0.0133039656263627	-0.0155766389287371	-0.013378125946176	-0.028255561727724	-0.0156865961676997	-0.017986096369782	-0.016377029281323	-0.03550668845691	-0.0137264973135731	-0.0103627870355463	-0.0199673855138687	-0.0363312745831199	-0.00101061150592363	-0.0396652563924311	-0.0239301268500371	-0.030600440448717	-0.0240561428542363	-0.00739570196112904	-0.0242323133877678	0.0312970067219149	-0.0133151069055826	-0.0251729539245016	-0.00733679006385435	-0.0514485618360421	0
36	-0.0183043548620132	-0.0205422723003141	-0.107914452122298	-0.0169495583137733	-0.00520382787502705	-0.0360626080217266	0.0263589324927005	-0.0348619181662189	-0.0127066512691147	-0.0295588022415445	0.0288059992490814	0.0272921422880077	-0.0617773596962432	-0.00315956029036846	-0.0211169234409225	0.0187845365198558	-0.00464037955650221	-0.0105821093305369	-0.0150378773645405	-0.0234516610350499	-0.0140092938067853	-0.0251059211310765	-0.00879126541117081	-0.0207544314694461	-0.00896866998276025	-0.0110498361865852	-0.0135595297856321	-0.0240678078215293	-0.0119285708652734	-0.0201656695945944	-0.0135066988393646	-0.0121213605323449	-0.0542930823666623	-0.0601039240697054	-0.0368034689762045	-0.057997390337893	-0.0582891307753681	-0.0242385455870489	-0.0285280836145381	-0.064161944217286	-0.0693034787265971	-0.0533605074599435	-0.0483185772708077	-0.0576528514272776	-0.0287346604020602	-0.0270127992460685	-0.0405765656320431	-0.0315483577349258	0.0396371773780833
37	0.0195128142235816	0.0630633770435489	-0.0295946934194964	-0.00142551699122095	0.040891557318099	-0.0391865548980816	0.073215646098082	-0.0246926125903715	-0.041781534014955	-0.040821994520255	-0.00743497848751851	0.0352681388374578	-0.0533594108250224	-0.00316957476127921	0.0113680648281731	0.0412528517369242	0.00695251931488183	0.0272839589484684	0.0150378773645405	0.0101181301655846	-0.0125262598191802	-0.00212089156913753	-0.0200675630508096	-0.0144527251664801	-0.0413852161628545	-0.00477327875265754	-0.0276834287484169	-0.0189160747410937	-0.0181639706276715	-0.00650257748756689	-0.0416504407949367	-0.0258296223774468	-0.00516352266004949	-0.00332410278383888	-0.112457225556862	-0.022554611973594	-0.0607586072122275	-0.0405752680505405	-0.0385135677411514	-0.0963649527492483	-0.113365964659838	-0.0341330063694585	0.00493828164058252	-0.0586606762497461	-0.049076514377691	-0.0271509890659507	-0.0138998376890336	-0.0731222648289629	-0.146201787100714
38	0.0120049460968237	0.00618103513143486	0.100589447942001	0.0336637678200846	0.0149132838507176	0.00972168505090032	-0.0185461635924868	0.0135442251077571	0.0468835858988503	0.0458095360312942	0.0591602783127128	0.0159610509313328	-0.0072652109914122	0.0358573098908528	0.030429063850288	0.0278053130803366	-0.00928080907447293	-0.0209212651606396	-0.0150378773645405	0.0133335308694653	-0.00759176990821286	-0.00852883634752044	-0.00602411460338059	0.00111919429701501	0.00701757265864655	0.001593625835278	0	0.017666074578333	-0.00408163831964847	0.0129631444905107	0.0108460933093903	0.00113700978707554	0.0691654191536726	0.0850672019570253	0.0364024867694397	0.0973817499260212	0.0671688855731465	0.0388817875442076	0.0417238433713996	0.0229518271782023	0.0568104061802681	0.0628009012390303	0.0555698511548108	0.00877198607283702	0.0401875669604448	0.0205818403304812	0.0205240657333965	0.0272125635248848	0.0308446753510987
39	0.0235859990058791	0.042229454288135	0.0300495958159162	0.0339015516756813	0.0339563747342735	0.0539283420255559	0.00295130563458024	0.0352459390616748	0.0399055441735405	0.0501317577100404	0.00467837110610114	0.0806983532737573	0.025708356710207	-0.0169888255864699	0.00728335339110808	0.0100046309699269	0.0161853244210175	0.0021119332031434	0.0150378773645405	0.013158084577511	0.0159600195787295	0.0148780640261792	0.0135035810346733	0.0221247962806359	0.0184762761675732	0.0173642879093361	0.00699303549097063	0.019201580966854	0.00509945011234914	0.0164237268306442	0.0360208434044376	0.00904983551991778	0.0571136821184406	0.0380045736573615	0.0369386409115542	0.0221167621956653	0.0669318210434113	0.086799490136416	0.0438941935572252	0.0521033389842949	0.07502330402541	0.0415174048403522	0.0330002447196684	-0.00625784269950458	0.0429206311771764	0.0416604685467394	0.0300172611866891	0.0297542610817927	0.0778836568168431
40	0.0069686693160933	0.0291080841580706	-0.0854642444012161	-0.00534760632659514	-0.0015910902322418	0.0676586484738149	0.0470110541912856	0.0129034048359078	0.0430688571858227	0.0371559768880914	0.00349447064977326	0.0145010906907999	0.0196035430829	0.00311042241439252	-0.0392207131532811	0.0134833503372866	0.0136676387286636	0	0.018484814674103	0	0.0157092937051799	0.0229415692424066	0.0372986562481787	0.0184287058229171	0.0315341444070882	0.0247307812577171	0.0274931405801986	0.0170320418944319	0.0280860988733047	0.0108011851173471	0.0526970952783907	0.0332256476283201	0.0262679268206103	0.013645435896914	0.0117171236877538	0.0378007849163686	0.0495487456584924	0.0477906638363486	0.0753123298840124	0.0480572949537794	0.129405785122586	0.0468517456097381	0.0363032340069287	0.000627549440111785	0.0399461393729794	0.0509771524659359	0.071322995118805	0.0722449068733289	0.0263079516360012
41	0.0385972994981438	0.0250923727396088	0.0235715845766236	0.017276177191869	0.0313505298840759	0.0276515313305099	0.0259033909488475	-0.0172418064345061	0.093818755217655	0.0030349036951538	-0.00232828975959087	-0.00778214044205505	0.0123672117935709	0.0440466035403742	0.0935934411852704	0.0419641990990325	-0.0113766869821079	0.0104932757158387	-0.00366972888896244	-0.00327332534496905	0.000820008246030568	0.00821359853738879	0.0269138057766454	0.0106838623083125	0.00442478598035567	0.0151518050206023	0.0267574491695493	-0.0012070007500351	0.0302020032928412	0.00357462400295949	0.0434641081695615	0.0162078102268537	-0.037740327982847	-0.0435281374969265	-0.0581076308072808	-0.0569180447798359	-0.00856740128529854	-0.0485679666349106	-0.0608469082556549	-0.109932698671867	-0.0301940522015931	-0.0499849074417749	-0.0545020984243352	-0.0215607591065772	-0.0160822179584326	-0.0065753661563881	-0.00321765389079376	-0.0152674721307884	-0.00704228262541262
42	0.0263751552543945	0.0399583123016036	0.093425905084926	0.0272921422880077	0.0482021018178778	-0.0198935405195706	0.0189965006906552	-0.0131292914417926	-0.0172047254496308	-0.00607904607638221	0.0161853244210173	-0.0191555152897536	0.00685940955089315	0.0205889625776214	-0.0131444299974235	0.0152934161694982	0.00228571528085597	-0.00628274317949518	0.00366972888896244	0.00327332534496905	0.0170666474773049	0.0081466845678182	0.022798914964806	0.00846565902454799	0.0153343640001065	0.0252426171876079	0.013114942077828	0.00901719365018883	0.0133462419528945	-0.0262102667673094	0.012212458029504	0.0285280836145381	0.0399600847211601	0.0415901523942481	-0.0318406058556588	0.089089083949403	0.0142384939891147	0.0456006054071088	0.0283178385365104	0.0162341227618834	0.0221229833678014	0.0419928569104369	0.0369577887734258	0.02719105236597	0.0565850897733	0.0545589842504342	0.0379449315641236	-0.00927363678532922	0.0489584152003664
43	-0.0325187099027997	-0.0304117004180235	-0.474177356610252	-0.0580638009547614	-0.0575044944801912	-0.02821503780046	-0.0300158959402657	-0.0245274279962122	-0.0696128343090405	-0.0122700925918142	-0.0762273653878842	-0.0317853975824338	-0.0614183938013273	-0.0280461186857037	-0.0470507307859989	0.00336700654790434	-0.00457666702741166	-0.0169495583137733	0	0	-0.0319306701094542	-0.024641903936929	-0.0511495025978141	-0.0353924339357974	-0.0309075374630765	-0.0267475083670283	-0.0164207302123274	-0.0421694009670892	-0.0356664310434822	-0.0184848146741032	-0.0409776244326383	-0.02531780798429	-0.0578107721382488	-0.0609884125195319	0.13034003113354	-0.0318567220209789	-0.0497567008610909	-0.0700016586387888	-0.0207876824727573	-0.00646205802809097	-0.0575398384655319	-0.0367763609915457	-0.0564298921862463	-0.032332451866389	-0.0451061506885444	-0.0650592188843007	-0.0702284369152499	-0.0379792480652164	-0.0238349723935167
44	-0.0394224141658319	0.00788647620691529	-0.0605062576096325	0.00542006746933943	-0.00938974034983908	-0.0249509925494746	0.00184501897356926	0.0212179930948453	0.025259666759238	0.0540672212702757	0.0012368585373963	0.0157300068291364	-0.00729549874672442	-0.0120483385161745	-0.00732604009207272	-0.00674538813953163	-0.0255530744246177	-0.0392207131532811	-0.0297419691987376	-0.0231415285616943	-0.0390210658628303	-0.0295380124368638	-0.035861874391816	-0.0332994140690492	-0.0435349387914397	-0.0213097865867511	-0.0234516610350499	-0.0189041546391526	-0.0369857248682588	-0.0735340840461491	-0.0122340649946708	-0.0503940137514065	0.0232208575916828	0.0364412791622564	-0.0191143960233155	-0.000314317148588206	0.0748859896629961	0.0205054503308499	0.02664850510974	-0.0379897045427429	0.029183716279948	0.0266956304631889	0.0475409447690001	-0.00193486032629542	0.00556969595783263	-0.0145497810147313	-0.00285714480077992	0.025479085300985	0.0358752516255971
45	0.030983545519967	0.0602086580455028	0.101934129155389	-0.00677968698537912	0.0535705736315597	0.0145633641878966	0.0668400181258506	-0.0122291685264122	0.011274076573218	0.00728335339110808	0.0435377102986818	0.0507150925790163	-0.012631746905901	0.0135442251077573	-0.00442152525787742	0.0936166992979919	-0.0166077363996604	-0.00445435034938035	-0.00378072283990594	0.00333890126551473	0.00431593246556883	0.010649727916658	-0.00973425881838175	-0.00793205291990429	-0.0117786991926125	-0.0265019407455065	0.0101181301655846	-0.0063816425895209	0.00305033281762324	-0.0111056164125092	-0.0376267109856223	-0.00224971973401544	0.0129230228727315	-0.00398406901487469	-0.00351494210744452	-0.0200038421314219	-0.0241872256140039	0.00544960476756451	0.0166610156059162	-0.0377403279828472	-0.0214880818917074	0.00555697312786396	0.00178412179350174	-0.0401766250238311	-0.0185235615636561	-0.0373284797539339	-0.02315588266302	-0.0303295394347345	-0.0201484317605032
46	0.0333364202675921	0.0110335801210404	0.042105241067548	-0.18805223150294	0.0437387500629083	0.0277245480148549	0.0305626504101668	0.0480441738327106	0.0920435374548079	0.0328366403983174	0.0199186433065193	0.037740327982847	0.0147216118253599	0.050994296029814	0.0454787862184602	0.0583561212292536	0.0142520227072014	0.00222965532726915	0.00378072283990594	0.00995033085316788	0.00515465058866438	-0.0214140945038164	0.00525329538334596	-0.00113830405006032	0.00472814119594589	0.00157853229304972	-0.0376112707457832	0.0101911710061886	0	-0.00406918160672598	0.0192410999270209	-0.00451468035452685	0.047206404569796	0.0590970966971383	0.0770588454298147	0.0576393757730678	0.107899662176503	0.0433033853716407	0.0613005258637958	0.0224728558520586	0.0260628455367136	0.0448240511644884	0.0688740290125112	0.0113599617899389	0.0367102317646486	0.0282683951295315	0.0448548472346775	0.00807106883379172	0.0379413229084018
47	-0.0254579326955122	-0.00293040502741704	0.0155577900309258	0.0211218250292824	-0.0333605990941945	-0.0932809900032252	0.00915528658695441	-0.0325055704049315	-0.103317614028026	-0.0270479122220726	-0.049950930405394	-0.0510148591915431	-0.0285885006937932	-0.0752012268816113	-0.0701529351683554	-0.0575860018226892	-0.0190481949706944	-0.00894860557601418	-0.00947874395454373	-0.00995033085316788	-0.0664254759817053	-0.0263173083173733	-0.0577750181316716	-0.0514131912763696	-0.0607720383420942	-0.0418740724710589	-0.0246926125903717	-0.0634406871380211	-0.0542364403247451	-0.0448225105591384	-0.0792907337065314	-0.0463045680416863	-0.0547879420221937	-0.0432551812314803	-0.109261985924449	-0.0526805557260595	-0.0493820552787514	-0.0565900208464853	-0.079423530034211	-0.0781925683853748	-0.0875396190877149	-0.045327956440961	-0.0600008563320249	-0.0337869975773835	-0.0257009462562792	-0.0646143677757052	-0.0640719944204555	0.00321027563024834	-0.0305063444208837
48	0.021076764679949	0.0528694543824924	0.0203742191951379	0.0409506036130953	0.0347861160854155	0.0270744117649571	-0.00498339901754807	0.0153008449553007	-0.00911168035125587	-0.0204088716312072	-0.0159806719883502	0.0198462963719308	-0.0294299168848906	0.0331355615960989	-0.106117804599735	-0.043262743371475	-0.0442332549768256	0.00671895024874503	0.00947874395454373	-0.0512932943875506	0.0118344576470029	0.00664454271866854	0.0266056381687183	0.0154672922933075	0.0198517685527315	-0.000822706751463675	0.0141846349919565	0.0233577519345185	0.0285280836145381	0.0127120355883621	0.0812947423932466	0.0553136379840522	0.0240613111601173	0.00392157365318191	-0.0109690313705739	0.00937035364091843	0.0176060885750493	0.00157232736795221	0.0152453043428	0.0255488348999529	0.031210736610142	0.0120241929668015	0.0423755574342342	0.00889502956886812	0.11393677289035	0.0909981602975645	0.0971176814261141	0.043894193557225	0.00804833318282849
49	-0.0221984697891489	-0.236806401791327	0.0133557911815556	-0.0155524130074849	-0.0800427076735364	0.0239186660355166	-0.0969768468567942	-0.0308394483830798	-0.0564856021345574	-0.0513708107629236	-0.0893798436694762	0.00272553998104996	-0.0627701740808293	-0.0331355615960989	-0.0999505593608272	0.00160642604827377	-0.00756624038331566	-0.0645385211375711	-0.0229017642866844	-0.0105821093305369	-0.0118344576470029	0.00220507255831381	0.00231392313039747	-0.0409695851042438	-0.0173486383346131	-0.0140905770992539	0	0	0.0175533675809008	-0.00316289140850845	-0.00100150233708929	-0.0458796057506934	-0.0636473878541821	-0.059463358965524	-0.0974263879824067	-0.0585914387909003	-0.0874874541231159	-0.0920946168595149	-0.0525074393234686	-0.124562722641762	-0.083267098566195	-0.0983027007407786	-0.0792668303642916	-0.104755188762829	-0.00697170579790418	0.0137553750684853	0.00135348543107661	-0.00307219903696998	-0.0886523655974578
50	0.0797836738681768	0.122670153192918	0.0719734996250891	0.0941696036898003	0.0642491274153953	-0.0230842896833972	0.0767911320370875	0.00668898815079677	0.0191852407213486	0.0703356388218972	0.0359320092260633	0.0358231301361851	0.0324478060608357	0.0375701586639645	0.0648291765676077	0.032375508248728	-0.0101782049157562	-0.00956945101615081	-0.0155645165411116	-0.00355240160436776	-0.0325761704346128	-0.0133039656263627	-0.00618239990831748	-0.0198764307575954	0.00498754151103897	0.00831259981936538	-0.0141846349919565	-0.00132013220492277	0.00204499048772755	-0.0267538696294842	0.011952333523841	0.00701757265864655	-0.00476191376024371	-0.0263034627919012	0.0230355704018237	-0.738056183540507	-0.0517946731897307	-0.024412720669885	-0.0191650174007338	-0.0610073481080238	-0.0280618316582628	-0.0565122102633424	-0.0250593159314807	0.00603320080416792	0.0108720357694869	0.0253587907510422	0.0275695540381742	0.0332859776334666	0.00872098550544465
51	0.0215282532636492	-0.00156128056695248	-0.00309119256967305	0.00142551699122095	-0.00289855275401152	-0.0244841272357124	-0.0832338602592864	-0.0202027073175195	-0.0713709938919189	0.0014440435722336	-0.0887954987831312	-0.0583949664891659	0.00908065263574631	0.0117303397854898	0.0198539106624311	-0.0674954916214476	-0.0391184165954714	-0.0317486983145803	-0.0318752085304489	-0.0143371631464073	-0.0385775898216778	-0.0294472013263012	-0.0395308387566353	-0.0305756302027933	-0.020101179321087	-0.0116570845422128	-0.0180185055026783	-0.0106242699202297	-0.270466457397693	-0.0420881609189507	-0.0311739673047948	-0.0465200156348931	0.00713439411387418	0.0386875219916227	-0.0601915472899148	0.0532549035355436	0.00500251168297172	-0.0187087862174788	0.0184054275427155	-0.0534648479010584	-0.0288720900940889	0.0172914971100613	0.00749067172915741	-0.0328650136196731	-0.0271827345938025	0	0.00829880281469508	-0.0332859776334666	-0.00217312653431323
52	-0.0584717684553335	-0.12022742699816	-0.0749815774191456	-0.0924652276720934	-0.156815087362072	0.0269830873033512	-0.0867595829558181	-0.0631789016215318	-0.071364486207971	0.0100503358535013	-0.0787340405425041	-0.0703459978127241	-0.00226244440396917	-0.0146845516829213	-0.11298686339289	-0.0714897516855388	0.00265604405811626	-0.0049751346401139	0.00806455983673049	-0.0108893997992683	-0.0178576174000065	-0.013889112160667	-0.0179012103292404	-0.0156456907257359	-0.0231075750101497	-0.00841047850859633	0	-0.00871611284036478	-0.0148350664039412	-0.0182653479772932	0.0121828917994775	-0.0122851667945776	0.0125590347764937	0.0172856362870255	0.0146140387935958	0.00662692948760935	0.0391439406685024	0.0353393664453088	0.0328878668448351	0.187267353445772	0.0376655028864747	0.0248319757011815	0.0402248013105089	-0.0608674640430342	0.021326520047817	0.0574543506300103	0.0138231142725753	-0.0123840591997217	-0.0102041701742417
53	-0.0350145178451022	-0.0404549546923136	-0.0566350933596338	-0.0864433565256211	-0.0327898228229906	-0.0364292717554013	0.00100654261140143	-0.0622866302068679	-0.0391111301166258	-0.031933047103009	0.0715655510638917	0.0825210236880034	-0.0056786069688437	-0.0254695415404569	-0.028143536260484	-0.0789272585896708	-0.013351333174864	-0.0201518154373079	-0.00402415029972558	-0.00732604009207294	-0.0243173076507062	-0.0164516048920051	0	-0.0158943743444664	0.00259403517704659	-0.0118947876521494	-0.00364299127850098	-0.00675678246287958	0.00677050656721079	-0.0256723550541267	0.0110387473148221	0.00493219248931887	-0.0487511633699107	-0.0495969411393724	-0.0477544312959002	-0.0281331347085727	-0.0934884237033846	-0.0317486983145803	-0.038985446712954	-0.129473494455128	-0.0306196760532722	-0.0214092684236795	-0.0392924003105577	-0.0276283793415604	-0.0327245650001862	-0.0505522791628312	-0.0524002763935316	-0.0252379325898626	-0.022972481143491
54	-0.0316768566535703	-0.039294110342202	0.0122844481355666	0.00848181505590917	-0.0485270408946605	-0.0369110442705511	-0.0152055641260636	-0.0103360093306621	-0.0143474484081414	-0.0345120523051436	-0.101371679096594	0.0535459807059593	-0.0622632073004357	-0.026135230812546	-0.0463325566409991	-0.0254416853458603	0.0186423508092797	0.0201518154373079	0.0160003413464411	0.0145987994211525	0.02531780798429	0.0508192483962131	0.0267330621970689	0.0328328900725077	0.0205135398331031	0.0236497508835931	0.00727275932907956	0.0267574491695495	0.0213626281413619	0.0461975909988577	0.0128906098310777	0.0110092855083694	-0.016515652030721	0.0394651422089654	-0.0651183993793931	-0.0747352591580861	-0.0159323603810853	-0.0467760647977307	-0.0558101596246559	0.0192519314993211	0.009980122756724	0.00454546237167497	0.00835271677572846	-0.0119557359201488	-0.00993909243576185	-0.00583710864022269	-0.0279642333744952	-0.0457596171494667	-0.0754928540830813
55	0.0102916860365476	0.0142115134609608	0.0771763495662849	0.00841047850859633	0.0182486815883993	0.0203817423193406	-0.00102197249569302	0.0180185055026783	0	0.0918343334129723	0.0405671849889999	0.0165463961144092	-0.00242718565761102	0.00775799081093931	0.0463325566409991	0.0283360433722248	0	0.00992563979997008	0.00396040121609686	0.00361664047018873	0.0168571170664227	0	0.0166472334331562	0.00772204609391025	0.0050633019565467	0.0116183879538649	0.0108109161042158	-0.00463116937556851	0	0.0201124097870955	-0.00692044284457394	-0.00365631120311072	0.00663902853480902	-0.0081800047119307	0.0563847194106386	0.0152563801840961	0.010649727916658	0.0176831038560659	0.00805157328754857	0.185142433135596	-0.00897761640709804	0.014631662268064	0.0291459610808023	0.0518944882047734	0.0177752458217708	0.00371846377993723	0.00556329668532873	0.0231415285616943	0.0664566480191437
56	-0.0206903932574463	-0.0286279092223096	-0.00973506877075225	-0.0497956946714508	-0.0200920000826885	-0.0248680665780134	-0.0217062785818629	-0.0258412311838874	-0.0413038061412359	-0.0311199087138045	0.0121582044798096	-0.0733981649548681	-0.0536622809934322	-0.00775799081093931	-0.0422173244958923	-0.00870832789178433	0.0104987840982198	-0.00495050515985618	-0.00793654959573631	0	-0.01485911440375	-0.00451468035452685	-0.0126583968719234	-0.0325761704346128	-0.0255768417896498	-0.0149628726767124	-0.00719427563402708	-0.00132714020806235	-0.0254194288369765	-0.0246373043853851	-0.018018505502678	-0.0322608622182212	-0.112832530496527	-0.140891944036312	-0.0176995770994011	-0.0810646187359891	-0.113159208143645	-0.0836624120377532	-0.127250323610561	-0.0635999945553067	-0.0775824766721698	-0.0741939234194073	-0.0930685290113415	-0.0298035303905815	-0.0745197772384709	-0.0702813849482804	-0.0763509637483035	0.00326264563481637	0.0261306394232372
57	-0.0585941642660526	-0.0922171945432755	-0.0616441631112066	-0.0431721718652085	-0.0846659244149932	-0.00360360750329836	-0.0872963990807714	-0.0400587605520049	-0.0182375875497809	-0.0336043306896918	-0.0198328392329183	-0.0313927124078628	-0.0352286918837441	-0.0827722862838629	-0.039795827164943	-0.0915272566257865	-0.00523561405394513	-0.0124845566622453	-0.0120241929668017	0.00360360750329836	-0.0100301743599371	-0.0136676387286636	-0.0274432072966033	-0.00797876573180512	-0.00780238028418467	-0.0168922935645055	-0.0108893997992683	-0.046899522280814	-0.0219186857076463	-0.0183071474443564	-0.051825067864586	-0.0190966974564564	-0.00371057939653552	0.00589276896715063	-0.018018505502678	-0.0415063568679312	0.017637141486107	-0.00200803280324546	0.00544960476756451	-0.0170297398448023	-0.0114349190443259	-0.0255955471889635	0.0185461635924868	-0.0169495583137733	-0.0181845233893028	-0.0230159757009214	-0.0314268133534852	-0.0331156087844975	-0.0291609447724164
58	-0.0123917322951637	-0.0010621349909834	-0.0335029865050007	0.0109690313705739	0.0080000426670761	-0.0311665922384194	0.00908065263574631	-0.0360649349207958	0.0302137785964967	-0.0240613111601173	-0.0265433225572325	0.00227531383713586	-0.0133691830821343	-0.0291866210865319	-0.0336805327776659	0.0396711728345198	0.00262123347987409	0.0100000833345832	0	0	0.0160003413464409	-0.0092166551049242	0.00733798645291284	0.0158943743444664	0.00780238028418467	0.0168922935645055	0.0108893997992683	-0.0126052089189823	0.0164838897216895	0.00919546709310026	0.0189679027068106	0.0178348676360343	-0.0514889699580801	-0.0298173550523959	-0.028820438535492	-0.170170739011442	-0.0023337233462204	-0.0162110946280825	-0.00362976805057835	-0.117306050195396	-0.0459464566859888	-0.0351795071211733	0.00578593706704389	0.0085106896679088	-0.0506882207625292	0.0376972105957538	0.00718320174349252	-0.037740327982847	-0.0962970095044793
59	0.069823781381039	0.123786938558146	0.084218079084017	0.0616935690053397	0.0542768868544383	0.0383608678724463	0.0803034298755088	0.030600440448717	0.0772916743016465	0.0373456393588516	0.0508976465089968	0.0638280415339723	0.0330936884299131	0.052599061711275	0.0877477540479417	0.107609775373105	-0.00524935588614373	-0.00249066131245179	0.00402415029972558	-0.0144930073025666	0.00790517950711367	0.00231213975837963	0.0032441228776241	-0.00131492458130955	-0.0104167608582557	-0.0237299270421096	0.00360360750329836	0.00140845093705799	-0.00409556886473705	-0.0196424570577554	-0.00104438651790595	0.00629328697578924	0.116259806115862	0.116436959265223	0.107463565854605	0.10796581456959	0.0904129060966801	0.0681072223504771	0.108446657709695	0.0603721284430443	0.0708260525686124	0.0869048069463676	0.0935603980805371	0.0576291128366364	0.0791513096053005	0.0577187949137334	0.0614663221006011	0.0477906638363486	0.0417238433713996
60	-0.0306989868888063	-0.0227930095285567	-0.0199784669308865	-0.0155041865359651	-0.0443660029549842	-0.0180836754332954	-0.0469670096079167	-0.024966622730461	-0.062520356981334	-0.0207414843068165	-0.0151518050206023	0.0148150857851408	0.025708356710207	-0.0149877909654916	-0.0444977702541252	-0.0403242630169767	-0.00527705710084381	-0.00500001041670561	-0.00402415029972558	-0.0147061473896954	0.00881926343408113	-0.0233655489562119	-0.00894678598980603	-0.0105821093305369	-0.00788440352414876	-0.0155577900309261	-0.0181493185056771	-0.0113235463292543	-0.0110042375910138	-0.0129185589915566	0.00312989300892763	-0.00882173332914782	-0.0105079775984152	-0.0119242605297361	-0.0105597602150023	0.0911226020814322	-0.0128895447259967	-0.0105516566514603	-0.0239384109381833	-0.00202224538076767	0.00745080615586557	0.0081728417558744	-0.0167774354775121	-0.010454457903859	-0.0245558799648622	-0.013315775975772	-0.0317486983145807	-0.00668898815079677	-0.00321027563024812
61	-0.0656582525190608	-0.0552954274428799	-0.0547213963321544	-0.0794641713542468	-0.0757783088870789	-0.0611379834910006	-0.0974983644848777	-0.005633817718256	-0.0117995469311549	-0.0288554568325556	-0.0744603536690849	-0.0396409695158439	-0.0888589525729302	-0.0676754271380657	-0.0701273015575632	-0.160550701672726	-0.0322608622182212	-0.0305367238600818	-0.0286318126743271	-0.0262679268206103	-0.0438754320071455	-0.0263488296967516	-0.0417074626842298	-0.0420971866648905	-0.057003218681726	-0.0445309548100357	-0.0373177630071952	-0.0869466751035475	-0.0525315944328795	-0.0634358983590877	-0.0824762218242387	-0.0506272936969325	-0.053333922124708	-0.0572225636940296	-0.0980740807877933	-0.0330009826189506	-0.0385722747862398	-0.06885512095295	-0.0540672212702757	-0.0977422847729374	-0.0646092199958144	-0.0175957618903797	-0.0596233423201986	-0.0573962090043154	-0.0359795662796754	-0.0282781213230652	-0.0698794749673177	-0.0411016756855518	-0.096999709149463
62	0.0763918081621693	0.0883640995496409	0.0535996912229546	0.0512932943875504	0.0678574753956349	-0.00194174818291071	0.0686715347232609	0.0223472986919966	0.0263558447053625	-0.023383762266864	0.0497295724113678	0.0645385211375711	0.0327450810946106	0.0743644152888623	0.0257717344559971	0.0567838118501776	0.0242926925690445	0.0280273122546559	0.0205346024417078	0.0262679268206103	0.0350561685730644	0.033415996919844	0.0227378216919418	0.0233046873155234	0.0193643671817911	0.0287272896369104	0.0113422766039346	0.0192239676384975	0.00145666449646398	0.0125158079318304	0.0234778810622829	0.00663572441539806	0.0904872233809821	0.100962869408425	0.0356564512193596	0.106995838998557	0.07986983188436	0.064021858764931	0.103771952972688	0.0133039656263627	0.0835173463326493	0.0882926071456787	0.104887814160015	0.0220161305643747	0.0579160852993543	0.0415938972988372	0.07384183775428	0.013889112160667	-0.0187756968424324
63	-0.0227964280923838	-0.0159253951203233	0.00559598550412099	0.00888894741724622	0.00594649918772627	0.00870832789178433	0.0450873506333971	-0.00554018037561543	0.00576370471675003	0.0202973400636746	0.00156372197618282	0.00408998525152526	-0.00538359308347269	-0.00501254182354427	0.0110012110619735	0.0736529095747653	0.023716526617316	0.0394139685408765	0.0161293819298837	0.0147061473896954	0.0194937946810008	0.0139862419747399	0.016515652030721	0.00944039377908723	0.0136056520557788	0.0227481375259364	0.0112150708201399	0.0121121844104488	0.0115775533424429	0.0233569314981037	0.0120814209742042	0.0196469973837967	-0.021432453469326	-0.00313643749012993	0.0022573373016499	-0.00886268725784545	0.00310720084274863	0.0191944472561469	0.0126383988717227	0.070166925041242	0.0809228133430198	0.00863004277421497	-0.0223761487295038	-0.00335570784697214	-0.0103056634088263	-0.0203106928475636	-0.0129355037519301	0.013698844358162	-0.00815591290360818
64	0.0216094843328549	0.0577877404812353	0.0715936531870089	0.0466809037375646	0.0463403372587019	0.0247396061757561	0.0421114853501265	0.00829880281469508	-0.00576370471675003	0.0183772400016067	0.0428199971829279	0.0517013743768904	0.012072581234269	0.018257768573565	0.0808839628758378	0.0405852801150783	0.0180650073976389	0.00481928643594909	0.00796816964917679	0	0.00769234562315591	0.0092166551049242	0.0178576174000065	0.017299167262812	0.0107527917762618	0.0373557865437688	0.0110906866941582	0.0104791378099924	0.00430725719758041	0.0251962939188872	-0.00218579321998025	0.0205398748540735	0.0163304015854306	-0.00209643682652816	0.00112676068259088	0.0183761142957186	0.0123331470772161	0.00663195230375146	-0.0126383988717227	-0.0207476321942488	0.0367445953258958	0.0244043941712193	-0.0131407935610581	0.0158402645092175	0.011735256218421	-0.0334920131454126	-0.0305056700088193	0.00677968698537867	0.025158559636155
65	-0.0264756739840277	-0.0455867444518945	0.0332086709966535	-0.0273989741881144	-0.0542768868544383	-0.0471467784257023	-0.00309757604413408	-0.0138698478641504	-0.0626135927279867	-0.0450037151169289	-0.00902261759963729	-0.0146415499929482	-0.0534007767271152	-0.0402738991379401	-0.0101420747646248	0.0224728558520586	-0.0180650073976389	-0.00723766730023057	-0.020040750883446	-0.0110092855083693	-0.0154443224274736	-0.0208582301204101	-0.0194969620294394	-0.0159577854386108	-0.0437228110138317	-0.0033389012655145	-0.0148150857851406	-0.0379408177513803	-0.0246567966128604	-0.0191393402106974	-0.0401839778190336	-0.0349098151370266	-0.0642543898670134	-0.0706431606620321	-0.00677968698537867	-0.0756218072105646	-0.0578195708888263	-0.0744712254542401	-0.0880235960045495	-0.0233308567626951	-0.0492990818051586	-0.0875832957927511	-0.062776406144172	-0.064042366327095	-0.0553113811596977	-0.0174603140285141	-0.0266822002135934	0.00673403218134405	-0.0472385734780132
66	0.0534251666735805	0.0951405589066234	0.108471250191774	0.0638872674512512	0.0931346894611853	0.0508991280442523	0.101215432002657	0.142914606560332	0.0539052648362024	0.0297128973185117	0.0486462896277839	0.161289068317051	0.0250013022054174	0.0402738991379401	0.144051801462644	0.0953101798043248	0.0180650073976389	0.028641575963384	0.0318752085304489	0.0290929609416647	0.00871676221441664	0.0139537147738655	0.0433454690761348	0.0290641329439114	0.0275499517682307	0.019868203216725	0.018484814674103	0.0453592493989308	0.0501178608111335	0.0552107319723549	0.0445507969853738	0.0310905870700311	0.028675799976666	0.0354019270509158	0	0.0453052525429278	0.0309028320125182	-0.00305654848254866	0.0622572752403201	0.0127933514599092	0.0465200156348931	0.0502057467001515	0.0359651486935149	0.0140107370695981	-0.0175153608379759	0.0520316580936027	-0.00851975334477029	-0.0135137191667227	0.0401147677501621
67	-0.0317114064497961	-0.0459950918377352	-0.0470783749321222	-0.0398723912473773	-0.0332133849870699	-0.0450052013554743	-0.052770035980064	-0.0170944333593002	-0.0265894541892395	-0.0139645403503723	-0.0366341331797804	0	-0.0448883212481344	-0.0334479340675402	-0.0628335911264166	-0.0429988852363139	-0.00770222036209245	0.00936775000360024	0.0116960397631913	0.0142351158218721	-0.0155493900648613	-0.0162983817331195	-0.0118531612970205	-0.0197245053477788	-0.0275499517682307	0.00163800200423858	-0.048790164169432	-0.0081633106391612	-0.00982464042851827	-0.0289875368732524	-0.028731258040481	-0.0376912711013828	-0.0488785072941855	-0.0570305447776938	0.0594234204708006	-0.0812947423932466	-0.0945759268736603	-0.0631789016215318	-0.102103183787519	-0.0589047034193151	-0.0513909458694894	-0.0922680218736036	-0.0811000297265725	-0.0390120392750153	-0.0113315660095497	-0.032897703507059	-0.0426061163137565	-0.0275879565188291	-0.06174231501427
68	-0.0192777054259032	-0.00892066575837935	-0.0118850935495565	-0.039763233172013	-0.0421518339621401	-0.0207825391825285	0.0146701897477937	-0.0767640162118381	-0.0553987793897883	-0.0157483569681394	-0.0889127764488005	-0.02542509836581	-0.0246926125903715	-0.0240975515790605	0.00562325755436177	-0.0757315687761095	-0.0129703504426273	-0.0212022076506029	0	-0.0286757999766665	-0.0247905605800676	-0.0213531244705689	-0.0200729340960417	-0.0228351090710173	-0.00841519692528458	-0.00327869146169846	-0.0155041865359652	-0.0241339013364299	-0.00849863472146262	-0.0238106486937184	-0.00787848757207987	0.00132362693050814	-0.0253653805919916	-0.049538430241701	-0.104648518475737	-0.0106427529324389	-0.0496555904458611	-0.0662791656153554	-0.0118129497267105	-0.0697957619355418	-0.0418804972449873	-0.0327500463666706	-0.0411085450676851	-0.061529189946862	-0.0401639187746459	-0.0322882763776362	-0.0705086881240748	-0.0283706971292157	-0.0162916875981858
69	0.0275962323009935	0.0291411349074995	0.0273601972138766	0.0515578096648499	0.0232118738612186	0.00598207167754738	0.0547823461922068	0.0158314652166807	0.0280829687428255	0.0157483569681394	0.00974033674838481	0.0664144428990068	0.0232568621642673	-0.00524018666355608	0.0330912546263287	0.0766099175370156	0.00520834510713808	-0.0119761910467158	0	0.00362976805057857	0.00700353037733725	0.0119190922372103	0.0184818438637997	0.0201755330352587	0.0305155439259506	0.00164068945745988	0.0155041865359652	0.0121397545506108	0.0349441563860211	0.0355066884569095	0.0245548051072073	0.0183491386681967	0.0179165565790007	0.0402898094040394	0.00118553659410159	0.0211734294299584	0.0072464085207673	0.0252306961762296	0.0438156808128842	0.00720291229405801	0.0291039106660054	0.0386989038864427	0.0381572394331049	-0.00385356931599024	0.000808516416500371	0.0193848715417286	0.026006193746924	0.0142859572474767	0.00961545869944214
70	0.034887259000441	-0.00174216071938504	0.0175281240342575	-0.0427781220128043	0.0114069677933764	-0.0364412791622564	0.00732604009207272	-0.0105264129869875	-0.0217737995495606	-0.0333629036691214	-0.0616348249531584	-0.00806455983673038	-0.0515958204827334	0.00524018666355608	-0.0462617178160736	0.015679763746494	0.00776200533548921	0.00480770156810317	0.00772204609391025	0	-0.000997506317125474	0.00236686501026617	0.00793025567597772	-0.00668005156037399	-0.00823049913651563	0.0306722995330837	-0.00772204609391025	-0.0353068138321451	-0.0110498361865849	-0.0199654312456978	-0.039353026206157	-0.0130720815673531	-0.0666591481407313	-0.0847965366600767	-0.13828199538312	-0.109757310394079	-0.0906280174598182	-0.0631050454686655	-0.113853757516494	-0.095310179804325	-0.0986788543463408	-0.126270913284096	-0.128057310599389	-0.068923927366134	-0.0173917427118693	-0.00339366841543676	-0.0200360267604203	-0.0812254399225859	-0.117663425585073
71	0.0501497836854714	0.0584169453967416	0.05124756860506	0.0757300325255901	0.107437751793287	0.0294587071511252	0.0532985817243619	0.049042085067603	0.0814930342511828	0.00804509568483147	0.0664696450077416	0.0710959216837304	0.0601795641741247	0.04430025889658	0.127833371509885	0.0530204105336258	0.0128042722459878	0.0306989868888066	0.0076628727455692	0.0108109161042158	0.0749630384734554	0.0507021031199621	0.106307934013866	0.101869173317217	0.0562397183228762	0.0852875815617846	0.0417517946802216	0.0910397106808727	0.104109733756174	0.0775759392581028	0.0524966984467072	0.0600052349895721	0.0675932911325283	0.116799267746251	0.0255218687951198	0.133643796378927	0.102589882577318	0.0855023982816907	0.118218670601195	0.0637158143861078	0.138432028623525	0.0912643212847812	0.0857975013095058	0.0523785377694304	0.0747147742276386	0.0497340056741384	0.116724274308141	0.0560894666510435	0.0411233484627385
72	0.0529224014543423	0.0598503283205303	0.0557576842656449	0.045930479877214	0.0561203351358666	0.0334676904710851	0.0365221057951914	0.0370870686623359	0.0913497785882278	0.040821994520255	0.0713480807974662	0.0838641470990864	0.0377403279828472	0.0408219945202553	0.0574824354133625	0.0464454972101778	0.0423475478290922	0.0454623740767575	0.0628672780602687	0.0455420204469161	0.0800427076735364	0.0353237608304084	0.0765400771223343	0.0746266892052074	0.0581706328548681	0.0866463468705923	0.071715308510593	0.0794938903610398	0.103356004838806	0.0780987439121308	0.0944194874796183	0.12341221232502	0.0737744498213102	0.042934497272296	0.00132538124106851	0.0750067476327163	0.0566298027532377	0.0601685214664527	0.0954685454709794	0.0291991546922623	0.0838377786420881	0.0653827592628518	0.0694723728147673	0.0544287074990053	0.0652378440943275	0.0530168755532272	0.0720249931203689	0.0072464085207673	0.0335226920386433
73	-0.0282297888639707	-0.0631452242173829	0.00450912836149975	-0.0330478540462003	-0.0376168635713068	0.0115496952792729	-0.0322061733296226	0.033415996919844	-0.0186921330121523	0.0640576363002205	-0.0143236523533099	-0.0160786406848517	0.0203673028244338	-0.0308716636670872	0.0684157314620117	-0.0629747991613883	-0.0221957323917843	-0.0202027073175195	-0.0290929609416647	-0.0242646219996312	0.0169495583137733	-0.00434783293610352	0.00262812240626964	0.00783439933261043	-0.0148517581360259	-0.0189194832461659	-0.0174524499512261	-0.0206330114954203	0.0123389114537149	-0.025708356710207	-0.0149628726767124	-0.00659343047983185	0.0290618743406088	0.0149735417901624	0.0222668007757512	0.00872098550544465	-0.00450451212110448	0.0368516622751547	0.0464120417644645	-0.00240096153753822	-0.0167478573012225	0.0238783374607934	-0.0125423737770909	0.0293061265854995	0.0101957018364494	-0.0164952193691108	0.00834360668575718	-0.0182154398913412	0.02661566669989
74	0.0891575787894427	0.0823249452560031	0.10952361705438	0.144273489156425	0.116300455696161	0.142462681525844	0.113851496814614	0.259108700007725	0.119279369917321	0.0988458346366325	0.0262285548596284	0.0818300182476324	0.0433993155345553	0.0792808028747745	0.054337883427559	0.102105222937154	0.0221957323917843	0.026847250036188	0.0182820448374489	0.0139375078437816	0.0853292908066452	0.0509664435920276	0.0703043470847624	0.0668352128246421	0.0439094926155688	0.0492448129610781	0.0481192483441983	0.0479251537834275	0.00444939554954171	0.0537382197868013	0.0384473179097817	-0.0022075064152105	0.103167717275595	0.0647375459168131	0.0542035632160869	0.0938619536279601	0.0770864408478733	0.0413444710709343	0.0283178385365104	0.0446607708274207	0.0753135943055296	0.0514618195122365	0.0621083862842795	0.0493057609841538	0.032949616461261	0.0496807683547646	0.0388258686886651	0.0361050046421163	0.0278195398551273
75	0.0121717578862754	0.0753555652747799	0.0398831375096185	0.0473381145446228	0.0534423188909339	-0.0133669492339736	0.0987282710956641	-0.0238324753680981	-0.00479617226349305	0.0571584138399488	0.021946747724706	0.0129034048359076	0.0229017642866847	0.0476280489892547	0.0541770932695074	0.0340269513874265	0.0288481543376584	0.0368405692210703	0.0460258223952823	0.0239327662116282	0.0430417512585679	0.0465200156348928	0.0265555737461867	0.0438622067613719	0.0305546683219724	0.0357180826020791	0.0297542610817927	0.0246926125903717	0.031679328538964	0.0195509648709553	0.0201059908417922	0.00441015047755267	0.00757005886054518	0.0206802052375386	-0.00615386557437825	0.00722024797348686	0.00936044275956371	0.00384986038544177	0.0303930774509951	-0.00692044284457372	0.0122901997630374	-0.0074986960911203	-0.00548949228477147	0.0187239512662876	0.072623190886143	0.0660211010977942	0.0764559422392201	-0.010695289116748	0.0018903597311688
76	0.0297965935624678	-0.0476280489892544	-0.023522110857193	-0.0669191597437291	-0.0431101236537286	-0.0350913198112699	-0.0412282980345657	-0.101451447826407	-0.0194180858571016	0.00615386557437825	-0.0596301815591007	0.0365049973748546	-0.0267702410646047	-0.0445839066080262	-0.03829826464615	-0.052250690343878	-0.00475060275859773	-0.0150056406178702	-0.0352149062910665	-0.0101868453069929	-0.0186502981344092	-0.0423877783499824	-0.0308461105150548	-0.0201619732903442	-0.0547104322013086	0.00375234961855053	-0.0398723912473773	-0.0285461819063615	-0.0552626786750494	-0.0364752115350404	-0.0465651531916045	-0.0256281435723977	-0.0423628995563536	-0.0675319508472767	-0.00619197024792095	-0.0530503705144421	-0.055333262758368	-0.0542807140123336	-0.0770180634318613	-0.00464037955650221	-0.068236991577717	-0.0495969411393724	-0.056618893999508	-0.0308243582003751	-0.0585703757641327	-0.038702329019038	-0.0569022466125828	0.0282704339382556	0.00282885620047768
77	0.0289343854947921	0.0546505497590792	0.0263360416622596	0.0292296383149384	0.0289455808850778	0.0409613576310655	0.117621758339689	0.0808321606236717	0.0455168388244627	-0.00615386557437825	0.0435831559615831	0.105484117413129	0.0292828052004879	0.0618754037180873	0.0435579743391297	0.0152094186635288	0.00475060275859773	0.00431035150112224	0.00357782134788387	0.0135595297856321	0.00675424706556393	0.0244411351591456	0.0613470086137236	0.0340373197839616	0.0775947260348964	0.0917856465667573	0.0300523450664019	0.165121716912112	0.0411855647842123	0.0575487883255685	0.0475125715476445	0.0634092155404193	0.0603006002430209	0.0587213211651219	0.0520383583733395	0.0365646690951649	0.0280493038098997	0.0533196375327831	0.06626912439615	0.065265001372937	0.0468369979657823	0.0485210938059093	0.0621083862842795	0.0350313479980047	0.0444615483120305	-0.0130784135867921	0.0178208965701114	0.0172715865086606	0.109588851767347
78	0.0556324294253661	-0.0946106344802393	-0.0489482377793724	-0.0873855584720127	-0.0187190491012466	-0.0245463022240213	-0.110391068846543	-0.0564901879547428	-0.021302580703868	-0.00247218914538916	-0.0811462575372317	0.0165475369825296	-0.0305756302027933	-0.0393350053986767	-0.127833371509885	-0.132130756722431	0.00236686501026617	0.00856536285892306	0.00711746776886413	-0.00337268447863925	0.00745159930842121	0.023857990453894	0.0572546926634954	0.0480399765873623	0.092839008859785	0.0607586072122275	0.0971028304188448	0.0437636537750414	0.0684838360980011	0.0453991809268737	0.111026253193504	0.0536210914390978	0.00295858203974531	0.000982801061907956	-0.132184591074144	-0.0511533265799176	-0.0368405692210705	-0.023347363996991	-0.0262788844638404	0.0321571116345314	-0.0372924569622124	0.0138965357625245	-0.0230743970602121	-0.0420121791393449	-0.0186880710344974	-0.0296904540081844	-0.0359651486935149	-0.00687287928776215	0.0421375844484047
79	0.0219789067187754	0.0205564908825795	-0.0429606378359169	0.00597016698650399	0.0862843685970125	0.0262171463888388	0.0339976085414198	0.0198419207990039	-0.0465200156348928	0.00985229644301144	0.0173917427118691	-0.0182174510917164	0.0914216460646324	0.035040081115796	0.0529684925457112	0.0119864448803679	0.0507021031199621	0.0739556608290803	0.10748591497014	0.0685423195532202	0.0928099250977827	0.0883202777000596	0.119176257555428	0.114232859639821	0.0773427933835591	0.185353753891099	0.0664024545756339	0.158096632905462	0.0621808560444457	0.0808784787209329	0.0624176295684333	0.0584962066816086	0.150556975505128	0.208498524082398	0.0199873409246125	0.119259280048641	0.225348623872524	0.327716355233787	0.149490641739444	0.0270568013875134	0.162993773563592	0.145009848356597	0.140857432716595	0.0369616633532761	0.107617234733953	0.0754344938145848	0.0759171997052301	0.162001554302997	0.0168475705726112
80	0.00583578146410169	-0.0182514572073624	0.0322058521788753	0.0450985512875153	0.0557500151044921	0.0368743128353164	-0.0536417469567034	0.0701709591943822	0.0296317976063711	0.0372863396879475	0.0109120334509827	-0.0293972554023583	0.030234861187548	0.0184795592748372	-0.00709222830949185	0.00424629088145112	-0.0227282510775562	-0.0301530381706874	-0.0128206884290614	-0.0255604969795351	-0.0513645169223906	-0.0516720105443207	-0.0521857531705701	-0.0523949800779135	-0.0630129678287341	-0.0653105614407883	0	-0.0778531018554096	-0.0652405218684011	-0.0126105075919298	-0.0632654464907731	-0.0376310682176468	-0.0153652190640563	0.0565823131393417	0.0221796437109751	0.0401758230635196	0.0371854342960289	-0.0361050046421161	0.0176772279838664	-0.0270568013875134	0.0260695429689486	0.00914083147066069	-0.0155295315449004	0.0348293911416797	0.0218204644203452	-0.064942266659151	-0.0349825354761073	0	0.012648389967159
81	-0.0608324572115508	-0.0495579185257626	-0.053218298419504	-0.0876581657063111	-0.136237266017178	-0.0494742275323241	-0.0268072642311434	-0.0584520750811688	-0.0601685214664529	-0.0226875402667948	-0.0427618593380816	-0.0457826431054769	-0.101169234993728	-0.0821576185781625	-0.0340242736492051	-0.0222802703916658	-0.0494800572633698	-0.0588405000229335	-0.0632490303076993	-0.0396091380950458	-0.071590870961534	-0.0605062576096329	-0.105927569826693	-0.111848300136569	-0.082586591009274	-0.101986408703068	-0.0875193780165566	-0.0818113390534521	-0.0459851132418234	-0.108939010859931	-0.0840087185377794	-0.0545589842504342	-0.122714530350978	-0.143158812974912	0.0793476771138595	-0.117633882102524	-0.12171690921076	-0.0819440238340294	-0.131566579989213	-0.0387145121806904	-0.141837003046037	-0.106473256655753	-0.0904619842690768	-0.0779395147954083	-0.121354640399093	-0.0785527645123829	-0.108922005214056	-0.0793098384578836	-0.0682637018666248
82	0.0616633671056381	0.0183784637514086	0.00978289938773225	0.009273636785329	0.0298954647966263	0.0486693985150373	0.0887708345253393	0.0211343120739738	0.0204610718713403	0.0262231950991025	0.00323102058144653	0.106980823870816	0.0100883579443409	0	0.082644960655279	0.0440749302190859	0.0072202479734873	0.0171678036223655	0.0136520891683272	0.00671143458798684	0	0.00201005092802431	0.134098446793389	0.096743614918072	0.0410868601025212	0.0691332125158812	0.038868868899373	0.187364607217658	0.0201171421595996	0.0532724666089317	0.0617093382694676	0.0426894086950504	0.074472602969065	0.0968899589638434	0.00475625153464909	0.0780789842374698	0.087171159685504	0.131434223033799	0.0952452889831088	0.161641351556416	0.0614964192271987	0.0512932943875506	0.0345625895291448	-0.0186755094282738	-0.000217604178859077	-0.0129871955268115	-0.0106088390794126	0.0585683541510673	-0.00929453247924972
83	-0.0939821583608054	-0.104217507664215	-0.0899894689588283	-0.105360515657826	-0.11901099827012	-0.0743557422243653	-0.151047764046854	-0.121115578612064	-0.118099541435256	0.049350231392137	-0.0840831172105414	-0.146802318057487	-0.0409788449636794	-0.0680103922856032	-0.151217133776749	-0.155810431245623	-0.0120628724492751	-0.0236824846435593	-0.0274931405801986	-0.0134682170508666	0.0196976065544865	-0.0388994796137379	-0.022574322038539	-0.0420537286214517	-0.0366815666346048	0.0366482671557389	-0.0358247265181448	-0.00871085647424863	-0.0341184478916925	-0.0336548360758364	-0.028146097196899	-0.0344163522018515	-0.0722868097490852	-0.0796481525293373	-0.00356506616449614	-0.077408068412236	-0.0625487036612311	-0.0516985180949985	-0.0909717782057267	0.0473676888228889	-0.0492162812806076	-0.0635134057223259	-0.0354647095722824	-0.0144667984177533	-0.0451840516004207	-0.0264916154469761	-0.017935402625886	-0.0459498901918558	-0.0249260863627763
84	-0.0447836026269735	-0.0662975365427507	-0.0250228758984568	-0.0172418064345059	-0.0535407669280299	-0.0380072259626791	-0.0137487001917203	-0.0461113519594059	-0.0407032931135038	0.0188580186343965	0.0104712998672953	-0.0658727441507079	0.0181352120442124	-0.0198353610561459	-0.0736227707856392	-0.021548336206203	0.0144580831752299	0.0215525583857343	0	0.00675678246287981	-0.0587041115884612	-0.0126052089189821	-0.0520679808786304	-0.0188506995707978	0.00657176516323443	-0.0554886856176533	-0.0184054275427155	-0.0292963694884305	0.0043290110895855	-0.0377047490242393	-0.0512463449286344	-0.0452947355051241	-0.063859469843107	-0.0481493438975824	-0.0388398333162638	-0.0230675085695338	-0.0169815401480942	-0.0421431813223636	-0.039135428943601	-0.0417862789846939	-0.0569191278681433	-0.0450573855657486	-0.0461762548889846	-0.0523483997561636	-0.0466067571884885	-0.0237702193339122	-0.0256625761311282	-0.0221879149753621	-0.0193327638089795
85	0.0484265939054747	0.0982933484347339	0.104049040060015	0.0574482269125465	0.0800427076735364	0.0196259644567482	0.109423910115083	0.0546584125378642	0.0292418495944975	0.0832497321118164	0.0103627870355465	0.0639959841378479	0.0315882233082179	0.0181973590519073	0.0577241847178409	0.0340665545636063	0	0.0042553255701383	0.0034782643763247	0.0033613477027048	0.043586665712549	0.0271132354085608	0.0781085108936557	0.0510078112053294	0.155397562781822	0.0871781965746359	0.0453935722603622	0.0367054249543601	0.0329291568067749	0.0722536396969562	0.0802593689245192	0.0411667626670935	0.0320638154559241	0.0291668929852924	-0.0174785972739597	0.00683997194777719	0.0299928761240396	0.0719094442812502	0.0525489728034532	0.014733231512984	0.0834160614032671	0.0511861075071218	0.0506787388573002	0.0237090289884412	0.0279919487462563	0.000572573734509252	0.000530363311291193	-0.00966191091173707	0.0947453675893661
86	-0.0220597180647322	-0.0232468496987477	-0.0413963063873757	-0.0470675108579859	0.0107116555949278	-0.00887317268048626	-0.00438918041876324	-0.04570980696185	-0.0685812641545298	-0.0122076795799293	-0.0457021534808555	0.0265693726032317	0.00372439909098254	-0.0215418437747548	-0.00885317653688489	-0.0350571440453025	-0.0315943654182171	-0.0279889099022328	-0.0645385211375711	-0.0203396842371226	-0.0388247519523053	-0.0313505298840762	-0.156460149675921	-0.0878336778335971	-0.135937489227109	-0.122841680612644	-0.0484943499386103	-0.135083368601055	-0.0816113354461629	-0.0674620636870569	-0.0859091014666382	-0.0695839753906706	-0.0895417254075843	-0.127081357859041	-0.105500463877214	-0.117016458386188	-0.131028262406404	-0.146904701696224	-0.11980119981262	-0.0700380767036097	-0.134664023847656	-0.121098096705837	-0.116099816945557	0.005607491328945	-0.0315766102499593	-0.0184869505340166	-0.030688814802537	-0.032897703507059	-0.0437183020714715
87	0.0147604155831207	0.00174064447778388	0.0492394838484018	0.00515022597631587	0.0181000416436179	-0.0381517659643764	0.0597617345422545	0.0263751552543943	0.0303974771843709	0.122208574794258	0.0491326885776446	0.123727392527901	-0.0276399504875404	-0.00503779402995708	0.105764637708184	-0.0159843563084365	0.00492611833605583	0.0237335843320945	0.00369686188132612	0	-0.0281030136434035	-0.0128206884290614	0.0217275557057639	-0.0189342975921094	-0.0872060620871005	-0.00415801014866357	-0.0641245281695386	-0.062552423165942	-0.0206192872027358	-0.0261516114021436	-0.0123517009765384	-0.013393057336438	-0.0376771228505692	-0.014947961435873	-0.105438273132303	-0.0177816822761785	-0.022353245780748	-0.0553568308815762	0.0249817831548231	-0.0627101283074563	-0.00272356046704036	0.00458716400690617	-0.0328234594465497	-0.0254850980058303	-0.0149544513860049	0.00813012608325048	0.0604638009865743	0.0552986401962257	-0.0545826248192274
88	0.0867824130504498	0.096100381346826	0.0697738164700228	0.0451959763433685	0.120933689120796	0.0783318432699072	0.0885065753819374	0.069137474191274	0.0777369653561806	0.0188430878014803	0.0102215540715382	0.0707155247983979	-0.0128206884290614	0.0033613477027048	0.0300882295900089	0.046245328090246	0.00978002905363962	-0.00213447252863275	0.0110092855083693	0	0.027310934394071	0.0170579829045767	0.0284379353205337	0.0199209774945546	0.043435399031772	0.0517619345585891	0.0293658948043645	0.0684989223536681	0.0149342235681273	0.0403901053912583	0.0254850980058303	0.052528486280039	0.0897096673436573	0.0911027282484724	-0.0046765478839017	0.0685767682873557	0.0826062815397703	0.0895621199096222	0.092010426046742	0.0409054983406036	0.10354067894084	0.0833816089390513	0.0646036910681884	0.0301341068440744	0.0416478988108921	0.0217399866364061	0.0378737515361145	0.0553987793897883	0.029826772455233
89	-0.0767595501017979	-0.0848594501854572	-0.0658751760543654	-0.0589892984757041	-0.0770670070152144	-0.0482338121126276	-0.154888415013798	0.00806455983673038	-0.0777369653561806	-0.0661398025045452	-0.0432968057533241	-0.0457075708483941	-0.00387847932857088	-0.041101675685552	-0.149691101963378	-0.106429462846731	-0.0147061473896954	-0.00643089033029032	-0.0184167267862312	-0.0172715865086606	-0.0379536873265098	-0.021368334405699	-0.00165061935688371	-0.0259754864032606	-0.0457745813849444	-0.0291039106660054	-0.036010437523033	-0.0791373205587238	0.00227790531299377	-0.0132829277434459	-0.0526185455202306	-0.0347106429632453	-0.0316983749871911	-0.0185019153853219	-0.0301370944202388	-0.0431614611561062	-0.0456237257430634	-0.0292466011815273	-0.059394717418229	-0.0770412046697799	-0.0495691560294107	0.0402323470281254	-0.0388688688993732	-0.0582503554203826	-0.0747536889217453	-0.0528731912776683	-0.0729650713473844	0.00298953884836606	0.0179876370178556
90	0.0321169441936799	0.0346464733501017	0.0716870340408891	0.0240148762038739	0.0392757352997088	0.0239691901129961	0.0262214586096414	0.0257695131790514	0.0178046246335066	0.0381974708479511	0.0766332260209157	0.0571876070846336	0.0103093696588616	0.0138891121606672	0.0472276638515403	0.0367495422087414	0.00738010729762251	0.0317486983145803	0.0110906866941582	0.00694447235281093	0.0163268932874288	0.0128757143600453	0.0250148986757739	0.0130720815673526	0.0070011954589837	0.0409034575971607	0.036010437523033	0.0536167961739831	0.0224981367864436	0.0301057543875975	0.0155948579579066	0.0304371321858632	0.0348136423041403	0.0447358938413913	0.0032154368539743	0.0351175420975927	0.0426460560491391	0.0403932134064409	0.0698879931340679	0.0235304974101942	0.0330398540782002	0.0130589500220979	0.0359320092260633	-0.00196850457267228	0.0316466458830926	0.0112727387725222	0.0121855812461158	0	0.0160003413464413
91	0.0311174631310771	0.00579711768432611	-0.0112913237511489	0	0.0204227656338611	0.00262812240626964	0.0346202006466032	0.0289316225340055	-0.00589972212718837	-0.0231170719568814	-0.0065789710980424	-0.00747201483870086	-0.0103093696588616	0.00687287928776192	0.00390168267106406	-0.0062047768868827	0.00732604009207294	0.0103627870355465	0.00732604009207294	0.00689657905906049	0.0318752085304492	0.0106045532487971	-0.0195233966820987	0.00199600864671501	0.0229895182246989	0.0126276568678017	0.00960007372901917	0.023047112290222	-0.00222717241282444	-0.0168228266441517	0.00674701354659435	0.00533904097942051	-0.0172553300907619	-0.0271509890659507	0.0408861979166368	-0.00662985853866926	-0.0261847789950669	0.00158227881112971	-0.041199008285723	0.0126052089189821	-0.0382212128201975	-0.0201619732903442	-0.0148150857851403	0.0156405925410725	0.000243338606870758	-0.0029542118974315	0.0182629652009538	-0.084030748851492	0.475626886800097
92	0.0342986359478528	0.0220507096914493	0.112150597599572	0.102984814557433	0.0383391303959493	0.0461620417631625	0.0388199918495822	0.0391475896842712	0.0348872590004408	-0.0179334678734762	0.0608187400350393	-0.506667613617327	0.0480496976417086	0.0500939453189155	0.062638352474043	0.0416515258826307	0.0120920457650286	0.0102565001671893	0.00364299127850098	0.00684934184557484	0.0834757221573219	-0.0021119332031434	-0.0132306229866308	0.0207210176375177	0.00679504313282875	0.0115164420615592	0.0126583968719236	0.00985715226161776	0.00887908164113016	0.0232893618798977	0.0143063956512379	0.031449132682503	0.0117972268720399	0.0422155185273465	0.0243543239517643	0.0132160513915265	0.015190165493975	0.0257524961024145	-0.0264526812700643	0.136397844098616	0.018018505502678	0.00811363477416993	0.0197050710793323	0.0153997268535768	-0.0159414779976883	-0.00712592088996722	-0.00674451324468306	0.00647251450561748	0.0230957147946493
93	-0.0207734931708119	-0.00974033674838504	0.0526185455202302	-0.021639175103481	0.00903815061506208	-0.0143039880982627	0.0608996439181584	-0.0240529634617863	0.011363758650315	-0.0280076249869032	0.206862665710072	0.0326559629740526	-0.0729690198665911	-0.0364882932631367	0.0109131676036656	0.0197050710793323	0	-0.0247946586132164	-0.00729930248161148	0.0034071583216142	-0.02557684178965	0.00421941554270822	0.02249751950154	-0.0039138993211365	-0.00907035696996439	-0.00478240988021517	-0.00947874395454384	0.014605907171088	-0.00221239028294073	-0.0129751588631333	0.00283688133519977	-0.0166497082365638	-0.00863766658167142	-0.0106101791120152	0.0987219879586614	-0.00511884115890737	-0.00301962987371995	0.00307692550447936	0.0300719396543774	0.0322608622182214	-0.018018505502678	-0.00404858852600043	0.00292255444260192	0.0142249909313472	-0.0214900823864617	-0.0150107892061273	-0.0226385030003482	-0.00972454989199489	0.0141060273476801
94	0.00586020932009435	0.01698382918388	0.0476208244170397	0.0046765478839017	-0.00386349482504489	0	0.000628338066541723	0.0946289808679017	-0.0286552557603761	0.0318099109366416	0.0468643089762177	0.0493637231183359	0.00132714020806279	0.0150882996512018	-0.000723850918323166	0.0760572905097718	0.00479617226349305	0.00417537141048063	0	0.00339558900113812	0.00516797015844261	-0.00845671001822357	0.0059507884559773	0.0261263045922204	-0.00685716972613681	0.00287218962409597	-0.00636944828547992	0.0143956420750899	0.00772204609391025	-0.00280243060570218	0.000943841504706278	0.00627617122923585	0.0241538816734286	0.0736634289145717	-0.00683529660585735	0.0360010080531108	0.0539611035856642	0.0122138922939379	0.033395643378836	0.0448350952699732	0.0171678036223653	0.018090945649039	0.0353596321284151	0.0405959802803961	0.000505050515786198	0.00663252356012967	-0.00909340312595752	0.00649352931054836	0.0266550825185337
95	-0.0664323556032347	-0.0792411044242001	-0.0680200881928643	-0.0510477650660239	-0.0932477918601049	-0.011935350549273	-0.0642035688651381	0.00340136382348999	-0.0568164750436608	-0.0748380590664901	-0.0973604729907502	-0.0820196860923885	-0.0475310102869095	-0.0355668309947426	-0.0451761378288755	-0.0472091361721136	-0.00239521072595483	-0.0125787822068602	-0.0110498361865849	-0.0136520891683272	-0.0306566063753602	-0.0258078839558726	-0.0843670387365396	-0.11313768158185	-0.0614850836506811	-0.0459738659763147	-0.0491097040347488	-0.0720943889439543	-0.0495596909484606	-0.0410558852943304	-0.0483185772708077	-0.0469670096079167	-0.0693228500413401	-0.0464806943207696	0.0689014178310279	-0.08098610396992	-0.0509414737119442	-0.076445240951748	-0.0560491513856629	-0.0752761207712087	-0.068688966303029	-0.029309829253827	-0.0122816848458704	-0.111810850459568	-0.0467725090082833	-0.046748979574073	-0.0372237830371178	-0.0669145887853133	-0.144938493466818
96	-0.0474975120471148	-0.0398459085471994	-0.0391192598344023	-0.0248562921062456	-0.0419439645809669	-0.0429325678412371	-0.0223510828368081	-0.0666913744986721	-0.0312525435041044	-0.0196185951513792	-0.0310206936574566	-0.0294758181329535	-0.0325116973866271	-0.0244340253372821	-0.00151630051796392	-0.0525412665949463	-0.00240096153753822	-0.0106045532487971	0.00369686188132612	-0.003442344190973	-0.0756862276325765	-0.0242569776455599	-0.0334159969198438	-0.0359320092260633	-0.0372713947972314	-0.0030075210639553	-0.0169208774883369	-0.0243598466625317	-0.0257324139664781	-0.0196856750710301	-0.0466143152247596	-0.0232182901020073	-0.0665206823415621	-0.0532985817243619	0.00510856794272208	-0.0600496337795104	-0.0772827009032859	-0.0512501900102942	-0.0609480296133817	-0.0446170654888067	-0.0620499762582702	-0.0700923768203685	-0.0637783538641736	-0.015283027980177	-0.025182150383865	-0.0516910932391799	-0.0300050813965584	-0.0316370849431826	0.0359452576809622
97	-0.0767739678964094	-0.0443285871072305	0.0241054017044662	-0.0694723728147675	-0.0163816023718859	-0.0448587795490605	-0.0383991329345359	-0.0127855622969717	-0.0388398333162641	-0.00417973440270769	-0.0563529365511317	0.0169495583137733	-0.0792049360968003	-0.0657170716570155	-0.0222487121232651	0.0285593019084609	-0.0342331716422424	-0.139335594042118	-0.0530427359844812	-0.101536419219423	-0.0418121105129874	-0.0550597771830275	-0.0658338581062563	-0.085601365677364	-0.0466405774531113	-0.0525623300908555	-0.00684934184557484	-0.524560652156143	-0.0473102171773934	-0.0593828484046628	-0.0543554140155771	-0.027212563524885	-0.0259058703358441	-0.0650252575794026	-0.0603857968342063	-0.013114942077828	-0.0650453451718787	-0.0549296620309345	-0.149709131049446	-0.0547011357130569	-0.0415901523942481	-0.0415556702684992	-0.0541235101447946	-0.0559512673872282	0.00675952283082903	-0.0207712660365216	-0.00403110249296867	0	-0.0404599380354891
98	-0.0050633019565467	-0.0663658112714187	0.0462273783859359	-0.0727254197421532	0.0295879571854962	-0.0141445073861646	0.00426137008496763	-0.108633841002796	0.0196084713883764	-0.055988787063745	0.0158162894432849	-0.00421053253634351	-0.0510477650660239	-0.0562709054613026	-0.106309159599436	-0.051804411188864	0	0.0170113458265366	-0.043744548962857	0.033774317118604	-0.00943807949730679	-0.0409202697893627	-0.043715569831781	0	-0.0160431248405755	-0.0977470088959627	-0.00689657905906049	-0.123450662096166	-0.00998759862834842	-0.0497399821923983	-0.0750351859429141	-0.0315262536467737	-0.0869291097031701	-0.0906472609223337	-0.102507875032578	-0.0897152993220303	-0.0683309485767998	-0.0542696299340575	-0.0718645612296442	-0.130666881929063	-0.0854499530214188	-0.0974914561413258	-0.100027169682464	-0.0720221176575269	-0.065419174675315	-0.075932457242931	-0.0842349798055575	-0.121360857004267	-0.0794301502271235
99	0.0349162651062276	0.049222534284981	0.080279075178832	-0.0254666064370606	0.040005334613699	0.02531780798429	0.0564888456863764	0.0362212634343184	0.0897046185852732	0.0380273955892392	0.0141645427686508	0.068486414145156	-0.00163800200423858	0.0410614867977739	0.0414085351550084	0.0459621355646358	-0.0175663237178989	0.0720404317893657	0.00809721023261933	-0.0261697177333847	-0.0288607700606343	0	-0.462583696384078	-0.0207451002698469	-0.0217992283425845	-0.00937873228643271	-0.0352149062910665	-0.0620674877234162	-0.042286889623695	-0.0303906337050091	-0.0190708997966063	-0.0227964280923838	-0.0039564838950743	0.0127120355883621	0.045429056846749	0.0223123937207772	0.00247831601446702	-0.0106332563013689	-0.00589972212718815	0.0663960625733071	-0.00662985853866971	-0.00506971935025069	-0.0287789645500434	0.00929158833409938	-0.0072181632872792	-0.0117561971176605	-0.00756147270057639	0.117783035656383	0.132842239107451
100	0.0194180858571018	0.0469129172181018	-0.000567375901745049	0.103573205083731	0.0221615718028525	-0.0186921330121526	0.0560042167164516	0.0117879557520422	0.0197736211903925	0.0640053299759127	0.0222540477302784	0.0596507086959766	0.00163800200423858	-0.00383877630716567	0.0389659685333839	-0.0117879557520424	0.00252844635335858	0.00447428039492115	0.0120241929668017	0.0150378773645405	0.0305834233720805	-0.0375513456521326	0.0795463065712605	0.0457911321959346	0.0325231917055602	0.0704837109486109	0.0317486983145803	0.0985067728299525	0.0559942693545752	0.0512361498976923	0.0178895647507753	0.0192313619278877	0.0436327087476984	0.10578147967162	0.0113961347308693	0.0372498674305657	0.0646932121425974	0.0793696846531797	0.0676770818234314	0.0562062595190254	0.0251792174498018	0.0459422814920685	0.0416975235415999	0.0262422360602907	0.0143845978566621	0.0110254700117074	0.0384662808277962	-0.0477154730396665	-0.597593306347201
101	-0.084218079084017	-0.0692547887226027	-0.0720582102114222	-0.0345803335967789	-0.106883745198348	-0.0258017179864742	-0.12964859394081	-0.0418804972449871	0.0193901945773083	-0.0629397997738743	0.00137457066316671	-0.0998490469290925	-0.0537944815986002	-0.0594234204708006	-0.0795120629277335	-0.0129290711988572	-0.00252844635335858	-0.0271509890659507	0.00397614837963944	-0.0150378773645405	-0.0621317811070061	-0.0206192872027355	-0.0720476104801402	-0.0557044723645856	-0.0519952951183804	-0.0799512372870104	-0.0534886849509861	-0.0921237724349169	-0.0212640907534416	-0.0197374828383214	-0.0496770821876598	-0.062635570991485	-0.0406638792538967	-0.0455284439125978	0.00705719230999891	-0.0197516081895133	-0.0426604971427147	-0.0384310788564819	-0.00925932541279684	-0.0999769225743539	-0.0296236692102259	-0.0183716128509799	-0.0272045162390331	-0.046091107200267	-0.0473772810110109	-0.0479133556958975	-0.00426960087457573	-0.0344202238864794	-0.114498960455193
102	-0.0222113837627145	-0.00888017675685893	0.00971176070259805	0.0540672212702757	0.0106142012417736	0.0172749017573124	-0.041964199099032	0	0.0190213554575618	-0.0161034075665789	-0.0082759093038598	-0.0393191593443136	-0.00519481687710388	0.00407332538763572	-0.0112701669710398	-0.0387803696782609	-0.0101782049157562	-0.0161853244210175	-0.0160003413464411	0.00754720563538291	-0.0166208812360407	-0.0210534091978325	-0.0032068440095796	-0.0075000351565464	-0.0227282510775562	-0.00118976813558858	-0.018484814674103	0.0220250119770879	-0.0666477815694382	-0.336472236621213	-0.00373366955204935	0.00631714040126141	0.0519847548783789	0.0577638906714362	-0.0014074597678797	0.0222993802683118	0.0403376157265751	0.0212283006198537	0.0257130786917394	0.0586487270815077	0.03070416634398	0.0110634195442554	0.0213531244705689	0.00353149278147091	-0.0239441655829014	0.00687813181619834	0.010942358420944	0.041910895615637	0.042787275205209
103	0.0652067470227773	0.0799664678229295	0.0512177856473781	0.0694605983429994	0.0783008504137579	0.00852681622916185	0.0724955020381532	0.055459755371368	0.0186662868742102	0.0588405000229337	0.0273241042745542	0.0708114671234279	0.0172121288811213	0.0378908737113963	0.0584169453967416	0.00932166252713573	0	0.00928080907447293	-0.00809721023261933	0.00749067172915763	0.00649654257039822	0.0158314652166807	-0.0118472037259902	0.00125391865959346	0.00286944242795295	0.00237812240496726	0.0111318403688442	0.0185000137439202	0.00807541400554523	0	0.0148517581360261	0	0.0259273782561369	0.0340262710572352	0.0028129413766147	0.0201518154373082	0.0184337016888381	0.0270286723879196	0.0117171236877538	-0.0021119332031434	0.0203106928475631	0.0121508177825125	0.0105079775984147	0.00935679341088136	-0.00862605471976741	0.0143669767975378	0.00782900716715762	0.0221411258772135	0.0756027407429509
104	-0.0233158053136169	-0.00458506076065035	0.040489084018446	-0.00163800200423858	-0.0239955055562158	0.0131210879626971	0.0397584921390846	-0.00968061771072359	-0.0768514580994728	0.138874237035018	-0.00134861787129337	0.0181178646363485	0.0169208774883371	0.0039062549670652	0.0396634289053814	-0.00103145960666229	0	-0.00462963789874227	0	-0.00749067172915763	-0.011162906614163	0.00782272568120912	0.00755535164444954	0.00375234961855053	0.00286123228103219	0	-0.00369686188132612	0.00305033281762324	-0.00268456537066886	0.0380273955892394	0.0049019706002067	0.0062774845191389	-0.00641909586071732	0.00630916919326463	0.0180937434426989	0.0156704237568617	0.010221554071538	0.0245842056305383	0.010695289116748	0.0614947816078062	0.0199063671168029	-0.00484262447578798	0.00347826437632515	0.0309480286208257	0.0214272048390876	0.00524149459083834	-0.0273656480754361	-0.0221411258772135	0.0538628058975279
105	0.0142568606248648	0.0136925918376143	0.0177527535461151	0.00163800200423858	0.0155920947598363	0.057003218681726	-0.0112639172444653	-0.0196469973837965	0.00295421189743172	0.0661469072750434	-0.0094915966815714	0.0307480026255909	0.0116765296618357	0.011628037995119	-0.0646439118738229	0.0552071937086871	0.0101782049157562	0.0115341532452868	0.0161293819298837	0.0149256502166757	0.027677043378576	0.020566277581477	0.093353232017364	0.0367688477870889	0.0309448038494216	0.068834505820297	0.021978906718775	0.0714939712461558	0.0173222186043569	0.0250565798373374	0.0312901579932099	0.0210534091978323	0.0127972496014706	0.00805373480709681	0.00275482267884453	-0.00574478395689182	-0.0113637586503148	-0.00783634832931579	0.0718257345712554	-0.0140142433748118	0.00310720084274863	0.0192313619278877	0.0307716586667537	0.00674918197492813	0.040652385952193	0.0272576728021163	0.0452020305588681	-0.0188329483330922	-0.0645998538984847
106	-0.0339364185713107	-0.0425990333832647	-0.00379712959620848	-0.0572546926634958	-0.0927817334509662	0.0530946612769783	-0.0597471183987235	0.0137933221323359	-0.0670983335031698	0.0836808160424649	-0.0346535020823882	-0.0504569574941813	0.0888063377753217	-0.0135792581263809	-0.03692991576286	-0.0750098210048664	-0.0153064212826757	-0.0232028970796641	-0.0120725812342692	-0.0300774552372779	-0.0399124901374144	-0.0179722424044304	0.0174761729345616	0.0131502193868784	-0.00277392688272537	0.0154018446115067	-0.0294138852062931	0.00377358938363948	0.00132013220492277	-0.00437637459979889	-0.0167267938053133	-0.0223057575142982	-0.0464767658457288	-0.0663226429310728	0.0163714434146827	-0.0645933923274664	-0.0540037312223198	-0.0465200156348926	-0.208401269577006	0.0625203569813342	-0.0433242608071147	-0.0363676441708747	-0.0330891568071165	-0.0192422462223947	-0.0178969130645208	-0.025019700961662	-0.0214421556209312	-0.0153259704782268	0.0737574270525059
107	-0.0105153439995229	-0.0123752174276537	-0.0198977405149505	0	-0.0108612394316046	0.477067859744949	-0.0079681696491769	-0.00785858661252115	0.00941922191649169	-0.0721104390296166	0.0181696123606987	-0.0299012175468722	0.0195348060206424	0.047673469469357	0.0276117627834487	0.00734140685836771	0.00256739550524565	-0.00235017734495369	0	0.0113853222251252	0.00942514045958287	0.0205135398331031	0.0218952107026569	0.0655030202292939	-0.00278164296187677	-0.0142938112571449	0.0111318403688442	-0.000942063187901354	0.0438780061720543	0.0202611851398222	0.0389889902927845	0.016159456665604	0.0482916483765514	0.0979042149813716	0.00270270434788511	0.0379029005312046	0.0597017523369576	0.0412614583814257	-0.0205346024417077	0.233693762209362	0.0536124173966033	0.0458463881254185	0.0574806099312757	0.0512361498976923	0.0314711287122207	0.0322608622182217	0.0407015778785298	0.0304205967007118	-0.0865971096155458
108	0.00946877142885194	-0.00769234562315591	-0.0143786940142308	0.0137695807237568	-0.00469117357588034	0.0240359308301024	-0.0102340074492058	-0.00395257431582352	0.0337973795832907	0.090292758112807	-0.00138600160787705	-0.0123815036125055	0.0379607622392231	0.0490561569891941	-0.0180339795102147	0.00208768343048371	0.00256082086167386	0.0116960397631913	0	0.0112571545246346	0.0213465182071708	0.0398062504004195	0.0717511480601916	0.062520356981334	0.0542138165941475	0.0422827211593777	0.0110092855083693	0.0874825195189577	0.0187622764555226	0.0324200345225765	0.0160923012887548	0.00981602973765661	0.00361991345513468	0.000863185206811057	-0.00541273310675039	-0.0110498361865852	0.00113571846392713	-0.0061701385701558	-0.0499838223540809	0.0497178411189665	-0.00925456476620568	0	-0.00769657455198924	0.0107992410217603	0.0257695131790516	0.00862074304390692	0.0183281190043001	0.00373832211060721	0.0322766404395427
109	0.059946843670398	0.0806365319190152	0.020045214601232	0.0693346934010644	0.0414487573110645	-0.0550502431584774	0.0688459099171377	0.0502035919665791	0.145916613803583	0.00673403218134405	0.0526792959954274	0.0425480787302597	0.132635576027843	0.0123349581579515	0.051509908706604	0.0287789645500434	0.0202538569044977	0.036533743332456	0.0627656955497873	0.054459917132381	0.081948075033083	0.132311136219293	0.0742957597039591	0.218745177902346	0.0737309693217354	0.0436206224758902	0.0839653801173341	0.131694646389385	0.0877339576662308	0.118861202876729	0.1079796596706	0.067282007083322	0.177492087702995	0.118645476417042	0.0214773356105569	0.085942429800725	0.115636705686533	0.084724650068333	0.107430345908201	-0.0527208463787359	0.0678903355428511	0.0738552448030654	0.104698044616705	0.0563823638950218	0.0498944971249222	0.0515793764950661	0.101379845061667	0.0615021997577938	-0.0392592124506739
110	-0.112618878108149	-0.121016217579851	-0.10328011351239	-0.0883171443133544	-0.0896121586896872	0.257052221668949	-0.122423415212886	-0.119903927225521	-0.116152511897129	-0.108597167306999	-0.0765400771223341	-0.121138353323481	-0.0769108541897428	-0.0651224627600038	-0.0814153914855087	-0.0922752761091705	-0.0331240474250327	-0.0411957564382672	-0.0547011357130568	-0.0178257839526008	-0.0902468778477781	-0.103462981881635	-0.0937654012541098	-0.151076763755847	-0.0710959216837304	-0.0372713947972314	-0.0551864155672908	-0.10443571841675	-0.0778695126953166	-0.0861161217821182	-0.102294596035991	-0.0587713174154132	-0.0672653823939955	-0.0279738520424062	-0.0772798170393696	-0.0639635230819495	-0.0658200969765326	-0.0767985847959123	-0.0626467432812277	-0.114592641658129	-0.0454174796907925	0.0119761910467155	-0.0530736792113982	-0.01328583671165	-0.0487768663855075	-0.0623669676240635	-0.10479087736273	-0.0466871139726532	-0.023292192235461
111	0.0410868601025212	0.0218696588899672	-0.275531254669268	0.0978410258246099	0.011447385840351	0.0471766575916406	0.0357860797462251	0.053731932080211	0.0317486983145803	0.0238204281187864	0	0.0274718206641982	0.149494093997308	0.0312812993810887	0.0220759516992	0.0154358081298391	0.00774197415361555	0.0185190477672377	0.0080000426670761	0.0213531244705691	0.0128796628636612	0.0234202742080984	0.0368462733859665	0.0298242403107136	0.00786373646021477	0.0219101096357441	0.0175751448215076	0.0642758816088125	0.0146165817828283	0.0330062964681699	0.0356385154473586	0.0156159329462282	-0.0048661896511728	-0.038558993603683	0.0324658012495771	0	-0.0152342445718481	0.0104712998672953	-0.00417973440270769	0.0902383177063646	-0.0121952730938184	-0.0152674721307884	-0.0105375053027861	0.0800427076735364	0.0163415906323539	0.00792225965571092	0.0186183093136574	0.0431721718652087	-0.00823049913651541
112	-0.0290186938890358	-0.0462859277572352	-0.0398328167145392	-0.0386521544342793	-0.0330608622608883	-0.156582411826387	-0.0801673726366099	0.00601807232556295	-0.0229895182246986	-0.033845574738165	-0.00855925339566976	-0.0105449131766151	0.073107304958814	-0.0387860250351564	-0.0519830288671308	-0.0277333359402454	-0.0129367910307194	-0.0208582301204101	-0.0080000426670761	-0.0141846349919565	-0.0287456046399783	-0.0257927545617289	-0.038635182628691	-0.0656133481622989	-0.00523561405394513	-0.0595287312957975	-0.0140353181163835	-0.0393783299870853	-0.0306960871571769	-0.0343494800146376	-0.0210068531792946	-0.0168273201325255	-0.0246926125903717	-0.029927420541473	0.0151622477396776	-0.0100841190666263	-0.00660068403135217	-0.0263867551731947	0.0124871549725638	-0.0768377821688824	-0.0237983295540869	0.0576466950996499	-0.00851068966790836	0.00473710028426932	-0.0191380130363381	-0.0129965728271801	-0.0300731882884238	-0.00706716722309242	-0.0486868637199831
113	-0.0298860095302791	-0.0303211937149617	-0.0502575158633816	0.00164068945745988	-0.0307191390375301	-0.109925913825745	-0.0229518271782023	-0.0242926925690445	-0.0629893341507419	-0.0813029472858244	-0.0439309292257271	-0.0657170716570152	-0.0931433317192347	-0.0209332096664658	-0.0606821211695827	-0.0343283135296493	-0.0157483569681394	-0.014151179546243	-0.00402415029972558	-0.00716848947861259	-0.00188323972796534	-0.014354313451683	0.0420745669306006	0.0190481949706944	-0.00262812240626964	-0.016565812292769	-0.00709222830949185	0.0960550587959355	0.00745345065458114	0.0160003413464409	0.0372850205389832	0.0132452267500209	-0.0304592074847085	-0.0343381375808915	0.00545703946305798	-0.0273989741881144	-0.0486246149595511	-0.0372262684434337	-0.0400897566394556	-0.0547145004088765	-0.031917602968305	-0.0114763909563433	-0.0370009564149685	-0.103471940969958	-0.012681584636633	-0.0242748219700513	-0.0471785602750905	-0.0397882500584127	-0.0580520119079648
114	0.0535940164820774	0.0292907969210652	0.0473206561900721	-0.0215418437747548	0.040752668027108	-0.0134577600448469	-0.0100000833345835	0.0202846711715059	0.0304901667577875	0.0296118540466446	-0.00600602406021178	0.0288257987269578	-0.0413181493307309	0.00575265248945001	-0.0227394869694892	-0.0525808087433925	0.0157483569681394	0.0257927545617289	0.0317486983145804	0.0178257839526008	0.0278828472190877	0.0167267938053135	0.0229114816254938	0.0341663295947501	0.0587653092262517	0.0209374039542651	0.0246058108022	0.032237223791594	-0.00496278934212935	0.0439915692815345	-0.00323450416765914	0.0166077363996604	0.0287911503840115	0.0334938994556109	0.0607046506268496	0.0172121288811216	0.0251729539245011	-0.00836047600846079	-0.0195658415538804	-0.0747841504200695	0.0224488315394531	0.046138372657262	0.0337906807847204	-0.0373775490925996	0.0631904773703384	0.0557509540720686	0.0477544312959002	0.00368324541629639	0.0504308536268923
115	-0.0569704968986837	-0.0594655000432782	-0.049967327342447	-0.0515578096648499	-0.00500418058457575	0.0010416667608566	-0.048036679266271	-0.0493927553295765	-0.0492407161031634	-0.114142455762511	-0.0352526925557637	-0.0526932801336013	-0.0162605208717803	-0.0271334475144003	-0.0661398025045452	-0.0672415575542167	-0.00522194398115183	-0.00231749814036264	-0.00391389932113639	-0.0142351158218721	-0.0307143734148259	-0.0191393402106976	-0.072173860274928	-0.0431439460018481	-0.0302290019613172	-0.0446004798842816	-0.0139862419747399	-0.039711100136123	-0.0315882233082179	-0.0426696920236185	-0.0284794713218686	-0.0214039086631534	-0.0789998459667576	-0.149095909165634	-0.0378388258898466	-0.0471703164219135	-0.0629578501524812	-0.0536527134923199	-0.0634414283231979	0	-0.055418850777023	-0.0978183326115381	-0.0528175558394146	-0.0490622359980724	-0.0402009591456394	-0.0373070524128107	-0.0393358608303043	-0.0298529631496811	-0.110839981422452
116	0.00449944516123013	0	-0.0718680255188846	-0.0106383982050557	-0.00671143458798684	-0.0639487246002735	-0.0249123203798964	-0.00847462699097212	-0.00950878796902721	0.0388775880426881	-0.0188982002202296	-0.0145987994211527	-0.015248071795162	-0.0059113472630572	-0.00535619920052488	-0.0212209554828853	-0.00788440352414876	0.00231749814036264	-0.00392927813988952	0.00357782134788387	-0.0219789067187754	-0.0244510958641642	-0.0163640015172963	-0.0305211890348871	0.0152287207018247	-0.0160923012887548	-0.00706716722309242	0.00224803391788253	-0.0168288761301567	0.0260770969301984	-0.0168071183163816	-0.018193345961206	0.0424466902472571	0.0525180342834464	-0.0120402792320804	0.0531252468223262	0.0343025943921051	0.03671910096288	0.0356154816683207	0.00189214815203775	0.0318883533668286	0.0261737951139125	0.0300523450664021	0.016997576368571	0.0565731231031785	0.0266874835853508	0.0587207323720329	0	0.0797608984565099
117	-0.0238512158221802	-0.0333735088165068	-0.0406835766364435	-0.0381517659643762	0.0183491386681964	0.0300651231844227	0.0160861377516244	0.0355314283784856	0.0527253894688096	0.00948773720510943	0.00317460584077267	0.00975617494536474	0.0202795289505291	0.0176302313762706	-0.0151518050206025	-0.00807541400554523	0.0183011643824045	0.0318933637759538	0.0233473639969911	0.0106572944739882	0.0590889163700066	0.0220327149998827	-0.0092081681938625	0.0385052633831076	0.0100251466193786	-0.00814431494168621	0.00706716722309242	0.0229384826273584	0.0155443544378002	0.0266682470821613	0.0168071183163816	0.014581060275292	0.0933405120412769	0.0674412807955327	0.0304861250228323	0.0309001619887415	0.0331648462663514	0.028065452898284	0.0201124097870955	0.0334603705636818	0.0192932029346791	0.0503779132289441	0.042925044717034	0.0309759278943047	0.0485656384790079	0.090445568297743	0.105473439829365	0.037179003241754	0.026697914950379
118	0.00687287928776215	0.00676440008854229	0.037355786543769	0.00921665510492398	0.01313647790537	0.000538358021077823	-0.010695289116748	-0.00205549918209602	-0.0121582044798094	-0.0523375251082303	0.00631913635147829	-0.0156558970725529	-0.0113565889323359	0.0192313619278877	-0.00437159166149614	0.041038187365114	-0.0156661167443994	-0.0181000416436179	0.0076628727455692	-0.00709222830949185	-0.00639563623640527	0.00241838086428148	-0.0102278901832564	-0.00698257201113117	0.0049751346401139	0.00349854584251341	0.00351494210744452	-0.0051338579938518	0.0115017242390114	0.0296317976063714	0.020891359031376	0.0096039153541807	0.0172013623585467	0.0223569071012766	-0.0144644204915667	0.0387145121806904	0.0364479880426893	0.00918280098233515	0.00990652020279192	0.0464369142927585	0.0375043954584542	0.0252666296020272	0.0187310367060629	0.0183491386681967	0.0362607094544174	0.0218658229235627	-0.00560511021612253	0.0108893997992683	-0.0199563163834591
119	-0.0103271141558494	0.0111733005981254	-0.0134230203321408	0.00731264684628652	0.00812352152147944	0.00910801903072755	0.0195214717450201	-0.0145080264895787	0.00609757986811843	0.00397219986043273	-0.00949374219225096	0.0156558970725529	0.0458852964768015	-0.0114943794257352	-0.0288908982853893	-0.00129785871560006	0.00262812240626964	0.015855371789794	0.00760459938521929	0.00709222830949185	0.00639563623640527	0.0191393402106976	0.00837603780218288	0.0227619921150963	0.0147785940961187	-0.00466745304749505	0.0104712998672953	-0.0230579200168526	0.0113709374269799	0.0311402407357231	0.0247191522206762	0.00357782134788387	0.0153849188394792	0.015190165493975	-0.0460786119640757	0.0583883182381544	0.0267538696294842	0.136497738210939	0.00655024176071839	0.0224340728622729	0.0172330671237755	0.0265894541892395	0.0522206992662215	-0.00214132844134296	0.0319667327724065	0.0343891342298859	-0.00358331583828386	0.0143371631464073	0
120	-0.0151077829919721	-0.0270286723879196	-0.00532302248891448	-0.00914919465358799	0.0380998462322704	0.00902581120731272	-0.0312385954327739	-0.0383025544142666	0	-0.00397219986043273	-0.00637960696403894	-0.0156558970725529	-0.0484265939054742	-0.00386100865745953	-0.0101983886744628	-0.0170272614102807	-0.0239055208535544	-0.0296486939221299	-0.0425596144187961	-0.0250460319260879	-0.0258316946135242	-0.0312901579932101	-0.0377759741589072	-0.0389076506164834	-0.0197537287362326	-0.0332967739130692	-0.0210534091978323	-0.0572912071473608	-0.0293201372569611	-0.0372415409319005	-0.00532199233794106	-0.0143887374520997	-0.0302231450057429	-0.0384170161037916	0.0137743224648295	-0.0419108956156369	-0.0354685217319282	-0.00479617226349305	-0.0467791299835039	0.0787291648602133	-0.0233869326981537	-0.0127141076956221	-0.0207619914484294	0.0703495784678765	-0.0147907380013965	-0.0459055762914451	-0.0548082364949947	-0.00714288751238024	-0.02609336922787
121	-0.0842474760061616	-0.0808040324152959	0.0120570546702585	-0.0509063723475136	-0.0429660358834432	-0.0889351944356145	-0.101038249291664	-0.0580520119079646	-0.0371559768880914	-0.0520791490448897	-0.0475109826710518	-0.0673036818961066	-0.0549157575961146	-0.0314367734235643	-0.0769154840873059	-0.0669191597437291	-0.0411580724935077	-0.0870113769896297	-0.032131278182793	-0.0520563619560529	-0.0351914583363131	-0.0578777865779709	-0.059482348568717	-0.0489936436695744	-0.113428440905869	-0.0610781708452994	-0.0546584125378641	-0.0523422822105841	-0.0627290337626258	-0.0775977186804697	-0.0172232459831152	-0.030658440438498	-0.0368631482106268	-0.0517972920156851	-0.043333124706374	-0.053548549059478	-0.0401839778190336	-0.0628305787924148	-0.0312706428878209	-0.0719264175374608	-0.0571584138399488	-0.022897964093255	0.000998502329589535	-0.0854686569595335	-0.0815220416514189	-0.0685792780434049	-0.055121104928741	-0.0628672780602687	-0.0315262536467737
122	0.0226709961643534	0.00985229644301144	-0.0486223930089009	0.00962471337420956	0.00162469572700186	-0.0263404166144086	0.00400400935338219	0.0537041789718611	-0.00315956029036846	-0.0527287277483603	-0.0323984005572502	-0.0278092786984279	-0.00945314264375541	0.0158419154656579	-0.012376395601049	-0.0142249909313472	0.00279720462106137	0.0420333817065521	0.00407332538763572	0.0151518050206022	-0.0019379851026784	0.00774197415361555	0.0141990215146621	-0.012903404835908	0.057003218681726	-0.0142397228111357	-0.0112995552539333	-0.0135251427770409	0.0217992283425843	0.0812629640787659	-0.00982004618097543	-0.00249376687840241	0.0129766622257796	0.0271264372390894	0.00711746776886413	0.00736199644106916	0.0146978338356929	0.0604238387618499	0.0174931574475172	-0.0205486682273877	0.00759634689193511	0.0287861067184774	-0.00299850299625648	0.017260406933	0.0468698739458469	0.0457992497115849	0.0583661050720679	0	-0.0498583501353411
123	-0.023945693596354	-0.00614630084869416	-0.0167474099490885	-0.0135006872189025	0.0240588990076933	-0.00535237673859212	-0.0376634847046748	-0.0445507969853738	-0.00953902304675891	0.00660795356003208	-0.0192481883049167	-0.00325910120090711	-0.0013577734604604	-0.0059113472630572	-0.0137933221323356	-0.00863314714470298	-0.00560225554866989	-0.0146344075184377	0	-0.0383188643021366	0.0192128868599908	-0.02604313853602	-0.0203465818591675	-0.010881500187534	0.00263504763800504	-0.00785344350556993	-0.0114286958236228	0.0152029955196564	-0.0163047090249435	-0.0172205977516704	-0.00770504637440528	-0.00626176122397615	-0.0146106495174347	-0.0400417459157714	0.019663554908778	-0.0139518061201245	-0.0354120382232561	-0.0276890653457156	-0.0151429801025635	0.0137459209046351	-0.00650761515673848	-0.033834073015782	-0.0110720809006857	0.00106894718890516	-0.0135586940932089	-0.041672696400568	-0.0435931091319164	-0.0115164420615592	0.0319045465187453
124	-0.0604651957499351	-0.0570858843748212	-0.0854307899839868	-0.0579582767632423	-0.0387770714817148	-0.0198741862070833	-0.0877660940065854	-0.0114548789747664	-0.0258914139327415	-0.0704837109486109	-0.148278672350036	-0.0898842305183276	-0.0850370426859122	-0.0382725462048756	-0.113530725917853	-0.10664586287849	-0.00846267391873368	-0.0273989741881144	-0.0205346024417078	-0.0277245480148548	0.0272189492413144	0.00263504763800504	0.00205338881184236	0.0291125681312296	-0.0239691901129961	-0.0361243292471705	-0.0311309185951733	-0.00926322413187242	-0.0179686935428165	0.0123306124574785	0.00330943490136715	-0.0139154680619749	-0.0598072944313359	-0.055357643933664	-0.0720772975928183	-0.0534705214614162	-0.012873202936206	-0.0736634289145717	-0.0768202059834415	-0.0652213480674819	-0.020891359031376	-0.0626509649616671	-0.0402738991379401	-0.0788859695457127	-0.0180320438059227	-0.0187050829412518	-0.0391079163565911	-0.110090690033228	-0.0817551231008027
125	-0.0414997309067526	-0.0277979513610318	-0.0311375282644581	-0.0420229897748479	-0.0352090014824857	-0.0271286673882529	-0.0523071001218769	-0.00925932541279684	0.0322608622182214	0.00117716317301486	-0.006166514915664	-0.0302137785964964	-0.000772101441007589	-0.0228462688511699	-0.00141542840333075	-0.0699119891987143	-0.03458557964978	-0.0076045993852194	-0.0209651284650449	-0.00402415029972558	-0.0215263342480276	-0.0212773984472847	-0.0461781937207801	-0.0313031495110483	-0.0328796741191564	-0.0388937911212737	-0.0119285708652737	-0.0291866210865317	-0.0311639950348281	-0.0248151691197238	-0.0508296875178651	-0.00382897723709696	0.0112215247439647	0.00782017670583368	0.0294572108854301	-0.0061215757408295	0.0058720074772225	0.00884961527698236	0.00631714040126141	-0.0390021578032691	0.0198026272961793	-0.0021574981400212	-0.0234552330440727	0.0149170867032371	0.0320803339921429	0.0207619914484294	-0.00176108058429758	0.00858374369139148	0.107978318199905
126	0.0955669521770284	0.0934781182231874	0.143330834442055	0.0823510351618195	0.0563996884621247	0.0618004009054469	0.222666110388454	0.0432376790546463	-0.0289875368732524	0.152468593644274	0.118470084807422	0.1416273659674	0.0210185433308421	0.0511882468534448	0.228229744816337	0.297547046299221	-0.0029368596733097	-0.00254777207879875	0.00422833610952111	0.00402415029972558	-0.0133335308694655	0.00536194314138538	0.00855620193119577	0.0119892444285208	0.0165749650942126	0	-0.00400802139753875	0.0155577900309258	0.0199436809673352	0.0199011543172949	0.0240423715542151	0.0139684810895369	0.0262615685107761	0.0428841317021891	0.0257893948829142	0.04711792297707	0.0311264321476097	0.0738562098160376	0.0322208790111631	0.0552626786750494	0.0268688920129674	0.0536124173966033	0.0515090208472375	0.041277471640405	-0.00810914874925883	-0.0172715865086608	-0.0011757790890119	0.0253178079842898	0.0856378851618174
127	-0.0500104205746612	-0.0424533162523395	-0.00249438892117215	-0.0300925414929449	-0.021190686979639	0.0215062052209638	-0.0409413903773608	-0.0362851597397644	-0.0366097456125609	-0.0214403312378697	-0.0430375116799819	-0.0535940164820774	0.0205858432901036	-0.0140705838969422	-0.0367435133728189	0.0315085926669423	0	0.00254777207879875	0	0	-0.00963398588113362	0.00798939003347865	-0.00426894991957605	-0.00543184388236195	-0.00274348594575069	0.0265564173614328	-0.00402415029972558	-0.0243067522241613	0.00281690327111339	-0.00246609249519336	0.00451468035452685	-0.00379027617378069	-0.0409613576310655	-0.0360912865623728	0.0347498480647388	-0.0271433118469466	-0.0369984396248322	-0.0443401782594721	-0.0159806719883502	0.11658757825161	-0.0334262925591262	-0.0343604858972824	-0.014448135747386	-0.013201511858536	-0.0589451791814088	-0.0558884683588525	-0.0531526069777337	0.0246926125903716	0.198213329503482
128	-0.00541273310675039	-0.0063979744796594	0.0202726349424562	0.0040650462481695	0	0.0656520469984225	-0.0323587383071713	0.0429444518297413	0.0234516610350499	-0.00933132742888398	0.0521533450879914	-0.0436349358968697	0.0201706001090778	0.00806455983673038	0.00233644966101965	-0.00124146508806477	0.0087848295557329	0.0176549352387207	0.0167367923555238	0.0198813705538289	0.0182259241780165	0.0339015516756813	0.0551361684591809	0.0436936842629478	0.289054756263753	0.0971892909115999	0.0317486983145804	0.0596937638084838	0.0399777563949748	0.0387457665758419	0.0321357292642945	0.0274673947006105	0.033407817730156	0.023890290533032	0.0162605208717805	0.0237904168366359	0.0232839389540449	0.0336448891427241	0.0659316023937442	0.0173917427118691	0.0119892444285208	0.0343604858972824	0.025655588767775	0.0475765397690928	0.0222576476081708	0.0347609219329774	0.0269294118786312	0.201778728816513	0.394480880109505
129	-0.0289077252286909	-0.0513608596725326	-0.0678397710918746	-0.00610378293801772	0.0529393852942193	-0.060490005137225	-0.0914123391938348	0.0153680302283139	0	0.0408219945202553	-0.0407463772946151	-0.0530244683082204	0.0308046639641071	-0.0100909029819629	0.0150552930508492	-0.0575238441381871	0.00291121020745844	-0.0100503358535013	-0.0125262598191803	0.0156253179030809	-0.0191944472561469	-0.0103093696588612	-0.0423836045617896	-0.0317823360695995	0.0618342506079352	-0.0408741443990186	-0.0157483569681393	-0.0405460943943496	0.0590335315841926	-0.0325919010014637	-0.0187127089321537	-0.00865806274311431	-0.0779387725401919	-0.0633431389448327	0	-0.0686330945447726	-0.0617040304053895	-0.106371963493583	-0.0511711868106235	-0.0286188053056524	-0.0545488588473169	-0.101161451438823	-0.0867350957335553	0.0198647410264399	-0.00102432787445572	0.00779869248581866	-0.00970881412696079	-0.0794891510582387	-0.00358852059733161
130	-0.0634218264374962	-0.0919374953256857	-0.0422635778902807	-0.0807232112724412	-0.0645385211375713	-0.094109527877694	-0.0239327662116282	-0.065265001372937	0	-0.134674903326602	-0.0704792578156093	-0.101517524378659	-0.112735069359079	-0.0692826845595496	-0.129925422482109	-0.12008832236807	-0.029500664396698	-0.0255768417896498	-0.0212322201057741	-0.0275066457898336	-0.0385232819963357	-0.0183011643824045	-0.0376591031117468	-0.0417643113430293	0.0191576740329331	-0.0184215735673625	-0.0281708769666962	-0.0413609328248654	-0.0231969164151522	0.00245098161913981	-0.0179377006866677	-0.0188093319574962	-0.0137553750684853	-0.0358461317731358	0.00936461693104285	-0.0338395342487647	-0.0185304869934884	-0.00831413565226669	-0.0122851667945776	-0.0378023646465353	-0.00573725039014317	0.00677203490994449	0.00110436234305311	-0.0156497716671278	-0.0136723398987848	-0.022135855632226	-0.0190833738258611	-0.0108500160240657	0.0130954252367452
131	0.0786681370103697	0.0234271328951401	0.163474756702382	-0.0133632278121671	0.0676586484738149	0.0174459253398487	0.0516969038144266	0.0138570346614264	-0.0302544083578022	0.0102448249484248	0.0080808520539386	-0.0295920708967012	0.0414260416542969	0.0129591446425055	0.0960238708064276	0.0825504030490045	-0.00299850299625648	-0.00780238028418467	0	-0.0080000426670761	-0.0254985767685953	-0.0213341424749911	-0.00991743665734601	-0.020408871631207	-0.0748380590664903	0.0300872923833251	-0.0123204843880407	-0.0300980311572796	-0.0453410994806045	-0.012315426590054	-0.0159638509890141	-0.00890024947026413	-0.0290418537033355	-0.0328593420972374	0.0569364628901972	-0.0476280489892544	-0.0201518154373077	-0.0445782674519823	-0.0250325962126174	0.125754159519673	-0.0435106844441835	-0.0389957665771443	-0.0336732151065879	0.0187505493453757	-0.0252512101353761	-0.0174804159699731	-0.0226282439341055	-0.0370412716803491	-0.129232123620876
132	0.0351387502663743	0.0115109184661404	0.00555299899851081	-0.02497292093138	-0.014117881545785	-0.0243838276566231	0.0708166910696493	-0.0115341532452868	0.0135595297856321	0.0179578338676603	-0.0040322635279384	0.0672309223966361	0.0341913647482792	-0.0238882151746955	-0.00715993512209234	-0.0390021578032691	-0.0273989741881144	-0.00523561405394513	0.0127933514599095	-0.00806455983673049	-0.0124741742251757	-0.0163047090249437	-0.0111359725404863	0.029347478632018	0	-0.0287601521752623	-0.0166670524852117	-0.0454623740767572	-0.0165065646017024	-0.00372439909098254	0.00458716400690617	-0.0457297180163261	-0.0279536273460286	-0.0284172127235771	0.122940919817288	-0.0408219945202553	-0.0603066062309909	-0.020578874181655	-0.0282795194786183	-0.0178842322564208	-0.0480092191863606	-0.0417971286784615	-0.0172715865086608	-0.0432328791045653	-0.0231753837700985	-0.0389562367415661	-0.0402129407855383	-0.0423955589676855	-0.121491113392442
133	0.0617957192684657	0.0296004697762906	0.173282209116006	0.0580520119079646	0.040253112358331	0.0366614527228175	0.133531392624522	0.0777709366302584	0.0200006667066694	0.017641030803901	0.0607434501690196	0.200190849003808	-0.021232220105774	0.0882926071456782	0.129030259743731	0.0579472440457185	0.0303974771843709	0.0156253179030807	0.0168071183163812	0.0240011520995429	0.0288679840008519	0.0323478338655192	0.0597679213785227	0.0954112971510916	-0.0396297947707676	0.00264900817157665	0.0166670524852117	0.0445360192166264	0.0314018975481429	0.033030525676482	0.0181410870706502	0.0276879915311667	0.0317486983145803	0.0359320092260633	0.0121615650392752	0.021116923440923	0.0213911899813173	0.0118111609283447	0.0168071183163816	0	0.0261371443676923	0.025287319714649	0.0218274030445218	0.0107182162200239	0.0221092855881011	0.0286164105004643	0.0261282009037993	0.0461620417631625	-0.0466647648571188
134	0.0136393930933187	0.0684371615532287	0.0245317016447673	0.0129312146722487	0.0313692636676453	0.0441599195802902	0.0689928714869517	0.066721050290647	-0.0066225407604934	0.0459237126953389	0.0536669010087245	0.00431035150112224	0.0170216875694305	0.0199209774945546	-0.0485270408946605	0.030365369301883	0.0352977820810239	0.0305367238600818	0.0124225199985573	0.0195700961940973	0.002030457550382	0.0131754211585644	0.0104932757158385	-0.0224958361694179	-0.0215062052209638	0.0376423416028753	0.0244910200082957	-0.000927213789192027	0.0160003413464409	-0.0036166404701885	-0.00676440008854229	0.00906155067757464	0.00942514045958287	0.00320341971753768	-0.0646850520192168	-0.00498754151103897	0.0183491386681967	-0.00293973754092525	0.00128123015604853	0.0808520966290949	0.0653827592628518	-0.0289525651129452	-0.0137301928119022	0.0539549941224111	-0.0034726894789725	-0.000742666205690856	0.0153553880831949	-0.00808847763777243	-0.0838317240722497
135	-0.00123228604626524	0.0567259814007772	0.137074898730105	0.0232814748225587	0.0445796316330884	0.000583600833604869	0.0930348659671894	0.0508916072963892	0.00991743665734601	0.107758473330893	0.0284210959095759	0.0962872194521514	0.00979713924498338	0.0195318709172458	-0.0167134809737406	-0.017049593326111	-0.00870832789178433	0	-0.0124225199985573	0.00772204609391025	0.00908638255595751	-0.0158314652166807	0	0.00618558673271075	-0.00217627942259546	-0.0102433674147608	0.00402415029972558	0.000927213789192027	0.00790517950711322	0.0297463931064192	0.00225988796743781	0.00770222036209267	0.023181381107281	0.0137641135391657	-0.0480284379438682	0.0295588022415441	0.0394704322206296	0.0413321685791597	0.0139862419747399	-0.0718700003132673	0.047199771994566	0.0372415409319005	0.0306320036145054	-0.0050633019565467	0.0406400138204117	0.0249462679465773	0.0113637586503148	-0.00815443496516444	0.0197177412556377
136	-0.0199259394610807	-0.0185534078957477	-0.0400794508616991	-0.0211424365738093	0.0125787822068602	-0.00643841849503657	-0.0765055640159789	-0.0076628727455692	-0.00991743665734601	-0.0568828026704398	-0.0284210959095759	-0.107098135556367	0.0193109449130873	0.0229455573498702	-0.0227282510775564	-0.013315775975772	0.0259007284321571	0.0173917427118691	0.028749413285986	0.030305349495329	0.0432712539406346	0.0339902002285519	0.0830892906441085	0.0520638093865036	0.103397806489978	0.036643392138981	0.03937516523483	0.0549935761304066	0.0423955589676859	0.0402121955004913	0.0343905216513836	0.0302290019613172	0.114212149854102	0.0611811564750808	0.0302869909342727	0.0371648298013638	0.0640702467202106	0.0487004820923351	0.0396091380950456	0.0235651552506675	0.0534315117103343	0.0313432505657114	0.0617413165165099	0.0260535778483821	0.0571726880329217	0.0658962945980313	0.0853883824709114	-0.00657176516323454	0.0480622738061043
137	-0.0216155904759403	-0.0368763970435833	-0.0424699725380493	-0.00858374369139137	0.0736118173432458	0.0459059372004518	-0.0678225963387611	-0.0194180858571016	-0.0167508104248153	-0.0384273771338854	-0.0200188668904917	-0.0153343640001067	-0.0221003470006658	0.0168701283034851	-0.0350913198112699	-0.0162165715892453	-0.0143063956512377	-0.0199011543172949	-0.0204506104712908	-0.0188329483330922	-0.0372592117840069	-0.0286851479988588	-0.0322136199836551	-0.0469382215376912	-0.0607474191396076	-0.0251269500774218	-0.0313751225677539	-0.0540672212702757	-0.0476587290119603	-0.0496351156349966	-0.0220516101976687	-0.0302290019613172	-0.0307205561295016	-0.0220008873977591	-0.00478469812333637	-0.0160305177273901	-0.0201071232990944	-0.039328342263472	-0.0146701897477937	0.0101376682844552	-0.0392623373286085	0.0203626945188846	0.0166670524852117	-0.0109399400383339	-0.040609689953393	-0.0387323656572089	-0.0514449819115428	-0.0082759093038598	-0.00975617494536474
138	0.020356937068744	0.00774197415361577	-0.0798335745296526	0.00644470544264197	0.276653741410303	-0.0278664605226528	-0.0212773984472849	-0.0461466026357815	-0.00338409798424055	-0.0638514719865326	-0.0298529631496811	-0.00331675262599385	-0.0486505091171836	0.0682491005341068	-0.0818300182476319	-0.0374783627179429	-0.00578036291549955	-0.00251572459724714	-0.0041407926660314	-0.00763362485507113	0.00597611340334181	-0.013315775975772	0.0137933221323361	0.00611622701743597	0.0288085766317749	-0.00510205188389534	-0.0120241929668017	0.0408219945202553	-0.00529101763441542	0.00236406729488081	0.00998344398418327	-0.0128701905205353	-0.0563651564855108	-0.0391802690773217	-0.134559670350089	-0.0299105751329893	-0.0514819558351434	-0.03126735053152	-0.0414892942909297	-0.0441898110303707	-0.0330062964681699	0.041672696400568	-0.0282889476911974	-0.0555127099302588	-0.0142532318787683	-0.0249923754273147	-0.0128246032503792	-0.0389769755466858	-0.153334019920703
139	-0.0895334464223396	-0.0914615541430306	-0.0283595216660624	-0.0304371321858632	-0.276653741410303	-0.0612375547194737	-0.152658364970396	-0.0483795708563346	0	-0.0705639637189925	-0.0504961640145325	-0.103762187414445	0.0374144358502577	0.0223185229556953	-0.0933740707774586	-0.0552466057683443	0	0	-0.00415801014866379	0	-0.0160163583885744	-0.00268456537066886	-0.0348467313301684	-0.00816331063916076	-0.0890418345400117	-0.0219789067187754	-0.0203673028244337	-0.0179377006866672	-0.0120081496283966	-0.0226875402667948	0.0044052934679164	0.0166991677576322	0.028146097196899	-0.00421496935931209	-0.0740024590963833	0.0203594041486466	0.0309622256039668	0.0321997515314711	0.0549451548063216	-0.071793692018743	0.0177388243373815	0.0400053346136988	0.0903709416383016	-0.0192108362656778	0.00638816532975017	-0.0234099937045595	-0.00802225838914383	0.0923733201310152	-0.0299684099288444
140	0.0588405000229335	0.0534740134818585	0.0271937939257358	0.0239924267432212	-0.0103762279860908	0.0236303027897873	0.0916976651807087	-0.0021574981400212	0	0.0117234636960593	0.0158106060266423	0.0397403286495139	0.00703732672057611	-0.018852314979209	0.0307286747212505	0.0678961068324173	0.00865806274311454	0.00752826642079141	0.0206192872027359	0.0152094186635288	0.0120362536319476	0.013351333174864	0.0100807305283568	-0.00102511541524519	-0.0453592493989308	0.0039138993211365	0.0163268932874288	0.0197139000879227	0.0251835707869605	0.0238674814066435	-0.00220022090960237	0.00254453063499493	-0.0166160359813614	-0.00848361397781527	0.00735838493118712	0.000959232687459899	-0.0271957428084901	-0.0254850980058303	-0.00243309122464153	-0.00975617494536474	-0.0507150925790163	-0.0156009404424795	-0.0235767305639967	0.0149735417901624	0.00685368846027901	0.0110417021705369	0.00802225838914383	-0.0185534078957478	-0.0359679130755581
141	0.0567975983931333	-0.390227979926036	0.0287431168695913	0.0192108362656778	0.0885312991148273	0.00119688823384578	0.0483365465612908	0	0.00338409798424055	0.0354931360259423	0.0422327636232731	0.0370842030331224	-0.056251309501989	0.0555230904992179	0.0177237086646964	0.00557104504945527	0.0114286958236227	0.00498754151103897	0.00813012608325014	0.0112571545246346	0.0039801047566268	0.0105541876786903	-0.00906807221397044	-0.00514139950041903	-0.00465117117573066	-0.0290641329439114	0.00404040953700491	0.0271351440931644	0.0117112594209017	-0.00828897581895527	0	0.0101138662369289	0.00702990592825792	-0.0021321969698409	0.0542215541666389	-0.0252440589522123	-0.00502513620267298	-0.0125061755052296	0.0121066854030198	0.0129871955268113	-0.00929158833409938	-0.0126583968719234	-0.00398406901487469	-0.0214600510197691	-0.00354790032577945	0.010196738020515	0.00795841359920635	-0.0112995552539333	0.0437880897813918
142	0.0479133556958975	-0.00991088389945416	0.0101485554347871	0.0021119332031434	-0.0489095030322746	-0.000598265049252866	-0.0304030786878147	0.0021574981400212	-0.00338409798424055	0.00448934536259449	-0.0170620252767215	0.00793205291990429	-0.00744605078407856	0.0274432072966033	-0.0218587938124992	-0.0382212128201977	0.0112995552539334	0.00248447332766211	0.00806455983673049	-0.00373832211060721	0.00791299875732543	0	-0.00507357760070137	-0.0134926800444739	-0.0164516048920051	-0.00134138182420118	-0.00404040953700491	-0.00693243677564492	0.0154046691949863	-0.0179968864519697	-0.00220507255831404	-0.00378072283990605	-0.0087951314528274	-0.013971210596738	-0.0238943201994362	-0.00492854620114924	-0.0152287207018245	0.00386473910988849	-0.0206694288529077	0.0128206884290614	-0.00233644966101965	0.00212089156913731	-0.0150832422113285	0.00540834200926099	0.012362968110823	0.0143887374520992	0.0229063662089075	-0.0114286958236228	0.00679284513981626
143	-0.0357180826020795	-0.0160646025038065	-0.0565426502736943	0.0167367923555239	0.0477154730396667	-0.00540055318000032	-0.0246224560242729	-0.0576656418498092	0	-0.0458270333848203	-0.0154145634011869	-0.00112930559715174	-0.0257394982015755	-0.0726391836399718	-0.00693003466466968	-0.0307716586667537	0.0139472274808505	0.00495050515985618	0.0080000426670761	0.0111733005981253	-0.0148886124937504	-0.00526317004427468	-0.0102250379611615	-0.00628932890756406	0.0164516048920051	-0.00673403218134405	0	-0.0104896066710194	0.00887767403201778	-0.0195605258544935	-0.00775627157135883	-0.00379507096855169	-0.00176834705674178	-0.0152674721307884	0.0321931230141312	-0.0159365922628125	-0.0245967092608543	-0.0273721878759181	-0.0261371443676923	0.00950878796902721	-0.0369309390272887	-0.0160174273316618	-0.0142859572474765	-0.00215982805342962	-0.0105874444991683	0.0127751914887231	0.00948998818484803	-0.0193429628431309	0.0219999308018632
144	0.0215835716671746	0.0416313834758135	0.0441248049089382	0.00414079266603129	-0.00479042832263277	-0.0169906999954454	0.00573615339552491	-0.0254348971478218	-0.00339558900113812	0.0151253610707562	0	0.0398723912473775	0.0121952730938182	-0.0172715865086606	-0.00978344630907091	0.0264332570681556	0.035377839081651	0.0267981931547241	0.0275066457898336	0.0363676441708747	0.0217614917815125	0.0234691345408471	0.0383111368344662	0.0228700196406146	0.0230424941471543	0.00673403218134405	0.0279459303905594	-0.117343764838866	0.0212375252440657	0.021978906718775	0.0220030878840665	0.00757579380845774	0.0140599855682986	0.0228146777661715	0.00959568706185543	0.0169242466640851	0.0194684928939348	0.0157328712188995	0.0112853862316662	-0.00632913505164767	0.0156535405800038	0.0380193625251475	0.00818837737935807	0.00861146333491858	0.0341296047370148	0.0195536956266373	0.0359458989830621	0.0231670592815344	0.126053169157276
145	-0.0362358484540448	-0.0456881841714281	-0.0544669814195129	-0.0400475011292754	0.106919923399012	-0.0386823024307961	-0.0938812679155667	-0.0333364202675916	-0.0034071583216142	-0.0186485590780729	-0.0497615095590638	-0.114936926802879	-0.01066270574404	-0.0372713947972316	-0.0622938512837474	-0.0689928714869514	-0.0807113803831723	-0.00481928643594909	-0.0275066457898336	-0.0180185055026783	-0.000978952598984062	-0.0103627870355465	-0.0139444490586329	-0.00308801068857667	-0.0253762174933745	0.0343041551837699	-0.0158733491562901	-0.0270422086753217	-0.0174568024041597	-0.0036297680505788	-0.0142468163127076	-0.00884402479645274	-0.0140599855682986	-0.028324333577141	-0.0262627395470671	-0.0464730087953891	-0.0247247467827618	-0.0297051544139157	-0.0290975619957661	-0.0404913613547369	-0.0414693565427138	-0.0380193625251475	-0.056618893999508	-0.0404647878724136	-0.0197879323270018	-0.0287638209508638	0.0269679264275071	-0.0389154162496737	0.0444880240158563
146	0.0231013312733981	0	0.00796499631030034	0.00643089033029032	-0.0452366149607739	0.00570886422032002	-0.00419727793534008	0.0880197465416457	0	0.00469484430420763	0.0380426254458504	0.077321872857151	0.00762780204888625	-0.0274994413605503	0.0133632278121671	0.0154086253528449	-0.0175443096509094	-0.00727275932907956	0.00397614837963944	-0.0794368306480346	-0.00294262105419785	0.00778214044205483	-0.00301356330526437	-0.0782402094386323	-0.00468384931242638	-0.219583100878733	0.0119285708652737	-0.00305033281762324	0.00626961301359508	-0.012195273093818	0.00988475923254217	0.00884402479645274	0.0105634785095692	0.00660795356003208	0.0624354709407922	0.0102881565894886	-0.0159365922628125	0.00701054448621719	0.0114870439871311	0.0244910200082959	0.0557044723645856	0.0338656701564539	0.00966191091173707	0.0110988930680489	-0.0294064281403505	-0.0406737255600906	-0.0258296223774468	0.0465200156348929	0.0425928529216764
147	0.0178682538308457	0.0221114536074312	-0.00756523616106319	0.0211424365738093	0.0580985286031819	0.0144429512169877	0.0238972410971448	-0.0178975694575427	0.0335601964923016	0.0174119314768224	0.0271334475144003	0.118909796338974	0.0387529862972331	0.0329097340887978	0.0390505148718732	0.00761618304530853	0.00881062968215485	0.0192777054259032	-0.0655972824858132	0.0194937946810011	0.0155948579579066	0.0153849188394795	0.00801607498823609	0.0110865880563407	0.0116687438343772	0.0064412461028569	0.0117879557520424	0.00912322597552206	0.0246926125903717	0.00976808743620694	0.00109229939860889	0.00626961301359508	0.0113192327399387	0.00656457499650642	0.00786373646021499	0.011196045705085	0.0146182005095543	0.00696173870879901	0.0101010959865038	0.00963089306096121	0.0594460712969904	0.0103520593210322	0.00745080615586557	0.018589928459873	0.0256522002295059	0.0198171622855332	0.0363066964335408	0.0552626786750494	0.0967685640344755
148	0.0393569312841251	0.0389912939651837	-0.0072202479734873	-0.00840341079637952	0.0147994244459393	-0.0271738679110278	-0.00411523214510678	0.0419951210366032	0	0.00916386710679085	0.0319876754933972	0.0198222545741711	-0.0132452267500205	-0.00180018050414787	0.0632078489518662	0.00303030534917914	0.00583092031079313	-0.0717241807984459	-0.00424629088145112	-0.0155645165411116	-0.0649254431776085	-0.0711762784678949	-0.0191441614976435	-0.0144366749416225	-0.0140189211793309	-0.0293180607566117	-0.0117879557520424	-0.0245160388766936	0.00365186041877097	-0.0691664675293975	-0.0515231530255011	-0.0100503358535011	-0.00346921423401136	-0.0176022146481269	0.0681221705177073	-0.0308349197770075	0	-0.00696173870879901	-0.00125707119005103	0.0283483550042551	-0.0100391250283285	-0.758029049340374	0.0136916304179437	-0.00543184388236195	-0.0118553538867254	-0.00656218176933931	-0.0306345314810743	0.0142351158218721	-0.0704313994762846
149	0.00903960957772521	0.0611868301856593	0.122602322092332	0.0146599484106846	-0.0561096460458645	0.0120982055055805	0.0502618347808883	0.0171678036223655	0	0.0124647506199871	0.0919374953256855	0.0810235807291289	0.0277592696342746	0.107520343711256	-0.00936461693104285	0.13163852815627	0.00290275965796138	0	0.00424629088145112	0.00781253973679363	0.0102670306397443	0.0135687292060689	-0.0330950576017761	0.00890874488910942	-0.0482021018178775	-0.00663352349563384	-0.0569259367960094	-0.0072652109914122	-0.195284927764795	0.0142213127230759	0.0136988443581623	0.0112995552539332	0.0291116448473487	0.00993934190255796	-0.0436206224758906	0.00520563382726547	0.0144075838632722	0.00497761107375227	0.0248459985865308	0.00576121426452136	0.00112044829648994	0.00219539056343554	0.0196795579464459	0.0236824846435595	0.0100985458053136	0	0.0129251588631232	-0.0106572944739882	-0.00522584242664648
150	0.0984752240514584	0.108951183788555	0.0349930735077084	0.0644085750650085	0.0208684124347482	0.0231477335560948	0.104183352484811	0.0168780377873516	0.10931308997365	0.164712467878367	0.0299523222833511	0.051157538566811	0.0339976085414198	0.0550886718187402	0.0849932128333926	0.108009523829403	0.0200867585667373	0.0303053494953289	0.037426405519117	0.0154443224274736	0.0690609658657868	0.0344404899802917	0.0827084065742483	0.0402009591456394	0.0737551762424953	0.0375554338342201	0.040989344533197	0.0625834863017678	0.0433593929842977	0.0451770673701146	0.0410940663488955	-0.0138280016072918	0.06611954913489	0.0617874877656814	0.0251585596361554	0.0466616085554832	0.0531770846097688	0.0522362458954206	0.0467430805477069	0.00572821271297097	0.0888760055365934	0.165365750647398	0.06357652010138	0.00847462699097212	0.0639731767335565	0.0527187592755727	0.0896600158838288	0.0316370849431826	0.034574977568167
151	-0.00716115592282796	-0.0512932943875508	-0.0782961823845452	0.101845573550382	0.056010412142919	0.0570896971245802	-0.0516653182013651	0.0529655355799126	-0.00593473551981449	-0.065111751305174	-0.023218290102007	-0.0538761628058047	0.0261183231411124	-0.0326877351295736	-0.037740327982847	-0.0180185055026785	0.0196912128901818	0.0318264316116774	0.0281708769666962	0.0375984135570075	0.0492893813165627	0.151916042025842	0.055543687185212	0.0386471072048296	0.0204320388172057	0.0515336501151828	0.0660434123169914	0.0458971566923019	0.0292703823001133	0.0733188791313202	0.0744188207729488	0.0637470687812591	0.0133387619115148	0.0133403722887859	0.178172173247143	0.0331414346471632	0.0398844404805443	0.0195993207924441	0.0722661968319205	0.00569558708989248	0.0749858068845626	0.105732193788847	0.0284649199258178	0.00526040139918038	0.0297143495625556	0.044783602626973	0.00458365966765806	0.0103271141558496	-0.0123682915340226
152	-0.0312851374970347	-0.0257967873320202	-0.00297951803290575	-0.046855417281505	-0.0451994960387032	-0.0153034181398866	-0.00934586241823743	0.0408219945202553	0.111337515711364	0.00203666058180341	0.0443058517221033	-0.00911583340800926	0.00945314264375541	-0.00794285351393675	0.0265670273847216	-0.0195844692761891	-0.0225361650224132	-0.0145633641878966	-0.00796816964917679	-0.00740744127786186	-0.0173917427118693	-0.0157838677012618	-0.0335226920386438	-0.022798914964806	-0.00676440008854207	-0.0262158421308929	0.0223057575142982	-0.0150661983546443	-0.0110498361865849	-0.0149342235681273	-0.0235064476753415	-0.0216094843328549	0.01776794522074	0.0141702775932298	-0.0349057118518679	0.00668898815079677	0.00943403223335881	0.0155894949971942	-0.0175828705578667	0.00566333100821237	-0.0153259704782269	-0.0117747365445335	0.0695539862496397	0.0248717483885805	-0.0208003801468011	-0.010003417862789	-0.0169104721483162	0.0369790032410873	-0.00587373201209429
153	-0.00424629088145068	0.0103987072208986	0.0129703504426275	0.0146522767868704	-0.0108109161042158	0.0211275464258751	0.0186051878310343	0.00759016926667555	0.00644551994501952	-0.0330950576017761	0.057693316233018	0.0208435275893688	0.0199607425625379	-0.00319489089651914	0.0860746087712432	0.00246913705692098	0.00284495213223135	0.00487805845343292	0.00796816964917679	0.00371057939653574	-0.00370028174285597	-0.0183491386681967	-0.00379507096855169	0.0145684158282906	0.00451468035452685	-0.00784317746102614	0	0.00378788331693736	-0.0168071183163812	-0.0093023926623137	0.00103359182328289	-0.00121432923240183	0.0197125412639578	0.0199011543172949	0.017076188679904	0.0113637586503152	0.0220554500231871	0.0216030003348222	0.0230147144402286	0.00563143822473111	0.0462128431551316	0.0267127736534001	0.18144857550761	-0.0407367030365582	0.0237694356566553	0.0264565695368302	0.0577324666685715	0.00329489589685261	0.102115196391144
154	-0.00533334597536284	-0.0244340253372821	-0.00887579791396798	-0.0164989993800351	-0.00873367996875452	0.0212590597498821	-0.0327898228229908	0.0334603705636818	0.0414567136783464	0.0875370011804435	0.0828360055791493	0.0282954332351513	0.0221507427875887	0.0499323687482089	0.0192859068865832	0.0446125816764904	-0.00284495213223135	-0.00978002905363962	-0.0160003413464411	0.00369686188132612	-0.00744189481038582	-0.0116415750154859	-0.0153259704782269	-0.0145684158282906	-0.0204785313435409	-0.00315457674851527	-0.0110906866941582	-0.0219789067187754	0.00843886864586452	-0.00468384931242616	0.00206398422085119	0.00242718565761102	-0.0258569538362989	-0.0269611937280199	0.0209431738452435	-0.0104118309249333	-0.00460300007196102	-0.017063727901403	-0.0141846349919565	0.00559990263609755	0.0182653479772936	-0.0132671929440489	-0.0599879977214486	0.0179613914745058	-0.0230690737744035	-0.0191109605475619	-0.0197050710793323	0.00982004618097543	-0.0255906220631883
155	-0.0249065392143555	0.00176522552456926	-0.0498866045650934	-0.0111525319504751	-0.0010970928143732	-0.0447619042046647	-0.0250736375521159	-0.0334603705636818	-0.0414567136783464	-0.00676657970887362	-0.0297261802652007	0.0649743459429009	-0.031416196233379	-0.01533772398371	0.0189209873889511	-0.0520383583733395	-0.0143474484081414	-0.0123610968235741	-0.0203673028244337	-0.0111318403688442	-0.014104606181542	-0.0189130933064865	-0.00386847677792002	-0.00736457826220827	-0.0162228355068872	-0.0111200510440777	-0.00746272120158953	-0.00970881412696079	0.0262627395470671	-0.0106195688274604	-0.0239969783113501	-0.00607904607638199	-0.00695789432484784	-0.00609138939340204	-0.0510206290825215	-0.0270026049253245	-0.0340208762984586	-0.0284814842063419	-0.023347363996991	0.00556871827491157	-0.0238106486937188	-0.0443758814007098	0	-0.0233061396333865	-0.00820156911341741	-0.00466823121855198	-0.0437283698274697	-0.0364882932631367	-0.0604541042953461
156	0.074969130072835	0.0431473311562536	0.0650020997285425	0.0456700368331884	0.0195658415538804	0.0566298027532377	0.0504628715569355	0.0242775695813469	0.0157483569681394	-0.0186006341695495	0.0339015516756813	0.0384662808277958	0.0391184165954717	0.0122889411343514	0.0609488444954089	0.0437493825543842	0.0424391832751567	0.0342331716422424	0.0363676441708748	0.0221411258772135	0.0344380239103317	0.0489038069901691	0.0286552557603761	0.0281122104564568	0.0389510865844434	0.0283483550042551	0.0295224392663217	0.0307420942977292	0.0761522658810023	0.0315262536467737	0.0423836045617896	0.0312150193479246	0.0558214287573451	0.0544958998750613	0.0437403057143957	0.0532951993065081	0.0691519678201162	0.0464352878229377	0.0483079653334393	0.00553787930596328	0.108783750716544	0.0723612468187802	0.0311930957735038	0.00752302914701675	0.0378623248982191	0.0609391366798548	0.0658694957046833	0.0332256476283204	0.0418649287361172
157	-0.040482954001666	-0.0378702740554098	-0.0169745773125767	-0.0308274637952595	-0.0451369958216685	-0.0101638367900061	-0.00839165763624861	0.0018433184942892	0.103796793681644	0.0349550150335767	0.0151622477396776	0.0140517534556506	0.0139684810895369	0.0374575625349005	-0.00937995412981518	-0.0179968864519697	-0.011142176553242	-0.00723766730023057	-0.00796816964917679	-0.00732604009207294	-0.0222025771514933	-0.0183491386681967	-0.0238219935723571	-0.0144780191806531	-0.01814108707065	-0.0140737272116622	-0.00364299127850098	-0.0191027776407107	-0.0295082346199815	-0.023256862164267	-0.0030410565757788	0	-0.0185121910083588	-0.012615402630074	0.0267781190813929	-0.0102469457379946	-0.0111983253100294	-0.00893660996640699	-0.0183888361732136	0.00440832784436718	-0.0142321364170082	-0.0229895182246989	-0.0257980923218444	0.00597793806436497	-0.0289608840660436	-0.0132955424812451	-0.0417348197776151	0.0447358938413915	0.0110574727182251
158	-0.0170944333592997	-0.0194868876734968	-0.0452979438056391	-0.00925075977215095	-0.0273989741881144	0.0268773177637467	0.00931973194880253	0.074502527297921	-0.0431721718652087	-0.0124821591815181	0.0203121404539823	0.00618239990831748	0.0150190557837155	-0.0482021018178778	0.0268611190846326	0.0644628524152013	-0.00280505092760852	-0.00242424361150628	0	0	-0.00656970922316091	0.0183491386681967	-0.00289715316115258	0.025708356710207	0.0381640029457577	-0.00631913635147829	0.0144930073025666	0.000963855496306731	0.0383188643021364	-0.00589972212718859	0.0101010959865038	0.014084739881739	-0.0203857569244739	-0.0108003013507698	0.109619725017223	-0.0150946262224849	-0.0158913673366348	-0.00630348777859213	-0.00109229939860889	0.00548322141453128	-0.67808413424885	0.0066225407604934	-0.0423925328324688	0.00742251701793695	-0.0114930313980008	-0.00832004799469521	-0.00866247454999192	0.0981470611395245	-0.0529224014543423
159	0.00537346806114325	-0.00538117890451684	-0.0280373745300788	0.00371057939653574	-0.0341410439532002	-0.0144688111199169	-0.00838384044389739	-0.0207261305171167	0.0289875368732524	0.0191393402106974	0.030365369301883	-0.00618239990831748	0.00865806274311431	-0.00619197024792095	0.109937182685238	0.00453001907174988	-0.0028129413766147	-0.0024301348532918	-0.00400802139753875	-0.0110906866941582	-0.0161370374029728	-0.0229895182246989	-0.0136321487900579	-0.01328583671165	-0.00220507255831381	-0.0127593437537601	-0.00722024797348708	-0.0253672138784231	-0.00125391865959346	0	-0.0010055305020189	0.0104348772925795	0.012883846272679	0.013725705679875	-0.00731264684628652	0.0308868726769047	0.0270896926466642	0.0381082886486586	0.0248258837307032	0.00545331958131334	0.0565122102633424	0.118149671774148	0.0599167908169171	0.00736782893306565	-0.0137769399960721	0.0127715656794871	-0.0123585507037971	0.00564973254211898	0.0508584172334907
160	0.0253981906056104	0.0491326885776446	0.0384965053202158	0.0327898228229908	0.00477898161635082	0.0270959346997501	0.0285865477614169	0.0275404669368469	0.00475060275859773	0.120412540195408	0.0256753513402304	-0.0443812928903848	0.0219253606289658	0.0154086253528449	0.0207870114644435	0.106038252044324	-0.0113315660095501	-0.00978002905363962	-0.00402415029972558	0	0.00191204647162557	-0.00934586241823765	0.00683930365024166	0.0112533156867274	0.013158084577511	0.0159239033567231	-0.00362976805057857	0.00394477829101669	0.00625392907629907	0.00824989947214227	0.0139862419747399	0.0329014361943885	-0.00301659353942529	-0.00880201281809034	0.0492269407651507	0.00276116144132832	0.00444445176042407	0.00693243677564492	0.00849262004565388	0.00542374210936214	-0.0142294891039647	-0.0103169669709322	0.0149927845861413	0.0073139408262386	-0.0103378730510766	-0.0153455696746603	0.00516797015844261	0.114334215809022	0.0184242673260586
161	-0.0232568621642675	-0.031306904625044	-0.00657261210085602	-0.0290929609416648	-0.0438559925204447	-0.0242971643309855	-0.0267173883387133	-0.0310369739955763	-0.0288481543376584	-0.0543940720657989	-0.00891158030056305	0.0505636927987023	-0.0330709868438821	-0.0533878734180613	-0.00628086407541462	-0.0672522270091673	0.00284495213223135	0.00245398896156668	-0.00809721023261933	-0.00746272120158953	-0.00959700264100993	-0.0118065125869891	-0.0127390257774298	0.00203252102492257	0.0129871955268113	-0.00793025567597749	-0.0183491386681964	-0.00394477829101669	-0.0290975619957661	-0.00352734051796855	-0.00397614837963944	0.0264332570681556	0.00452148471884595	0.00587660848898519	-0.0584435958700746	0.046687113972653	0.0402009591456394	0.00859850525523198	0.0624883236666838	0.00539448374935536	0.0189280098855189	0.0219789067187752	0.0578195708888263	0.00726083527169763	-0.00533076135154831	-0.0155847310166983	-0.00932166252713573	-0.0729489996461674	0.0207434670981703
162	-0.0282014351112081	-0.0250460319260877	-0.0472591412829404	-0.0261697177333846	-0.0642894861468681	0.0144286631902317	-0.0370941244062406	-0.026620915405428	-0.0474495997129876	-0.0125001627642312	-0.0417815340149552	-0.0793367422365212	-0.0226709961643534	-0.00485045413374952	-0.00451060755734956	-0.0354019270509158	0	-0.00738010729762251	-0.00407332538763572	-0.00375234961855042	-0.000964785410098923	-0.00237812240496726	0.00981362144832465	-0.0174095538955119	-0.00863936259070774	-0.0112090845347199	-0.0186921330121527	0.0059113472630572	-0.00514801651740138	-0.0166274614604918	0.00892420399700899	0.00108636621222091	-0.0477380862186285	-0.0237165266173158	-0.0474022388945841	-0.0339015516756813	-0.0280795986132945	-0.0181430462588019	-0.00797611407000876	0.00536553936463169	-0.0480092191863608	-0.045968063088798	0.00420463128203163	0.00720849534614532	-0.00218898299738157	0	-0.00417101751733817	0.107560132828938	-0.00797876573180556
163	0.0335347810865709	0.0442942202310044	0.044540165049697	0.0426385254466528	0.0555339580444896	0.159097103762584	0.0426807311148805	0.0142859572474765	0.0498856545108688	0.0584553661841656	0.0519597389307114	0.086246558596708	0.0617480070684473	0.0397192797845733	0.0485317996156112	0.0632708260597084	0.0390021578032693	0.0315943654182171	0.0439192339348354	0.0512932943875504	0.0415938972988372	0.0487901641694319	0.0587846948944275	0.0523258190017395	0.0589644464782233	0.0363676441708749	0.117363660519182	0.0801938221430345	0.0841039286485086	0.050214868784261	0.125975773600072	0.152753706375392	0.0454798993350365	0.0620353909194526	0.092658830482705	0.0530159476989969	0.136948330275569	0.0690509924366642	0.116113307434088	0.00533690392818764	0.0557913596284156	0.0574955682598655	0.149143158096636	0.0071569046107669	0.045922187725095	0.0559942693545752	0.0424507614029155	0.00812352152147944	0.0627428511417802
164	0	0.00862818122333819	0.0935052209875997	-0.00728600673093327	-0.0113709374269799	0.0259754864032606	-0.00465333552564129	0.0535071540475709	0.0287789645500434	-0.0459552034199344	-0.0269419759554235	-0.0287175341715851	-0.0169086153984273	-0.0109633047972697	0.054475134798265	0.00946877142885194	-0.0248975516217274	-0.00961545869944214	-0.0277245480148548	-0.010772096981911	-0.0215263342480276	-0.0183071474443561	-0.025176154892474	-0.00196270916784869	0.00611622701743619	-0.0156497716671278	-0.0306667983929723	-0.0109390334204318	-0.0313278631418528	-0.0218776716508611	-0.0131407935610581	0.0212087248772623	0.026767397364325	0.0223057575142982	-0.0314632694557853	0.0705980082681799	0.0842217525766453	0.046889797098264	0.102415005428069	0.00530857251976502	0.149488666721447	0.0877274529242735	0.0931171964693145	0.00710604709401608	-0.0108728492657146	-0.0168490725443249	0.00599103139911916	0.00805806132976228	-0.100842697374051
165	0.0283186201892445	0.0502618347808883	0.00424178790836338	0.110648156749614	0.0250954198525455	0.222044045980793	0.033030525676482	0.0603279886012278	0.0707250189950699	-0.0188093319574958	-0.017049593326111	0.00706162212620542	0.0323575263394749	0.0310102367425604	0.122665063253692	-0.0340821059778782	0.0571584138399486	0.054067221270276	0.0697957619355418	0.109323770710407	0.0325761704346128	0.0604887614806506	0.025176154892474	0.0683377781127215	0.0300322870988752	0.0656223184750491	0.0473061173969369	0.00183150234346785	0.0109556786609755	0.0388176588922438	-0.0061919702479214	-0.018416726786231	0.120794718369057	0.110402928358761	-0.0680148762989745	0.0771392307303276	0.105711639256939	0.053658507486845	0.0371144058450068	0.00528054032303338	0.0990657115064715	0.0259081848586651	-0.0605217182198636	0.0070559072751295	0.0458358529057632	0.0663462003345767	0.0598923536564162	0.00799364768074562	0.00553251756972584
166	-0.0315152132148722	-0.0400053346136993	0.0845097201776355	-0.0417771695945828	-0.0175004466351005	0.0731645758573385	-0.00633773058454956	0.00788026142530596	0.0577700720644132	-0.0358989307805269	0.0273989741881144	0.00468019575047762	0.0221583409886388	-0.032586281198026	0.00790517950711322	-0.00108401094625821	-0.013315775975772	-0.0349278810595783	-0.0381725735050298	-0.0463659205579257	-0.0110498361865852	-0.0376567194380049	-0.0148425730379289	-0.0101430099650548	0.00393701295933946	-0.0330360372770231	-0.0335601964923016	-0.0119651680582731	-0.00729043326267931	-0.0203626945188846	0.00265839766661013	0.0391849675901952	0.0122780217684091	0.0371609801902708	0.0308012799585402	0.0802140138838054	0.0608104608803406	0.088665637085656	0.0953101798043248	0.288726622177256	0.110907376617993	0.0751122174565442	0.165662670807316	0.00700647006833277	-0.0124281342069961	0.0140353181163833	-0.011315537992576	0.00793025567597727	-0.00622623941509781
167	0.151249692984767	0.202524264111474	0.13898650262674	0.0865846648005222	0.119882553538666	0.119977097440655	0.133304300537706	0.252534684686135	0.237591687061596	0.198282227210752	0.0683920904535613	0.0899900750412903	0.106052317830004	0.15460123176099	0.019844733445789	0.187370251253934	0.0798364583173345	0.107727380668093	0.103413095373431	0.121167133640624	0.117783035656383	0.186826068915059	0.126262044163492	0.139076693340948	0.182648942621073	0.1125104662514	0.259998643703364	0.141370953180859	0.112893050362191	0.151371310752853	0.18600209094508	0.174996611866784	0.103045699809375	0.136896066753791	0.00472814119594611	0.204680211766542	0.225092779202	0.200119579438282	0.318902089812995	0.476741219962315	0.209193891805498	0.159727373620857	0.0797386176605501	0.00695772080770984	0.120860504472735	0.271878407278656	0.134242377368301	0.00786786120061378	-0.014680445404216
168	0.0500999220514955	0.069733338014675	0.0103831436544293	0.0262563345665541	0.0712275092883679	-0.058510775340054	0.0405039789348112	0.0997349657846804	0.158823585526651	0.107050094433156	0.101627595434098	0.0383723393800888	0.185083989489865	0.224224048447964	-0.0284716740813118	0.0213531244705689	0.127635332099395	0.192903666124492	0.149629195108412	0.102654154060083	0.138150338480817	0.157355810776207	0.113564007110654	0.0872129695717057	0.120144311842063	0.215199392290827	0.107200926325847	0.155298390271158	0.0775257166643826	0.145978167101064	0.0674732261051654	0.0229895182246986	0.294898152256324	0.215089070886423	-0.0355294211544863	0.296437600554159	0.386492996372566	0.361898323512385	0.364329995354753	0.476401813651345	0.261891403310978	0.327330476663119	0.272628642544269	0.00690964523269733	0.175142920233389	0.133199479140256	0.100872849188438	0.00780644089282934	-0.0483325224245181
169	0.0198710641973836	0.0772488523339709	0.052743944644734	0.0591888713903308	-0.0645385211375711	0.133891904555364	0.139429992164642	-0.0509448016152487	-0.0509253091028092	0.0706489579819309	0.0792907337065314	-0.0939421905348996	-0.0640788566845223	0.130421811263987	-0.0270781271491867	0.0286353621909718	-0.0864173763781637	-0.0466871139726532	-0.0850906739708412	-0.0996556510638267	-0.00287150233202293	-0.0938712156100705	-0.0366944949663979	-0.0414997309067529	-0.0942947303807378	-0.0765650799351523	-0.0786646190609122	-0.0414530722498139	-0.0495969411393724	-0.0776403889883426	-0.0667387420471739	-0.0706175672139531	0.0942114510797598	0.102232370999985	0.00778971806533368	-0.0075000351565464	-0.147920130076622	0.05852237978177	-0.0939587801890034	0.0664275779370493	-0.0598647754376915	0.0676314008886303	-0.105785135918592	0.288969559588273	-0.0354598252841214	-0.108291046974212	-0.0836097817646575	0.00774597211465555	-0.00296077196303246
170	-0.0181273845925567	0.00239521072595483	-0.0271121156184542	-0.0217873541849074	-0.0134230203321408	0.0632761603555854	-0.0630345619033208	0.0564483928322277	-0.0536585074868448	-0.052852458178311	0.128755714325859	-0.0422327636232729	0.0334418872226325	-0.00475060275859773	0.105508872604912	0.0549222875900091	0.0464120417644647	0.112869020853954	0.0637158143861078	0.058155920157074	0.0700945888402633	0.0874506478071477	0.100083458556982	0.0820556146346449	0.121497553060799	0.134273397555799	0.106638471103318	0.0732877957698324	0.0665888542081086	0.088615594132111	0.116313527677024	0.123449267091538	0.235396406835981	0.125251996301615	-0.025541663523784	0.0365468717007031	0.0590007756974362	0.0394017250100522	-0.00470220302143609	-0.11845273192633	0.0652556240725684	0.175143265844141	0.0423343638265608	0.476570599215672	0.129339158567991	0.0768171665944801	0.0817339605430756	0.00768643292415616	-0.081031582908631
171	0.0257967873320202	0.0364103636958402	0.016997576368571	0.0515135344501081	0.13564065305639	-0.00739570196112904	-0.0021238946037041	0.0120023262966358	0.0230248083981535	-0.0198704722027494	0.0192145649446251	0.020955365175988	0.00354924951114111	0.0456105112520522	0.0708602856617468	-0.086201988034071	0.0465200156348928	0.0620724286423777	0.0656952592653948	0.0761236954728006	0.0277612011634951	0.0175583122133787	0.0379192348622941	0.0471327706326994	0.0347016081929317	0.123879563425064	0.0339015516756815	0.00664454271866877	0.0254416853458603	0.0673682667768083	0.00326264563481615	-0.00837993730675057	-0.00341880674878547	0.022838058913953	0.0361544018201361	0.054534005348684	0.0961512059056813	0.00969872514211456	0.179305754337755	0.0609792227674415	0.0245614736484745	-0.019048194970694	0.116548619995377	-0.0281189302640019	0.0430919335791424	0.203283368404903	0.116488753280436	0.00762780204888625	-0.0277116347083379
172	0.132575927824408	0.208504042739598	0.147478620105373	0.076496032990107	0.00783549552394858	-0.061785157119195	0.144281341947994	0.0593052200374933	0.0503064646873961	0.0943660412605487	-0.0227481375259364	0.0257785313280765	0.00265369461346632	-0.0082229791804318	-0.0595757317954417	0.131322423314541	0.0547505147714082	-0.012422519998557	0.0831503683321702	0.157137986006994	0.0238336563284198	0.0280829687428252	0.0723979204354608	0.043715569831781	0.036172731393725	-0.0663750689448728	0.021978906718775	-0.00132538124106896	0.035124635931278	0.00781864811779798	-0.0324424347435928	-0.0291731823528023	0.0847256617087737	0.0193512811273018	-0.0272390381621839	-0.0111346898141287	-0.00120168249990416	-0.0567326878186183	-0.13475153450005	-0.0696297957434506	-0.059436802962487	-0.099163749120315	-0.0331522073169004	-0.0767366623838548	0.0715555781636565	0.0998659963401858	0.0328760706129447	0.012084739215072	-0.0183491386681967
173	0.00519096456696966	0.0358659131884971	0.0887411819530479	0.0179262162681519	0.032632454028898	-0.0039559249103025	-0.0236487521100868	0.0801737435120256	0.147324714756858	0.054133505696774	0.0432968057533243	-0.00450113288079157	0.0355785898903473	0.00366300775873718	0.130391153699903	-0.0697118384177919	0.053851494810589	0.0368139731227162	0.0467617659080395	0.108041482411084	0.0331798824660021	0.103666774395266	0.0370075594591035	0.0652268778144793	0.0361796565775028	0.000979911886349161	0.0508584172334912	0.0190481949706944	0.0728411786383116	0.0545589842504342	-0.00202088313977233	0.000721761128409604	-0.0604279878320861	-0.0193512811273018	-0.0139029051689912	0.00154321018280612	0.030395077171891	-0.0258698831928252	0.0156544382077977	-0.00872605885980704	-0.0232323014932687	-0.0280605686548534	0.129180777956719	0.0366740802317844	0.0721546260604153	0.0826729753910316	0.0869844253543373	0.00747946643129271	0.000841396768191505
174	0.0291565842914556	0.0320027310861737	0.0630323176739358	0.005262644128043	-0.0473747357661014	0.0383273793247656	-0.0242215898267784	0.100442783030845	0.0414693565427138	0.110398509533682	0.15075509082612	0.0230407814356663	-0.0154642256975812	-0.0184507079131166	-0.0258230311104799	0.0595989556540872	-0.0335668236390831	-0.066951067542955	-0.0520951118834019	-0.0285151703080213	-0.068157541373091	-0.0497615095590638	-0.0831744677456947	-0.0523483997561636	-0.0819480750330832	0.0165132455611681	-0.0862603442844068	-0.0651893509685495	-0.070046579707296	-0.0375701586639643	-0.0245746155064483	-0.0472761593382169	-0.119265446555599	-0.0590247299423936	0.00697561373642497	-0.0789831304420052	-0.120508363409023	-0.0617718539523757	-0.107664284983466	-0.0145665784627051	-0.0670107102829598	-0.0523039411131738	0.0447639455125715	0.0249892868738537	-0.0192152407661963	0.0893636806165983	0.0778281201769584	0.477459138030841	0.0460229122080262
175	-0.0591888713903304	-0.0867727989138234	-0.0676903824164423	0.0130367033897305	-0.0549476967839038	-0.0655926641987823	-0.0248228693112278	0.0478958915192891	-0.0679693299441642	0.131459268625187	0.0343873423094756	0.107855563550851	0.0555698511548104	-0.0555166469303825	-0.0619260033234212	-0.0604291757100763	-0.0925028789833051	-0.0597192347016224	-0.0778170223568078	-0.0953101798043248	-0.0562669581889668	-0.0963311089384322	-0.065531462700362	-0.0771146037899926	-0.0436381692600039	-0.0917519705397556	-0.0627383406334234	-0.0331834187902404	-0.0359887323322359	-0.0722249540617277	-0.0409083838771402	-0.0307243829310164	-0.0473191480479898	-0.0885619273264751	0.0690590725395723	-0.0903164116238377	-0.0779615414697119	-0.0679693299441642	-0.0342140472393666	-0.0595413936910165	-0.041202874357273	-0.0737861700592313	-0.103930922848232	-0.0162683013684091	-0.102904044514337	-0.109122830597061	-0.087360512881852	0.127668295987459	-0.0368139731227162
176	-0.0759859069779223	-0.0992300662710597	-0.0172532481475596	0.0128689325871156	-0.0794327124474412	-0.0412827737302899	-0.0254547628337125	-0.0764568982090648	-0.123714916777641	0.0709581521719054	-0.0177624563398404	-0.0417569081088525	-0.0426664463189028	-0.107988638064096	-0.0519260055760102	-0.0175957618903793	-0.0543119893537398	-0.0635134057223257	-0.0718872295133159	-0.0928132996057378	-0.0062959284568147	-0.0544239818876879	-0.0294551448636375	-0.0266122147328036	-0.0715655510638917	-0.0431566430709416	-0.0542004568976795	-0.0306146358196071	-0.070923374017009	-0.0428817274832656	-0.0181625043509364	-0.0422205279145804	0.0160231307721483	0.0486223930089009	-0.0690590725395723	0.0140560010838811	0.0367739830630973	0.130863728448467	-0.0199447030227811	-0.0448808734596704	-0.0135839084348124	-0.0166544349051372	-0.0221482332230107	-0.0824172887100323	-0.0439598802585133	-0.03554676085438	-0.0697200353661174	-0.0294861656544638	-0.0168071183163812
177	0.048163401378623	0.0632864204105434	-0.00693333799664142	0.0127054251001684	0.0507835382098785	0.0467956268044025	0.0413503756886722	0.231710786160987	0.121154095915968	0.0359936026479053	0.147678165321641	0.121596631918909	0.0812254399225858	0.0626864782169934	0.0481237196262718	0.0381472455876479	0.0320393537446169	0.0180510316455684	0.0275668298326546	0.0246317871896655	0.0263173083173736	0.0349744222718302	0.00496983628534098	0.0238440468751904	0.0423663963716294	0.0250421360321651	0.0397074495951126	0.0320493562952673	0.0415670585060441	0.060018009726253	0.0423457596864449	0.0414401923306995	0.0285534718475353	0.0399395343175741	0.023553591298398	0.0632432206439044	0.0403099804652554	0.0100465961307274	0.0684709962032968	0.108858831659374	0.0870113769896297	0.0820371941679889	0.078018339597012	0.0550317142284644	0.0530110159665034	0.0908094395294294	0.0655208690278379	0.0486714063758122	0.03497442227183
178	-0.00078400631220843	0.00788181420225342	0.0493346004274291	0.0125460204594732	0.0191903543722396	0.0123653624437416	0.041964199099032	-0.0211126772375589	-0.0392207131532816	-0.0381774864597544	0.112201625818188	0.0311775851996261	-0.00711746776886413	0.0383885520622842	0.0182452371667261	0.0953841470368744	0.03104462168196	0.0177309609712319	0.00902261759963752	0	0.00477327875265754	-0.00492207720542837	0.0084626739187339	0.00690610479641229	0.00295858203974508	-0.00755535164444954	0	0.00286328041001527	0.0360838757240218	-0.0278935229224833	0.0324950816829297	0.0177954405898637	0.0136381247844879	0.00230043809754177	0.0729295033334068	-0.000845666012343038	0.00874131440157377	0.0291885004413492	0.00283803150148509	0.00485759400744534	0.0587140697806512	0.0311551677797959	0.0263679918629713	0.0088845599224836	0.00513553197161709	-0.0177276768535299	0.0336911297790032	0.00473934536389686	0.0361630405895985
179	-0.0656371636399795	-0.0978649615810405	-0.0864095111875312	0.0123905661492656	-0.0354685217319282	-0.0146828605841045	-0.0662835047537325	-0.0783845289209824	-0.0463930395697103	-0.0669024849403757	0.0283397712469555	-0.0422003544903764	0.118840677214519	-0.0529116289006546	0.0504512941195085	-0.0555064550240667	-0.05382465001378	-0.0541648632173339	-0.0585683541510673	-0.0705582253155885	-0.0452250980049356	-0.0419876956156746	-0.0511454638011331	-0.0639422318737504	-0.0299872544276645	-0.0522631435664609	-0.0550138708777883	-0.0401074535823862	-0.054120436819872	-0.05735418517965	-0.0381328696954437	-0.0446957968065615	-0.0492813108373906	-0.048009219186361	0.0354332904983887	-0.0239737508979987	-0.0647126006923671	-0.0403576411240043	-0.0459803502143479	-0.0702523174972582	-0.0404453848716999	-0.01996623986199	-0.0649284607018807	0.0489071574424522	-0.0784077330779427	-0.0702139660445411	-0.0867736308221665	0.0371272340288931	0.0752348598095964
180	0.0239978417346252	0.0266967269682437	-0.000225657227630016	0.0122389171206723	0.0312357111793076	-0.012549413199971	0.036581479304802	0.0303053494953289	0.0111112254250707	0.010695289116748	-0.0405757414828227	0.0116315973156449	0.0325852052865541	0.0399438661316438	0	0.0458445441123301	0.0516388567937998	0.0750351859429139	0.0525623300908553	0.0802435310500522	0.0720723480411238	0.0759440703499481	0.197844694388811	0.11492577423253	0.0915671935254905	0.0630391099109526	0.0766753676589678	0.109147977019503	0.111810850459568	0.0868645233290386	0.217047268167784	0.151512307204151	0.00425985734695722	-0.00193050253005778	0.0121108746699088	-0.0122059056795036	0.0161182398065289	-0.0215713189257936	0.0419235495187333	0.0389298463682173	0.0236146930472261	-0.00069565220196699	-0.0122431289138127	0.0572883903143895	0.0591570308477651	0.0488992511118331	0.0373293730940385	0.0478134426201904	-0.0044020614006377
181	0.0717690633573835	0.106834665656279	0.106713695837246	0.0120909353402836	0.0794715355312081	0.0906269572218692	0.138171029777024	0.0402248013105089	0.172140996861837	0.104435018136884	0.183067408031216	0.0625203569813335	0.110327694924538	0.0744664850461003	0.22846428512009	0.0865133690112097	0.0322955946913506	0.0503462023196843	0.069795761935542	0.0539403901457478	0.0383288229240621	0.0297594396518341	0.033396067158018	0.0296413453306714	0.040821994520255	0.0316482109507819	0.116724274308141	0.0217758521979388	0.00720723840494886	0.0317991816929384	0.0236098656391337	0.0245076935759672	0.136228778681512	0.121747255772599	0.056823973665789	0.140905453077238	0.21865656974654	0.144375216184748	0.143290527546563	0.170892860970332	0.0853598489511569	0.0961322622485743	0.0716005445662375	0.0875267839884857	0.128714909154112	0.0284965518929847	0.0345120523051436	0.213323505133234	0.0473886222441435
182	0.0158553717897938	0.0196912128901818	0.060791652371484	0.0938237504619552	0.0431307865611239	-0.0132309207007073	0.106421405229396	-0.0158962884874949	0.00695251931488183	0.0226580238925838	0.360999224733856	0.146596048770947	0.147408392563879	0.0428702216584416	0.10512463878446	0.0751837142749663	-0.00212089156913753	-0.0198353610561459	0.0222231367847103	-0.0137933221323359	-0.02778854088863	-0.0250013022054172	-0.00293685967330948	-0.0250736375521163	-0.0283994745216978	-0.0125393492527355	-0.0192519314993211	-0.0157898017326352	-0.0319224552290946	-0.00156617103274481	-0.0100503358535011	-0.0210677177035237	-0.00713513186834858	-0.0246819197476258	0.00162337697989079	0.0162482320097901	-0.00884961527698236	0.0196727655987052	-0.0476108668586699	0.0182237389564515	-0.0243193056547004	-0.0165714435892621	0.00761573686741368	-0.0425948201080391	-0.0217890396676479	-0.039464580681408	-0.0548705592646388	-0.0393610738805803	0.0358165005339055
183	0.00746272120158986	0.0391492871327515	0.115085927570643	-0.00105318598465898	0.0395453826245773	0.0583355770129632	0.165778303074009	0.0730148767634087	-0.0328668080803518	0.0843261728813398	-0.817855733773357	0.023356588646231	-0.0021108187256913	0.0681591907383741	0.20471577465596	0.100264963231226	0.0334060290661722	0.0214706843968766	0.00547946576462555	0.0115076068514799	0.0424458391975508	0.0125787822068602	0.0926328020336085	0.0532445145188123	0.0136241889395436	0.0218417419150487	0.0422895995663386	0.0498001377434796	0.0256189674505025	0.0369272725922185	0.0194504603654164	0.0297721583336701	0.0633313793854864	0.164927250311496	0.0936129503078762	0.0861364316178959	0.125816524225209	0.0674765709689873	0.148700209924345	0.0112234623698493	0.105959138842419	0.0598682493425864	0.0608477384129444	0.134956232571111	0.0256077815791755	0.0362790191874338	0.0607529291677054	0.012692826798419	0.0436866290765745
184	0.0626780554846516	0.128047634268266	-0.0429295217242442	0.0682198295284997	0.0637492106156765	0.0461003471668184	-0.0145737684453189	0.15172972285147	0.123336401772939	0.218415055244634	0.0189510044702952	0.0183002717234793	-0.0074231517958574	0.083181422097331	0.145013661250279	0.0874423186037112	0.0461466026357815	0.0587004341917639	0.0401660417253347	0.0425596144187959	0.0636679968371876	0.0576791115866779	0.0891984384965392	0.0789024566948049	0.0591110994022057	0.0560146415546714	0.100379185307622	0.2225124373772	0.0781647728493362	0.097093812025832	0.0949598908123277	0.0751074724868057	0.0462543196426823	0.0198755162498911	0.0963838612925181	0.0512761002920024	-0.000653381271202402	0.123733933242213	0.101340986846636	0.146789468798568	0.0620668874784562	0.0501728121601817	0.052418416280092	0.197039829143487	0.0902036674716058	0.0909255359657442	0.05060390725472	0.00269905696916517	0.00581209256396553
185	0.0241474306223908	0.0836015376202086	-0.0051633694345643	0.0204585800910997	0.0324622761446611	0.0229950831633592	-0.0623532307170525	0.0184443269030026	0.0219101096357441	-0.0560084495390276	-0.0930023755202805	0.0224142123660931	0.0866121488254343	-0.0123553695287186	-0.153003976473387	0.0488152397094979	0.100643525779687	0.102428641016957	0.056137186819982	0.0780163645283041	0.0766444973549349	0.0642619342183692	0.00830285600060066	0.0592478817860127	0.0533956746732835	0.061311042161428	0.0493250665625016	-0.156594741555446	0.0560438971461483	0.145793126633117	-0.00904983551991778	0.0411929832093549	-0.0197245053477788	0.00690033607764073	-0.0361937764837466	-0.0550659411760619	-0.0158106060266423	-0.0132273490158439	-0.0432102488102575	-0.10489661927682	-0.0158733491562901	-0.0429351448599511	0.00312175071418475	-0.0817618768283142	0.0429465065194163	-0.0431614611561058	0.00888154603146019	-0.0823664597030365	0.0127960799095908
186	-0.0171884602980876	-0.0420571018454075	0.096250959423112	-0.0184920111190592	-0.00739830748144499	0.0336462746189161	0.0272002262991564	-0.0167006472981761	-0.0562482472166357	0.047546628121041	0.0133807584776839	0.0219228097313842	0.0503460425674791	-0.0125099364066723	0.0251433944493575	0.0465428110347821	-0.0565328273322143	-0.0690922207493649	-0.0276747221562206	-0.0563235399170441	-0.034428719666201	-0.0598469160092525	-0.0611719505618162	-0.0507275235096585	-0.0470383741778169	-0.0468250331757663	-0.0739708637693295	-0.0477865333032415	-0.0593911806062057	-0.0460687520893286	-0.050761803543256	-0.0313467498159969	0.00737173738077779	0.0428611734814233	0.071770651050854	-0.00936368901568363	0.0112249445353227	-0.013404659748641	0.060324186182509	0.0187317722946867	0.0158733491562901	0.110545368356153	-0.0354253273481011	-0.0105821093305369	-0.0577997121637948	-0.0429895299304857	-0.0397403286495144	0.257474279173299	0.0459708271193624
187	-0.0439475396936437	0.0485389394475981	-0.734861271972421	-0.0482991256130396	0.0981564104726833	-0.106080606214608	-0.101591043879739	-0.0122700925918142	-0.109493255221702	-0.131495746470372	-0.11944587166334	0.170776540213109	-0.0310124292498131	0.0317486983145803	-1.36475920856859	-0.138948486819142	-0.0343545235021083	-0.0364228424707813	-0.0577588341521922	-0.0371627463833917	0	-0.023775265493658	-0.065159189410315	-0.0327709693053952	-0.0681784286565377	0.0171106836132107	-0.0154741965825973	-0.0181311625185132	0.121408754312448	-0.0680185147067349	-0.0334985400744841	0.0176028824449284	-0.0605540028410867	-0.0345713440650885	-0.12167409114935	-0.0533125699704207	-0.0863549936381998	-0.0559903555864225	-0.0926835419420962	-0.0198026272961798	-0.0566953436765454	-0.0371817207622884	-0.0344956184514045	-0.0300343142156154	0.0236373582897604	0.0144492202561008	-0.00982382936660686	-0.0159638509890141	-0.078930191756009
188	0.0257524961024145	-0.0814794895298991	-0.0136149141880137	-0.0282297888639707	0.0388754490227945	0.284267450701516	0.00493828164058252	0.0459586908937997	-0.0321809947980962	0.0306772522470471	0.0803815184509604	-0.0267095420937298	0.0657644328759668	-0.0372713947972318	0.0340346986035125	0.236041314544404	-0.0136854530852542	-0.00620157026328116	-0.0108696722369039	-0.0111983253100294	-0.030983545519967	-0.00452148471884595	-0.0122155877681243	-0.0194753868650417	-0.00271739297650009	-0.041371941503515	0.00583092031079313	-0.0255604969795349	-0.0286164105004643	-0.0160646025038065	0.00547946576462577	0.00599881822925319	-0.0410471098928338	-0.0492928030339979	0.135813144173525	-0.0264398198029783	-0.0305256259431608	-0.0488151301532804	-0.042141511923647	0.00782643624946422	-0.0314415258348189	-0.0490228792574015	-0.0614606257664767	0.15869181412349	-0.0290721542757177	-0.037469508753027	-0.0291668929852924	0.0219789067187754	0.0981731186559096
189	0.0230376680670172	0.032940550082301	0.0566251820619357	0.0853309272951006	0.0220571019723632	-0.0318673700655339	0.0799669185189282	0.0921916475870175	0.087849600006018	0.197369454499788	0.115793705042829	0.0682341163322229	0.0713507648028076	0.05764177098437	0.237201290804442	0.0825124215744641	0.0480399765873625	0.0366453216780043	0.03490287168106	0.0288588284619797	0.0859424298007245	0.0399757150766502	0.0876629337679278	0.0567610365249638	0.041311670527755	0.0432551812314803	0.0473125133649188	0.0517139178871919	0.0226595797812728	0.0877982917624047	0.0557913596284156	0.0754314295586704	0.0350266221112507	0.0575144757984902	0.0618626403947733	0.0639487246002735	0.157728877709449	0.0269407039376599	0.092658830482705	0.112176356145232	0.0508939517616342	0.0452929234223376	0.0312024146501533	0.0356052539886234	0.0592229137349252	0.0190430858527071	0.0314870796409896	0.119946278034216	0.101840330643904
190	-0.00970881412696079	-0.0939546558374476	-0.14844591218961	0.133774790459483	-0.0676867980607216	0.124622144681414	-0.0677268636244261	-0.0882689751432193	-0.00346220772847072	-0.182046036748128	-0.119867030430465	-0.157208973237955	-0.0584358669690084	-0.0568509445295518	-0.049958358933667	-0.0781777810640238	-0.0500104205746612	-0.0460203903434602	-0.0403823374456855	-0.0539456628917148	-0.0342704192564036	-0.0102116131701964	-0.0826475986521951	-0.0413852161628547	-0.0358842487923896	-0.0590970966971383	-0.0453764043380525	-0.0601637569185014	-0.0505467471337662	-0.0743932652943573	-0.0240597379623728	0.051348755966556	-0.0866820504594017	-0.0865907398799992	0.138692018863952	-0.0895568504847009	-0.0824091992725511	-0.10242084285003	-0.105032807970148	-0.0630825021420143	-0.0657457098976604	-0.0336309836744944	-0.0539715229114295	0.0663000153397411	-0.0470944165186689	-0.0653181377474548	-0.0686411703878806	-0.063829552656971	0.093891011003167
191	0.0815960436402769	0.104449504786918	0.0727923061430582	0.0210711546394724	0.12578307832346	0.130195147111123	0.207943454791231	0.13527762992783	0.126861801422586	0.0621596608338661	0.3056823562141	0.0534350814560254	0.0609369103735973	0.146783120289547	0.0529994155094458	0.0669145887853131	0.0481324857504613	0.0784716154414951	0.0560894666510434	0.0819949667016144	0.100979043908171	0.175701451704348	0.070289047948398	0.0784162502805623	0.0793138067197252	0.0505944474564974	0.137151524489296	0.0620059435002718	0.0950959170459433	0.111400824753461	0.151045204883101	0.148262537202036	0.0488372019643091	0.0481244590522034	0.00883811315771732	0.083877034008403	0.0139339552629205	0.0520515820126954	0.0820570098955482	0.243713262802426	0.0551822313880908	0.0464409611267684	0.0730251350148898	0.136266560993624	0.0175188655884071	0.0372990634375965	0.0505173185590579	0.183384067961736	0.0294351769780885
192	-0.00579711768432611	-0.0104948489494707	0.0891629784360837	0.00747822346724591	0.0131928034845634	0.0860426662677467	-0.628114710289091	-0.0157561112805062	0.0251395843640965	0.114082849883706	0.0394982082988973	0.00446157706220163	0.0367838772674149	-0.00341880674878547	0.0289296983006921	0.124234670937872	0.0223057575142982	0.0314311587895824	0.0306929463994063	0.0816780310142671	0.0158812270799844	0.0893661259660941	0.0376251803058243	-0.00783036037157281	0.0559076319382963	0.0418082253023138	0.047745693741454	0.0128011501193197	0.0528634895570681	0.0229624454666602	0.0189365442141445	-0.0338806659103743	0.00313087293946035	0.000369890886406932	0.115249347787073	-0.00463872375054253	0.00101197512431206	0.0256543199238566	0.0679660843342571	-0.016798155293333	0.00764035453396472	-0.0111297754328006	-0.0216409356684113	-0.020245019539411	0.0364744321926462	0.00707871183435671	0.015222776396989	-0.00118063768141496	0.10379009631873
193	-0.133162320835871	-0.141421193076371	-0.106070742960408	0.0333771316308176	-0.141992475347449	-0.137213663922505	-0.132896673466432	-0.0832737282549827	-0.112336129394251	-0.127845969855722	-0.1676322864717	-0.152735251423927	-0.19378346288841	-0.0880081376004394	-0.209229009713879	-0.273140230811983	-0.090359220759314	-0.106767975425706	-0.10900554983516	-0.118518600235337	-0.120741617696129	-0.159413849871533	-0.151658777217079	-0.0688268745038099	-0.128478324773131	-0.182139589729491	-0.158178071497241	-0.120892042900004	-0.0877507485575086	-0.154538803255379	-0.164175451444223	-0.118605742407847	-0.121149119698893	-0.151012119141398	-0.264580741178383	-0.117112659550296	-0.124803576228032	-0.158738545345114	-0.154950021588404	-0.0170851613510292	-0.137890158955478	-0.164462948957111	0.02557684178965	-0.16166197219644	-0.114296108088487	-0.172494794493284	-0.168931076212609	-0.223438928660915	-0.259924038070897
194	-0.00889553679056387	-0.0851192288375917	-0.0420809275557859	-0.00160256444554108	-0.092519515399422	-0.160995072215432	-0.0682679711290031	-0.163090194866067	-0.156004248476581	0.0404313670541772	-0.139112802462718	-0.045824269756054	-0.150018944699237	-0.00901583868162037	-0.13613217432458	-0.159485699542232	0.00201005092802431	0.0139862419747399	-0.00846267391873368	0	-0.0339015516756813	-0.0253854646941698	-0.0530675920172108	-0.0741530364830596	-0.0369651942334717	-0.00877198607283702	-0.0502035919665791	-0.0605819022914695	-0.060994512702842	-0.0458732269182112	-0.0164503576989685	0.0630493175861035	-0.0850245152560603	-0.088537467559922	-0.0267981931547245	-0.0948277871273389	-0.129501544552604	-0.0784643164111714	-0.0913011047359551	-0.0138814611976024	-0.0921565555581685	-0.0896533864524685	-0.0212683474039261	-0.182597914402457	-0.0380081219361292	-0.0756466248955467	-0.03536163989647	-0.148626821185665	-0.0961999585305851
195	0.0199048222989329	-0.118255737154195	-0.120333525109631	-0.274141443425015	-0.00999175673192054	-0.340041133476823	-0.0860237225883571	-0.27443684570176	-0.313110886708039	-0.176891679199585	-0.32584547620172	-0.223637256582199	-0.041010655967848	-0.245080530190795	-0.335084311346365	0.00220022090960237	0.0641619442172858	-0.0297594396518341	-0.00568183346743112	-0.01557317346297	0.0119967162876313	0.0692634708662241	-0.0361635417107316	0.0012610342150281	0.0621821906848365	0.0207091869645617	-0.0549476967839038	-0.0521727851044327	-0.0956246946677446	0.0370024761521752	-0.0652164751697111	-0.179642585106898	-0.0415746147147922	-0.0319912695710758	-0.356674943938732	-0.129120269459547	-0.0215345610105087	-0.0622458579403573	-0.214880526034804	-0.017627271557942	-0.0998895511277813	-0.10088122485378	-0.231490124449214	-0.344196853842138	-0.0389728099995104	-0.030000485304615	-0.0216146743344896	-0.355329295683809	-0.371471761380172
196	0.0886523655974578	0.185861383499078	0.00707893857632724	-0.109412313678797	0.196859715239982	0.107081316254536	-0.112736560548757	0.106112112837138	-0.121676038737798	-0.267045371149116	0.0659656850618906	0.060624621816435	0.0192706693314419	0.00959700264100993	0.258623145251887	-0.0342534784785395	0.0424026655053449	0.123946654711535	0.115564685832068	0.215039049502271	0.0754456023160799	0.0706749576699361	0.115593691937855	0.0851192288375922	0.24825163875036	0.115983503049114	0.191691745081539	0.128353511653482	0.127348825070474	-0.0806140383181124	0.182702219151044	0.0941204116687362	0.10447907003002	0.0783617524954097	-0.124751704972477	0.106315793640927	0.083488222535939	0.0945988223921228	0.0832027020596042	-0.017943576185111	0.0585147140614271	0.0513331978212461	-0.0595413936910165	-0.0972306000764958	0.0985030071915967	0.256753647646192	0.125120298970366	-0.121725699953287	-0.028987536873252
197	0.00665781420686695	-0.0544599171323807	0.0804894639116212	0.0585630690321124	-0.147870328039708	0.115200723052911	0.0877477540479417	0.0200824897235297	0.16171620017512	0.043614610888425	0.143372453610429	0.167445047833831	0.043681984133408	0.0402487643526523	0.117283160614732	-0.0310179118746845	-0.0614146449939168	-0.0667882408715867	-0.0467617659080395	-0.0673151270139056	-0.0337381396318501	-0.060624621816435	-0.0211496880213793	-0.0151606402306816	0.00204290162980048	-0.0573279484678024	-0.0734439174112107	-0.0725562209500894	-0.223524431151227	-0.0210217951422207	-0.290540578447744	-0.00651468102119379	-0.0881927120354606	-0.0886032465476068	0.111435928996705	-0.0692836677861948	-0.0906215563950021	-0.0811044446498963	-0.0364590978267985	-0.0182714401204285	-0.0983871053088041	-0.0723017080064032	-0.0624956195077706	0.165505697257037	-0.0212734736387663	-0.0898373780629704	-0.0715898875289316	0.240323399605847	0.112369145812303
198	0.0223106366936205	-0.0207358984791783	0.0170814553634915	0.106248024036472	-0.0225634068549732	0.0518533616102554	0.0416313834758135	-0.0208340869028416	0.0708114671234279	0.128842341584776	0.0261338914906579	0	-0.00536630883835798	0.00183318108166119	-0.0380480676375299	0.101952956987829	-0.0213393160349955	-0.0304901667577873	-0.0296917898074029	-0.0314367734235643	-0.0253736723456353	-0.0473536963834702	-0.0436905377496464	-0.0530884603034254	-0.0620925354093109	-0.040482954001666	-0.0417517946802217	-0.0323557636394414	-0.0548082364949951	-0.0715432703515413	-0.0342964703933792	0.00380538648938744	-0.0600830033487765	-0.0621883437926174	0.134424648601738	-0.0400547981813184	-0.070912257872755	-0.0478361108933751	-0.0176538492259679	-0.218500597185041	-0.0231471971906516	0.004066699382554	0.0133794819693938	0.108415285652783	0.00198659116737776	-0.0603025087519646	-0.0336992225092421	0.0404310386281312	0.114057282789144
199	-0.083184128228043	-0.132171773108483	0.109004601813752	-0.0638734063807602	-0.0467140811131941	-0.0751786697839569	-0.0487416216583183	-0.107032756850189	-0.0897612159030901	0.102141053030854	-0.0852151329985245	-0.110561020056792	-0.0053952615479429	-0.065271390353224	-0.0842186891003014	-0.0984400728132524	-0.0543940720657987	-0.067225305847787	-0.0592556962090931	-0.118531818918625	-0.0340942113429756	-0.109300113661907	-0.0641764864989702	-0.0685946502033987	-0.19214160297493	-0.0377810719680216	-0.128009567440215	-0.0792956026705376	-0.124090613021457	-0.125760985304484	-0.14345539071051	-0.0825326924355969	-0.139406357067544	-0.108437173238146	-0.195216844779687	-0.0608453828120172	-0.0727049813383918	-0.0932671042660331	-0.054453433498693	-0.286468921751011	-0.100266065268287	-0.0820062141779623	-0.0980929446014343	-0.174353387144778	-0.882089464925737	-0.0948593957544466	-0.116890895352765	-0.198934282454232	-0.202776982695811
200	0.0291890076103094	0.016172859245601	-0.0190806470146891	0.00952892334587796	0.000853606539240825	0.0252626675139274	0.0708260525686124	0.0417922349817874	0.052509945271964	-0.0832725687264704	-0.0333205504005014	0.00164518819668835	-0.0551435505318172	0.0203200024909576	0.0254466656611643	-0.0141261913462252	0.002068253064059	0.00330578813449955	0.00290275965796138	-0.0135748690910689	0.0556479608990408	-0.00586511945239798	0.0216431108794883	0.0261966519465711	0.00524935588614373	0.0260601066698651	0.00220022090960259	0.0200246979472833	0.0291827667570601	0.0192225598470754	0.0240251795869897	0.0370198432619797	-0.024836923146939	-0.0421552472478997	0.0445756245887043	-0.0151272468627903	-0.0552157226024468	-0.00987082045012544	0.00913248356327268	0.0130090969796606	-0.0125423737770909	0.0166015171525418	0.0344937056530137	0.0689928714869512	0.0154626928556776	-0.00177210749902024	0.00719715221848594	0.102685184423296	0.239950669630591
201	0.0236897711224047	0.0449631407461304	0.0194180858571014	0.0896422651159061	0.0034071583216142	0.207975329841039	0.0150803988910697	0.0904831390560088	0.062370330726458	0.202050371987716	0.0994378807424372	0.0392207131532811	0.059127693720161	0.0486076990653768	0.024815169119724	0.0406560056411291	-0.0145684158282906	-0.0116183879538649	-0.00581396986541982	-0.00456621797958112	-0.0305324855213409	-0.00294551022975686	-0.0139507652563329	0.00129198984380219	-0.00524935588614373	-0.0293658948043647	-0.00220022090960259	0.00237623874188309	-0.0178576174000065	-0.00819303627157586	0.00444116199996802	-0.00970050402728084	0.100764169809135	0.0554387229604218	0.289723583878758	0.0493861966838054	0.0562482472166357	0.0502062607006253	0.0928277623110696	0.180404929470291	0.0873349492299549	0.12066737570047	0.0779937297928641	0.178319368442958	0	-0.00355366400986901	0.00872675113823718	0.148063632982802	0.163430794324401
202	-0.072103293901344	-0.130905570546855	-0.183942302691688	-0.165129156253581	-0.197746027119586	-0.178520928079831	-0.164336460909908	-0.136468252297832	-0.144891354414461	-0.0468988580485585	-0.139937242577203	-0.19291487619562	-0.238732659934214	-0.133531392624523	0.0242142581205946	-0.187228281991893	-0.0494192928469932	-0.0889863111674338	-0.0325954782494515	-0.0516546748648918	-0.0700402872858881	-0.100782352004184	-0.0929502590739117	-0.0855452300536825	-0.11269730572168	-0.0626271774696052	-0.106830023637186	-0.094519353349507	-0.101863135125656	-0.0868451950199911	-0.111616709919128	-0.15205044039176	-0.208977754449367	-0.21699496541756	-0.204454565573923	-0.225737586491256	-0.222112091707547	-0.222469923804736	-0.232089829644577	-0.22845338696266	-0.202451639833146	-0.20374762096663	-0.21829229681197	0.0261468481217837	-0.142465505188134	-0.177987778564174	-0.139189436461724	-0.183113949862357	-0.240728734309837
203	-0.0240098838048017	-0.0538729899401518	0.0152920484956995	-0.130937357447476	0.0416092493206985	-0.0540556206786458	-0.121787736168375	-0.0942183391045845	-0.123849788338621	-0.0373684782827737	-0.297904393696	-0.0444227185546251	-0.0680833671041112	-0.0882444812483216	-0.240780692800317	-0.204108306272615	-0.0707250189950699	-0.0640520214928506	-0.0980247041676128	-0.064699176612252	0.0449248119081882	-0.0518944882047736	-0.0105671994236491	0.00140548160873522	-0.0638514719865326	-0.0371077883150752	-0.0606246218164348	-0.0600269743563051	0.0836808160424654	-0.0150680902140676	-0.0525544657043366	-0.0147951589167468	-0.137621377876048	-0.102750477398339	-0.116636903725761	-0.127980962093873	-0.042783754283009	-0.0971637484536476	-0.123284031846731	-0.175813398653395	-0.108026860711019	-0.128432763573042	-0.207829316341167	-0.212340272995648	0.00880764501290843	0.0526110136490181	0.012181517651821	-0.113186008208813	-0.0394330177201434
204	-0.00813313170827712	0.00735297430525872	-0.0324703850307841	0.0166991677576322	0.0737528963413059	0.111272036131056	0.0592318128825542	-0.0205231083870077	0.107589267466841	-0.225829745035486	0.0260903787092583	-0.0367388256457577	0.00679504313282875	0.0335977849661768	-0.0548583605520465	-0.019550133922789	0.0461975909988577	0.0640520214928506	0.0422827211593777	0.0102302682508149	-0.0104591307901374	0.0744760929014829	0.0327441304695983	0.0886486127664159	-0.0319006316667756	0.0464645817259566	0.0776359676429714	0.0119322205069703	-0.00690451534654457	0.0512932943875506	0.0274695383486065	0.0221114536074309	-0.0544175698707132	0.0172283039601773	0.106578143307914	0.0326707822895482	-0.0176395347094558	0.0405993352251648	-0.00771288308862816	-0.149570367129809	0.00845926494597649	0.0682788407532948	0.0630176082968643	-0.217996521389229	0.00638764989182583	0.0104376700309015	0.02173516479152	-0.0215351525512983	-0.14668649274657
205	-0.0263272069063296	-0.00489597061220648	-0.0451458227568287	-0.0671746891678926	0.115831815525122	-0.137850931814957	-0.118223273391867	-0.068252604283995	-0.0447001789179069	-0.141933495888667	0.0159674426377125	-0.040302379024022	-0.0517290156120866	-0.0730918840053363	-0.12391079463754	-0.116389157770274	0.00450451212110448	-0.00916596701408023	0	-0.0179722424044304	0.0338820810811464	-0.0128412679483245	-0.00549829563859783	-0.0346553149853626	-0.0196405658745464	0.0195971689521359	-0.0154528461233481	-0.0137806498687527	-0.00695251931488183	-0.0086915081184582	-0.0353332748088211	0.000662471041121382	-0.0861643807504762	0.0176995770994011	0.0493115510703688	-0.0423111980717228	-0.0341139936975119	-0.0325919010014637	-0.0563529365511317	-0.0513664981502564	-0.0556730024262415	-0.0618754037180875	-0.0789493178187013	-0.135483831840556	0.0241693605671829	0.0487140925098921	0.0374640152926475	-0.0602845435951669	-0.0287189723490111
206	-0.0169104721483166	-0.0160795053743485	-0.0152209940103556	-0.0248288616538699	0.00410341158459238	0.0862566030085947	0.015727716068195	-0.0162770633321405	-0.0114943794257352	-0.00300450902029858	0.0157164853119052	-0.897351448603408	-0.0281255983902473	-0.0143200537747483	-0.00854706057845833	-0.0244033583821164	0	-0.0261208880756361	-0.00960007372901917	-0.00780238028418467	0.000564493382192222	0.0128412679483245	-0.0138794733277368	0.036581479304802	-0.00663352349563384	0.00569153499978814	-0.0156953894636909	-0.0243457717290414	0.00695251931488183	0.000969462024547951	0.00350263055120204	-0.0460786119640759	-0.035454230357804	-0.0231491818669656	-0.0137264973135731	-0.0279579977748332	-0.00710735045865185	-0.0279956074894274	-0.0281168681632482	-0.00293255342127807	-0.00254777207879897	-0.0139263096981947	-0.016189643767587	0.0428462108278809	0.0213600353922438	0.00379651177344265	-0.0405402646972899	0.0114943794257349	-0.00565505748334516
207	0.0252596667592377	0.0367238329546944	0.0203867394623201	0.0289077252286909	-0.0469491081109035	0.00641624885671899	0.0193180508447637	0.0431577261126206	0.00767758089903436	0.0715973004859105	0.0154732945766471	0.0449902862596572	0.0469644600866532	0.0202267454901386	0.0502197569790264	0.0861051694060917	-0.00224971973401522	0.00565505748334516	-0.00645163528148873	-0.00786373646021477	0.0134531176971189	-0.00800644789374139	0.0450896048631773	0.0196894261565008	0	-0.0358212764518173	-0.0157160733891788	0.0326369293130226	0.0159612384643095	-0.00193986481782682	0.0224728558520586	0.0493844000985755	0.0856947211048826	0.0700851708855601	0.049950930405394	0.0872667722151275	0.103575757018799	0.0967430500881665	0.0694680232204758	0.154150679827258	0.0630227045004479	0.04843051662015	0.0591094980070705	0.11851507575163	0.0143063956512379	0.000757575793808307	0.053140179394298	0.0991987135440173	0.106588494842032
208	0.0312525435041047	0.0365822502622195	0.12761007479056	0.100600221051526	0.0345880112873296	0.106741859491851	0.0843505271412712	0.0847166701967614	0.0807778396628291	0.127796022539779	0.0152375153800484	0.0462892552784979	0.0748852749522841	0.064980119731632	0.0990138877418092	0.134664023847656	0.0134230203321406	0.0259754864032604	0.0160517090105079	0.0310905870700311	0.0339386705116387	0.0206849061535122	0.0159049078396647	0.00595706417529529	0.0518754876089687	0.0140189211793307	0.0347429484438728	0.029825979515254	0.0165305439720029	0.0201832896532697	0.0717241807984457	0.0350230347895626	0.0922312242160337	0.0803785599017144	0.0958022193179948	0.0905747770858554	0.131197481460874	0.0348938045525742	0.120600505823653	0.0728035165788747	0.0871111724091027	0.100621658535725	0.217208815794395	0.134262897229045	0.0344380239103317	0.0276343200709035	0.0312268593422411	0.12964285888483	0.161286224404481
209	0.00657176516323421	0.0519304030940506	-0.0121674504907339	0.0514159862470995	-0.048417099438375	-0.0326044144605424	0.0288870461434376	0.0730759803180656	-0.0160003413464411	0.017915788641615	0.320008037102785	0.124402614349994	0.00503779402995708	0.0620519885675663	-0.0281180661087717	0.0365657228087413	0.0241504602322831	0.0181493185056774	0.00634922767865875	0.00762392511065957	-0.0212137408556612	0.0218077178113985	-0.00725836245032285	0.0147392319990236	0.0249622945599137	0.0126802851759096	0.0169290621004481	0.0211461623909273	0.0162617228259174	0.0122932990246389	0.0397713234268964	0.0807778396628294	-0.0120292681943623	0.0206055811563131	-0.0827401818946552	0.00830410393137537	0.022861324600874	0.0574963606626246	0.0175303294049964	-0.00999714294942189	0.0054734674141721	-0.0225573474240748	0.0350913198112699	0.0477037979572112	0.028264058217002	0.00989562775422392	0.0259547410217009	0.0224728558520586	-0.0383245132696466
210	-0.00510763605834486	-0.0415556702684992	-0.0445908833278752	-0.0489650046279597	-0.00786373646021454	-0.0370774177828999	-0.0514131912763696	-0.0676754271380657	-0.0144406841547944	-0.0590117182409702	-0.0604554123064571	-0.031886759475894	0.0297051544139157	-0.0199063671168029	-0.0191944472561472	0.0113939705870538	-0.00871465210244393	-0.0144930073025666	-0.00634922767865875	-0.0178804252778486	-0.0143967049129894	-0.0218077178113985	0.0111953754096623	0.00965598735523354	-0.0139645403503723	-0.0150031665920491	-0.0144930073025669	-0.00963651784827402	0.0160015051419276	-0.00754720563538314	-0.00613498856751571	-0.00530505222969291	0.0107698221840553	-0.0239691901129961	0.0599957757282459	-0.00382409643840376	-0.0256853874774934	-0.00261438057407037	0.00472814119594611	0.0590937607562103	-0.0109770586311511	-0.00380952841666771	0.016868419119441	0.061928640987738	-0.00714076226744531	-0.0345053708501899	-0.0283848758749925	0.102356006637527	0.0134330378126442
211	0.038742291373151	0.0546706123463272	0.025667746748578	0.0720074987751138	0.0653605515989861	0.0579312540661054	0.0638638331551578	0.133419178070177	0.0496555904458609	0.0626370998552872	0.0449935308322984	-0.0498216237760942	0.100680592332687	0.0302263761487924	0.0674412807955325	0.0312293036337818	0.0173540146931517	0.0393610738805803	0.0189280098855189	0.0329560876832957	0.0409781451836548	0.0386148361277796	0.0603549294567256	0.0870113769896297	0.0838814839807021	0.0331648462663514	0.0521445135062553	0.0867912823480457	0.0157494843937247	0.0694977944969213	0.105052776003143	0.0881927120354606	0.255994351606045	0.19360092144863	0.0484135227789393	0.229001202088377	0.214052579612958	0.21536468311811	0.25084844504787	0.357732879948761	0.265077510154383	0.226953079730877	0.176881833498137	0.0912074540980803	0.0775359507695379	0.12276202127748	0.119493746018214	0.007992050531338	0.0611041649518098
212	-0.0220571019723632	-0.0286363179804514	0.0135529664047036	-0.0371272340288931	0.015491545030109	-0.0494188795932002	0.0122975278104063	-0.0607228198820118	-0.0227481375259364	-0.059645005295609	-0.0250593159314807	0.0289875368732524	-0.0320129769878132	-0.0408647743538482	0.0933319397922192	0.0929114579718622	-0.0108109161042158	0	0.00312012733624356	0.00249066131245179	-0.0293339881137058	0.00604231445596271	-0.0124071070470535	-0.0169208774883374	0.0666913744986724	-0.0113123378287279	0.0114811823739562	-0.0121804185568708	0.0155052792703199	-0.0205272714127611	0.0300158959402661	-0.0431244266337547	-0.0117763873238252	-0.0506797884742687	-0.0334292966491949	-0.00356143851381718	0.00455581653586101	-0.0213318669032536	0.0601447062723577	0.00776100131488855	0.0812794856993722	0.0409740742103057	-0.026095110782852	-0.00304994517782786	-0.032007224095052	-0.0566675199122666	-0.046400075604764	0.0438026226583927	0.176610252732628
213	0.0415699161959449	0.0815027500164693	0.0564530369150011	0.0302700643027562	0.101469460164859	-0.000788799094340487	0.154150679827258	0.0480744299148528	0.0158036651731253	0.0527859911142272	0.115273624050957	0.222842754199594	0.0135704828920979	0.0315815720502992	0.0065789710980424	0.154245976916004	0.0129591446425055	0.00873367996875452	0.00621120009264065	0.00743497848751828	0.000551116023868925	0.00600602406021178	0.0252709904089636	0.0493859019541176	0.0395308387566353	0.0113123378287279	0.0181000416436179	0.025011388493613	0.0347753568028444	0.0187589243560193	0.0317486983145798	0.0327898228229908	0.0132387322103051	-0.0206557948784787	0.0704082998902824	-0.0368585714668508	-0.0706175672139535	-0.0395830038696632	-0.0703927976018583	-0.0370120986624713	-0.0644864798167508	-0.0734344202647641	-0.048595781818737	0.006090616467751	-0.000285347412408488	-0.0031852796352867	0.0205192798944256	-0.0105314520523416	-0.0994684334753249
214	-0.0160003413464409	-0.0539527982482388	-0.0786199955024549	-0.079947146490416	-0.0532959138660516	-0.101007975458908	-0.100083458556982	-0.117186554875203	-0.0835331126133048	-0.0371176629565024	-0.146779809935587	-0.118685970254976	-0.0439559116659551	-0.054297529884836	-0.118192955727711	-0.13443026908954	-0.0173164500114611	-0.0104896066710194	-0.0314491326825033	-0.0250013022054172	-0.0631070393096902	-0.0713480807974662	-0.0589142776203997	0.00324324608611981	-0.0933740707774586	-0.0495778759076813	-0.0553136379840522	-0.067571002912409	-0.07574597415796	-0.0434064522999593	-0.0813456394539522	-0.0885533973414452	-0.137086518184133	-0.0491927496683719	-0.0926075645341777	-0.0826461288902687	-0.0924362646768908	-0.094009993560054	-0.0815202442364718	-0.0334452053423866	-0.123000620278099	-0.104226481428036	-0.0623097142569451	0.0607362351878322	-0.0348467313301679	-0.0587653092262514	-0.0258102975288415	-0.0253424868505441	-0.11190942179543
215	0.285927378195632	0.178691788743376	0.046859571177825	0.0741966993619783	0.0114987851875905	0.0230837560761454	0.123613955967176	0.0299581875407919	-0.0191210414467786	0.0491902441907714	0.0173081243793369	0.0579109159448388	0.0636578517719775	0.317060280111734	0.0694847554122648	0.111879443567644	0.0237335843320945	0.0379355832797672	0.0528894639203727	0.0542004568976795	0.0122486220761995	0.060813747112507	0.0367595253206439	0.00966709998873005	0.0881927120354609	0.0348467313301679	0.0417694128762951	0.0327073179757842	0.0848231923090768	0.0398603492932086	0.079390604618149	0.0613973922367106	0.0188162717994764	-0.0412396618543003	0.0179409189613184	0.150121897399556	0.057693316233018	0.071322995118805	0.0360003757654024	0.0123661922117888	0.06029223025612	0.0384827304959243	-0.00610023678213922	-0.0143887374520992	0.0322749339417965	0.0675883768740526	0.0527700359800645	0.0377768890489718	-0.00943061033560832
216	0.0473339385486651	-0.0609087530869927	0.020427822690098	-0.0496555904458611	-0.00458365966765806	-0.0356017629555598	-0.0131088019477801	-0.0553218660326471	-0.0761891383575464	-0.046253384517462	0.05381632431234	0.0227569871226159	-0.0371837708790324	-0.0934791877710737	-0.0918737503057436	-0.0727593542824283	-0.0215525583857343	-0.034426807750088	-0.0214403312378695	-0.0316713438376515	-0.0193157892992915	-0.0260551137473326	-0.00749535051856753	-0.00589655956684254	-0.0574640373142103	-0.0057241140838884	-0.0370412716803492	-0.0242183026508727	0.0188966338912895	-0.0152128213492686	-0.0460541843505569	-0.0354525407419302	-0.0216134764205371	-0.0104987840982194	0.0113155379925756	-0.0648351543527781	-0.0302509609200245	-0.0199311348645344	0.000862069018904954	0.040149912927204	0	0.00251361674031614	0.00261894518962746	-0.0608737470484475	-0.010932214746286	-0.0328600993611974	-0.0221706337001422	-0.0427249446663414	0.106380403558572
217	0.205092153539202	0.0922312242160337	0.12169693497752	0.106814004285809	0.0368324234774251	0.0428266137620903	-0.00188679301257633	0.132957833675619	0.0246926125903715	0.065271390353224	-0.0414997309067529	0.180236050302933	0.0409526195612613	0.0806482178343315	0.0621772449518914	0.00376648279547664	0.00651468102119379	0.0190812380754275	0.0153612851614873	0.00985229644301167	0.0348467313301679	0.0260551137473326	0.027212563524885	0.0112270625937834	0.0244577408460405	0.0405004732626337	0.0140517534556504	0.0332532717087854	0.00785087447573884	0.0345625895291448	0.0570825153920351	0.0410547962905996	0.0550397689796629	0.0400829352035026	0.0784185397024033	0.0983741423698463	0.071799963832897	0.0722335573593718	0.0483592225553506	0.122799075659126	0.0734745395614396	0.0465960872944327	0.0600603311404715	0.0806053289110422	0.0346822708444012	0.0440412081587129	0.0250421360321651	0.059690478824638	0.0347749141766101
218	-0.00381939147490229	0.00439561147303813	0.0636836636635176	0.0172790476083522	0.122119662343882	0.00295983302763458	-0.0563255662861861	0.03550668845691	-0.0205346024417077	0.0105407964057824	-0.09371070634859	0	0.0666913744986721	0.0317739199497002	-0.0379449315641234	-0.00188146809970569	0.00647251450561748	0.0136520891683274	-0.00305343748689024	-0.00491401480242915	0.045195976343368	0.00603320080416792	0.0620950257250952	0.026752185471433	0.0251835707869605	0.0399837160303638	0.00925932541279684	0.0146106495174347	0.0707508561178494	0.0417971286784615	0.0661501250319128	0.0580580711002137	0.0974288246646102	0.059654942853347	-0.0243513184321276	0.00143300717142436	0.0366271619882292	-0.0127111069319281	-0.0144720326085341	-0.0386778740917291	-0.0541587502621481	-0.00239904153446613	-0.0380719479494078	-0.0328608733043878	0.0305430262685471	0.0431819595219949	0.085815919584856	0.0185190477672377	-0.0354304369795004
219	-0.00691188248164831	-0.183374742778613	-0.176231403987449	-0.200908649062322	-0.192431273307192	0.0258401541217039	-0.248179629475534	-0.237785101307158	-0.121160100821976	-0.178058810559988	-0.216187449582546	-0.254151733253101	-0.199238030460655	-0.244080519934033	-0.183427140101704	-0.20325476646042	-0.0417184535672923	-0.0629578501524815	-0.0342179573103414	-0.0661819068813012	-0.0865651144310893	-0.0978698439286687	-0.0590490288527996	-0.0995115397538617	-0.156990659890089	-0.0816329544968712	-0.0741079721537219	-0.109757310394079	-0.0697738164700228	-0.100083458556983	-0.15656906069154	-0.159082872316577	-0.211309093667207	-0.214968106298968	-0.249982870161393	-0.213051450223102	-0.261710578120266	-0.202731337934031	-0.208568896713693	-0.207528049589172	-0.205901744879704	-0.173553066974009	-0.251801906201717	-0.29111428959899	-0.0836172912404014	-0.166539922509295	-0.135412860724228	-0.228893998442647	-0.238839866961528
220	-0.00386067876763807	-0.0996398766256723	-0.0717288513058261	-0.11060987154397	0.170641041726673	-0.162482626805926	-0.0405019433093301	-0.0421749250507126	-0.176251026827924	0.0651183993793927	-0.0913386160675074	-0.176149525930306	-0.076588884196116	-0.0242436116099927	-0.122217632724249	-0.198450938723838	-0.052946772973786	-0.084716670196761	-0.028894465999715	-0.0879687729459571	-0.0824250792589432	-0.0811489024766032	-0.0634037232529647	0.00513260322652043	-0.0796599325492455	-0.0267925169965748	-0.0854335563084128	-0.0611868301856595	-0.0277245480148549	-0.0968811268538241	-0.0702042586732485	-0.0307523448854048	-0.0791023695774715	-0.0697333380146752	-0.175331501906705	-0.0690772561121231	-0.0967675519349944	-0.115556990013899	-0.123830014519885	-0.0367304948617981	-0.137201121513485	-0.0192313619278877	-0.040867707761103	-0.134373734384282	-0.0841761649906436	-0.0900176064385558	-0.0368280975162505	-0.209682084969877	-0.122059443738035
221	-0.00387564139273078	0.0477363356240823	-0.0387042125118247	-0.00586511945239798	0.0172075721694269	-0.0665378111874526	-0.0188430878014798	0.00918842605440595	0.0907288533897621	-0.0494643043943781	0	0.0742226181842287	-0.0116596734820034	-0.0353835038893169	0.0099503308531681	0.168784438375369	-0.00236686501026617	-0.00788958727516298	0.0129451645920371	-0.00865806274311454	-0.0130040844232067	-0.00722024797348708	-0.0269310200390809	-0.0323727691118028	0.0148150857851406	0.00353565483230778	0.00269905696916495	-0.00575265248944978	-0.00705292596188611	0.010121543898006	-0.0114286958236227	-0.0212568390254151	-0.0175158548868688	0	0.0350561685730644	-0.0198152856041438	0.00997680373831678	-0.0177428943331694	0.0492878004076194	-0.0285800665789897	0.0277963515030994	0.0630203790515491	0.00910131424634519	0.0932651893165972	-0.0319141379708432	-0.0439631234211162	-0.0674867210892662	0.114141198047214	0.0690555851052341
222	-0.00389072044889849	-0.0338632807558348	-0.0866415955262587	-0.0575044944801912	0.0604702174310439	0.00646247996632132	-0.0865174278563463	0.0151288815963002	-0.0284624646637615	-0.0848127077502108	-0.0608883696750124	-0.0726187686022541	-0.112422137784032	-0.0920316617177699	-0.093331939792219	0.0987619306786471	-0.0288481543376584	-0.0486911591695987	-0.0393493387885477	-0.0689928714869514	-0.0191614716238679	-0.0312812993810887	-0.0379964296053696	-0.00707550121620049	-0.0977641687658917	0.0105325724998933	-0.0384662808277962	-0.0392207131532811	-0.0582891307753681	-0.0411157603909702	-0.0731064108127435	-0.0493762733978933	-0.0523961343118455	-0.0396652563924311	-0.0713860590865489	-0.116250962623567	-0.0357060497041357	-0.0782952641492649	-0.103580882774282	-0.121115578612064	-0.0871197369615624	-0.156584511269006	-0.0310548244622177	-0.049302065895481	-0.00132450350489055	-0.0848482432767454	-0.0275499517682309	-0.0534329047250619	0.00175438641489345
223	-0.00390591730045609	0.032752786471808	0.0258389676317177	0.0306772522470471	-0.118555415396643	0.00642098434016924	0.054768729541766	-0.0030075210639553	0	0.0346968594022621	0.0720772975928183	-0.00643089033029032	0.0173464887238537	0.0443002588965804	0.0268112574506565	0.0659732416132317	-0.0221957323917843	-0.0252645016594817	-0.0236897711224047	-0.0125001627642314	-0.00871027282489312	-0.0284379353205335	-0.00277008487381591	0.0839494949985133	-0.00542006746933921	-0.0188019639824	-0.0198026272961795	-0.00803217169726445	0.0233061396333865	-0.00315291905961557	-0.00827819296937138	-0.00342583411451924	-0.0223161283225473	0.0204338944645439	0.0229895182246986	-0.016082217958433	-0.0264087619732973	-0.026379615554379	-0.0148242368835012	-0.0489242933360203	0.0142029501779937	-0.0248258837307032	-0.0429660358834432	0.0472528848505451	-0.017380116629917	-0.0272766724696232	-0.0147188804443874	0.0159365922628125	0.117718504350171
224	-0.00392123333311956	0.00554018037561521	0.0285551044340813	0.028296750212504	0.0341796771120455	0.00638001820334422	0	0.014947961435873	0.023347363996991	0.0152529172552689	0.0110651198124725	0.0160003413464409	0.0462072957511777	0	0.0312525435041044	-0.0176275750833135	0.00249066131245179	0	0.010221554071538	0.0125001627642314	-0.00742995650378431	0.0152674721307886	0.00069324092897638	-0.0132307183315103	0.0161728592456012	0.00944517057151861	0.0141846349919563	0.0120241929668015	-0.0276026016668918	0.00420168685369982	0.0254424884906541	0.0317486983145803	0.0628622227168973	0.0404335695784903	0.0591651226519812	0.0509984830646606	0.0869526898215622	0.0370038854746086	0.0348552556436417	0.00729725382394353	0.0621317811070061	0.0301422173579362	0.0211169234409225	0.0451204352804697	0.00872781639649078	0.0144749220595823	0.0181508872450933	0.0881474180092825	0.00299923369521604
225	-0.00393666995442388	-0.0280130362276738	-0.0521782501975174	-0.0465899432598296	-0.0397584921390846	0.00633957148553765	-0.0356925824809524	-0.00894193737566118	-0.0828243506354132	-0.0675072881223699	-0.0921514873476568	-0.0487901641694319	-0.0522443990375194	-0.0559826347509369	-0.0580638009547609	-0.0397680585418776	0	-0.0150378773645405	0.00338409798424055	-0.0219789067187752	-0.0205486682273879	-0.0229895182246989	-0.0132544668019494	-0.0217061876206555	-0.00536194314138538	-0.0237823337179259	-0.0343873423094758	-0.025215657721164	0.0107067403944243	-0.0222584706009425	-0.0146941419392208	-0.024227295335324	-0.0481612229216024	-0.0477417628852153	-0.013725705679875	-0.0650989022113557	-0.0806346624870011	-0.0397492543918014	-0.0448615930433673	-0.0593321129469975	-0.0802435310500522	-0.078276858724478	-0.0501941343491183	0.0525180342834464	-0.0277889789288297	0.0181689260167808	0.00171159648118158	-0.0277006092297469	0.00299026518441448
226	-0.00395222859415556	0.154475302456306	0.127426028707579	0.105052776003143	-0.0694924967783837	0.00629963437020153	0.158294904573285	0.0978473323070435	0.0904872233809824	0.171210802572566	0.0948987418227958	0.111839481755535	0.0829662977958212	0.124679166037172	0.0833816089390509	0.0211275464258751	0.0696560014847267	0.0465200156348928	0.0779615414697119	0.0763729787845739	0.10001754766848	0.069251236040772	0.0776630418669582	-0.0221878199325714	0.0642024431643187	0.115775405991896	0.0838479724778756	0.0604443496049081	0.105040975792509	0.0959920090812143	0.0790300493591505	0.0810901572298675	0.106055201340505	0.0984910087613091	0.00394089179987667	0.0762410787645975	0.0722067357777498	0.0943725332283614	0.0406459890887763	-0.0643407167654497	0.0509015727660369	0.0459464566859888	0.0608830722230871	0.031138046788604	0.0808354148097754	0.0999444151752233	0.0729468512361522	-0.0284898472582569	0.00298135015023426
227	-0.00396791070479674	-0.0938506806398713	-0.0849586422394508	-0.0958643499487373	-0.109199291964992	0.0062601972866041	-0.108674520347864	0.0166670524852113	-0.068447763814691	-0.0784803183208429	-0.0799284023639304	-0.0871468691651638	0.0236045577694206	-0.0821195516183755	-0.0645385211375711	-0.00910051783053545	0.00693644399665727	-0.0166670524852117	-0.00312989300892763	0	-0.0132368777971883	-0.00725956001280403	-0.0143981544903471	-0.0226913117966689	-0.0272589279726345	-0.0227652107730125	-0.0134954814748844	-0.023347363996991	-0.0183846494013191	-0.0157019909080871	0	-0.0215881399736348	-0.00312989300892763	-0.0261893007549059	-0.0029542118974315	-0.0431619877880132	-0.050060501956918	0.0130477153924753	-0.0318849818624467	-0.0191699161077201	-0.0469927730009845	-0.0255144178687829	-0.0659176958217547	-0.00451876051332656	-0.0162968936722043	-0.0477999016689683	-0.0212902196997935	-0.0293253810552225	0.00297248811579909
228	-0.0039837177619706	0.0470060423759309	0.0552946123260494	0.0748698769524838	0.0255895102003341	0.00622125090218573	0.0525373335278814	-0.0130536790866977	0.0633457119307956	0.0255022928109363	0.0591376326948565	0.0507240266943825	0.122093758772718	0.052643733485422	0.0544881852840697	0.0816642419999747	-0.00925932541279684	0.0207907696690739	0.00936044275956371	0.0087848295557329	0.0256825891592829	0.0304956366936522	0.0156968559715835	0.0499960479057284	0.0356271776431512	0.00109589052063708	0.016172859245601	0.03671910096288	0.000976085973055429	0.0195892649964891	0.014334458949087	0.0222160834793548	0.0608090045956056	0.061025914877221	0.187403951536044	0.108825222458516	0.112521671580655	0.0731816172935913	0.101802792590535	0.12478356428177	0.0930615250903131	0.0757118217356965	0.11602895697475	0.0804606805113877	0.0342021937635431	0.0669893260837444	0.020494991029655	0.0335948905557171	0.00296367860988545
229	-0.00399965126491297	-0.0195781626943252	-0.00603988145769341	-0.00567377408590786	-0.0156060662161512	0.00618278611519463	0.00523561405394535	-0.0358000598944153	0.0302290019613172	-0.0163194918286012	0.004192878260036	0.00308642220318944	0.0204366785676493	0.0148465081169946	0.0224728558520586	0.00581584838000326	-0.00466201310581127	-0.00412371718386217	-0.0188093319574962	-0.0206192872027358	-0.00247678145189845	-0.0268592690502685	0.00388601525295051	-0.00562115027042998	-0.0033389012655145	-0.00439078641748969	-0.0107527917762618	0.00473261650009915	-0.0167244429411948	-0.0166262998658318	0.010432285373406	-0.00692916158244916	0.0313614552040513	0.0246578184844894	-0.0357924182274618	0.0573385388471905	0.0383970383405781	0.0226895723431193	0.0494063153870714	0.0887657218126381	0.0451727060080032	0.0517619345585891	0.0546584125378642	0.0666778942304145	-0.00186974189715405	0.0289505105784076	0.0447284355796884	0.0288059992490814	0.00295492116683782
230	-0.00401571273693868	-0.0306415942847011	-0.0171083602570143	-0.0128849313038604	-0.0200675630508091	0.00614479404759338	-0.0508811215439056	0.00279981517474681	-0.00248447332766211	-0.00826071700736675	-0.00840341079637952	-0.0489442592463991	0.0140611623718527	-0.0266682470821613	-0.00495050515985618	0.0166138006626557	0.00466201310581127	0	0.0125787822068602	0.0147713173203126	0.00864202909382916	0.021544818986776	0.0090090699423655	0.0245001118678996	0.0182275137592651	0.0163669774642052	0.0213911899813173	0.0065882591243831	-0.00497266066937829	0.00883658180049807	-0.00520253867612874	0.0212640907534416	0.011935350549273	0.00208550649102124	-0.0793367422365212	0.016398788380124	0.00820637665218804	0.00615042475560124	0.0526849340704758	-0.0290795007621636	-0.0102448249484248	0.00886268725784545	-0.0335347810865709	-0.0265414668766075	-0.00437637459979889	0.00585775733564198	0.00303836162340554	-0.0186921330121526	0.00294621532649142
231	-0.00322422143216405	-0.0107875911289974	0.000410761969217521	-0.0174423026633423	0.0142560066360327	0.00488879308215129	-0.0138314791484617	-0.0169176967205318	-0.0226424767497597	-0.0200146313342682	-0.00847462699097212	0.0192313619278874	-0.0160861377516244	-0.00868626525596072	-0.0124845566622453	0.0182108643316927	-0.00934586241823765	-0.0166670524852117	-0.0125787822068602	-0.0147713173203126	-0.00678386813799703	-0.0197315818625952	-0.0135442251077569	-0.0324231867052265	-0.0199011543172949	-0.0274290371700636	-0.0160003413464409	-0.0084786188555519	-0.00800805080334266	-0.00686613781319911	0.00371885887873713	-0.0143349291709924	-0.043886950355875	-0.0153956854779733	0.0994716506455768	-0.0281020325206951	-0.0380771757645211	-0.0398005913951032	-0.0569790898907545	-0.0523103010857509	-0.0337437482983618	-0.0258206996217427	-0.0307200923395539	-0.132442348869164	-0.0240975515790605	-0.0434851119397388	-0.0145151517117967	-0.00757579380845774	0.00235073844270417
232	-0.00404495082550582	0.0288635750533337	0.0219342668509017	0.0303272339672027	-0.00417188756940634	0.00607757206680359	0.0369146493313355	0.00472814119594611	0.0251269500774218	0.0291890076103094	0.0842889985549873	0.0281708769666964	-0.00474095029553023	0.0290186938890358	0.0538027059929764	-0.00624221752249987	0.00934586241823765	0.0145987994211527	0.00630916919326485	0.0176995770994011	0.0465481430520946	0.0126014268780039	0.028170876966696	0.0163429954765215	0.0280778147545404	0.0241770017836864	0.0160003413464409	0.0289064415456504	0.0297051544139157	0.0194937946810008	0.0321430155130789	0.0284672688337815	0.0551230236228006	0.0582156826609017	0.0972714084634414	0.0647708361577819	0.0926051628356963	0.0497840353792864	0.0518848353690116	0.0682765795862381	0.0574870909176819	0.0307106849159346	0.0481687356745	0.0222080280395165	0.0262881329588791	0.0245331865238723	0.0186778824154086	0.0896483702375539	0.00293067340448649
233	-0.00406137892603553	-0.0364847333344063	-0.05576501454737	-0.0362096038702693	0.0157614212640715	0.00604085820340172	-0.0509401246858399	-0.0612734171442746	-0.0773581423028675	-0.0734057249338509	-0.0971371410328363	-0.0736332510434536	-0.0171178435169685	-0.0377810719680216	-0.0613689463762921	0.00624221752249987	-0.00466201310581127	-0.0272839589484684	-0.0158481922400238	-0.0206802052375388	0.0540361330262926	-0.0272002262991564	0.0181425057508378	0.0193750871255576	-0.0381789107410442	0.0204198390087429	-0.0295323475650173	-0.0308003815057214	-0.00195312562088201	-0.0214642386682997	-0.0314009004511906	-0.0209625431797136	-0.0492371914455396	0.0249684455671413	-0.0260382545759672	-0.0567485777686381	0.00661159433231262	-0.0445771968873188	-0.0681541746995902	-0.0998611745882987	-0.0586712236788984	-0.0623944797743827	-0.0734429126895209	-0.0753845166869893	0.0133521623461035	-0.0559586536480445	0.0432359968995364	-0.0341812887246813	0.00292210964934059
234	-0.00407794101258396	-0.022100347000666	0.0673489267840708	-0.0193602472845413	0	0.0060045852457189	-0.0214140945038166	-0.00704582683320254	-0.0162165715892453	-0.0133566170650758	0	-0.0100167782434712	0.0472103850099135	-0.0066225407604934	-0.0282432123133951	0.0691173192501635	-0.00468384931242638	-0.00212992625782493	-0.00320000273067067	0	-0.00673781324991207	-0.0110906866941582	-0.000620155058634886	-0.0227345527711367	-0.00679119757800173	-0.010695289116748	-0.00546449447207875	0.00189393996007103	0.00681931527205482	0.0029542118974315	0.0392777761222831	0.0462650978444992	-0.0358461317731353	-0.0249684455671413	0.00243755300490234	-0.0286802700095659	-0.044926139959419	-0.0352355887287819	-0.0521857531705701	-0.037448655237597	-0.0325133997359544	-0.0273701295597037	-0.0265267543334291	-0.0269426044670356	-0.0117903941073716	-0.0250411445435987	-0.00144770202628042	0.0306989868888063	0.00291359579690775
235	-0.00327436860102859	0.0111112254250707	0.0173232678523871	-0.00452148471884595	-0.0157614212640715	0.00477784291068373	-0.00433840159859811	-0.0101523714640179	0.0321743570278561	-0.0110166362065018	-0.0144720326085344	0.023218290102007	-0.0307716586667537	0.0538923502372168	-0.00784317746102592	-0.00699303549097019	-0.0047058910374127	0	-0.00643089033029054	-0.00598804184462254	-0.0245236127871356	-0.00559181326577796	-0.0062227954382692	-0.00562431178893208	-0.00855437209665877	-0.00431035150112224	-0.00549451931764078	-0.00474159257258266	-0.00389105549296653	-0.0059171770280888	0.00781531508999223	0.00297000515318535	-0.0208981176376168	-0.0194833170036928	0.00194577342247015	-0.00634519895385077	-0.0350708063595735	-0.028495410879068	-0.0357704509611287	-0.0288806554936683	-0.0222781490937281	-0.0183096121953361	-0.0358810153926634	-0.00697561373642541	-0.020177229285951	-0.0266308660007222	-0.0558596432310257	-0.0403376157265751	0.00232477992061408
236	-0.00410809568405401	-0.0167134809737406	-0.0434764381981902	-0.0260152391412358	-0.0366154142415183	0.00594037992311858	-0.0294138852062933	0.0231982162973177	0.0311713549029395	-0.0408534653074994	-0.0788286732886594	-0.0248975516217271	-0.0192049798360503	0.032010993398051	-0.0429020215442095	-0.0369309390272887	-0.00472814119594589	0	-0.0162605208717803	-0.0243173076507064	0.0143309990647169	-0.0207750625749643	-0.00500626827814443	-0.0280258548505699	-0.0547356385785234	-0.00758811229049261	-0.0251059211310762	-0.0162916875981858	0.00389105549296653	-0.0139444490586329	0.0299778460721036	0.00885745383406089	-0.0438026226583927	-0.0150378773645405	0.00242690472362916	-0.0316870998339902	-0.0695879324982625	-0.0407963695923241	-0.0426894086950504	-0.0407180930187847	-0.0421787760256831	-0.0512932943875506	-0.0469034003366411	-0.0855578883616466	0.0101395038524394	-0.0181562560366797	0.018216822543891	-0.0702042586732485	0.00289839523231095
237	-0.0041250417742944	-0.055441448483859	-0.026018399332933	0	-0.037106730629429	0.00448876115768382	-0.00598804184462276	-0.0283133169640881	-0.0206725708047197	0.00235756494265482	-0.00950878796902721	-0.00336700654790434	-0.000692760678900672	0.0181273845925567	-0.024966622730461	-0.0073081933067245	0.00708385488840491	0.0042553255701383	0.00978800636616284	-0.00308166653740805	0.0174898675463622	0.00380952841666771	0.00500626827814443	0.0121073834128893	0.00362319236942032	-0.020891359031376	-0.00282885620047768	-0.00484262447578798	0.00290838789595727	-0.00301356330526437	-0.02081962778239	0.00352113039857871	0.0180069174129165	0.0197756188830573	0.0024210291137603	0.00589585723605257	0.0350913198112703	0.00892863074430172	-0.0207750625749643	0.0665656858293402	0.0013046316266645	0.0215062052209638	0.0256260018893562	-0.0214706843968768	0.00314762614299369	-0.00434888339433925	0.0138190807891778	-0.043802622658393	0.00289001880972428
238	-0.00414212825069171	-0.0228238135652568	0.0308984415512339	-0.00778214044205483	-0.0181658038065593	-0.0444945341704983	0.00299850299625648	-0.00927363678532922	0.00260756340708079	0.00104602519997954	-0.00318979536810016	0.00168492036491963	0.0286904924629292	-0.0396998698466842	-0.0028129413766147	-0.00183542419222738	0.00936775000360024	0.0147526384750383	0.00647251450561748	0	-0.0123805745695544	0.00568721912058945	-0.0157285406652661	0.0164823282329971	0.00180668522494898	-0.0100503358535016	0.00564973254211898	-0.00291687129512308	-0.00290838789595727	-0.00201409937170105	0.00210157695562607	0.00175592670226532	-0.0108940519898684	0.00269723696900126	0.00241518188525225	0.00130548321413038	0.0439697445126028	-0.0153553880831949	-0.0179722424044306	-0.0377636949256344	-0.0144454251877231	0.0232439905776509	-0.0108109161042154	0.0252760708862643	-0.00693790231677438	-0.00193892450467414	-0.0111899712935437	0.00271002875886528	0.00288169066372213
239	-0.00415935686500246	0.0334559278963042	-0.00243704426059788	0.0353068138321448	0.00821547295339142	0.0435531361249795	0.0280461186857037	0.0335909444360354	0.0307716586667537	0.00781050573023823	0.0236790858205715	0.0117156151725626	0.0324639306904015	0.0535752163403016	0.0305155439259506	0.0413852161628543	0.0184762761675732	0.0247946586132164	0.0286188053056526	0.0303974771843709	0.00677203490994494	0.0479796818881351	0.0244296521180023	0.0151051823064314	0.0319743046325141	0.00893860700081106	0.0467760647977309	0.0221482332230107	0.0380998462322704	0.0239055208535546	0.0323608272305504	0.0479543931220356	0.0684772746722295	0.0402561779105675	0.00240936283296111	0.0668596998720159	0.0943990668436898	0.0582324124395868	0.0796440630599253	0.0782454128463441	0.0615578929994332	0.124326134245319	0.0739252736970153	0.0882314679699685	0.0231477335560943	0.0492290595461311	0.0156311332935113	0.0475651084051449	0.00287341037814937
240	-0.00669116640052625	-0.0261919734380793	-0.000813669695013175	-0.0415764268457404	-0.00913248356327268	-0.579532620010314	0	-0.0304901667577875	0.0175223506922024	-0.00781050573023823	-0.028482938133217	0.0115799474309595	-0.105070828517909	-0.059825236685473	-0.0390021578032693	-1.04596855518269	0	0	-0.00628932890756406	-0.00902261759963752	-0.0158733491562901	0	-0.0462253867178801	-0.0134155170213046	-0.0283706971292155	0.00996134412967287	-0.0217399866364059	-0.201941343663607	-0.0371294434389915	-0.022897964093255	-0.031661281906465	-0.660249477052886	-0.0588587330593726	-0.0262138207875284	0.00384294664930085	-0.0513254069098315	-0.0636452651603561	-0.0595227351992569	-0.0446420808106924	0.0184976372418224	-0.10204925435417	-0.000966650631094801	0.00355661311484701	-0.486937053247304	-0.0111941467431524	-0.059960869862135	0.000738279841581146	-0.0195445960729703	-0.0540408202016787
241	-0.00420482933424582	0.0202992044709287	-0.0201445660924677	-0.00472814119594589	-0.0546790291816812	-0.0553056693962253	-0.0250565798373374	-0.0250796843970233	-0.00997514505681951	-0.00366588522610556	-0.017814236275127	-0.0216134764205373	-0.0197446999370716	-0.0275441141758872	0.0444517625708341	-0.105732193788847	0.00684153181671676	0.0121705356202551	0	-0.0463761617901508	-0.0143887374520997	-0.00361011222409968	-0.0117341633216488	-0.150966858428186	0.00538117890451684	-0.02678731596365	0	-0.00116618089018239	0.00483793880246797	-0.00808902287308344	0.00627398363341491	0.0010781672203457	0.00127551037701146	-0.00399202126953746	0.00239436370933266	0.0266175409999558	0.0248319757011815	0.0198152856041438	0.0142815218414039	-0.0208340869028416	-0.00691087753984698	0.055491433108164	0.00883658180049807	-0.0320355937170933	-0.013537118418586	0.0184650533016573	-0.0141213792172104	-0.0132452267500205	-0.0118531612970205
242	-0.00422258460814318	0.0129185589915566	0.0197374828383214	0.0187798946515962	0.00386847677792002	0.00487481576933346	0.0103935605272631	0.0555698511548108	0.0631277520345532	0.0223096152934135	0.0162078102268532	-0.00336700654790434	0.0146630193100741	0.0482273747657156	0.0477544312958997	0.0347066797654996	0.0157838677012618	-0.0411580724935074	0.0156497716671278	0.0188093319574962	0.0217898529324101	0.0232360766808482	0.00653597097978542	0.0410313966778628	0.014209830572653	0.0101295182388559	0.0456455074899602	0.0162040582547229	0.00960622180544002	0.00607289315789883	0.030792716839958	0.0160345498472569	0.0276573253921764	0.0269664482298144	0.0023886444230854	0.0368365773564903	0.0510703040867044	0.0475838914055506	0.0369179595154479	0.0305235329011646	0.0233046873155234	0.0464784278118016	0.00875918008988164	0.0701052186539255	0.0197715525770148	0.00288461738485957	0.0115350116199116	0.0224135948369	0.0874749685075851
243	-0.160240712922362	0.0643926528563701	0.0550525063329559	0.0424950128489554	0.00960622180544002	0.000883782647007614	0.0262405726525172	-0.00200400868671524	-0.00471698987813873	0.00664794061774776	0.0191088616980466	0.00839635495290647	0.0108578699720492	-0.00204918104493546	0.0331240474250327	0.0743644152888623	-0.0411016756855518	-0.0021030501967787	-0.0477037979572112	0.00310077767824812	-0.0137066680435871	0.0261566786487282	-0.00784830712613571	-0.0299671770724825	0.00877968765204562	0	0.00262123347987409	0.00343839880303243	0.0104613412453696	-0.0276232397194422	0.0173685060816444	0.0136916304179437	0.0281192120652358	0.0268902245608964	0.00238295239443875	0.0273500995271725	0.0626166543476758	0.0436905377496464	0.0424605800042559	0.0279660283569805	0.0411471449051715	-0.0123024398722196	0.00868312257346116	0.0192684188658769	-0.0125079804556671	0.015245650219406	-0.0111608301375288	0.0607013118736068	-0.00584369814891073
244	-0.0469518548957919	0.0152011613320506	0.0400355581926268	0.0450330265133145	0.0319876754933972	0.0338721048345891	0.0381132933280339	0.0593848424564065	0.0210534091978323	0.0414334283515938	0.0641441216057381	0.0393493387885475	0.0360590498157025	0.029309829253827	0.00250313021811843	0.0629747991613885	0.0069686693160933	0.0691332125158814	0.0161554402222854	0.0304901667577875	-0.0144804151965583	-0.03324890695822	0.0195064702535253	0.0166884489237753	0.0577409946895167	0.0352071566359262	0	0.0282026588160851	-0.206257596622685	0.0245914031373222	0.0389659685333834	0.0559373059690698	0.0137685503424487	-0.00379747291797372	0.00237728742899268	0.00817761566523245	0.0356744402078504	0.0103449198423924	0.024748169689194	0.00659705526174115	0.0420176383608704	-0.00709852137767708	0.123466501895501	0.0113853222251254	0.0251683317409004	0.0252114193464963	0.0262152727068568	-0.00122774723832242	-0.0565122102633424
245	-0.028346569154436	-0.0406873053153913	-0.0477725406947793	-0.0302834965872523	-0.0224728558520586	-0.0103005202579656	-0.0309448038494216	0.0140781302124537	0.00692044284457372	0.00439132201160142	-0.0361485141163111	-0.0326826474303583	-0.0153956854779733	-0.0303359966091392	-0.0176549352387207	0.0413852161628543	-0.00930239266231347	-0.0138478968587936	-0.00966191091173707	-0.009049835519918	-0.00350672480920977	-0.00893660996640699	-0.00451759400131957	-0.00510530783414476	0.011484949866897	-0.00324851395583137	0	-0.00557725929810626	-0.0211523750052267	-0.00101265831438635	-0.00895719360401648	0.0234614866789982	-0.0119618651174997	-0.0153357638143516	0.00237164933419542	-0.0271243043960254	-0.0312068229481346	-0.0149772384906721	-0.0224728558520582	-0.0137933221323361	-0.0214248900841061	-0.0492800437133982	-0.0133335308694651	-0.0337714365235882	-0.00893826262085939	-0.0252114193464963	-0.0124680749720292	0.107078940040439	0.0191944472561469
246	-0.0144804151965583	0.00893860700081106	-0.00584227562422823	-0.00882358665851513	-0.0859788523754408	-0.0351221350278266	-0.00286123228103197	-0.0774830785855261	-0.0422598092898825	-0.047354972543963	-0.00924505814405108	-0.0116960397631913	0.0681462508635025	0.0655646884928833	-0.0468835858988503	0.170743274920678	0.00466201310581127	0.00793654959573642	0.00645163528148873	0.0120483385161745	0.0046729056993926	0.00893660996640699	0.0080528700600242	0.00446856792087713	-0.0231033378207619	-0.00652885888246368	0.00522194398115183	0.0286678948695718	-0.00237812240496726	0.00505306785139137	-0.00903815061506252	-0.00193423657983072	-0.0243617407400354	-0.0175386113042846	0.002366037919316	-0.0291106062229862	-0.068674518430726	-0.025273164130625	-0.0417694128762953	-0.0809690625336668	-0.0179953442190786	-0.0332888559566706	-0.0689191224548744	0.097366116156453	0.00216483770954179	-0.00997870004989565	-0.0115050443291378	-0.0200675630508091	-0.00380952841666771
247	0.200723733198513	0.0456601051137593	0.0174254167138592	0.0262405726525172	0.0463792795851217	-0.017125249525463	0.0448254313800642	0.00902261759963752	-0.00240096153753822	-0.0175081712226559	0.027482645693832	0.0116960397631913	-0.00993056820260074	0.0542696299340575	0.0595259793140268	0.0505968493943807	0.00695251931488183	-0.00197824001210578	0.00321027563024834	-0.00299850299625648	-0.00350263055120204	-0.00178094437099463	-0.00482393603085285	0.00190900471592403	-0.00502093105009971	0.0151682214731714	0	-0.0175443096509094	0.00829880281469508	0.0140142433748118	0.0243445718977378	-0.00485202310452815	0.00123228604626524	0.00130975788206333	0.00236045299542242	0.0207071954266067	-0.00798939003347909	-0.0125787822068602	-0.00415554174728694	0.00180559784233836	-0.0143699402829531	0.0144025533279226	0.00441501820911716	0.0617904142708925	-0.00588692637391564	-0.0178275017775253	-0.00299065643464802	-0.0204785313435409	-0.0138357318526499
248	0.0837443116508894	0.0537875244597927	0.0268904670606518	0.0436381692600039	0.0840513353611527	0.0202481608299472	0.106455806019241	0.0295006643966982	0.0560894666510436	0.022091830890314	0.0456296960883584	0.0229895182246989	0.0112472240873474	0.0669263783185658	0.0297051544139157	-0.0206694288529077	0.0385098547618756	0.0577083176206468	0.0284379353205333	0.0497906645030155	0.0507375844538274	0.0401800773055305	0.0422909344418985	0.0392696141044149	0.0759040571722696	0.020224212462626	0.0557106070140057	0.0496326242024101	0.0370842030331224	0.057931254066105	0.0784835570945783	0.0740384866935266	0.0545208388784166	0.0334651562945467	0.00235489437536529	0.0413281954928459	0.0408647743538482	0.0493927553295763	0.0385111767254411	0.0272852039226632	0.0361796565775028	0.0346638920975835	0.0864605645273424	-0.0269921920143559	0.0396031040570373	0.0386222019320335	-0.0215713189257936	0.00573067470898536	0.022197620179778
249	0.0764568982090652	0.00201207311342033	-0.0135442251077573	0.00823049913651541	0.131377807207307	0.177857263665269	0.00368777307918489	0.0638115127449539	0.0616935690053397	0.099550990068956	0.0283706971292155	0.0224728558520584	0.0240505579936765	0.154394018434129	0.0997349657846807	0.0218720748186683	-0.0134230203321406	-0.0150661983546443	-0.00938974034983886	-0.0202027073175195	0.0344202238864795	-0.0103271141558494	-0.00869030919197744	0.00366077284968114	0	-0.0159323603810853	-0.00246609249519336	0.00105207795080364	0.00793205291990429	-0.0065882591243831	-0.0504005883517529	-0.0191524322147565	-0.0123204843880402	0.00126502230658687	0.00234936187375245	0.0385754011002684	0.0617111191768931	0.0448757291586421	0.0187133331520744	0.0168266227097464	0.0188566240888823	0.036170308205755	0.0420333817065521	0.0149357834176018	0.0305906205939528	0.0189952433596292	0.00989730195619476	0.00910131424634564	0.00829254657800904
250	-0.0716397222636256	-0.0515578096648501	-0.017192400540373	-0.0375827111490428	-0.0914257561955916	-0.0666785174752014	-0.0529090646534409	-0.0137301928119022	-0.0526437334854217	-0.0490201814217399	-0.0428637044317826	0.0183491386681967	-0.0273454538905287	-0.140857432716595	-0.0591081122544097	-0.0839566069946729	0.0134230203321406	0	0.0062696130135953	0.00581396986541982	-0.00376648279547709	0.00689657905906027	-0.0068814785164113	-0.0048840145924256	-0.0093750686654559	-0.0042918520815407	-0.0224728558520586	-0.00632913505164767	0.00338028490882358	-0.0161831232880942	-0.0148793817671229	-0.0101805599321176	-0.0124741742251757	-0.00443459706786564	0.00234385530692949	-0.074493303864867	-0.03937516523483	-0.0255569465240115	-0.0273365541637505	-0.0303761672635363	-0.0201264655293585	-0.0161149413924062	-0.0279910245835135	-0.0238674814066435	-0.0125347800654154	-0.0106114029157323	0.00415801014866357	-0.0205956936720808	0.0354019270509163
251	0.0377241474076269	0.00527705710084403	0.0179496894822817	0.00141743468097322	0.0359012915065446	0.00159299117716971	-0.022237672407889	-0.00740058881817118	0.00673403218134383	-0.0185280775610424	-0.00292397869143501	0.0036297680505788	-0.00595830958363086	-0.0203742191951375	-0.00469484430420763	0.0245331865238718	0.00664454271866854	0.00567645800480521	-0.00312989300892763	0.00578036291549955	0.00698364374725235	-0.0103627870355465	0.0075047256540679	0.00853143504946896	-0.0126383988717229	0.00107469112976544	-0.0076045993852194	0	0.020045214601232	0.00383142231155587	0.0283270171809251	0	0.00417537141048063	0.0101074770780532	0.00233837449296193	-0.000599700167897677	0.00500752173062224	0.0033707897084887	-0.0251401723145803	-0.00297000515318535	0.00633314339702284	-0.00906624523775346	0.0250812262161699	0.0056696365739799	0.0223359539420631	0.0101523714640184	0.0628632219644638	-0.0198488711399762	0.00722024797348686
252	-0.0255659429278174	-0.0180567837472427	0.0101676643222537	-0.0056818334674309	0.00335289501031077	0.0324945402803887	-0.00530505222969335	-0.0282504662858516	-0.0272125635248848	-0.00691360778481798	-0.001465201727328	-0.0460764582978357	-0.0120241929668015	-0.0173014696357527	-0.00708385488840491	0.0570166804402361	-0.0110988930680489	-0.00757579380845752	0	-0.00868312257346093	-0.0189143709490831	-0.0104712998672953	-0.00499688734910375	0.00484262447578798	-0.0257663207642291	-0.00107469112976544	-0.020566277581477	-0.00743497848751806	0.010965022141328	-0.00960622180544002	-0.0152954955022819	-0.023530497410194	-0.00477327875265798	0	0.0023329192516095	0.0137029251663248	0.000998502329589535	-0.00844837466555148	-0.00415307627490691	-0.0381980357901783	-0.0076045993852194	-0.00731264684628652	-0.0285733724440562	0.00563767293219186	0.0170652605541868	0.0132271027638304	0.0406094320792381	0.00705055799666665	0.0381132933280339
253	0.0950354922596777	0.041978881338661	0.079206551061711	-0.0100215584610188	0.00584065072954187	-0.0372811469463614	0.041672696400568	0.00666351823077038	0.02497292093138	-0.0220449809201275	-0.0029368596733097	0.0256835947346952	-0.0272496424473756	0.0309303006913586	0.229756707205927	-0.0608505509509576	-0.00896866998276025	-0.00571974867278691	-0.0126184639592115	-0.0116960397631913	-0.0192790328081389	-0.0230711209013119	0.000625978111207459	-0.00484262447578798	-0.0281242688708616	0.00856536285892284	-0.0157071292053579	-0.0248258837307032	-0.00546748218213322	-0.0214642386682997	-0.0338590337650051	-0.0134230203321408	-0.0346855579878897	-0.000628733123509306	0.245557230282291	-0.0466327297919102	-0.0837505045349323	-0.0159638509890141	-0.0332457333138554	-0.0169852155055357	-0.0323234345675205	-0.0354845819255343	-0.0125724562759202	0.00895468459140147	-0.016205045447379	-0.0104760693919408	0.00305654848254866	-0.0528969461220852	0.0617645942548459
254	0.0267198858380917	-0.0134507977241229	-0.0231102722127461	0.00716848947861237	-0.00249896006763883	-0.0157166241332205	-0.00255427980509637	0.000948316808859317	-0.011274076573218	-0.0637958047873024	0.0174931574475172	0	-0.0188224448485612	-0.00254129742867271	0.0442060925044956	0.141819613484625	-0.00225479238708926	-0.00960622180544002	-0.00636944828547992	-0.00886268725784523	0.00111172885269006	-0.0072072384049493	-0.000625978111207459	0.000606612090181979	0.00335008688528204	-0.0128757143600451	0	-0.00878161516038478	-0.00219539056343576	-0.0089153636579522	-0.00191509793609956	-0.00969939708871337	-0.00185931259018313	0.000628733123509306	0.061066295426822	0.0147694992459262	-0.026389656747444	-0.0121423868257251	-0.00184558649741451	0.0179118564984826	-0.00659198168215314	0.00946080850422915	0.034323190169089	0.00555622978333492	-0.0211448862783135	-0.0198850482751127	-0.0254134555838252	-0.0237362798988308	-0.0294472013263007
255	0.0252795955614267	-0.0425596144187961	-0.0232943699002424	-0.0202027073175193	-0.0382537079594694	-0.0250887105231454	-0.00770222036209267	-0.0162449821843329	-0.0346055291774756	-0.0152342445718476	-0.0248732647451397	-0.00317460584077267	0.00771121942349051	-0.0675399108245109	-0.0689928714869514	0.0707690708882072	-0.00225988796743759	-0.00386847677792024	0.00318979536810016	0.00296296513065686	0.00554018037561566	0.00180668522494898	0.00748599877737055	-0.00182094132258381	-0.00335008688528204	-0.00216216300449545	-0.00529101763441564	0.00220264406234216	0.00875279110959459	0.0197050710793323	0.0070041674435708	-0.0117648415795863	0.0208724581704414	0.00313774967196734	-0.0444517625708336	0.0169598250434091	0.0301806171499912	0.00174367960482646	0.0158830461730028	-0.00464181554481025	0.0196469973837967	0.00563381771825577	-0.00982808893626252	0.00552552859822253	-0.00146477248981469	0.00744535779947375	0.0267689285124719	0.0262023723940241	-0.00600458150943606
256	-0.0610671563821121	-0.00544960476756451	0.0010871535769077	0.0187731145079251	0.0222802703916658	-0.00371747640013265	-0.00516797015844261	-0.00773698250215249	0.0811255448123684	0.0275767677702343	-0.00594355390084811	-0.0323129889905436	0.0083449719321802	-0.00820050153632135	-0.0433993155345556	-0.031548357734926	-0.00226500663085205	0.00772204609391025	0	0.00589972212718837	-0.0105527221991597	0.0143371631464073	0.00927937372924026	-0.00976808743620694	0.023218290102007	0.00539666717215459	0.0131754211585644	0.00439078641748969	0.0151354240651012	0.0116393166570186	0.0293862970967669	0.0281982708496438	0.0102750979559123	0.000626370205258464	-0.0270675897080777	0.0260832807010467	0.0112874082017194	0.00867308125342925	0.0036297680505788	-0.000620539889599314	0.0103226723074186	-0.00657588090615713	0.0054173981297736	0.00549516483096779	0.00321967203349294	-0.00278551712142638	-0.00884359505203669	0.00491401480242892	-0.00604085442184177
257	-0.0200006667066694	0.00218340698094321	-0.0105589912394741	-0.00573889666901817	0.0109567046382053	0.0070061448085772	0.0393701639219857	0.00193986481782682	0.00647251450561748	-0.0048115569972218	-0.00298507684345339	-0.00658980967905554	0.00690133864069331	0.0181328630990065	-0.0040404095370048	-0.00535619920052488	0.0067796869853789	0.0114724011622369	0.00950878796902721	0.0029368596733097	-0.000558503225911444	0.00532388125275007	0.00184558649741451	-0.000613685198763037	0.00327332534496927	0.00215053846322855	0	0.00437159166149614	0.00535046755283064	0.00768495616938436	0.0291459610808027	0.00764091587617877	0.010765654215688	0.0186109590040253	0.00987518916770469	0.0150990092653691	0.0686721359306657	0.0461274122770172	0.016172859245601	0.00618813855870171	0.00894574655845837	0.0269658366092065	0.0674199258224926	0.00546513294942796	0.00901824293785358	0.0124741742251757	0.00375107004193653	-0.00738010729762228	-0.00607756823913785
258	-0.00648563278659831	-0.00986309365517135	0.0127297590962456	-0.00432588994712257	0.0149753214551764	0.00695740005827483	0.0294499810769295	-0.00973717527785833	0.0191699161077201	0.0127797266463987	-0.0196232711841395	0.00494642393532563	-0.0236615074981583	-0.0108402145528652	-0.00813012608325026	-0.0228146777661715	-0.0067796869853789	-0.0019029501460861	-0.00632913505164745	-0.0117995469311549	0.000558503225911444	0.00176834705674178	0.00551640994365465	0.00672991221619901	-0.00985229644301167	-0.0162429126029369	0.00782272568120912	-0.00656457499650642	0.0106158109476562	0.0217708551212286	0.00834331419106826	0.00852681622916185	0.00178306139365647	0.0230872951955061	-0.0570904120718767	0.0378897457873233	0.0246439282837483	0	0.0205829083533948	0.0189434323452473	0.0325435477324714	0.0280434478489706	0.124595813036451	0.00543542754174187	0.0115175474168394	0.00777502201636571	0.0141942227656275	-0.0099256397999703	-0.00611473104944382
259	0.0553719924252976	0.0185493589111321	0.00684317455282502	0.0100647866161407	-0.00579711768432611	0.00690932890041163	0.042609996059737	0	0.0146599484106846	0.00527705710084359	0.021116923440923	0.0575238441381867	0.0160674081785643	0.0126355471715396	-0.00408998525152526	0.0281708769666964	0	0.0132452267500207	0.00632913505164745	0.00296296513065686	0.00612303610757126	0.00528635592314819	-0.00428790856064731	0.0115187693722003	0.0435904360748618	0.00435730536895562	0.0154642256975817	0.00765449336053203	0.00736457826220827	0.0240529634617865	0.0240410288569111	0.00376648279547709	0.0412969410976944	0.0254979719339712	0.0133740595252569	0.0413102215999253	0.0368022416101135	0.0613034974951172	0.0348905851216341	0.0564856021345572	0.0504308536268918	0.0755724275426326	0.0373949696701685	0.00540604331307293	0.00171624756085631	0.0309511138138019	0.00635559924955897	0.0099256397999703	-0.00615235113992485
260	0.0644423256683035	0.0128895447259967	-0.0447781226794715	0.00570614957685445	0.00909472990588256	0.00686191746841613	-0.0116551435917494	-0.0128017504100408	0.0041493835468116	0.0537901745861378	-0.00298953884836628	0.00155159069141875	-0.00625653761430511	0.0343797631738254	0.0381955977380362	-0.0161554402222852	-0.00454546237167475	-0.00565505748334516	0	0	0.00442968609158845	0	-0.00369004108745408	0.000602591160144605	-0.00158102799731874	0	-0.0128701905205351	0	0.0104276231622591	0.000913659268674483	-0.00931322214666741	-0.0122932990246389	-0.0195633396884269	-0.0117786991926128	0.0529224014543423	-0.00533904097942051	-0.0431514692887722	-0.0315152132148722	-0.0187239512662876	-0.0301997398636322	0.00233918235317221	0.00412712100465118	-0.0695229388737157	0.00537697508247126	0.000571428586977341	0.0144707633660248	0.00432541017077526	-0.00495050515985618	-0.00609108774054024
261	-0.0189372010197508	0.0710540684212626	0.0082243454229034	0.0620460861638124	0.128787648552966	0.00681515227373142	0.00467837110610114	0.0379238445273784	0.028573372444056	0.0314213380048738	0.0367418256532577	0.00772204609391025	0.0429953632600628	0.0637800012984187	0.0253178079842897	0.00649352931054814	0.0247481696891942	0.0497798623922829	0.0156497716671278	0.0320260267194086	0.0480005865524142	0.0362421027734341	0.0404522404025278	0.0290908017650016	0.0921406050430458	0.0225694695422938	0.0700286043604834	0.0468170600452162	0.0662227866131357	0.0948949836181652	0.0628924302309022	0.10297899512285	0.0263776761081571	0.00472814119594611	0.00628035178755004	0.057723326813778	-0.00245278513943159	0.036672522222017	0.00684934184557484	0.00235571369245902	0.0230957147946493	0.0203839100096985	-0.0100968463997764	0.00534821777981831	0.0493204842096011	0.119281452931693	0.0333037634741595	0.079851813332974	0.00485606226554047
262	-0.0279608149976429	0.0532297879542982	-0.0146261748560819	0.0341688956152502	0.015793580258141	0.00676902019302572	0.0589071755796988	-0.0192684188658769	-0.0795398160360836	-0.00727628725703955	0.00332447114697088	-0.009273636785329	-0.0168410851308067	-0.0263606696910688	0.0284379353205335	0.0561554375329467	0.00443459706786564	0.0160574368958588	0	0.00571430126343841	-0.026682479425161	-0.0102215540715382	-0.0017767253711507	0.000584966381115049	-0.0307716586667537	0.00212314304807792	-0.0145987994211525	-0.00730311018497609	0.00677312700584576	-0.0380917825290146	-0.0323688973297376	0.00171526628675478	-0.0176995770994011	0.00235571369245902	-0.0418422454006353	-0.0240359308301024	-0.0390635545799576	-0.0350729484338754	0	-0.0184036063824724	-0.0324854551444882	-0.0564465180314251	-0.0556423394359036	0.00531976644288745	-0.013963265881364	-0.0274204410164987	-0.0247086692382257	-0.0433069427549007	-0.0366496267667267
263	-0.0640093606005987	-0.065229931957409	-0.0148432791805577	-0.0530628449752117	-0.0808146104521184	0.00672350845591119	-0.0222478586635741	-0.0366559116851226	-0.0109530120191972	-0.033163147936687	0.00331345564915675	-0.0460764582978357	-0.00681665897909767	-0.0655406925927529	-0.0284379353205335	0.0160945213185513	0.0153680302283139	0.0140599855682986	0.0154086253528452	0.0225361650224132	0.0376802336347026	0.0517212849782911	0.0193724872615304	0.0139375078437816	0.0676030171978972	0.0302895218269814	0.0266037455179762	0.0104167608582557	-0.0263815983942219	0.02555505335103	0.0383913628362054	0.0110780851731547	-0.0339810081931438	-0.0196026472935134	0.0455349068896447	-0.0558804583944568	-0.0348177544319981	-0.0609576554226039	-0.0483636339859554	-0.0541670864523631	-0.0433802956302252	-0.0643677415282413	-0.00762848662380433	0.00529161621448537	0.0161359989468659	0.0227728726199516	0.00754225578969425	-0.0144580831752301	0.0639550774569941
264	-0.0995108483934128	-0.0601217301789818	-0.0458994077843631	-0.0374783627179429	0.00308404253696182	0.00667860463315773	-0.0262123269514696	-0.0485883681844874	-0.0427511669526639	-0.0442459000633875	0.00330251290912309	-0.0398062504004197	-0.0419055727151885	-0.0758920939472234	0.0542696299340577	0.094306117833248	-0.0354804400154094	-0.0630271565529552	-0.0373875320716204	-0.0368836134305546	-0.0545881902844032	-0.058594164266053	-0.0415490029128724	-0.0400053346136993	-0.0676030171978972	-0.0409506036130951	-0.0589851550210159	-0.0423343638265608	-0.0149628726767124	-0.0805334364155512	-0.087805658206924	-0.0747600752091095	-0.0413684290486431	-0.0397727551224896	0.0402888215043289	-0.0632621967779667	-0.045437778066229	-0.0511144941367534	-0.0389580610821922	-0.0275746871438827	-0.0440599897940306	-0.0610231529498373	-0.0830878800487032	0.00526376233968628	-0.0381577948002985	-0.0799780099735172	-0.0592167600032125	-0.0358284152551396	-0.0158374350986259
265	-0.101115063262555	-0.0248795958826236	-0.0330574887774797	0.00564176390666815	-0.0217907454811455	-0.0970279137547223	-0.0631537990146245	-0.010649727916658	-0.0232568621642673	-0.0579322998696878	0.00329164220838996	-0.0274459766087478	-0.0179925688658806	-0.00385356931599024	-0.0600555670011016	-0.0391111301166256	-0.00679504313282875	-0.00933713599593999	-0.00956945101615059	-0.00870832789178433	-0.0324231867052265	-0.00345423486808749	-0.0276515313305099	-0.0286168690491526	-0.0332859776334669	-0.0183888361732136	-0.0153064212826757	-0.0185493589111321	-0.0254466656611645	-0.0324252584733462	-0.0168273201325255	-0.0287189723490111	-0.00685574514455434	-0.0368763970435833	-0.0354804400154096	-0.0212147025224994	-0.0150546473060977	-0.0144060114435152	-0.0169018108026036	-0.00195249004429199	-0.0103493808620034	-0.0225168592843334	-0.0476161106151416	0.00523620016315851	-0.0213652906853961	-0.00717454016521435	-0.0399558186324063	-0.0319515998066024	-0.0509932733838303
266	0.0122400548945021	0	-0.0083333815591442	-0.0227605842384486	0.0194786057227661	-0.0355119428068544	-0.0350473917654024	-0.00536769941500381	-0.0214039086631534	-0.0140333484589559	0.00328084283790697	-0.0318048008700664	0.0151354240651007	-0.00580834159574684	0.0134488098126131	-0.012422519998557	0.00227014853453911	0.0204278226900982	-0.00643089033029054	0.00291121020745844	0	-0.00173160216427792	0.00559181326577773	0.00123456805804079	-0.0139429059690126	-0.00877198607283702	0.00512821636691951	0.00220022090960237	0.00616651491566422	0.0214260641726756	0.00844905448652788	0.0186225120980015	0.00436818167275277	0.0198788206750122	0.0564998072394851	0.00416048148426018	0.0033651181503136	-0.0127777826131714	0.00942514045958331	0.0167962604941345	-0.00521513567910814	0.0127891561163214	0.0213314335160577	0.00520892512656701	0.0199550521213978	0.0201264655293585	0.00180212699700588	-0.00651468102119379	0.0304880047662475
267	0.0043699996711184	0.00328048407916182	0.0104059211611167	-0.00288184637488897	-0.00154440185137439	0.0156918709625318	0.00381437207547108	-0.00107700602763794	0.0143200537747485	0.0195920064627835	-0.0487737869697691	0.00268937858197127	-0.0078995024789239	0.0258759046465564	-0.0115164420615592	0	0.0067796869853789	0.00366972888896222	0.00963089306096121	0	0.0202481608299472	0.00173160216427792	0.00185701074721312	-0.00185242411723907	0.0575916706380259	-0.00773912099295559	0.00255427980509659	0.00329128108407284	0.00714653373407392	0.01463887074812	0.0360027080843062	0.0335632410725686	-0.0031181815099921	-0.0231224174208542	0.161211408397832	0.0112062511558162	0.0161069852625064	0.00975022958913385	-0.00690307102687315	-0.0141937866765525	0.0104032147608861	0.00390244397693174	0.0109946135010919	0.0041476921808612	0.000282206859499645	0.0442532119894214	0.00610305251010779	0.0270809586026708	0.0510488511059042
268	0.0551376396001753	-0.00657176516323466	0.00454452341732248	-0.0116111609276781	-0.0499113488763925	-0.0247704625956935	-0.0114870439871311	-0.00540249828334849	-0.00713439411387395	-0.0424632149392785	-0.0317967740819991	0.0133394596939276	-0.00361141598721648	-0.0454843760349326	-0.03937516523483	-0.0145281005629099	0.0111983253100294	0.0145457110023788	-0.00320000273067067	0.00579711768432589	0.0143728289577587	0.0103271141558494	0.00555043053064885	0.00554700960060073	-0.00294985464642106	0.00773912099295559	0	0.00328048407916182	0.00608521147554564	-0.00546449447207875	-0.0128356488027719	-0.00716207179661499	0.0124148087389613	0.0574471599619288	-0.0598589141375445	0.0116619397478432	-0.0149877909654914	-0.00669305814658427	-0.00822009054734751	-0.0052117381811958	-0.013021017302965	-0.0166916000932531	-0.0251648910943216	-0.138069198450127	0.00338028490882403	0.0204409632849729	0.00642171311364814	-0.0323234345675205	-0.0636983521699772
269	-0.0532015305733089	0.0185089660549593	0.00493422053722092	0.0130531222445793	0.0024340782808796	0.00681665897909767	0.0303436680760134	0.00755535164444954	0.0305546683219724	0.00461628055781471	-0.0186340795448929	0.0131638583662426	0.0150810757748459	0.0186371259987443	-0.0223359539420631	-0.0572158042959314	0.00665929208997684	0.0125562187754127	0.0127390257774296	0.0171924005403727	0.0201039099015405	0.0220161305643751	0.0314795969193957	0.0200797741315513	0.0219146827053947	0.0153008449553007	0.0202027073175195	0.00652885888246368	0.0140564563392234	0.0376388514999348	0.0442219626234426	0.0318329265732107	0.0122625693544145	0.0194416816145853	-0.161244051500894	-0.00581396986542027	0.031381600741168	0.0217399866364056	0.0157483569681389	0.0110426584919887	0.0245967092608543	-0.0210112782125931	-0.0539256524038643	-0.00433526690553965	0.0194937946810008	-0.00781253973679386	0.0218088137084149	-0.0252841146943057	-0.0703071313940655
270	0	-0.00975617494536474	-0.0036983810390443	0.00431345025371943	0.0144813471947107	-0.000453001140249487	0.0136056520557788	-0.00755535164444954	0.0183491386681967	0.00688470877749658	0.00312989300892785	-0.0202560866757344	0.00497690326975286	0.015429428564862	0.10330501647573	0.0254985767685953	0.00881062968215485	0.0141595286036347	0.00630916919326485	0.00848661387731875	0.00589972212718815	0	-0.00298418604032769	0.00180559784233836	-0.00725166339532035	-0.00543775130012936	0.00747201483870108	0.0043290110895855	-0.000997506317125474	0.0104987840982198	-0.0107315347899251	-0.00961966316247942	-0.00244051371895582	-0.0336526096778811	0.0747144861322444	0.00581396986542027	-0.0163938097756766	-0.0126241532283959	-0.0151136378100483	-0.00583092031079291	0	0.0050428750338618	-0.010816763117123	-0.0116534457902318	-0.0178079274651894	-0.0138205556186324	-0.0168425033944977	0.0186921330121526	0.020278576973487
271	-0.000967585948735916	0.031101702565588	0.0552582518689682	0.0170701157716036	0.00478088560034218	0.0268232442507927	0.0254713588483151	0.0118472037259902	0.0112995552539332	-0.00171673861905441	0.0185763855729353	0.00355240160436776	0.00565772371985895	0.0301625127574772	0.102021614392312	-0.0172680776320799	0.00655740054615905	0.00525855725346669	0.0062696130135953	0.0139862419747399	0.0106383982050557	0.0100000833345835	0.00179158005520419	0.00897940783422424	-0.00291545396012416	-0.00656457499650642	0.0123306124574787	0.00753096620116445	-0.00600602406021178	0.0121108746699088	0.0124155093669343	0.0165581125074001	0.0181603053796593	-0.00186857731105272	0.0192563847612242	0.0183807587216371	0.00932279853512474	0.020952577334878	0.0194790953196882	0.0167529691353741	0.018999938244904	0.0297345989428792	0.0378812964363546	0.0303053494953289	0.0161518409702102	0.0485061136065226	-0.00888578798436424	0.0183491386681967	0.00148588437442454
272	-0.00582525919108035	-0.017039815909011	0.00660068403135217	0.0195536956266373	-0.0438738113916197	0.0239715117503079	0.0410614867977737	0.00213903824874961	-0.00450451212110448	-0.010941658252869	-0.0123458358222992	0.00177147964838231	-0.00636719519339257	-0.0187446912861509	-0.00167364055802977	-0.00616651491566422	0.0108343421657102	0.0241807981972149	0.0185763855729353	0.00829880281469508	0.00632913505164767	0.0148150857851406	-0.0041853573801931	-0.00837826564599764	0.00727275932908	-0.00882034384297281	0.00488998529419171	0.00641027836091901	0.0119761910467155	-0.00258286841825406	0.0155818400202734	0.0255986674159914	0	-0.0131787285454474	-0.100219116157407	0.0163706732493472	-0.00109229939860889	0.00472814119594611	-0.00937799933318395	0.00636944828548014	0.0075000351565464	0.0174254167138592	0.042537799172119	0.00071047960359838	0.00165608649497928	0.00641874961945144	-0.0125742630354049	0.0218377335696736	0.0371627463833915
273	0.00872521289086992	0.0285885006937932	0.0327398864918025	0.0191786700305718	0.0016597514183645	-0.00431593246556883	0.00344234419097322	0.0169495583137733	0.0223223554378984	0.0189280098855193	0.0169365095308982	0.0432968057533241	0.010589580073241	0.0435052409668026	0.0133113446382394	0.0423877783499824	0.012848142477849	0.0152416159686171	0.00306278953054595	0.0244910200082959	0.0213272062721042	0.0258078839558726	0.0125038842552838	0.00419790721423974	0.00722024797348708	0.00441989669815124	0.0145281005629099	0.0116465053863237	0.00494805561736955	0.011144564553065	0.0250831034692922	0.0315117283691597	0.00239664584459964	-0.00126422267154025	0.0445756245887043	-0.0016811435733044	0.00978800636616262	0.00176730532008351	0.00313578181068408	0.00126903570330494	-0.00374298627883451	0.00669538608298481	0.0301480702757089	0.00707717037408528	0.00823954125924464	-0.0170814553634915	-0.00289645387145665	-0.00509555242659987	-0.00143163947143776
274	-0.025416812984123	-0.0157814953374027	-0.0385617542844114	-0.00544219030268511	-0.0150378773645405	-0.0178926876867096	-0.0103627870355467	-0.00738010729762273	-0.00442478598035567	-0.00684153181671698	0.0091186042164344	-0.0450682854017064	-0.010589580073241	-0.0247605496806518	-0.0491207973349501	-0.0119285708652734	-0.010695289116748	-0.0118344576470029	-0.00921665510492398	-0.0189965006906552	-0.0218531068890107	-0.00638979809877105	-0.0251660974477019	-0.0217794452640399	-0.0159539279422418	-0.0110865880563407	0	-0.0105821093305369	-0.0249888065008155	-0.0259081848586646	-0.0228768146537548	-0.0340423075348766	-0.0205569512242589	-0.0178690140607851	0.170903300745877	-0.0158284819631738	-0.0257619070256734	-0.0124372346447803	-0.00188028886485236	-0.01791474654617	-0.0176549352387205	-0.0309802123477372	-0.0276424312800048	-0.016353012836607	-0.0196111795403202	-0.0322922437263569	-0.0283159201172878	-0.0141481459660273	0.0557247218381001
275	0.0196084713883762	0.0209871291646682	0.047139095701715	0.0175798983171094	0.0125472160520887	-0.0106242699202292	0.0408219945202553	-0.0160003413464409	0.130755925952487	0.0403642238553603	-0.0137092779250334	0.00353982670512409	-0.0150163708319306	0.0193109449130873	-0.008718451039881	0.0148886124937504	0.0128206884290614	0	0	-0.00549451931764078	-0.00527427382997159	-0.0129034048359078	-0.00425661937932631	-0.00736651581676284	-0.0206802052375386	-0.0145987994211527	-0.00481928643594909	0	-0.00405680069561454	-0.00438404910853452	-0.00718830853066788	-0.00677968698537867	-0.00797305664951153	-0.00193361323539465	-0.110118409676755	-0.016083057753288	-0.012852929102106	-0.00897940783422424	-0.0100883579443405	-0.0051780050967527	-0.00894574655845837	-0.00492854620114924	-0.00652776608720806	-0.012987195526811	-0.0069979291876443	-0.0155412572112117	0.0177453824723792	-0.0104167608582557	-0.0184620628397356
276	0.0446205959327073	0.0113578918444093	-0.00297508586863371	0	-0.0269603523769617	-0.00312012733624378	0.0121481339356473	0.00214822853828966	-0.0296171697036463	-0.00938455686752393	0.0537442760066906	0.00528635592314819	0.00717878172700592	0.0260688919703003	0.00698083114134018	-0.0525904796777619	-0.0042553255701383	0.00169923575295972	0.00615386557437803	0.00549451931764078	-0.00530223935742713	0	-0.00244051371895582	-0.00185013928816158	0.00298062813813771	-0.00339943670146381	-0.00484262447578776	-0.00962059798698256	-0.00305343748689024	-0.00882618262827206	0.00221729580864771	0.00508906950747123	0.00430108189939027	0.00193361323539465	0.00409417153266345	0.000578871217322696	0.00112422721228089	0.00778680184910074	0.00253164692177954	0	0.00512165012005505	0	0.0150002812594923	-0.0153680302283141	0.00420463128203163	0.0265519858324335	0.0109330535089476	0.00261438057407126	0.0438814916767121
277	-0.00232396107382371	-0.00617921636595797	-0.00747667034302024	-0.00537635703638051	-0.0772001815981258	0.0102155007844518	-0.0221984697891489	0.00535046755283064	-0.0388199918495822	-0.0213012538359201	-0.0102265317838313	-0.0231121398757488	0.0120868872835826	-0.0179055813311391	-0.0140107370695983	-0.155882881888654	0	-0.00852520082335961	-0.00307219903696998	-0.00549451931764078	-0.00159616953282216	-0.00978800636616306	-0.0116744797526978	-0.0149256502166755	-0.00298062813813771	-0.0241252366886262	-0.0171362822429872	-0.0129731549213803	-0.0226813846819249	-0.00533334597536239	0.00552182518430788	0.00253485560318811	-0.00122699401896842	-0.030731414788848	-0.0556574078843313	-0.000578871217322696	-0.0448093341528115	-0.0101949908515837	-0.010165271776851	-0.00455285339291445	-0.00255754615111714	-0.00594649918772605	0.0317486983145807	0.0110012110619739	0.0221309170557706	-0.0265519858324335	-0.0190272846029846	-0.017116941940698	0.00132013220492277
278	-0.0432679802485154	-0.0156171836223749	0.0226312756565332	-0.0163047090249435	0.0237021123067884	0.0162177562837038	-0.0215550035618297	-0.0325408321232854	0.0185763855729353	-0.0287376097673571	-0.0267873159636498	-0.0144930073025666	-0.0156698362975325	0.000902934598592253	0.0598981415810689	-0.107520343711256	0.0314821382703523	0.016978336534418	0.0273158106469629	0.0191001713734196	0.0205540832774362	0.0210875616200963	0.00185242411723907	0.00312793498696085	0.00149142458666995	-0.0140517534556501	0.0147061473896954	-0.00217865009922225	0.00208333408685446	0.00621947806701995	0.0142156576540136	0.0142440615259214	-0.0111112254250707	-0.0310206936574566	0.0155374140949061	-0.0104773950310877	-0.012415175724704	-0.0194771829714067	-0.0219505262502118	-0.0197504774174164	-0.0193929800990946	-0.0272057081291743	-0.0135529664047036	-0.0424644805177588	0.0125069602022774	0.0159365922628125	0.0128465705079583	0.00397614837963944	-0.0321743570278561
279	0.0106332563013689	0.0156171836223749	0.286121794956592	0.028361117621698	0.0116436604320636	-0.00523104941755248	0.286247557788912	0.0164027734414574	-0.004098366392282	0.0264687488961659	0.0282546676575997	0.00545952220489876	0.0121300095924082	0.0310997964875814	-0.0033277900926747	0	0.00412371718386217	0.013378125946176	0.00597016698650377	-0.0163491380015295	-0.0147138755441349	0.00320513094894848	0.00798775368427185	0.00560574498179367	0.00594355390084811	0.00235571369245902	-0.00978002905363962	0.00326619778662129	0.0134368946722425	0.00530036576584125	-0.0114661370876443	-0.00919354573985265	0.0104971633855113	0.00478306344059964	0.0421608108242779	0.0139456066000152	0.0217719691355853	0.0122176229586022	0.0136144728481504	0.0217042390288107	0.00909687884683041	0.0281992501880519	0.0438583159000325	0.00303951601789665	-0.0111399059907442	-0.00993056820260074	-0.00511884115890693	0.00921665510492398	0.0321743570278561
280	-0.00772204609391025	0.021462244346135	0.132463034864332	0.0506272936969325	0.0410000730533584	0.0186192865360684	0.180741210225551	0.0118599772907499	0.0162936394861004	0.00226886087119116	0.0058479698824232	-0.014625489218979	-0.024408964878925	0.134842868222333	-0.011735256218421	-0.0442060925044958	-0.0103413537947328	-0.0235304974101942	-0.0149927845861413	-0.0082759093038598	-0.00371254735618454	-0.0226546905648062	-0.032973438210476	-0.0373342948019699	-0.0362030486639606	-0.0359320092260633	-0.0173486383346131	-0.0131292914417926	-0.0289338549653846	-0.047821470509076	-0.0535792080842348	-0.0455209546690241	-0.00616144894404869	-0.013727051511498	-0.0195580088996565	-0.0304651563069904	-0.00408282865200738	-0.00425920935939583	-0.0162288534222212	-0.00652743831996316	-0.00648931543974962	-0.0200608532850808	-0.0169336125294399	0.0510277052523791	-0.0195895352478046	-0.0217926299908524	-0.0199932613014644	-0.0185190477672372	-0.0106101791120157
281	0.00193610902686636	-0.017338527162273	-0.17065919727057	0.0433504408736134	0.013582551765869	0.0415938972988372	-0.170458343269968	-0.0238623035873857	-0.0433504408736138	-0.00682208444616261	-0.0117303397854898	-0.0018433184942892	0.00362713491600308	-0.0358014889159852	0.0249804829684417	-0.0185322481289276	0	0.0067796869853789	-0.00606062461169099	-0.0195810451991065	-0.00106326432132997	-0.0265355536259657	-0.0288759235018547	-0.0301069859935623	-0.0423592738391416	-0.0372713947972314	-0.0278852034895356	-0.0121885165424973	-0.0310065382920257	-0.000924641767218848	-0.00115942041973494	-0.00705470297988997	0.00431699714540068	0.015769953141298	-0.0151875137091251	-0.0101645120274614	-0.013533598736291	-0.0166004426930355	-0.0238421889627594	-0.0105333429458931	-0.0144264797102234	-0.0173739679360532	-0.0225483287707937	-0.052546308429569	0.00555711349518129	-0.0156253179030807	-0.00262123347987409	-0.0562948898234998	-0.0491902441907719
282	-0.0587525840705276	-0.0313505298840759	0.0447877819884508	-0.012195273093818	-0.027352132489626	-0.0292296383149382	0.00170357792478404	-0.0552876265962654	0.0229415692424066	-0.0307003548769269	-0.0223722977545331	-0.00740744127786175	-0.00945805522679644	-0.0705789146425864	-0.0115799474309595	0.00287356519573168	0.014448135747386	0.0100841190666261	0.0269881447176468	0.0140254753545044	0.0174009136162576	0.0116960397631913	0.00648931543975007	0.0105751150763167	-0.0358929230606067	-0.00380469704366426	-0.00774197415361555	0.00222717241282444	-0.0201878759135043	-0.0167914392972599	0.0212346572725677	-0.0677294474401795	-0.00123152724924669	0.0101523714640179	-0.0824642828799993	0.00539407960566995	0.00708385488840513	-0.0118492187750485	-0.0107817756032884	-0.0302340798261427	0.00132013220492277	-0.00828162083172179	0.0215991118034617	-0.0643359074199297	0.05051715508703	0.0796281998955806	0.0396965019985207	-0.0344861760711694	0.0696462527581541
283	-0.0317817840562826	-0.00638979809877105	-0.0263501585695023	-0.0336900233829835	-0.0533934640861182	-0.0327333272437551	-0.0355169422905619	0.00347423626818655	-0.016632400049142	-0.048202101817878	-0.0198026272961798	-0.00746272120158964	0.0152342445718481	-0.0586601411082053	0.111627974521253	-0.0159077830346386	-0.00410678195265324	-0.00671143458798684	-0.0149034055025747	-0.0140254753545044	-0.0174009136162576	-0.0150630463110957	-0.00518807908177799	-0.0192505114955868	-0.0303564624805941	-0.0205398748540735	0	-0.0408683433881922	-0.0350913198112703	-0.0471921941908198	-0.0572586293032784	-0.0395995727903191	-0.0281180661087714	-0.0176635027140142	-0.0409413903773608	-0.0540340146754432	-0.0280364322232831	-0.00755671102256095	-0.00953036485069392	0.0229275046437047	-0.017299167262812	-0.068844382363507	-0.151463568434049	-0.0566818375548954	-0.0186126085682847	-0.0138730548682475	-0.0148850088966399	0.00291971010333492	-0.14526365916073
284	0.026640384555864	-0.0183293541219052	-0.110432377755787	0.0188566240888823	0.00819303627157586	-0.000876040353880114	-0.117783035656384	0.00230946984866254	0.032992683154349	-0.0193212616897136	-0.0233473639969912	0.0111733005981254	0.00143884916909931	-0.0191175599344788	-0.0151731726951252	0.00291121020745821	0.0403280453869717	0.0363676441708749	0.0382962850772803	0.0360649349207958	0.0787325207845102	0.023334392061773	0.0345082163387391	0.0192505114955868	0.0500939453189155	0.035672572202945	0.0280989112223597	0.0308067716427574	0.0250297480658355	0.038689544950179	0.0696741386702127	0.0620724286423777	-0.00827239843156624	0.0109067202511346	-0.0647375459168131	0.0012610342150281	0.00482801179227055	0.00943699988741331	0.00273224213687273	0.00730657518243794	0.00401875959491749	-0.0111983253100294	-0.0111112254250711	-0.0528291848281572	0.0944314451256361	0.07402481552817	0.0586001116377606	0.123274892457333	-0.118538608038381
285	-0.0119265090117291	0.0140466923299045	0.0266352072526437	0.0509819134104119	0.010820664640717	-0.00307219903696998	0.0446242804699937	-0.030447316807594	-0.016360283105207	0.0118862832021955	-0.0239055208535541	0.0434851119397386	0.000718648970921887	0.0378764842904982	-0.0154069495555973	0.00145243308031495	-0.0159365922628125	-0.0180185055026785	-0.00870832789178433	-0.0164838897216892	0.00929784041042847	-0.0250221561754926	-0.0209464973465519	-0.0125704599352132	-0.0331156087844975	-0.0227857959265885	-0.0306929463994063	-0.0238783374607934	-0.0284919557943062	-0.0288759235018543	-0.0301759303713154	-0.0262679268206103	0.00382653528136778	-0.023320672774398	0.0307330553352818	-0.00886081746813128	0.00480481404854016	0.00375000439454043	-0.00136518792533957	-0.0234359571123215	-0.00536194314138516	0.00224971973401544	0.00723632436851673	0.0398812266396025	0.00146412910488936	-0.0559508761165555	-0.0404771074673453	-0.05973906043344	0.00254777207879853
286	0.0695143838846906	0.026470576767363	0.000305576778543148	0.034887259000441	0.0498572862427387	0.0260318387179468	-0.0318099109366416	0.00946752633839942	0.0122952368570375	0.00186393343806301	0.0270501775330261	-0.00890477834295966	0.0170944333593002	0.0381990886816554	-0.0156480430085557	-0.038466280827796	0.04898138704027	0.051541197541322	0.0230557762999257	0.0246250473053893	0.0978310223041396	0.0413623890213821	0.0567306978368496	-0.156817348074173	0.0396091380950458	0.0252857972286731	0.0306929463994063	0.0461014742455035	0.0307366256481298	0.0467419370312454	0.0479640592071262	0.0536669010087247	0.0423739404882086	0.0487571177888335	-0.0637564510818627	0.0526274326369625	0.0410855906924481	0.0469169197877517	0.0421326106973754	0.0207851934660774	-0.00516564876904502	0.0385722747862398	-0.38651110022449	-0.0104804452747005	0.0968385716358893	0.0854222084258334	0.0727215435252635	-0.0110042375910138	-0.0657266737003304
287	0.0192777054259028	0.0165806907330506	0.0820853215198465	-0.00228833051801214	0.0177594519609579	0.0216064325548637	0.0193992504503031	-0.0262544912876561	0.0121458983021081	0.0166208812360402	0.0093750686654559	0.0505774747435277	-0.00353732240085103	0.00509771707166884	-0.00950772435001501	-0.00453515516539138	0.0132955424812444	-0.00314465667947195	0.0169495583137733	0.00539084863487638	-0.0214293914558992	0.00807106883379149	-0.00425144885735795	0.00388651868928092	-0.0113914982860954	-0.0012492194004321	0.0150002812594925	0.00766287274556898	-0.00336889706610455	0.00835271677572846	-0.00607904607638199	-0.00995933990275866	-0.000610314330815154	-0.00663132403538125	-0.0403009540729871	-0.00604962522582309	0.00915862154568314	0.00593473551981427	-0.00459469137831059	0.0144930073025669	-0.011550349222885	0.0150217416958376	-0.00327064886812289	-0.0348405046607203	-0.00488130545442145	-0.0165817875832808	0.00532979276334755	-0.0423792229688615	0.0303323878492359
288	0.0255653906983153	-0.00515199490942786	0.0111951910924915	0.0643237214374648	-0.0730124347475489	-0.0254682695792514	0.00765553978132827	0.0191622629781643	-0.0203259030140388	0.00790517950711322	0.01236491797095	-0.0068259650703999	-0.328425323714387	0.0333364202675916	-0.0160498904196722	0.0120483385161745	-0.0267702410646047	-0.0222939169592127	-0.0198026272961795	-0.0162605208717803	0.0332846345863214	-0.0162078102268532	0.0114978573781253	0.00309837583266992	0.00977206473379244	0.0148886124937508	-0.00997514505681951	-0.00218340698094321	0.00448934536259449	0.0101150287701115	0.0016615899696597	0.00181818231905861	0.0115327530135483	-0.00466823121855198	0.0109067202511346	0.0186359466081236	-0.00800919613177742	0	-0.00395517984292759	-0.0184823742956004	0.0018206650454895	-0.00748266452267154	0.0146344075184377	0.0702042586732485	0.0683402267694904	0.0123742077432656	0.0640192833669357	0.0437613931958132	0.049710319824301
289	-0.0260428316240708	-0.0304166080683141	-0.0581575867390227	0.0149256502166755	-0.0442468487363841	-0.0177840297503047	-0.0192498725622476	0.00355240160436798	-0.0249493190479486	-0.00121212136052895	-0.01236491797095	-0.031306904625044	-0.00592301830312225	-0.0873094840122577	-0.0163116970820931	-0.00450113288079135	-0.0235304974101942	-0.0145987994211527	-0.0143887374520997	-0.0109891215755953	-0.0961398560598612	-0.0115038244814847	-0.0512299611597515	-0.0458941297097799	-0.00977206473379244	-0.0111456262149163	-0.0151518050206023	-0.0143095452128978	-0.0033651181503136	-0.0203334177287897	-0.0246511081943583	-0.0211113852537372	-0.0158154148055494	-0.00738010729762273	0.0174735628595415	-0.00597373341570551	-0.00923261030272871	-0.00653015083957831	-0.00330797522954551	0.0112621263221135	0.00679812271382096	0.0117334679478662	0.0136274653990016	-0.0162327357618191	-0.0303692676800744	-0.0589789282241737	-0.0141223122223124	-0.0167134809737406	0.0116377040802096
290	0.13930504635259	0.0619392994402905	0.00441501820911672	0.0188684843043831	0.0370069981086969	0.0369457827371003	0.0077444723954776	0.0291226172462795	-0.016985546365744	-0.00303674694347356	0.0411329881473925	0.0381328696954439	0.0069067862132548	0.0691121249603501	-0.0165821867867544	-0.0197424787292013	0.0196469973837965	0.0321571116345314	0.0172418064345059	0.0137176362287992	0.101364073427051	0.0196405658745464	0.0317882795451663	0.0232103256447251	0.0162341227618834	0.00991334016865109	0.0176549352387207	0.0251792174498018	0.0111733005981254	0.0285339192651111	0.0307200923395539	0.012903404835908	0.0378992725909861	-0.00202224538076745	0.034700699294131	0.0201667570008532	0.0392207131532811	0.0217976229703671	-0.00598207167754738	0.00787405643090588	0.0134591533740047	0.00528821962156423	0.000795861562103539	-0.0200093670116153	0.0626631019676589	0.0311894663119361	0.0496326242024101	0.158155490946771	-0.0058019226161079
291	0.0367088524967012	-0.00200400868671524	-0.0138993809461265	0.0436839388615589	0.0409309804066909	-0.00295670753941657	-0.0494171687960456	0.00229357898709948	-0.0370816749045317	0.0144930073025664	0.0366341331797804	-0.010256500167189	-0.00492854620114924	-0.0219418085384366	-0.0168617987989967	0	0.0211749971364588	-0.0272671263403395	0.00284495213223135	0.00814115758370004	0.0374990676376394	-0.00162206037186796	0.0337788447609926	0.000790826454818205	0.0128001747669617	0.0134723409407673	0.0124225199985573	0.0150217416958376	0.0187127089321537	-0.178336766156266	0.0597830071615069	0.0262102667673094	0.00471143392131967	0.00202224538076745	0.00385356931598979	0.0128356488027719	-0.00223214378394099	0.00349040493976815	-0.00467758955111108	0.0162078102268532	-0.00670693325671801	-0.00105540906894364	-0.0282390688587069	0.0217305378323882	-0.00221484032955299	-0.0256142799698589	0.018474899727817	-0.0316713438376515	0.00662802757841341
292	-0.0124926065554836	0.0257439959897883	-0.0271673816575926	-0.0364412791622564	0.0899857344365138	0.00379987790977454	0.00706716722309242	-0.0208340869028421	0.021978906718775	0.00478469812333637	-0.00722024797348708	-0.01733145635164	0.0127640417250978	-0.0102916860365476	0.0378070110980402	0.0137092779250334	-0.00764822083825689	-0.00652530863492262	0.00566573753567745	-0.00270636159774318	-0.0275616343797149	-0.0431244266337547	0.0135495445537899	-0.00396040121609742	-0.0128001747669617	-0.0233856811094184	-0.0250013022054172	0.00848361397781527	0	0.00216684808509005	0.0291059606528856	-0.00716207179661499	-0.00412128931876898	-0.00202224538076745	0.061529189946862	-0.0157759625941676	-0.0027972046210607	0.00289939315900245	0.00401070056340735	0.00192740181735918	0.0146963232901971	-0.0116836167084862	0.0306228602139829	0.0429178191007793	0.0278292656218775	0.0169059520780745	0.0244981630440146	0.0412179557212311	0.0356891080127921
293	-0.0028426415080971	0.0616016614642616	-0.0116960397631911	-0.00309757604413408	0.0134548923341828	0.0245589866502942	-0.0275387112032797	-0.0129489743408033	-0.0331522073169004	-0.0126089932308648	-0.0160704700326091	0.0034904049397686	0.0126031721533253	0.0330678709271037	-0.0362477903923411	-0.0214075453507858	-0.00770716724493781	0.0337924349752621	-0.0142249909313472	-0.00271370587159603	0.0793148815256828	0.047982735784831	0.0463072157192097	0.0756374142056204	0.0729570916031668	0.0627467549899987	0.0565956676236343	0.140633882037111	-0.155423754474056	0.0978649615810405	-0.219125464542063	0.0677342180797553	0.0250522860107867	0.0272895470391292	-0.00725956001280448	0.0255827905411556	0.070821264317066	0.0313505298840764	0.0171961909389142	0.01085232482904	0.0313341561704354	0.0221879149753623	0.0495457365514302	0.0171502774426338	0.0339211554827417	0.0570166804402361	0.0168551340655561	0.101552800443265	0.0714864399063679
294	0.00769701997289518	0.00823803285934233	-0.018435141678355	-0.0219559264014157	-0.00393856357892819	-0.0531995422570533	0.0504139005952657	-0.00118553659410159	-0.0112995552539332	-0.0115467706484709	0.177646926556717	0.0257967873320202	0.0331626789048647	0.0132562007471346	-0.0949746656257036	-0.0474772705955127	0.0304785496574154	0.020360922648915	0.0310321092477284	0.0268112574506565	-0.0176286616518593	0.0239436817526297	-0.00391828097166025	-0.0103551221152043	0.0482197134979445	-0.00117027514819057	0.0189579137446141	-0.000917852290228893	0.0113997434647275	-0.00590552897404129	0	-0.38181745980749	0.00802296567099958	-0.00526663495169188	0.0120701525731541	0.0215794858736826	0.0201505138886606	-0.00112296474462381	0.00653597097978542	0.028170876966696	0.0241281546118235	0.00208768343048371	0	0.02531780798429	-0.015468655615178	-0.0124698533046468	-0.0145529747754005	0.159348673490947	0.0349889918500654
295	-0.04751978500218	-0.0324252584733462	-0.0200675630508091	-0.03550668845691	-0.039441732051297	-0.0104621704069836	0.0194748121809671	0.00826939148250672	0.0112995552539332	0.0103375806583319	0.0134723409407673	-0.020583917143487	-0.00748366448717297	-0.0292296383149382	-0.0318677388480224	0	0.0404466895805899	0.0543119893537398	0.032789822822991	0.0261111440036859	0.0411776305466995	0.0140957698003934	0.00224089729628796	0.00148588437442454	-0.0497178411189665	-0.00117164629689093	-0.00706716722309242	-0.0138698478641506	-0.0152287207018245	-0.012916225266546	-0.00250941160542562	-0.017370163781536	-0.0137933221323356	-0.0200006667066699	0.0508732901813342	-0.0158553717897942	0.00561082828764548	-0.0147144703540025	-0.011795680672765	-0.0262679268206099	0.0149442382682765	-0.0104822762735104	-0.00454202143450111	-0.0632761603555858	-0.00134809842275052	-0.0272053520991018	-0.0173967855126409	-0.106072368029372	0.0106876685304962
296	-0.0340037064110068	-0.0511941814482753	0.0143749480575228	-0.0413697896585772	-0.0300022503037987	0.0689928714869517	0.00384986038544177	-0.00708385488840513	-0.0273365541637502	0.0173917427118688	-0.0640520214928504	-0.0352770265808156	-0.0218328558302132	-0.0240148762038741	-0.0447981428998947	-0.011410066738031	0.0213911899813177	0.00731532157637305	0.0106952891167478	0.0379312223234096	-0.0101365390344523	0.00620157026328116	-0.0163614369143059	-0.0455659688142376	-0.0258176830259409	0.00351082865006314	-0.00950125912414013	0.0392565240003906	-0.0089917111919644	-0.0181639706276715	-0.0397233520178473	-0.0138628559083953	0.0160738248310608	0.018679662551556	-0.0137774854403037	0.0208988120123825	0.035477115519694	0.0391329977021484	0.0260261924854661	0.0169655341582966	-0.00619964787952565	0.0382475559927076	0.0546261258319123	-0.0246926125903713	0.000963112854954318	-0.0264940192497924	-0.000877834730840465	-0.0447292448831167	-0.022940074059512
297	-0.0365622534932757	-0.0250891233013557	-0.00381316000641441	-0.0348467313301679	-0.0529867748938835	0.0214452887765506	-0.00965258459800866	-0.0485532254169909	-0.0257324139664781	-0.0537369811827331	-0.0670492362783806	-0.0217794452640399	-0.0341663295947501	-0.0480092191863606	-0.0241947285870567	-0.0065789710980424	-0.0213911899813177	-0.037123787874199	-0.0296917898074029	-0.020050797045561	-0.0411975875125128	-0.02821503780046	-0.0247637186450822	-0.0148730725989554	-0.0296665003484695	-0.0454080395389949	-0.0217137602237845	-0.108648517424391	-0.0516329106244706	-0.0490447790657789	-0.0171395098766962	-0.0427803406088545	-0.0400866916490936	-0.0459851132418234	-0.0467402435716968	-0.0557455433425504	-0.086609797438018	-0.0374240824471794	-0.0527478893026188	-0.0284379353205337	-0.0510314800124458	-0.0563235399170439	-0.073003365833519	-0.0668400181258506	-0.0465016796275579	-0.00627192611232674	-0.00498900521234447	-0.0546584125378642	-0.0116704460967694
298	0.0356862131393956	0.0270693219682179	0.0671020900736461	0.0405382663299561	0.0307446261601627	-0.030071343496318	0.063871470386661	0.0209238402734622	0.014117881545785	0.0137073797308807	0.0192313619278874	0.00731264684628652	0.0186921330121526	0.0626583394025926	0.0301530381706874	0.00164880499018394	0.0125337361472566	0.0179914897930415	-0.00274348594575069	0.0125787822068599	0.0372713947972318	-0.00798088833101285	-0.0035046764844493	-0.01349762453026	0	0.00366077284968114	0	0.0410614867977741	0.0134954814748847	0.00320341971753768	0.0262482260749364	0.0235612993383971	-0.0101281771351673	0.00758362821009895	0.0362811127815594	0.00765384955144821	0.0357556490477347	0.0146895296760428	0.00943403223335881	0.0203052661607459	0.0155847310166983	0.0149097543662871	0.0145763992419505	0.0326411570976002	0.0699068009092025	0.0459310527814232	-0.0067896939802683	0.0725819287267688	-0.0155271141649056
299	0.0165149342383351	0.0147278067102437	-0.0156018766304999	0.00791411705599065	0.0120379785594791	0.00370599559431772	-0.0399124901374144	0.00121728560375178	0.0116145324206931	-0.00745345065458114	-0.00606749632087356	0.0340229772116205	-0.0097943975922874	0.0311604158150622	-0.00795232819049496	0	0.0917451136398288	0.056332581767248	0.0715536923486251	0.0511682865743994	0.0797400533932078	0.0591151875675806	0.0496535657465542	0.0213531244705689	0.0388549264028757	0.020494991029655	0.0264756739840279	0.0622010211970458	0.0251502336227749	0.0314821382703525	0.0498998369298698	0.0565832880153252	0.026006193746924	0.0143200537747483	-0.00821118983039471	0.0294733844774449	0.07030055603959	0.0177881288358108	0.0113372338031628	0.0112430915741801	0.0241895944711135	0.0240220428388875	0.068434198067814	0.00976483569096809	0.0488170318060219	0.0340547153903188	0.0973008726307749	-0.0200534424467298	-0.0410704108673281
300	-0.0138891121606672	-0.00488520756604904	-0.0210855787442124	-0.0216286177267779	-0.00342466088136417	0.000410930763949935	-0.0455284439125978	-0.00732604009207316	0.00919546709310026	0.0373246139880843	-0.00610453568299651	0.0497956946714508	-0.00295712388974412	-0.0192555133087438	-0.00801607498823609	0.0147181724740215	-0.0619444859605247	-0.0386590731497507	-0.0552045543470956	-0.00237812240496726	-0.0283680838944882	-0.0182931930473256	-0.0248039773658082	-0.000782778904940606	-0.015361285161487	-0.00119402999260787	-0.014354313451683	0.00896063343253006	-0.00392927813988964	-0.0177180247311868	-0.0123994149050382	-0.0135386683327985	0.0654861466777419	0.0365610677691568	0.0386996024961044	0.0986180182556495	0.110211513379419	0.0814403319401746	0.0610926040416517	0.0233282524909084	0.102715511281847	0.040450408462843	0.0431521368038505	0.0423755574342342	0.0060714472220722	-0.0175775678509487	0.0278274216535754	0.0116588496037031	0.0543940720657989
301	0.119723653381656	0.0799673639176146	0.0147151643596328	0.0482968648089392	0.050177749585719	-0.0241175930649371	0.0244750347147655	0.00366972888896244	0.00456621797958112	0.0762934843690148	-0.00614203004170366	0.134577746178188	-0.00594061153012104	0.0340705990938845	0.0100100935951004	0.0208842931669206	0.01882005932677	0.023089048772365	0.0266682470821611	0	-0.0143020879708593	-0.00462606838878221	-0.0040034368598092	0.0201557210923058	0.00617285910708087	-0.00839836969883168	0	0.0246708547765957	-0.00394477829101625	-0.0105709229600106	0.00311429712935851	0.00617667189172932	-0.0293894176808154	-0.021108963210235	-0.011969364898472	-0.0303847366267163	-0.0449811276392205	-0.00560225554866989	-0.0252698221880765	-0.0146701897477937	-0.0393569312841251	-0.0210323226057412	-0.0255274296180099	0.0167930058826213	-0.020686051047913	-0.00662831661016439	0.00156698909055297	0.00943897936093263	-0.0215541603349862
302	0.127600696129768	0.0519711839175208	-0.00396402409603258	0.0249065392143555	0.0360471546932977	-0.0118544995345484	0.023890290533032	0.0109290705321903	0.0357980058757792	-0.000556637921413916	-0.00617998783269513	0.11207292959573	0.00297471711674291	0.00732604009207272	0.0138478968587936	0.0997805888643517	-0.0222802703916656	-0.027478229191128	-0.0105821093305369	-0.0339015516756815	-0.0156641216145115	-0.018721295608209	-0.00401952881119039	-0.0154682125092087	-0.0170679085121479	-0.00846950011357395	-0.00968530573446369	-0.0175597136990939	-0.00793654959573642	-0.00853793873803577	-0.0118862832021955	-0.00990107098271187	0.0145253950486657	-0.000666888987703729	-0.00979552632224667	0.00689109538532762	0.0156637796432695	0.0405359474839995	0	-0.00741659765504954	0	0.00706003941072497	0.0214318607532729	0.0124122404461287	-0.0302606115200499	-0.0190818510659847	-0.042378093271084	-0.0179046383854806	0.106786995872687
303	-0.0521918477771481	-0.0296188898836807	-0.00797550239833456	-0.0293021506873936	-0.0271148987969663	-0.017182553319997	-0.0277662643777252	-0.00605695370818982	-0.0244728565187255	0.066242247145555	-0.00621841770149945	0.019443256704228	-0.00396825917562049	0.0475148756075132	0.0385404153077766	-0.0396236720281467	0.0357484874425322	0.0260506771999425	0.0079470616925319	0.0315177603204053	-0.000770416062759516	0	0.00229885158711118	0.00466563832355105	-0.00156617103274503	-0.00609386407432266	0.0024301348532918	0.0131986077900814	-0.00399202126953746	0.00534474815888064	0.0242473800257699	0.00496278934212935	0.00608240747176492	-0.000667334025433064	-0.0329635495512846	0.00526871608682677	-0.0170178759909989	-0.000981354347649344	-0.000640000021845388	-0.00372902855986679	0.00588583217726146	-0.00503779402995708	-0.0469109460542581	-0.0300523450664016	0.0122883691156197	0.00391668650954635	0.0102926152409304	-0.0258356673289151	0.0363710891621163
304	-0.0577296792082409	-0.0838814839807021	-0.0437520606153079	-0.105605283741291	-0.0755392552631173	-0.0316927933530002	-0.0745561681722799	-0.0134558605153918	-0.034367643504208	-0.0847873136098296	-0.0062573285100409	-0.106930710827344	-0.0261847789950669	-0.0589342492905858	-0.0664306692896091	-0.064937802436547	0.0033389012655145	-0.0042949242828807	0.00788440352414876	-0.0168475705726114	-0.015534292962184	-0.00473560474583401	-0.00749067172915785	-0.00155279534306096	-0.0126184639592115	-0.0197537287362328	-0.0171362822429872	-0.0292703823001133	-0.00534760632659514	-0.0117963834403696	-0.0311940451566661	-0.0212640907534416	0.00275254784304035	-0.0134410625690178	0.00834331419106826	-0.00263088812627643	0.0214485434074838	0.0488602928555997	-0.0057785072509442	0.0154467081143066	-0.00588583217726146	-0.0162936394861006	0.00998581764321438	-0.0283646003303399	0.00221811551202133	-0.014316636799558	-0.00486224620803455	-0.0355198272485353	-0.106280750020623
305	0.0255749177858746	-0.0125787822068602	0.00257069550310085	0.0360615997920517	0.0112701669710398	0.0177309609712317	0.00521649591889117	0.00491401480242892	0.0069686693160933	-0.0085446261823896	-0.00629672934344971	-0.0378502241310976	0.0121705356202551	-0.00989290838374002	0.0100503358535013	0.00953902304675891	0.0230652729309961	0.00857148105014094	-0.0158314652166807	0.00484262447578776	0.0251220941173376	-0.00158353160564428	0.0290701576028405	0.00542426746471936	0.00632913505164767	0.0185304869934884	0.0122700925918142	0.0222528096414667	0.00668005156037399	0.00859296372283191	0.0262679268206099	0.0175443096509098	-0.0105002346338665	0.00337724062978539	-0.00834331419106826	-0.00210970542384947	-0.0512467600335555	-0.0542750242737768	-0.00451759400131957	-0.0185648896242987	-0.00948998818484803	0.0061412680220827	-0.0135764857739429	0.035962779561411	0.0525111640046161	0.00754178471442302	0.00567032706008819	0.0267574491695495	-0.0535443874993922
306	-0.0290093802345095	0.00968999830096884	-0.0168288761301572	-0.00710903467910651	-0.00258955690673401	0.0576220829349494	-0.0371001743241131	-0.00245398896156646	-0.00464037955650221	-0.0402738991379401	-0.00633662951713676	-0.00744605078407856	-0.0193390250988679	-0.0285733724440562	-0.03252319170556	-0.00953902304675891	0.0161554402222852	0.0238943201994362	0.0184458457907517	0.0072202479734873	0.0215224467652102	0.00789270079890891	0.00448431244732861	0.00539500345165944	0.00785549994030887	-0.012315426590054	0.00243605479788123	0.0105079775984152	-0.0134050264680479	0.00106894718890516	0.0134888617859441	-0.0137588161714279	-0.0122975278104058	-0.0101661329634712	0.0107143882124063	-0.0415042053498524	-0.0225891957975097	-0.0249888065008155	-0.0248866805794661	-0.0157384425788907	-0.0302503404646659	-0.0470060423759309	-0.0902868466721003	-0.0101437894305048	0.0334225769061582	0.0131510692244108	0.0457854236676787	-0.0438518825288496	0.00912553861242538
307	0.0499544780835279	0.0257034616720628	0.00715450206262425	0.030447316807594	0.0145862731943653	-0.0541133074052702	0.0391791771519463	-0.00369231188712771	0.00695251931488183	0.0153667326400764	-0.00637703858413441	0.0720772975928183	0.00716848947861282	0.00594986880623516	-0.0166670524852117	-0.00480385231264546	-0.00804509568483147	-0.00836824967051664	-0.0291411349074995	-0.0341496598521185	0.0484877188074386	-0.0126583968719234	-0.0101181301655848	-0.0123744811831852	-0.00943403223335859	0.0135386683327985	-0.00978002905363962	0.00694447235281093	0	0.00745080615586557	0.0522063974794511	0.00377121754307952	0.00448934536259449	0.00136147059832092	-0.00593825973025952	-0.00110132169722021	-0.0457723520486626	0.00756242575638311	0.00660940938767407	-0.00126984144047571	-0.00122925645472982	0.00320341971753768	0.0031446566794715	0.00761747229739385	0.0799123652638416	0.0398045279240842	0.0656952592653948	0.0449513878622665	0.00377786622348264
308	0.0247813004534954	0.00187793482419973	0.000971659995475438	0.00689657905906049	-0.00855437209665855	0.00741551925946515	-0.0500370471239955	-0.0428277037477653	-0.00928080907447293	0.00409716698407037	-0.00641796634272307	-0.0631486668485168	-0.0258412311838874	-0.0512932943875506	-0.0233804486440636	-0.0227282510775562	-0.0146463155172394	-0.0155260705289195	0	-0.0379312223234096	-0.0377129535970582	-0.0128206884290614	-0.0269125890399451	-0.0212355600689342	-0.0321054862079648	0.00852104973193368	-0.00987662349591201	-0.0148150857851403	-0.00405680069561454	-0.0444517625708341	-0.0275434933010188	-0.00882173332914782	-0.0335926832897662	-0.0136988443581618	-0.104765100338062	-0.0296359402028261	-0.0339530967389643	-0.0739920726770715	-0.0206330114954203	-0.0561872135843111	-0.0440045853694189	-0.0536527134923199	-0.019818326006531	-0.0110217309041953	0.00810099460656133	0.115556073405887	0.0438232665410951	0.0730870430196147	-0.00909097170125195
309	-0.0244177301895379	-0.0208538362832056	-0.0143465127745843	-0.0373438958666545	-0.0331908195917476	-0.0255295555151576	-0.0243105895006162	0.00257069550310085	0.00465117117573066	0.00291630419578803	-0.00645942284435086	-0.0963477549363185	0.00626306848956215	-0.010762435721793	0.00643089033029032	-0.00328947665039858	-0.046988509435919	-0.0332640936405124	-0.0244910200082959	-0.00258064659349166	0.000369480883568141	-0.014622518867542	-0.0163842167133792	0.00396668509010523	-0.0016326534238853	0.019208273638267	-0.00747201483870108	0.0768634849192811	-0.0136427764037865	-0.0055586580038276	0.00415061372631298	-0.01659259509342	0.0628361464576428	0.00275482267884453	0.0215906325923676	0.0433160441069065	0.0438688943946262	0.0511310313588256	0.0166726102793233	0.008032171697264	0.0216155904759403	0.0145172845487189	0.0346218686462798	-0.0144752282130867	0.0810328481038409	0.0283136183573238	0.0234661639052822	0.0351265416206181	0.0105981309918231
310	0.0492920201819032	0.116505080210891	0.0561909691872016	0.0327514652924443	0.0442972985606414	0.01240600758535	-0.0399368531892588	-0.0969803799741755	0.0802211675651496	-0.0307534584829314	-0.0065014184018648	0.0524345678463904	-0.024224459964068	0.00449843313686227	-0.0194180858571016	-0.0132671929440489	0.0354467489957477	0.027557944063658	0.00823049913651563	0.0128371467606807	0.0818880671195212	0.0178431335675839	0.023900875405745	0.0118065125869888	0.0016326534238853	0.0153395338156219	0.0222506089348198	0.0691012666959891	0.0230831701828738	0.0176800185361725	0.0574870909176814	0.0452907591801632	-0.00490597876885435	-0.00551725537475445	-0.0545347883117215	-0.0354019270509158	-0.0361666740325335	-0.00981159433158396	-0.012645759200288	-0.0140989243795016	-0.0152094186635288	-0.0201574574249803	-0.0523929340609461	0.0135004505070477	0.0741590715574034	0.0145860228890866	0.0723049516066734	0.00491884907159612	-0.0955361089388473
311	0.0956246946677446	0.0177444452990718	-0.0134398022345374	0.0439012533359011	0.0424180014468107	-0.0249678596263228	0.00116346726329786	0.111002279564495	0.0861187588816255	-0.0120847392150716	-0.00654396359806264	0.00463321292148811	0	0.00268937858197127	-0.013158084577511	0.0181973590519073	0.00661159433231284	0.0433937919086265	0.037537919319065	0.0202027073175195	0.0238787198962225	0.0238295628329841	0.0283948662161491	0.0239671309724199	0.0321054862079648	0.0635134057223259	0.0217662764819546	0.0995775136941788	0.0159790350578892	0.0270140684112561	0.0506506298223521	0.0110092855083694	0.0380640966529624	-0.00972905519811906	-0.0179315149410995	0.0184105618431798	-0.0010235415427875	0.0139141641883618	0.0152877686631268	-0.0122450509601006	0.00509555242659987	0.0056401728762614	-0.00408330497937071	-0.0488389280061803	-0.0086730812534288	-0.0649054192116103	-0.0613318261624753	-0.0492809617252963	-0.0108289271449844
312	-0.0342269136437379	0.0656371636399795	0.00877198607283702	-0.025656733593364	0.00891777292205465	-0.00724969192447444	0.0172914971100613	-0.0466405774531111	0.0155948579579064	0.0222431773334208	-0.00658706929458508	0.0437145712363056	0.00425532557013852	0.00357462400295949	0.0304371321858632	0.00490597876885457	-0.0301026074079118	-0.0448254313800642	-0.0159154553058993	-0.0202027073175195	-0.050436583579935	-0.00788026142530596	-0.023223926799917	-0.0138463750632574	0.00943403223335859	-0.0301193989069355	0	-0.113328685307003	-0.024065332489247	-0.00964121019238595	-0.0664167221610277	-0.0184167267862314	-0.0036890687424056	-0.00139762426663825	0.0158788286233573	-0.0274603973630976	-0.0144406841547942	-0.0311875588567045	-0.00994373456885533	-0.0110118112041668	0.00126984144047615	-0.00112549252173455	-0.00163800200423836	0.0195214717450201	-0.0914313546375451	-0.0464905852598005	-0.0942862053587326	-0.066051692896135	-0.00167644632725228
313	-0.0300600668058006	-0.000784621460418133	0.014246137498203	-0.0298187230236739	-0.0146344075184377	-0.00501482701288936	-0.016129381929884	0.00264900817157665	0.0153553880831947	-0.0179968864519697	-0.00663074664116015	-0.0253934480887092	-0.00852883634752066	-0.00357462400295949	-0.0304371321858632	-0.0147907380013965	-0.00169923575295972	0.00143163947143776	0	0	-0.00315071151592328	0.00630916919326463	-0.0109479629931544	0.00154798792521493	-0.00627945548484332	-0.00113314459716873	-0.00239521072595483	0.00689922246027175	-0.00135409634772943	-0.00215517324798364	-0.0212224770306646	0	-0.022964961172526	-0.00490712516410063	-0.0455420204469164	-0.00684153181671698	0.00827733644712536	-0.0132874662904605	0.00398936699303354	0.0137459209046353	-0.025708356710207	-0.0204785313435409	-0.0240575683720019	-0.069118412884392	0.0485803666232929	0.0290337828556408	0.0491863283730218	-0.0200229158751077	-0.0160679989718195
314	-0.0240975515790605	-0.0474174803574599	-0.0446474654944216	-0.0575008678688427	-0.0607781962619489	-0.0898407039997897	0.0218274030445218	0	0.0537664241556599	-0.0024242436115065	-0.00667500708521818	0.0414874311619722	-0.0118472037259902	-0.0392565240003906	0.00660068403135194	-0.00998344398418305	-0.00511510066677046	-0.00286533147328649	-0.0188939493599618	-0.0154244703256317	-0.0162605208717808	-0.0287101058824313	-0.0140025625100537	-0.0242673356706988	-0.0368927163803654	-0.0440395614108344	-0.0267330621970689	-0.0286730220098326	-0.0288679840008521	-0.0240186218659288	-0.00814905557326684	-0.0391711480867301	-0.0307210116511185	-0.055630087885179	-0.0232062625589333	-0.0337437482983618	-0.064366803098169	-0.0572528380881661	-0.0545465811496588	-0.0326078143590949	-0.0466440312610208	-0.0410614867977737	-0.0472799700742037	-0.0276867326822456	-0.0156484478853205	-0.0473289680856412	-0.0334035556975505	-0.00563381771825622	0.0177444452990718
315	0.0251030820810789	0.0737551762424951	-0.00936850657661203	-0.0325843363330045	-0.000870700969243909	-0.0618754037180871	-0.0114286958236232	-0.0079681696491769	-0.0237454079008022	0.0180401765577347	-0.00671986238189448	0.0727593542824285	-0.0152841403253734	0.000930665492953064	0.02169282461126	0.0116377040802096	0.0118947876521494	0.0366238113982409	0	0.0103093696588612	0.0429010861653274	0.00484262447578798	0.00117439825594134	0	0.0113729901722701	0.00354820005609735	0	0.060994512702842	0.00833338155914443	0.00110436234305311	0.040097009397468	0.00257400399517316	0.0132818775957433	-0.0286379781875294	0.0246389275604293	-0.0131032249984271	-0.0171796965621218	-0.0154156635420599	-0.0134040807588489	-0.00992212250631663	-0.0109740470319768	-0.0415707777824963	-0.0349341390058662	-0.0425175259910029	0.0504261950645706	0.046385126580935	0.055524273342082	0.00450959050597532	0.00167364055802999
316	0.03973597788193	0.0786302780601944	0.018650058245286	0.0783754685289391	0.0954685454709794	0.0121598114721544	0.0911216920055731	-0.00534760632659514	-0.0357516909638429	0.176544072848014	-0.00676532460443857	0.0602276231213161	0.00876237807898583	0.032939849077867	0.0603721284430443	0.0578009988898287	0.0462128431551316	0.0603805109889075	0.0426731411260759	0.0177895415634985	-0.00926091338360013	0	-0.00293858571732875	-0.00238000905681135	0.00161420535454115	-0.00948998818484803	-0.00246609249519336	-0.0164060353871096	-0.0111266794647571	-0.00664454271866832	0	-0.00515465058866438	-0.00496005425825086	-0.0161853244210173	0.0711380278333396	0	-0.0358502118653461	-0.0127390257774294	-0.0472643401947499	-0.0632098695233037	0.00412939334201123	-0.0176326986509561	0.0027309985112316	-0.0050633019565467	-0.0561258400184679	-0.0424364541255189	-0.0576947794395912	-0.105485507845978	-0.0134682170508666
317	0.11254648267665	0.077484395851724	0.108287098736593	0.114505848480018	0.15313217693833	0.0826666923856187	0.109235474687746	0.0484070957870424	0.0375984135570075	0.325061584987813	-0.00544540824689999	0.092186442666025	0.0416504407949367	0.057708317620647	0.0278902539818324	0.0851896458417025	-0.0195445960729703	0	0.0103897038491356	0.00251572459724714	0.0365399242987881	0.0112090845347199	0.0122844481355666	0.00791143367004032	0.0379792480652164	0.0247216827803469	0.0171362822429872	0	0.0193911893146506	0.0176216013498194	0.0200117851065098	0.0115608224010759	0.0421912224455743	0.0298529631496813	-0.0332121342061136	0.0353393664453092	0.0731556897093326	0.037740327982847	0.0279019568860543	0.0210217951422207	0.0163491380015297	0.0126264303728121	0.0135442251077573	0.0349162651062276	0.0129198929273837	-0.0235930531238968	-0.046956983087771	0.0246926125903717	0.0193039985149683
318	0.0224728558520586	0.0264616924132914	0.12934166742177	0.00104986886283687	0.0783690671155068	-0.0165857460534218	0.0387502356099052	0.0114286958236227	0.0036832454162965	0.172287016933982	-0.00684872586292418	0.0285570519087419	-0.00524385050601106	-0.00340425860680149	0.0194558666153659	0.0624769419553866	0.0275767677702345	0.026976587698202	0.0355367342767874	0.0272631507583641	0.0457797840143535	0.0142294891039647	0.0415659037976344	0.0171879231322549	0.0617201121578714	0.0229895182246991	0.00966191091173685	0.0186225120980019	0	0.0215991118034617	0.0185392441773264	0.0642990288600522	0.0235551325028851	-0.00226500663085227	-0.00691565688466556	0.0200522330338693	0.0621123169551074	0.0128242627362267	-0.00799713458712148	-0.0142164758724657	-0.00135226525001375	-0.00629328697578924	-0.0337469324252768	-0.0218046299668524	0.0484609615422436	0.0216206658966929	0.0205366596463987	0.00607904607638199	-0.0286697545026104
319	0.103333145475324	0.0964675873409369	0.0442223859826241	0.0689229145104635	-0.000628338066541723	0.00441718509626465	0.112843758440635	-0.00512894387987872	0.00183654780730147	0.141925588697999	-0.0068959545510856	-0.043735393507808	0.0412004717845975	0.0177444452990718	-0.00386100865745953	0.0173453314617737	0.130326261675574	0.141578773331605	0.108597167307	0.0730595708695052	0.0297036063172618	0.0579430353003665	0.017689792411459	0.0252403456503112	0.0498323737478759	0.0346209897877059	0.0651393021709616	0.0882406334443591	0.0442728236779879	0.0489936436695744	0.0764206466350013	0.103442509795324	0.0965791856851483	0.0601354176528908	0.0599304183869589	0.0737837967720028	0.0522543708671011	0.0596790877638242	0.0553725541234913	0.0506902489901102	0.0603857968342063	0.0600302681585219	0.0576736387470129	0.0507921668401048	0.0418482114966885	0.0250216140738457	0.0172036683364483	0.0519597389307114	0.0102128547252938
320	0.0156056527224457	-0.005800480300441	0.0291317225846983	0.0552521470934688	0.0143528204921073	0.0150671137111686	0.103580435893343	-0.00515538562167484	-0.0203899557030494	-0.00687651479870599	-0.0069438391412906	0.178392278654065	0.0288433719483288	0.0231798457789933	0.0153553880831947	-0.00132362693050814	0.0345099807773608	0.057708317620647	0.00223463780141642	0.0552626786750494	0.0306409531367899	0.0392207131532811	0.0238235414389711	0.0127581467847246	0.0233366801792356	0.0227899174256332	0.0800427076735362	-0.0520047849903142	0.0104439591610834	0.0231282305125182	-0.00955501360593303	0.0688488726386933	0.0481413147356666	0.0259937360770479	-0.01448346581858	0.0453218654352447	0.00622458318132368	0.0607474191396076	0.0352818141446396	-0.00430725719758041	0.0164248796674005	0.00237529802890757	0.00262352577238456	-0.0202027073175195	-0.0193902880382177	0	-0.0286722557688766	-0.0232839389540449	0.0201180297273931
321	-0.0687431524196032	0.0691092114324028	0.0696462527581541	-0.0581947681476667	-0.0231912618668555	-0.0540136235213686	0.00436364328777294	-0.0051821014122635	-0.06378973787533	-0.153752669871755	-0.0069923933926801	-0.061917287657697	-0.10427178392263	-0.0773866636154201	-0.0388398333162641	-0.064273655555305	0.0307305410910399	-0.00834207131739539	0.00667410708769323	-0.0151682214731714	0.0303098088140792	-0.0259754864032606	0.00373832211060687	-0.0203396842371224	0.00676135097804376	-0.0162253424291268	-0.0273989741881144	0	-0.0170272614102807	-0.0180546529118168	0.0145475352090538	0.0090316720303476	-0.0373960583474711	-0.0519504925564456	-0.0615368414758284	-0.0644713867681053	-0.0758351835049678	-0.0529490952418987	-0.0325231917055602	-0.0516720105443209	-0.0474752395881226	-0.0573677721574724	-0.0837614038543646	-0.123997641656571	-0.00118335428969107	0.0108523248290395	0.0345031760796695	-0.119993958511454	-0.0803193711142276
322	-0.178476630557667	-0.26089953965521	-0.294308229873655	-0.204169496319824	-0.224412587017515	-0.0495796814588481	-0.252974524117652	-0.00520909553431181	-0.20779291564227	-0.163010611880867	-0.00704163145194947	-0.237646112680837	-0.0131436722405502	-0.113151866280815	-0.0019821612039912	-0.132724615654582	-0.129030259743731	-0.133082727396029	-0.0807820792414151	-0.0654122651861679	-0.116370989584583	-0.0206802052375386	-0.0530904419003351	-0.0277795641070759	-0.0726576455760752	-0.10088731712117	-0.0616935690053397	-0.183888620295778	-0.0487241161524998	-0.0691374741912738	-0.0637420256753112	-0.137965355406241	-0.215390228900715	-0.140967928597667	-0.139797203927729	-0.141697218755972	-0.140173973695368	-0.127998160756583	-0.132351451484674	-0.0425596144187956	-0.122888028216958	-0.0879254538357248	-0.137201121513485	-0.0945403991537876	-0.165285547427398	-0.155262408679949	-0.100580828246815	-0.0687083359892287	-0.0640590198097555
323	0.1046567183224	0.097294243945214	0.137905215022218	0.0550812915815393	0.0335575771793217	0.0383148413957071	0.0764416954999425	-0.00523637236019114	0.0779615414697119	0.0635134057223259	-0.00709156786708842	0.119993958511454	-0.0382068942755343	0.0359786010352319	0.0503007384747989	0.118499624723235	0.0482197134979445	0.0512932943875506	0.0423592738391416	0.0230424941471543	0.0342488266558392	-0.00298953884836628	0.0205848714954038	-0.0047058910374127	0.0341913647482792	0.0585647425498821	0.0180185055026783	0.0757563744928511	0.0340864629188118	0.0372581678963604	0.0931847804920114	0.0793367422365208	0.0472794861371626	0.0216314590838671	0.0696955172472875	0.0262610511094037	0.0181983302269471	0.00528325267658314	0.0202341533639681	-0.0378619528917787	0.0088757979139682	0.0122700925918142	0	0.0437680737803645	0.0920171931451534	0.010695289116748	0.105172981331797	0.0485869327898076	0.0152238906006343
324	-0.0728680463904015	-0.055204554347096	-0.0894212400522663	-0.0466829218827076	-0.0649991030141406	-0.00516263407880668	-0.0858314358497814	-0.00526393635433697	-0.0206666368085593	-0.0155041865359653	-0.00714221760171418	-0.0420988203088069	0.0226510250368968	-0.0134617417508984	-0.038466280827796	0.0624769419553866	-0.0482197134979445	-0.0693987980198241	-0.0544513196041703	-0.0514131912763698	-0.0566402791133309	-0.0365894474322919	-0.0149794756525194	-0.0246729586954602	-0.0606246218164348	-0.0418179396833214	-0.0480092191863608	-0.0537588715993085	-0.0175798983171094	-0.026470576767363	-0.0229895182246986	-0.0432968057533238	-0.0199895606549823	-0.0115895336946652	0.0187341559987324	-0.00908271457431908	-0.00174672533494169	-0.00705055799666665	-0.00385951849217792	0.0227282510775564	0.0117131646636532	0.00270636159774318	0.0247457489648895	0.11055533253493	-0.0428058409977368	-0.0181385687361253	-0.0639760236338893	0.0147951589167472	0.0131333970292919
325	0.03590285215693	0.0299523222833513	0.0581323269604073	0.0580209118201038	0.0218720748186683	0.0390813500424709	0.078008710168572	-0.0052917920756852	0.0252017919739504	0.0946786673109661	-0.00719359605001935	0.0779615414697119	0.00446928118229684	0.0125061755052296	0.0346855579878902	-0.0370158777571135	-0.0196529379013937	0.00486027688225255	-0.0221411258772137	0.00239521072595483	0.0366173632382232	0.00619197024792095	0.0105644574434023	0.00562476372476572	0	0.00944517057151861	0.0070011954589837	0.0116473862491815	0	0.0032137146030955	0.00345764730745257	-0.00443459706786564	0.0561608453302624	0.0246723041044699	0.0457098069618498	0.0317296896181007	0.0438941935572252	0.0341963195481179	0.0214239257504678	0.00560225554866989	0.00869570696755395	0.0292963694884305	0.0262206946271384	0.0573886694246637	0.0463386645689576	0.0250843104232783	0.0351090485788554	0.0570842381176284	0.00927650437029204
326	-0.0251185849534488	-0.0428732772908127	-0.0732798816627671	-0.0285897116458864	0.00240096153753822	-0.0100050859609624	-0.0733028191311593	-0.00531994418018567	0.0485746701485572	-0.0832854834815229	-0.00724571905237292	-0.0441418932299258	-0.0214092684236795	-0.0251707383465516	-0.0114286958236229	0.00834497193218042	-0.0294366722951298	-0.042085418567027	0.0123610968235741	-0.0120338395637236	-0.0332928920912523	-0.0155524130074849	-0.0360399364831965	-0.0145281005629094	-0.0180185055026785	-0.0237823337179259	-0.0259142887654702	-0.0379312223234094	-0.0206761328384273	-0.017260406933	-0.0305405463220145	-0.0362030486639608	-0.0279588103769925	-0.0246723041044699	-0.012848142477849	-0.0366077480715337	-0.0340361838895271	-0.030077455237278	-0.0315289476086624	-0.024233819208896	-0.0204088716312072	-0.0415330959368676	-0.0379792480652164	0.122338852192244	-0.00537483613597622	-0.0187539969733215	0.0115979091512681	0.0371329790422217	-0.0243002611307528
327	-0.0489893872002733	-0.0931905933555877	-0.0380230134970967	-0.0572949046611524	-0.0399563953717581	-0.00858374369139137	-0.137698345357325	-0.00534839742339699	-0.0021574981400212	-0.149697855206623	-0.00729860291160245	-0.145478966045641	-0.0418665793927899	-0.0430712542355338	-0.0154443224274736	-0.105052776003143	-0.00947874395454384	-0.0191454475844353	-0.029927420541473	-0.00242424361150628	0.00595633792750183	-0.0094488891979323	-0.0126949194812491	-0.0491560847687462	0.0180185055026785	-0.0405211974056394	0	-0.0261111440036856	-0.0441352768258749	-0.0331888868417822	-0.0127911695377891	-0.0642313486578097	-0.0355198272485353	-0.071613168364939	-0.0130153681120704	-0.0228758043287383	-0.0612739959147977	-0.00117508826682666	-0.0645385211375711	0.00489397387886248	-0.0575916706380259	-0.0165521020287318	-0.0518593855433416	-0.201729456810394	-0.00298274491433048	-0.0089486055760144	-0.0374950195062089	-0.0822728150346981	-0.0287927759416795
328	0.0690143281819777	0.0119493580152525	-0.037390328261532	0.0122101639069312	-0.0304077481847154	-0.0435301884571349	0.0767215488586093	-0.00537715666316396	0.00431035150112224	0.0986394149847487	-0.00735226440999304	0.0560894666510436	0.00592068040972782	0.003065919621835	0.0640520214928506	0.100888994831364	-0.0339015516756813	-0.00128949082987173	-0.0101782049157562	-0.0472137374802652	-0.0410832185626013	-0.0224009366891667	-0.0312617613258408	-0.00513699759791608	-0.0410080237273771	0.00125234831646592	-0.0266037455179762	-0.0395735090645082	0.00145454571099424	0.0022471919569047	-0.0202867815551206	0.00367872885746223	0.0485210938059089	0.0273506241337111	-0.0243105895006162	0.0301839976354628	0.05606715742283	0.0203673028244338	0.0263173083173736	0.0343896343340324	0.0261754744046472	0.00693003466466968	0.0366911640701701	0.0754690309649675	-0.0736266349020536	-0.0495207680741312	-0.145906610052176	0.0183011643824043	-0.0176821895749493
329	-0.063237675404523	0.0400198911841714	-0.00611435717178255	-0.00364742045704336	-0.0181744509220976	-0.00690940830093467	0.0619153230809797	-0.00866404792977749	0.00214822853828966	0.0483083525484518	-0.0118772297362866	0.0456932276588988	0.0416245059519058	-0.0247946586132164	0.044610429766724	0.0395416202534304	-0.00990107098271142	-0.0116808596127553	-0.0102828669555841	-0.0153849188394795	0.0153508045961233	0.00161681522690538	-0.0132691934841951	0.00342759547226734	0.00464037955650221	0.00250000130208461	-0.00245398896156668	0.059652751970487	0	-0.00337268447863925	-0.00526871608682677	0.01939454730684	0.0181338302380403	0.00434216921928909	0.0125974248369629	-0.0165191887337408	0.0206666368085595	-0.0180185055026785	0.00727864111114185	-0.0450236813739551	0.0105821093305369	-0.0195264223503553	-0.0209605026153343	0.022341871504501	0.0132331385789008	-0.0174676930403908	-0.0283982616646861	0.0268386716100721	0.0302609717818094
330	-0.0358344530092163	-0.0452301746495785	-0.130513215672923	-0.047390413461625	-0.0194009612498967	-0.0491902441907714	-0.0559451560944759	-0.0537689808863178	-0.0757600458815357	-0.117094804383519	-0.0074955491419102	-0.105912087651954	-0.0275562786197048	-0.0493133135405057	-0.0667515556439375	-0.0879841397122521	-0.0184105618431798	-0.0385942775512549	-0.0341688956152497	-0.0235304974101942	-0.0460687520893286	-0.0179303907184292	-0.0190014910965992	-0.00686697977417694	-0.0155524130074849	-0.027849901197611	-0.0223611801581574	-0.0191977972781734	-0.023530497410194	-0.0239327662116282	-0.0565060677006035	-0.0568053937494395	-0.0344119975977284	-0.0397754597176778	-0.0475023339850034	-0.0377166012202443	-0.0183491386681967	-0.0437588541935647	-0.037771320838996	-0.0317486983145803	-0.049316618511678	-0.028573372444056	-0.00335008688528182	-0.11382832980113	-0.0311542114318213	-0.031322471129041	-0.056445223352207	-0.0517579938349546	-0.0584035325700554
331	-0.0597957780060341	-0.0203550186421606	0.0149127091696157	-0.0115608224010759	-0.00178253166628339	0.0116960397631911	0.0137933221323361	-0.00710735045865185	-0.00464037955650221	0.0157423101232315	-0.00755215697266132	-0.00276243269590992	-0.0525808087433925	-0.0044052934679164	0	0.0498323737478759	0.0134230203321406	0.0148150857851406	0.018543577712169	0.0105264129869875	0.0389343579754544	0.0163135754915238	-0.00309885590406633	0	0.00156617103274503	-0.00902649584597226	0.0149628726767124	-0.0450526639409432	0.0118344576470029	0.00460300007196102	0.0122223743746943	0.0711083789397704	0.0381049587981903	0.0284463625117088	-0.000772499072791977	0.000640409884199222	0.0584435958700746	0.00671758251321597	0.0505817442246363	0.00254345198583028	0.0109977542095414	-0.0204985215483411	0	-0.00864870255853178	-0.0521551334411621	0.0127285643773805	0.0137010268136208	0.0275066457898339	0.00305343748689024
332	-0.0538911804283457	-0.00764529717795126	-0.00552296881977643	0.0115608224010759	-0.000892458783019912	0.0016597514183645	0.0116732843047247	0.0322835053511263	0.0115608224010759	-0.0211749971364585	-0.00455882352434678	0.0218886987894371	0	-0.0348154196853647	0.0239642804387286	0.0566953436765452	-0.015113637810048	-0.0188939493599616	0.00523561405394513	-0.00524935588614373	-0.0203210023384806	-0.013029500290334	-0.00685147494910199	-0.069546734696901	0.0216726748988962	0.0115905998149102	-0.00496278934212913	-0.0157922464544198	-0.00294551022975686	-0.0350503168795551	-0.0509736616718741	0	0.0198129525947102	0.0130606993702469	-0.000773096288988473	0.0108246838560109	0.0332827285119479	0.0370412716803488	0.0228086962073171	0.0349453194898102	0.0139645403503723	0.0190481949706944	0.0232182901020073	0.00541419839087265	-0.00296052847814021	-0.00654934801142248	0.0326877351295738	-0.0143138423052704	-0.0246926125903713
333	0.0375613890900013	0.0501414416973254	-0.0024259239067681	0.0400554172500596	0.0115402967388665	-0.0111174018865761	0.0124941558021625	-0.00832182333749221	0.0114286958236229	0.0100658999347152	-0.00764452971853724	0	0.00733499621156541	0.0147478566345556	-0.00364963908754956	-0.00526317004427446	0.0267127736534001	0.0530628449752117	0.0206725708047197	0.0259754864032606	0.04557061843076	0.0194811355718225	0.0198026272961798	0.0110193952496105	0.0167050202000028	0.015248071795162	0.0197050710793325	0.0304311172025398	0.014641549992948	0.0106446895114143	0.0537307629496993	0.0233928795747058	0.00617603610056472	0.00345423486808771	0.0191503362905951	-0.00317158527829342	-0.00954914417985364	-0.0023487973217553	-0.00624026986008452	0.0170251376119523	-0.00773399059973623	-0.00436364328777317	-0.00988475923254217	0.0128757143600451	0.0386123404048249	0.0323260470171491	0.0788876056486134	0.0207530145862913	-0.00104220957844392
334	-0.0286823074488716	0.0130531222445791	0.0202651619945278	-0.00368777307918489	-0.00530974698823039	-0.00504344022258829	0.0170458672729885	-0.0182717662359555	-0.0114286958236229	-0.0481355248715474	-0.00770341902318794	-0.0260467089381009	0.0216875970147781	0.0494334578551738	-0.0334603705636818	0.0438780061720543	-0.00330033302865695	-0.00129282500230543	-0.00256082086167386	0	0.0125538483853767	-0.00645163528148851	-0.000612932903038654	-0.00457666702741166	0.0149479614358732	-0.00126182982042211	-0.00488998529419171	-0.00455166921471895	0	0.00703402665737984	-0.0088496152769828	0.00576370471674981	0.0122388065150547	-0.0112701669710398	0.0269477384097678	-0.00573432600309509	-0.0270140684112561	-0.0106383982050557	-0.00864445461634089	-0.0194811355718225	-0.00936044275956394	-0.00731532157637305	-0.00664454271866832	-0.0413551856819137	-0.000951323997544051	0.00910356574049365	-0.0116727303996522	0.0377878711877435	-0.0168247922499805
335	-0.0283918958647118	-0.085702304934641	-0.018878199220179	-0.0325435477324714	-0.0491007714090776	-0.0147144703540025	-0.0986019768045394	0.00988010859970712	-0.0185620178600596	-0.0383157064655708	-0.00776322267848784	-0.0779615414697119	-0.00837826564599764	-0.0032206147000422	-0.0190845486924107	-0.0571584138399488	-0.0456545893584639	-0.0586053165787637	-0.0717439048588413	-0.0207261305171169	-0.0419032310673662	-0.013029500290334	-0.0160695670568973	-0.0175849047754406	-0.0164551207264445	-0.0178348676360343	-0.0148150857851408	-0.0343421219065543	-0.0116960397631911	-0.0164903618994154	-0.0472080829867805	-0.0482730565133345	-0.0345484218084682	-0.0382098902923302	-0.0445524793385825	-0.0404227132212789	-0.0516969038144266	-0.0258816733725618	-0.039441732051297	-0.0232182901020073	-0.0189879122446912	-0.0103321952372053	-0.0281708769666964	0.0645385211375711	-0.0242445847972244	-0.0182907683669891	-0.0493057609841538	-0.0301151992760835	-0.0138816964861559
336	-0.0148886124937504	-0.0118438020877614	-0.0548375186431356	-0.00127307464679838	-0.00373483160565335	-0.0819449338510876	-0.0466680650836793	-0.0112995552539334	-0.0528969461220852	-0.0517133742088927	-0.00782396214629566	-0.0398214941866715	0.00956945101615059	-0.00107584733346311	-0.037295784743697	-0.00401875959491749	-0.0245196171743187	-0.0292296383149384	-0.00829880281469508	-0.0158314652166807	-0.0211043985738426	-0.0148640226321493	-0.0119086333693232	-0.00280505092760874	-0.0447260357486365	-0.00903815061506208	-0.0125158079318304	-0.038503312378682	-0.0223057575142982	-0.00954661188357964	0.00580721724920297	-0.0207198149736167	-0.0260445228614414	-0.0425596144187956	-0.0442060925044956	-0.0518887722761381	-0.0274790747945191	-0.0525778160799071	0.0106166779146113	-0.0640911939102504	-0.0592278342003334	-0.0659242483710938	-0.0420131798904082	-0.00731838080767977	0.00178614969951596	-0.0161815828512419	-0.00512744299354617	-0.0205927482767643	-0.0934838914952474
337	0.0269414891003872	0.0366512757920292	0.0116449641968801	-0.00510856794272208	0.0018691594227036	0.0733562752732424	0.0236062463781508	-0.0143063956512379	-0.00992563979997008	-0.0319056494674235	-0.00788565956544574	-0.0109977542095414	-0.0425596144187956	0.0128344007715411	-0.00200200267067285	0.0522994994028485	-0.0106952891167478	-0.00708720188305501	-0.00278164296187677	-0.00533334597536239	-0.014084739881739	-0.00667782114260551	-0.00379027617378069	-0.0246457972068277	-0.0207178725037471	-0.0262827217991948	-0.0177895415634985	-0.00689318337531386	-0.052481178114641	-0.0230452891178841	-0.0063897980987706	-0.0236771185268299	0.00107642636873839	-0.0248816663767366	-0.00647775544468887	-0.0105671994236491	-0.00654180150394001	-0.0148918258665232	-0.0423124087247428	-0.0752094454855174	-0.00169635324817863	-0.0453886658140277	-0.0229063662089075	0.0228225673436451	0.0120939956707797	-0.00163265342388508	0.0105279961735465	-0.0117725362252674	0.00353565483230778
338	0.0468092764054928	0.0687886648291047	0.0518177588580628	0.0339869086814093	0.0438426378641763	-0.0440858929731291	0.0536764545251351	-0.0322136199836549	-0.0150756624054471	-0.0105578212741873	-0.00794833777865667	0.0463045680416863	0.0135720775455432	-0.0636179389814195	0.0296171697036463	-0.0205927482767643	0.0212773984472849	0.0280523303481	0.0110804457765719	0.00267022855587884	0.02590274325927	0.00667782114260551	-0.0243445718977378	-0.011583141089631	0.00961545869944191	-0.00802143338457517	-0.00256739550524565	0.00492854620114924	-0.0175863845020758	-0.0210795157910542	0.02531780798429	0.0162605208717803	-0.00864403005162107	-0.0455975914388729	-0.0628610769521307	-0.0149842261297444	-0.0138181832210038	-0.0529082207783493	-0.0214140945038164	-0.0204585800910997	-0.020583917143487	-0.042343328054808	-0.0309622256039668	-0.0979804083602041	0.0352736931521092	0.00813674139306153	0.0782457619968344	-0.036172731393725	-0.0190029471256152
339	0.00392227281233781	0.00570208244890802	-0.0197751457088415	-0.0174785972739597	0.0133157759757725	0.037740327982847	-0.0295789029460747	-0.0837698830654587	-0.0101782049157562	-0.0786976658705409	-0.0064044726609036	-0.0447260357486365	-0.0425596144187956	-0.0451727060080032	-0.0336332393585363	-0.015727716068195	-0.00527705710084381	-0.0237939846655228	-0.0138698478641504	-0.00267022855587884	-0.0111189470750332	-0.00835426746985779	-0.0176648361798049	-0.0538514948105888	-0.00479617226349305	-0.0285928259938433	-0.0181587350118713	-0.0319707548764709	-0.0244910200082959	-0.0305367238600813	-0.0114286958236232	-0.00497513464011412	-0.108198082086187	-0.0573970773255681	-0.0791780297121827	-0.0577083176206465	-0.12827343972756	-0.0876368069931304	-0.0764416954999425	-0.112384249537134	-0.0963505821870574	-0.0885854368140782	-0.107459152314748	-0.111159094869989	-0.0566579520397612	-0.0779177384954828	-0.0586895832029675	-0.0648114096643022	-0.0876656131922267
340	-0.133023133401383	-0.142608919387087	-0.102871984938945	-0.0936742390883709	-0.106929451064973	-0.0901729351083591	-0.101228278372916	-0.0826080233313597	-0.0232869513787908	-0.0293840796132714	-0.00806370589967487	-0.0601318410446239	-0.0154642256975817	-0.0473102171773934	-0.0348039221946921	-0.182057390896236	-0.0637158143861076	-0.07498000185799	-0.039891329027302	-0.035377839081651	-0.0792277591448189	-0.0376112707457834	-0.0507723253734236	-0.0207046733616911	-0.00481928643594887	-0.0337110573423118	-0.0427872752052088	-0.0802965469946102	-0.00331126130365589	-0.0381876552101676	-0.0659187836065294	-0.0368295592790924	0.00181214184292644	0.017039815909011	0.0511060109334962	0.0106061600294112	0.0291447263261637	0.0266682470821613	0.0258316946135242	0.0217873541849074	0.00570886422032002	0.0261208880756361	0.0357672238586313	-0.00634117533844725	-0.041627405835456	-0.0136716572702147	-0.0676733199429425	0.0215991118034617	0.0142952401868266
341	-0.0581632226519715	-0.142470525309057	-0.0670530066691248	-0.160162258625245	-0.0785717586463615	-0.0460074656877407	-0.158551337460043	-0.119322004850971	-0.0427872752052088	-0.0631341948976329	-0.00812925820511246	-0.0550913822461609	-0.0492448129610781	-0.141191535184753	-0.0734671518818726	-0.0256835947346952	-0.00565505748334516	-0.0138357318526501	-0.014641549992948	-0.00277392688272537	-0.0229543360690845	0.00347826437632492	-0.0217628806713659	-0.0200746308129793	-0.0787016856139124	-0.203691125387394	-0.022100347000666	-0.0484601856150437	-0.0285974071501729	-0.0299749962207949	0.00916596701408023	-0.0328760706129447	-0.0244361578494559	-0.0300129708303913	-0.0681035873020672	-0.0106061600294112	-0.0457886611656755	-0.0502166196699902	-0.0399495761593092	-0.0384451519097015	-0.0269247033705926	-0.0261208880756361	-0.0329700192375699	-0.0932766254685609	-0.0283952595496952	0.0026607554500262	-0.0170998466798582	-0.0318406058556586	-0.0394788109737871
342	0.0217353538431793	0.0542661866509557	0.100656779385221	0.0506437328187548	-0.059033531584193	0.0339015516756813	0.0522994994028485	0.174036505259848	0.0135687292060689	0.0103514953197137	-0.00819588504075286	0.0483686678512842	0.00272479732618502	0.0420229897748479	0.0734671518818726	-0.0398062504004197	0.0131457292125028	0.0774195989797708	0.031933047103009	-0.0111733005981252	0.0149801149643811	0.0424872738393163	0.0196773741803447	0.0127255163715057	0.032565002678159	0.0173615471959008	0.0248288616538699	0.025086834429735	-0.015477523068913	0.0164612770540717	-0.0116244808522876	0.0276879915311667	0.026245021773482	0.0118984637916149	0.0263173083173736	0.000761324741759495	0.0234979712673042	0.0114636333727574	0.0271171360894247	0.0111359725404863	0.0269247033705926	0.0168701283034851	-0.0112360732669259	0.0490561569891939	0.0277121994138483	0.00574079739595135	0.0531759031536678	-0.0133236611984706	0.0120081496283966
343	-0.0247558523639944	-0.0171561769997246	-0.0429678676721208	-0.0139862419747399	-0.0239327662116282	-0.0325761704346124	-0.0179953442190786	0.0936449004852635	-0.0554158391415696	-0.0158429973133889	-0.00826361304554868	-0.0256205303253478	-0.0192313619278874	-0.0096485931158321	0.00623054975063608	-0.0414567136783461	0.020314641351179	-0.0290718148219771	0.011363758650315	-0.0028129413766147	0.0429090259815204	-0.0635406830371488	0.0192976353721428	0.0392612408235538	0.023334392061773	0.0221285625107339	0.0162165715892453	0.0255711542677881	0.00518583703236541	0.0148551009909244	0.0237165266173163	0.0370176279441647	0.0137603128402168	0.00963089306096121	0.0211113852537372	0.00833653937576662	0.0532040360634642	0.00757005886054518	-0.00277136436038328	0.00552182518430788	0	-0.0244602975701607	-0.0142249909313472	0.00398142529918522	0.0385371861273525	0.0405577588204746	0.0336491475248168	0.00148920355146775	0.0339015516756813
344	0.00774863971676121	0.0737175758965676	0.0101404925105535	0.047373258007477	0.0538850884949795	0.0351369912962864	0.0530427359844809	-0.0969782369050216	0.0472967147030654	0.0125856654430825	-0.00833246974634672	0.0390210658628301	0.0110345947237092	0.0205627532965105	0.044541775622787	0.0465200156348928	0.0127158843253026	0.0102715503218296	0.0140254753545044	0.0028129413766147	0.0256008212558494	0.00353982670512409	0.0355384365044076	0.012084739215072	0.00983614487671303	0.00503779402995708	-0.0271755853789648	0.0152508402524671	0.02385121582218	0.0119921490452639	0.0119475734211179	0.00624611649695295	0.000594000611465972	0.0116465053863237	0.0126355471715396	0.0157247717843507	0.00516797015844261	0.0208962827264125	0.0101243386656424	0.00877198607283702	-0.0406638792538967	0.0263173083173733	0.0198588086496032	0.0209706243143049	0.000492975114740446	-0.00423729447551491	-0.01178216869826	0.0118344576470029	0.0165293019512105
345	-0.10098663780913	-0.101420178445903	-0.102046047350073	-0.0615578929994336	-0.0689928714869517	-0.0239416158866241	-0.107686575405374	0.0801711185886405	-0.0645385211375713	-0.105420936793158	-0.00840248359518836	-0.0424872738393163	-0.0520877763909886	-0.051507557145932	-0.00595830958363064	-0.062520356981334	-0.0108893997992681	-0.00292397869143501	-0.0168543315549821	-0.0198588086496032	-0.0307271598348406	-0.0232360766808482	-0.0152674721307884	-0.0161456585013871	-0.046753088704355	-0.0254466656611643	-0.0194721034128202	-0.037449310041616	-0.0325092785652945	-0.0282087206345092	-0.00894727114043681	-0.065618389996922	-0.0499190671739673	-0.0731367839906265	-0.0534196980239816	-0.0393990351438274	-0.0728201419692933	-0.0656223184750493	-0.0401735479085534	-0.027671937203321	-0.0996674851732806	-0.0553048451906257	-0.0728123554749676	-0.049179344948814	-0.0514057059176327	-0.0676289249240565	-0.0560609770283866	-0.0559480739325331	-0.0530868976850085
346	0.0949651142384442	0.0912160082716618	0.0333857332323326	0.054067221270276	0.0356564512193596	0.0175272257089603	0.0415888237192492	-0.0170944333593002	-0.050530808647216	-0.00120918999013897	-0.00847368400851556	0.0290867383018341	0.00576370471675003	0.0378461424901146	0.00991088389945416	0.0352149062910665	0.00364299127850098	0.00292397869143501	0.0224099013995842	0.0142249909313472	0.0431101236537286	0.00900096085897628	0.0296562095828881	0.0241217725713958	0.0169495583137733	0.023770219333912	0.00839165763624838	0.0352848070320428	0.0121004069340873	0.0268833393934407	0.0277713563860726	-0.022865824737003	0.0216124497428303	-0.00226757466778071	0.0334915023063007	0.0281923433342657	0.0702394953758017	0.0492407161031632	0.030049209242911	0.0287630447856553	0.0130153681120704	0.0058651194523982	0.0224057169752667	0.0094915966815714	0.0443164008163386	0.0135381129060708	0.0593149364148369	0.00928799246647061	0.0339902002285521
347	-0.0213655391198553	-0.0662493855412007	-0.0529133661126036	-0.0508976465089968	-0.0274931405801988	-0.0313751225677539	0.0284993381291172	-0.119744205141607	-0.0500104205746612	-0.0643368879077322	-0.00854610140837364	-0.0662262852512909	-0.0262023723940241	-0.047896478343616	-0.0159049078396645	-0.0316370849431826	-0.0446170654888067	-0.0493742763355722	-0.0309448038494216	-0.0257524961024147	-0.0698974396173782	-0.0290929609416648	-0.047881486233214	-0.00897761640709804	-0.0394224141658319	-0.0272125635248848	-0.0397779714569191	-0.0465716085666728	-0.0261111440036856	-0.0378423531831602	-0.079411593736527	-0.0331980694095957	-0.0386100261114013	-0.051233555446704	-0.0468250331757663	-0.00905666567779706	-0.048305785375752	-0.0374804864846978	-0.00649654257039822	-0.0321357292642945	-0.0108343421657102	-0.0357180826020793	-0.0269477384097678	-0.0122201113347755	-0.0659955715311176	-0.0323416937543217	-0.0330261177201203	-0.0313014600036494	-0.0353208724142569
348	0.00395865922728555	0.033231616512527	0.0160838068335112	-0.0127390257774298	0.00232018665569766	0.0105681300617921	0.0214790316771238	-0.0160288382758988	0.00956945101615059	-0.00193735934022587	-0.00861976726576041	0.0160861377516244	0.0305034542934148	0	0.0139305735359467	0.0606246218164348	0.0427972287718208	0.0420482362434995	0.0309448038494216	0.022923639901937	0.0435332478756307	0.0415597297067949	0.047881486233214	0.0315608049122171	0.0309835455199674	0.0272125635248848	0.0508584172334909	0.129693162025756	0.0226687998127129	0.0510177743417242	0.0407967576087471	0.0318365988112748	0.0157483569681389	0.0317486983145803	0.0264916154469765	0.0298752614338293	0.0573090616257108	0.0276727881016781	0.0239201837176521	0.0044943895878391	-0.013158084577511	0.0120483385161745	0.0210217951422207	-0.00685403642779225	0.0990308756320575	0.0439282761393249	0.0406754636386095	0.00633916544373569	0.00795760167331405
349	0.0542520385327343	0.0814008499439596	0.0791466948702979	0.00638979809877105	0.0585093741920932	0.00393443130483462	0.0148886124937508	0.0124890115707748	0.00316957476127899	0.00580085416527076	-0.00869471414622502	0.0701742065327826	0.0142047842983171	0.00431966114451643	0.0234385729720175	0.0265355536259657	-0.00914919465358799	0.0116960397631911	0.00552487593196971	0.00564973254211898	0.0210759721201832	-0.00532388125275007	-0.0209981468397737	0.00290838789595727	0.0117945764928369	0.00167644632725228	0.0271755853789648	0.00992071628674784	0.00515908281002742	0.0142952401868266	0.0162214431070238	0.00407886357482101	-0.00125078190165251	-0.00813485020627569	0.0285339192651111	-0.00738555794338813	-0.0167854166920138	-0.00684673652211742	-0.0551283901714932	-0.0146812348948324	0	0.00795232819049496	-0.0119582889888736	-0.0166439348395115	0.00813077416739993	-0.0210439823057373	-0.0406754636386095	0.00629923342798722	0.0144264797102234
350	-0.0355517762654247	-0.0638872674512512	-0.022155991897209	-0.0356601803988843	-0.03673200926873	-0.00524935588614373	-0.0325435477324714	-0.0453386805890617	-0.0159493014076779	0.00256739550524543	-0.00877097575787067	-0.0302036382027449	0.00140944350323369	-0.0321195494221127	0.0415938972988372	0.0162341227618834	-0.0166824999599362	-0.0324991673929544	-0.0110804457765719	-0.0113315660095501	-0.00425080342519468	-0.0107335556431087	-0.0173917427118688	-0.013645435896914	-0.0237299270421096	0.00334448472284743	0	-0.0119167249334629	-0.0155577900309261	-0.0274706613453906	-0.0333263195125606	-0.0261183231411124	-0.00564795978950405	-0.00820156911341785	0.00181323712418058	-0.0066939632627987	-0.0317486983145798	-0.032586281198026	-0.0654995976171215	-0.0382655380789534	-0.024582243405336	-0.0019821612039912	0.00300300525976938	-0.0428637044317826	-0.00318066425907126	-0.0242741481226418	-0.00152741743457607	-0.0110498361865852	0.0103627870355463
351	0.00472814119594611	0.0424872738393165	-0.0110588880492322	-0.00330578813449955	-0.0114026320978118	-0.0139121157377242	-0.00382409643840331	0.00185356864932307	-0.0032206147000422	-0.0168071183163812	-0.00884858700190994	0.0302036382027449	0.0139862419747399	0.0103321952372053	-0.0435262650498911	-0.00161160389434145	0.0037313476128582	-0.00150262988453487	0.0110804457765719	0.0085106896679088	-0.010347995995958	0.00716848947861259	0.0033681406041226	0.00684599250799023	-0.0207979766944821	-0.00167084416481766	0.0106667678041952	-0.0171288822629672	0.00347826437632492	-0.00132714020806279	-0.0055607186846971	0.00416956823672487	-0.0133039656263629	0.00936775000360024	-0.0145987994211523	-0.00673907454984546	-0.0238025518227545	-0.0183053260983632	-0.0558922474412533	-0.0324352757531541	-0.00909097170125195	-0.0119761910467155	0.0104400649966834	0.0130531222445793	0.00824877773632338	-0.0229787367279037	-0.0178906684225253	-0.0257248912384358	0.00257400399517316
352	0.10106313044528	0.0898498295167118	0.0634310300066403	0.0780029313416162	0.0867246386364107	0.0295782324821237	0.0832794325825708	0.0291991546922621	0.0286188053056526	0.0439981706823516	-0.0089275840259182	0.0420774045103718	0.0260467089381009	0.0542990515715345	0.0267191467335097	0.0745686954975082	0.0683719462884858	0.0808520966290949	0.0794067776044105	0.0387860250351566	0.0832381266230002	0.0333656938438003	0.0536778062728773	0.0221695826655823	0.0561849882788046	0.0441608957857698	0.0415644244212505	0.0809803542495002	0.0324537448497384	0.0642894861468681	0.0780389858066335	0.0460786119640757	0.0618243820083388	0.051118453929023	0.0227179238596569	0.028880200427059	0.0588011717498329	0.0455337682260373	0.0320198112347714	0.02531780798429	0.0446502737377388	0.0335668236390831	0.0392777761222831	0.0270094599074915	0.0640941096051844	0.045441290152195	0.0653551810441266	0.033630070745549	0.0228726616659913
353	-0.0598981415810691	-0.0774478516243375	-0.0210945321843536	-0.0358573098908528	-0.0473716124302537	0.0103093696588612	-0.0643035311235653	-0.0478912877044149	-0.0253981906056104	-0.0349130984598807	-0.0071999001958345	-0.0570651954758634	0.00270270434788511	-0.0210830015630044	-0.0286552557603761	-0.0777997160789548	0.00347222571074912	0.00415225510076733	-0.0102302682508149	0.0108109161042156	0.0127891561163214	0.00859850525523176	0.0164352624859125	0.0123165934055871	0.00330578813449955	0.0142973047008244	-0.00510205188389534	0.0349943626500999	0.0265355536259657	0.017284380913241	0.017609088915588	0.013158084577511	0.000599340743143273	-0.00778214044205505	0.00179533261867437	0.0108893997992685	0.0218237159396177	0.00764529717795126	-0.0021030501967787	-0.00716848947861237	-0.00877198607283702	-0.00975617494536474	-0.0172666160209316	-0.00280899061105511	0.0148543065128646	0.0277174650341947	0.0346689927831023	-0.00631913635147829	0.00250941160542562
354	-0.108566380551459	-0.0679955992369914	-0.0673586539977791	-0.117783035656383	-0.10328011351239	-0.148291808207643	-0.116843627414448	-0.094932892495567	-0.0326826474303585	-0.0997775078126653	-0.00907339124305584	-0.146073766401614	-0.0655286647892825	-0.138413420221831	-0.033500669730044	-0.133069178611209	-0.0424842649857649	-0.0437613931958132	-0.0393235462039143	-0.0467760647977309	-0.0511389614911875	-0.0455420204469159	-0.0396471363471309	-0.0571584138399488	-0.052509945271964	-0.0501317577100404	-0.0285363072649345	-0.0702865327281721	-0.0607269183742449	-0.0592485800122731	-0.0413852161628547	-0.0495747856298498	-0.0928566314025421	-0.138646493291293	-0.109854905245666	-0.0804037836839591	-0.0993819502854922	-0.0891600522228129	-0.166862715415621	-0.178014299596374	-0.149389638055982	-0.172953806790354	-0.177399004505559	-0.135341347869762	-0.0699839776946822	-0.058559955765237	-0.0461043908174492	-0.130141175793929	-0.131028262406404
355	-0.0110702237542473	-0.0177466946813354	-0.0993724738132036	-0.0216614967811792	-0.0123002780816517	-0.0660762579915923	0.00701757265864655	0.0266136485180899	-0.0303564624805939	-0.00285918708004518	-0.00915647207176451	0	0.021383566025323	-0.0147907380013965	0.0178753518269632	-0.0453764043380525	-0.00908271457431908	0.00718910357246938	0.0132804076678943	0.0167601688574652	0.00171320925919227	0.0230302472746993	0.00909097170125239	0.0343002757638984	-0.0017406444777841	0.0245712607305053	0.0310905870700311	0.0436916594980485	0.013817145553142	0.0116205310230186	-0.00824989947214183	-0.00412939334201123	0.0111148578062963	0.0389741344317751	-0.023292192235461	-0.14635640810044	0.0180685944104999	-0.033872840382092	0.0497373581782075	-0.00286944242795295	0.0277445286336551	-0.014084739881739	-0.00521287018853323	0.0456412809562039	0.0270307599594579	0.0176093521521419	0.024469615873254	-0.0386432625814392	-0.031933047103009
356	0.0992659144579751	0.104464859529882	0.064130322164063	0.0550271906249795	0.0635324459066351	0.0503397024526064	0.084443981484384	0.0376655028864747	0.0369790032410873	0.0744658179260145	-0.00924108843660099	0.0380998462322704	0.0373745921967488	0.076470363991838	0.127360818929618	0.0472231269312171	0.0376051471783154	0.0420819454343133	0.0311713549029395	0.0273241042745542	0.0132632449303651	0.034426807750088	0.0299290087770938	0.0507150925790167	0.0308772385644394	0.0160517090105079	0.0202027073175195	0.0382909129933147	0.037041271680349	0.0315882233082179	0.0239707472590904	0.0352339969094602	0.0930615250903131	0.118467826479556	0.0567598827065461	0.0741726698537413	0.0832163060210784	0.096796819880951	0.120278276297029	0.20458153345415	0.17941518148674	0.179164490241188	0.184062201271739	0.207639364778244	-0.00121988426228636	0.034314879197697	0.032557723483432	0.115069329784787	0.0955783122633653
357	0.0334534602575363	0.023117809115305	0.0365082417106497	0.0322882763776366	0.0770900817195712	0.0238817320033871	0.0241281546118235	0.0249772830861972	0.0420094080775431	0.00199137138492489	-0.00932728330562393	0.0438827262590926	0.0347164369577699	0.0272331504583589	0.0374193316073499	0.13283927124495	-0.00882618262827228	-0.0152252075970656	-0.0102828669555841	0	0.0243629603704751	0.00842464965925149	0.0272294050628545	0.023530497410194	0.00337268447863925	0.0173642879093361	0.00747201483870108	-0.00808266636467758	0.0180185055026785	0.00619964787952565	0.0528807108403826	-0.0311046035674489	0.0525070125099325	0.0769204740076668	0.0808614951695015	0.104519118889635	0.114821324162055	0.0903937140245072	0.0863990874450251	0.130452888397435	0.0565807464447616	0.0705726506464699	0.0494800572633696	-0.0100503358535011	0.0272422595857043	0.0061947100752846	-0.00867259597213188	0.0116377040802096	0.0290641329439114
358	-0.0444333002938806	-0.0410190194445454	-0.0475046137874355	-0.0322882763776366	-0.0129871955268115	0.0312185061651404	-0.022843632919467	-0.0327898228229908	-0.0159493014076779	-0.03784235318316	-0.00941510126513379	-0.0180510316455684	-0.00262812240626964	0.0265111255483317	0.024733330031693	-0.0146463155172394	-0.0527875046020523	-0.0648175000764708	-0.0585273394472903	-0.0328796741191564	-0.0587306038746829	-0.0272125635248848	-0.0436750635026617	-0.0392207131532816	-0.0429988852363139	-0.033415996919844	-0.0482940093589561	-0.0499179414402002	-0.0263173083173736	-0.0429358877051449	-0.0615839859686842	-0.0349441563860211	-0.0501401474996661	-0.0617027890367803	-0.0125787822068597	-0.0465200156348931	-0.0563611245810507	-0.0187460428210553	-0.059482348568717	-0.0441248049089378	-0.0670301623191027	-0.0510025544523727	-0.00414651596184856	-0.0373033605299691	-0.0413789424600211	-0.0363839817710452	-0.075557138055621	0.0115038244814847	-0.0039138993211365
359	0.0509110557385695	0.065154095179786	0.0420066088193463	0.0716376151661842	0.0363676441708751	0.163197755512159	0.0561594840387234	0.112978483937639	0.132324877296182	0.101427170352771	-0.00950458859657788	0.0375379193190652	0.0374478875654978	0.063356863953308	-0.00489796897554706	0.0604317391849178	-0.00187090793581168	-0.00896866998276047	-0.0137933221323359	0.00278164296187677	-0.00420463128203208	0.00858374369139137	0.00888894741724622	0.000929800159966909	0.0122272265695602	-0.00324149392417095	0.00519481687710388	0.00189393996007103	0.00829880281469508	0.0216983624610791	-0.00350263055120204	0.0169256508833429	0.0382655380789534	0.0707891715927378	0.0931707895371634	0.0967521411212262	0.0489893872002733	0.0538373626323256	0.0785487030708962	0.146603474191875	0.111225635110225	0.116921338058902	0.0682539096945958	0.158447743889057	0.00970208580645071	0.0319631080810518	-0.00607904607638243	0.0525180342834464	0.108883713665143
360	0.00483092726966561	0	0.0767096980200357	-0.024411301679681	-0.00315623618143768	-0.0894983218178012	-0.00243013485329158	-0.0858975253349681	-0.119545150649783	-0.032893541124178	-0.00959579335788607	0.00350263055120181	-0.0440485715968495	-0.0561157026967483	-0.0265355536259657	-0.0313505298840759	-0.00187441479435035	-0.00150262988453487	-0.00836824967051664	-0.00278164296187677	-0.0212925006514517	-0.0120379785594789	-0.0114432272223426	-0.0244602975701609	-0.0210534091978325	-0.0163669774642055	-0.0156661167443994	-0.0239360398287296	-0.0234124406247431	-0.0229895182246986	-0.0153214546944338	-0.0197746556594176	-0.0573591968945331	-0.0654099224730014	-0.103166329368843	-0.0494748365444244	-0.0394711713792972	-0.0436996943478705	-0.0267958615844464	-0.0206192872027358	-0.0461620417631625	-0.0604091277955601	-0.0195956629450502	-0.0718733343523055	-0.0408219945202548	-0.0527634882278529	-0.0484091392076871	-0.0574320490858755	-0.124694319691785
361	0.0214549350012594	0.00766287274556898	0.00156985903511986	-0.0099338565242908	0.00210526393546262	-0.0310206936574566	0.0192777054259032	-0.0488855885695234	-0.0224728558520586	-0.00386598419646589	-0.00968876546953368	0.0190481949706947	0.013158084577511	-0.0218827112495077	0.00502934840500213	0.0204892904524714	0	0	0	0.00555556984460215	0.0237473502096961	0.0120379785594789	0.0189999382449035	0.0198026272961798	0.00530505222969335	0.0065789710980424	0.0130720815673528	0.00386847677792002	0.00337838159162707	0.00643917228102087	0.00414815409630842	-0.00428878427221746	0.0161342011953791	0.012793351459909	-0.00641321483471291	0.0202329869499271	-0.00534284441049548	-0.0101376682844552	-0.032531207705496	-0.0095148196413386	-0.00394477829101647	0.0342067554015362	0.0476587290119603	-0.0169701042184616	0.0134783614998106	0.00790885722839718	0.0044699946714517	-0.024938948347252	0.0131928034845634
362	-0.00393856357892819	-0.032586281198026	0.0863575685322111	0	0.0187505493453757	-0.0235631137281409	-0.0144233269611052	0.0237634944521856	-0.0263173083173733	-0.0103829615450546	-0.00978355680565546	-0.0402504026212975	0.0283524145908673	0.00294551022975686	-0.0202709643736192	-0.0173096375350918	0.00374532273016204	-0.00301205046999176	0.00279720462106137	-0.00277392688272537	0.00105023639970225	0.00170794234515625	0.00563029325939279	0.0166670524852117	-0.00707967558806177	-0.00493016610785846	0	-0.00775197680431772	0.011735256218421	-0.00902649584597226	-0.00831358707537166	-0.00430725719758041	0.0106133071716488	0.0220019351934857	0.00641321483471291	-0.00520640819057405	0.0293276150945201	0.0237335843320947	-0.0100705785635964	-0.0183314346963099	-0.00396040121609698	0.00529568757471011	-0.0332511451486881	-0.0160200591841835	-0.00774768679082616	-0.0013911432802316	-0.0254893618955272	0.0183491386681964	0.00783293822118702
363	0.0432499837938165	0.024923408452457	-0.000359776942179035	0.0181373479771185	0.0254725947658079	-0.0510718676604398	0.051898438127651	-0.0177694705119753	0	-0.0277795641070755	-0.00988022129056243	0.0194524259268154	-0.0244385152697308	0.00146950797935985	0.0563996884621247	0.0157483569681394	0	-0.00302115033417616	-0.00279720462106137	-0.00557104504945527	-0.00878585865929615	-0.0206903932574463	-0.015085138353911	-0.0251059211310762	-0.014311514393256	-0.0199673855138687	-0.0104439591610832	-0.0107580499665505	-0.011735256218421	-0.0183011643824043	-0.0223102410049645	-0.0277187695218282	-0.0117995469311549	-0.0125131976847839	-0.0343740298323563	-0.0287463061568332	-0.0174931574475172	-0.0128757143600455	-0.0371176629565024	-0.0560707416372335	-0.0240975515790605	-0.0431721718652085	-0.0575409546808479	-0.0289875368732524	-0.0169685518464755	-0.0126081520763135	-0.00655740054615928	-0.0251059211310762	-0.0196986014976877
364	-0.0872175413033176	-0.084218079084017	-0.081302947285824	-0.0332256476283204	-0.0558573313925241	-0.0299647887019368	-0.0628541167886265	-0.0385834660391564	-0.0270286723879194	-0.0299545881332546	-0.00997881500103959	-0.0688677854901658	-0.0617645942548462	-0.0313224711290412	-0.00161420535454115	-0.0612107310448966	-0.0303628637301179	-0.0480340204661081	-0.0169495583137733	-0.00279720462106137	-0.109565918125838	-0.0158036651731253	-0.0493286245026674	-0.053178309083322	-0.0255488348999529	-0.0394224141658319	-0.0429020215442095	-0.0734274685548173	-0.032565002678159	-0.0280954934530351	-0.046171644267496	-0.0407603593388741	-0.0455313848079535	-0.0428790230592337	-0.0297384024896865	-0.0367372300967013	-0.0631277520345535	-0.0716189639824862	-0.0440221375314072	-0.0282003021458244	-0.0205346024417077	-0.0166824999599362	0.0258342035547636	0.00127795544549203	-0.0598782101054818	0	-0.045079950270039	-0.0309835455199674	-0.0517122010473106
365	-0.0178910534563381	-0.0134795638282403	-0.00665755347205677	0.0701183640086858	0.0231345754016568	-0.0122419279412651	-0.0272969802056706	-0.0336873959836754	-0.00687287928776215	-0.0315926590369484	-0.0100793962748262	-0.0266175409999558	-0.0041637811717794	-0.0245411089161174	0	-0.0705365397861246	0.0190845486924107	0.0110498361865852	0.02531780798429	0.011142176553242	-0.00751140119920946	0.0244767464265541	-0.00600602406021178	-0.0271783210539445	0.00736651581676262	0.00174672533494191	0.0136056520557788	-0.00743497848751806	-0.02290849079687	0.00271002875886528	0.0351353581246099	-0.00463321292148811	0.0121785044779594	-0.0368139731227162	0.0456787306332047	0.00950878796902721	0.0149256502166755	0.0357045141730996	-0.0380359048877752	-0.04884313167388	-0.0380595618243451	-0.0380998462322704	-0.0651651156171871	0.053572130906173	-0.0391521519109244	-0.0427230798870797	-0.0219177324792286	-0.0194180858571014	-0.028330506626226
366	0.0455463336083124	0.0366402351498016	0.0217653364640285	-0.0352600629564801	0.0226114463865468	0.00153846184190565	0	0.0398793662315966	0.0102916860365478	0.00852277886198261	-0.144075785815945	0.0266175409999558	0.0138123742876115	0.00464756839654679	-0.00485830915107632	0.0333071980177686	-0.00378788331693714	-0.00157109223204133	-0.00278164296187677	-0.00834497193218064	0.0122265376363426	0.0120173120040175	0.0172532481475591	0.0161946859199804	-0.00183654780730147	0.00868815195763784	0.0371395469494566	0.0386875219916227	0.0141595286036347	0.0134410625690178	0.0140804285241143	0.0138357318526501	0.0131336569630034	0.0838814839807021	-0.0350248768359291	0.0417048854144606	0.087988265933356	0.067100534883215	0.104904311270352	0.111459786021556	0.0866521170612102	0.117135576909259	0.126342289052053	0.0260685990315168	0.00869647862578127	0.0048923776644445	0.0191610112296279	0.0141595286036347	0.061300525863796
367	0.0147324981980081	-0.0198189806596583	0.00383730325047749	0.0193867138001902	0.0260797127830519	0.0114636333727574	0.0321809947980962	0.0143005501421962	-0.0034188067487857	-0.0128115631342003	-0.0266682470821611	-0.00942514045958287	0.00547196987799325	0.0468009934394951	-0.0313298501409178	-0.00518583703236541	-0.00570886422032002	0	-0.0168543315549821	-0.0140649294674036	0.0365636265330895	0.0101868453069931	0.0130720815673531	0.00899556290857806	-0.0018399269220073	-0.00173160216427792	0.00778214044205483	0.0451204352804693	0.0070052825884086	-0.0040133833134588	0.00364078072065555	-0.00152788417805327	0.0273156458147548	-0.001045478401553	-0.0243795594771505	0.0142698628700466	0.00451213399486594	-0.0283104540483663	-0.0123968529768286	-0.0375107332165991	0.0330447947774575	-0.0387372376457111	-0.0268730182510963	0.0176412651549351	0.0258168882295262	-0.00195407976199746	-0.0386963510002132	-0.0231121398757488	-0.0149764541895574
368	0.0180185055026785	0.0066500660700175	-0.00191681101433838	-0.00803217169726422	0.0108322083293606	0.0314161962333785	0.0264438485494272	0.0140989243795016	-0.0103271141558496	0	-0.00814115758370004	0.0187622764555229	0.0148953329464405	0.00734757163039457	-0.0185973238155894	0.0137695807237568	0.0282238865879549	0.0430835861363117	0.0140649294674036	0.00846267391873368	0.0238995691988455	0.0100841190666261	0.018018505502678	0.037113634507596	0.021858793812499	0.0103449198423928	0.0204610718713403	0.0222985487224556	0.0104167608582555	0.00534760632659514	0.0203843988663341	0.0345639214550764	0.0522356904992334	0.0298837281206876	0.00590552897404129	0.0293922701276137	0.0370105759618879	0.0227121189229451	0.0103413537947326	-0.0314821382703525	-0.0134746985833603	0.0107143882124063	0	-0.0128281642541124	0.0313611598250061	0.0505350607908279	0.0676050126343339	0.0283706971292155	0.0190223127091009
369	0.0131124130924949	0.0188762272689318	0.0159881593721081	0.0160003413464409	-0.0108322083293606	-0.00961901608270166	0.0059136777900477	-0.0181639706276711	-0.00694447235281093	-0.0188002645001473	-0.0220394595662914	-0.0187622764555229	-0.00674311388489013	0.00292397869143501	-0.0507545496497286	-0.0120379785594789	0.0238324753680981	0.0252801566730785	0.0248288616538699	0.0167134809737406	0.0510718676604403	0.0066666913581892	0.0195775119236012	0.00668898815079677	0	0.0119353505492727	0.00756624038331566	0.0532090037856898	0.0137223422551014	0.00266311741948355	0.0303939234546431	0.0276783874221447	0.00890874488910942	0.0210957094875956	-0.00196463717416462	-0.0383810946960468	0.0193346517074557	0.00768965690541856	-0.0197409008062368	-0.0161207145033724	-0.021548336206203	-0.0233613499131737	0	-0.032203140494635	0.0226063582886757	0.0360687351864342	0.0119961451920902	-0.014084739881739	0.0239373131439269
370	0.0587748164208208	0.0452997592296631	0.0515198548235158	0.0157483569681394	0.0853598489511569	-0.00821206556037035	0.0760434294836183	-0.0522584936688746	0.0034782643763247	-0.00512258712563796	-0.0964250071215713	0.0712630200214905	0.0371888804190541	0.0414641240773592	0.0558609437243025	0.0861459507132007	0.0232776848693459	0.0360529313437297	0.0135320062185764	0.01643872634316	0.0269819204769264	0.0326826474303583	0.0247078659098756	0.0253892340048196	0.0266682470821615	0.00675678246287981	0.0223611801581574	0.018018505502678	0.023570114707111	0.00794706169253212	0.012017312004017	0	0.0294942187512146	0.0226053851743648	0.0039254221161058	-0.0243728743968012	0.0487901641694317	0.0295047131026305	0.00523287431665809	-0.00543184388236195	-0.0099503308531681	-0.0128089582925812	0	-0.0433504408736134	0.0308458189865668	0.0252393295686169	0.0225979814378281	0.0105821093305372	-0.0361243292471705
371	-0.0416803830615207	-0.0156620272749874	0.0335069257579876	-0.0109977542095414	-0.0128089582925814	0.0273584530867454	-0.0288268297616168	0.0461297717275011	0.0703807967617995	-0.00810317509362335	0.0964250071215713	-0.00530505222969335	0.0433741457011032	0.0207907696690739	0.00676821534613881	0.0793098384578839	-0.0250909219935267	-0.0316573198706915	-0.0189965006906552	-0.00818558458643959	-0.00513260322652043	-0.0227652107730123	-0.0172311955668554	-0.010266072430599	-0.0141345109349049	0.00168208618298471	-0.0198517685527315	-0.022574322038539	-0.00835426746985779	0.0104987840982198	0.00170503025108371	0.00143575042610422	0.00322407587175277	0.0502237235723775	0.0412528517369242	0.0591268341768449	-0.0434851119397388	0.0233889712865945	0.0558237262778229	0.0663750689448728	0.0620353909194529	0.0641931576390598	0.0468736849577658	0.0493927553295763	0.0006326111234225	-0.0180900587243928	-0.00584607056342401	0.0122059056795036	0.065899991735892
372	0.0156953894636906	0.0172148226180484	0.0520387674073466	0.0341648134910757	0.00275862243907987	0.08859048451485	0.0145172845487189	0.108633841002796	0.0837698830654587	0.0829969195709679	0.178134530439738	0.0501401474996666	0.0355647537222845	0.0122700925918142	0.00672271439487671	0.040235312191899	0.00723330459352001	0.0159539279422418	0.00818558458643959	0.0108992904580356	0.0495250080481826	0.0195445960729703	0.0305647264363205	0.0323055319968901	0.0503141675124072	0.0199673855138687	0.0173917427118691	0.0524798048174437	0.0199342149008173	0.0219505262502118	0.0302036382027451	0.0042949242828807	0.185089539274672	0.160992811783027	0.139271465785582	0.168171528069197	0.169452508545067	0.146002837498942	0.220573618101808	0.169325477846494	0.249851370229146	0.179727521616908	0.145984470767591	0.171215940381445	0.057895954701535	0.144820942525592	0.0857891319810862	0.12066737570047	0.151230969723924
373	0.0565814748970519	0.0350645678951622	0.0218214162573607	0.0650155065985585	0.0501447930553796	0.0545589842504346	0.0798721319801592	0.159389036488847	0.0963918456750661	0.0347861160854159	0.139052255114673	0.163024703764647	0.0296757681461166	0.0819171224678867	0.0199011543172949	0.102963278382042	0.052643733485422	0.0545971830497234	0.0451603961188531	0.0553500950831649	0.071492736926642	0.0610040564633698	0.150100172285636	0.0877679783724732	0.162095828158694	0.0972552690687301	0.0804215673105744	0.10049601683669	0.0759859069779218	0.0914714034971591	0.0809323309132477	0.0940106344622393	0.0866397817269093	0.0240975515790605	0.0816138986450352	0.0373762613546331	0.0589680998699871	0.0264729624541964	0.068834505820297	0.131269801008466	0.0288620322398747	0.0423792229688615	0.0561478023340252	0.0677060879292184	0.0770770859958851	0.180650927349299	0.0538311773650135	0.109040372616227	0.125550064994043
374	-0.0407635986546659	-0.0234948283477516	-0.076986814664139	-0.0231558826630203	0.0190317162982159	0.0408725621418178	0.0172505546137911	0.0563744075277401	0.0266682470821611	-0.00329272605697595	-0.071458963982145	0	-0.0248680665780134	-0.0227282510775559	-0.0148886124937506	0.00380469704366426	-0.0454623740767572	-0.0603692048468456	-0.0424466902472571	-0.0392207131532811	-0.066607529360593	-0.0450037151169289	-0.0753043830641307	-0.0442248937378573	-0.093441423420616	-0.0443158837745108	-0.0536885051135054	-0.0367160155382718	-0.0404409695585106	-0.052643733485422	-0.0273001759974525	0.0142029501779937	-0.0156575098184062	0.0944719567879364	-0.0205564908825795	-0.0361485141163107	-0.07608563494228	-0.0339207195962499	0.0426827898823992	0.0664235358333425	0.0321931230141312	0.0218886987894371	-0.0328909401697577	-0.03671910096288	-0.0523189690767456	-0.0993052878953469	-0.0777318763969324	-0.0639877086752838	-0.0116732843047247
375	0.0241583769797664	0.0551967090870056	0.0666240276285923	0.0145351396191131	0.0444145054407463	0.096523036229534	0.0595588392535928	0.0434851119397388	-0.0132452267500205	0.0925479129906104	0.0236824846435593	0.13138008308201	0.00478469812333637	0.0351353581246094	-0.0100503358535013	0.124790772813788	-0.00179051077378811	0.0172170680429948	0.00540541856690813	0.0106101791120154	0.0285047321398153	0.0126184639592115	0.029721505281739	-0.00610555756248488	0.00472814119594589	0.00778214044205483	-0.00963862883776878	0.0161293819298836	-0.0063694482854797	0.0122101639069312	0.0165721037574533	-0.0155041865359653	-0.011275959941849	-0.0391927610631622	0.0669394826751093	0.0109824166686088	0.0229069077331192	0.0102975738328142	-0.0389941099345461	-0.0619054558585534	-0.0698787419125211	-0.00271002875886528	0.0608090045956056	0.023347363996991	0.0722868097490847	0.0207352359535178	0.007017572658647	0.00146735169394985	0.000977995187976699
376	0.0391247944922326	0.0115441397468654	0.0177452631902786	0.0574790294246124	0.090829216369289	0.0562397183228764	0.0308003815057214	0.0430323159166075	0.0366533176480355	0.227104427884273	0.0147837961842368	0.0442332549768256	0.091179290138407	0.0315560163740627	0.111402830113789	0.0511815563015077	0	0	0.00269179166571143	0.00263504763800504	0.0212441603963613	0.00156617103274503	-0.0186102798566679	-0.00350570034762843	-0.00947874395454384	-0.00466201310581127	-0.00485437846479808	0.00717420374800026	0.00159616953282216	0.00845926494597649	0.0602922302561204	0.0408219945202548	0.0407379926721654	0.0151463407636729	0.0408795468209244	0.015055990517407	0.0184783084297351	-0.00284981669076068	-0.0238461373728334	0.0498271562703696	0.0657379492464898	0.0280954934530351	0.0185100267708682	0.00861661626087873	0.0117117849431985	0.0048577472347846	0.0075723517974513	0.0246210843903483	0.0308012799585402
377	0.0510877234134477	0.0212925006514522	-0.00802701372135717	0.047881486233214	0.0287736560040806	-0.0819107708620419	0.0334418872226325	-0.00408441684222471	0.0127715656794876	-0.097036633331177	-0.0319515998066022	0.00359928402964682	-0.00765449336053203	0.024780028998487	0.0947623846660031	0.00845671001822357	-0.00179372245402698	-0.0114450462458726	0.00268456537066886	-0.00792606527242068	0.0473907899767929	-0.0237540860081071	0.00385994413629964	-0.00970453138917815	-0.00158856268513774	-0.0125393492527353	-0.00243605479788123	0.018103603436268	-0.0112270625937834	-0.0072464085207673	0.0267191467335093	-0.0113137599002733	-0.000806776969940248	0.00428572084549916	-0.0437613931958132	-0.0340458414097169	-0.0233748238883891	0	-0.00757005886054518	0.0378726889048018	0.00276243269590992	-0.00661815784247821	0.00864974157948328	0.0438298591116637	0.031355486648696	-0.0199272456526249	0.0267952917067564	-0.0246210843903483	-0.0406245416614834
378	0.0119723157911911	-0.0241660658471838	0.0472231269312173	0.130116477524453	0.00217944147293192	0.0703862850100876	0.0611996198720566	0.0698110905425551	-0.00254129742867271	0.0649014436575976	0.100804699121966	-0.0617480070684473	0.013086337242894	0.0577409946895164	0.107686575405374	0.0208340869028416	0.0283204767874556	0.0381132933280339	0.00267737777071653	0.0261795055817711	0.025612575856726	0.00798088833101285	0.0436139107737019	0.0184458457907515	0.00475813744641695	0.0264606877713434	0.00970881412696079	0.0457396800510117	0.0207509441050389	0.0227691082612762	0.077867375077628	0.112289677240275	-0.0207958564624864	0.0405083316482382	0.060200119538973	-0.00994414658039222	-0.0134772929434805	0.04191728488167	0.00151860317718988	0.0875847386245101	-0.00414651596184856	0.0365099220397926	0.0384843360949692	0.00364299127850121	0.0424082843351679	0.00948873750870138	0.0275260026744233	0.0789141667570104	0.0905424831016837
379	0.0124661994785402	0.0213531244705689	0.0353457727388515	-0.0359876327659596	-0.0513696856637038	0.00525487283835879	-0.0541136734825707	-0.00510205188389534	-0.0128042722459878	-0.0342257865269424	0.0039062549670652	-0.0416184899825147	0.00324500014332729	-0.0155213759026234	-0.0274331417801568	-0.097374164025176	0.0427050372358921	0.05392141679382	0.0289875368732522	0.0405118689169013	0.0339015516756813	0.0204570469895207	0.06723509286596	0.0442625442312279	0.0342179573103412	0.0182653479772932	0.0425596144187961	0.0931400989310034	0.0109977542095414	0.0280392200643931	0.018555009144722	0.034428719666201	0.00943209781217158	-0.00617921636595797	-0.0430323159166077	0.0427938155986789	-0.00863053278954018	0.0135908588281177	0.0113166051162561	-0.0882732068100518	-0.00694929829320579	0.00383387051072148	-0.0101805599321176	0.0418396583429086	0.0783965537501325	0.0931137409706659	0.118449670603218	0.0743982900538596	-0.0237237403493764
380	-0.0793017708838839	-0.0699994140983526	-0.0968548569175454	-0.0786646190609122	-0.0753427942904561	-0.079606045512107	-0.100176369455498	-0.1079213365195	-0.0832695578436344	-0.0810245857007228	-0.104710954089031	-0.0859254040322235	-0.0362876537696804	-0.0850833232186754	-0.046580218518629	-0.02531780798429	-0.0462015442946215	-0.0483965408618501	-0.0343494800146376	-0.0430991924818522	-0.0466258413400551	-0.0380998462322704	-0.0688169545193063	-0.0591685633168555	-0.0405671849889999	-0.0542348237176637	-0.0547104322013086	-0.0659425386693284	-0.023716526617316	-0.05445131960417	-0.0522162917178539	-0.088998264192047	-0.0378502241310978	-0.0152674721307884	-0.0546584125378642	-0.0591669773356602	-0.0286923893644353	-0.0532276410110626	-0.0421356852412287	-0.0508584172334907	-0.0369360168319504	0.00381922806699553	-0.0613807215412918	-0.0354961844207335	-0.0457430870896491	-0.0423102482232474	-0.0841766532052648	-0.0852975805118952	-0.0176995770994006
381	-0.0367752874886218	-0.0206035521805097	-0.0278532594689072	-0.0484705221657515	-0.0301026074079118	-0.0364096848241928	-0.0541214232811837	-0.0496452304891655	-0.0487901641694319	-0.0942557664321262	-0.090559577045727	-0.020468550855395	0.0265208913799655	-0.037179003241754	-0.117948612277343	0	-0.0176683041333139	-0.0364696797813915	-0.0189965006906552	-0.0289113434944199	-0.0220694553790404	-0.0212599994268494	-0.0251148653148974	0	-0.0522994994028489	-0.0144348937836025	-0.0323009447883211	-0.0839177427961308	-0.0193867138001902	-0.077107037194494	-0.0131491352708588	0.00476191376024326	-0.133591952806221	-0.113160867221413	-0.0835444621272621	-0.0861459507132012	-0.114794547891185	-0.077530679431224	-0.0994659077438036	-0.101342832471214	-0.0876694016234938	0.0374108464425995	-0.0964978283999809	-0.131082464417312	-0.0210354889913908	-0.107653331277115	-0.070354906459011	-0.114534891933868	-0.1122766073562
382	-0.0241932724223473	-0.0273561412152854	0.0320953934207218	-0.035522860658513	-0.0136754267996753	-0.030477411202515	-0.0260838992394463	-0.0459498901918558	-0.0420482362434995	-0.0128954811253927	-0.0312901579932101	-0.00890213594059319	0.00868626525596072	-0.0281708769666964	-0.0426244127340625	-0.0200124395150145	-0.00715566559541236	-0.0114943794257349	-0.0110193952496105	-0.00534760632659537	-0.00896598953142602	-0.0149877909654916	-0.0103346038107639	-0.00709222830949185	-0.0272125635248848	-0.0179303907184292	-0.0229895182246989	-0.0191088616980464	-0.0416379880375846	-0.0172303798872089	0.0239019270471208	-0.0155598591070318	-0.0496626376870424	-0.0547200054177468	-0.0398723912473771	-0.0761862548553598	-0.05799511727741	-0.0414632257060612	-0.0753719845629779	-0.0442695235821207	-0.0602297550788264	-0.127777737138956	-0.065265001372937	-0.0692871622483455	-0.0284166677999353	-0.0634284377673322	-0.0355887980303966	-0.0471785602750905	-0.0429711652854321
383	-0.0199342149008173	-0.00396983451091115	-0.0642129473108306	-0.0528316998775846	-0.00604231445596248	0.0233893720765512	-0.00317628641842083	-0.0286188053056524	-0.0343247425410744	-0.0275706686410886	-0.05529046301302	-0.0790496589325445	-0.00108166587074132	-0.0157071292053579	0.0046547795449825	-0.00476758948347245	0.0230711209013119	0.0129219314169204	0.0219186857076461	0.0159577854386108	0.00866841476357028	0.00502093105009971	-0.00273747775658872	-0.0116332408140063	0.00344234419097278	0.00328407520118978	-0.00258732356495095	-0.00726102423704722	-0.0034071583216142	0	0.00710482562374448	0.0297110386532751	0.0216578598819268	-0.00580673551963962	0.0159734375678036	-0.0226595797812728	0.0372441731723714	-0.0246765767984836	0.00650257748756689	0.0149753214551764	0.023218290102007	-0.0168306918244741	0.0630839754265771	-0.00442478598035567	-0.0334221339411185	-0.00197433430371774	0.0100810384831838	-0.00484262447578798	0.00219298333501028
384	-0.00448431244732861	-0.0331611460641352	0.0284119744435736	0	0.00345722038385743	-0.148633424452504	-0.00212314304807792	0.036425246198482	-0.0421456214507634	-0.0153652190640563	0.0102828669555841	-0.00485045413374952	0.0245870215443942	-0.0335376837557202	0.00617285910708087	0.0613973922367101	-0.0159154553058996	-0.00428878427221746	-0.00271370587159603	0.0234691345408471	0.0179919320203545	-0.00502093105009971	-0.0374240824471794	0.00179856163591507	-0.00689657905906027	0.00163800200423858	-0.00519481687710388	-0.0138608007922354	-0.0102916860365476	0.00267022855587884	0.0262023723940241	-0.0273013989331217	0.00298507684345362	0.00663352349563384	0.00499169089724116	-0.00920958159345586	0.00161160389434123	0.0163029368880743	0.031893363775954	0.0188144609122407	0.013029500290334	0.011251876797435	0.00435730536895562	0.0164929521938411	0.0321571116345316	0.031896908674756	0.0451651330120675	0.0271365414350007	0.00655024176071839
385	0.0450378145508816	0.0575238441381867	0.011743131088978	0.027478229191128	0.0213409721041993	0.0291447263261637	0.0147682008953507	-0.0642275275104338	-0.00998344398418327	0.00963089306096121	-0.041781534014955	0.0643359074199295	-0.43167682537956	-0.0151205629938254	-0.0170679085121479	-0.0101638367900061	0.02290849079687	0.0338060361304535	0.0215062052209634	-0.0394269199794579	0.0327803933530686	0.0346283568400381	0.0434366723015733	0.0576075492618258	0.015450951155719	0.0290342975288451	0.025708356710207	0.0251330618557355	0	0.0119285708652739	-0.0222279798805141	-0.00845926494597649	0.0259882240397924	0.0515411975413218	-0.00332502384477174	-0.0186775857590376	0.0342951045689026	-0.00779224722016592	-0.0534196980239816	0.0913240521375762	0.00323102058144653	-0.00561011289076685	-0.0309075374630767	-0.0153849188394792	0.00944888919793208	0.0174577488768688	0.0124153464231394	0.00471328445209829	-0.00874322509572867
386	0.0135137191667227	0.0100425718482064	0.0273088199341247	0.0225679535650303	0.0315903242875897	0.025067275601669	0.0299145565715229	0.00990107098271142	0.07720874983197	0.0528894639203727	0.0645385211375711	0.00757005886054518	0.0367160155382718	0.0446926103561986	-0.035035430472147	0.00678735637339978	0.01898245091229	0.0259754864032609	-0.0324352757531536	0.0106667678041952	0.0640964149364622	0.0144813471947107	0.0108402145528648	0.0251269500774218	0.0367934478818004	0.0157731976770943	0.0225856526487491	0.0880783282778297	0.0272125635248848	0.0247247467827618	0.0473410255231159	0.0404335695784908	0.1360089598344	0.109902774231077	0.0574359218200837	0.0756218072105646	0.189385071389255	0.10333761046866	0.0886656370856564	0.0795874379183479	0.0820258516055905	0.0797180850444887	0.0577187949137334	0.0422827211593777	0.0980991055996299	0.061288323971282	0.0614850836506808	0.0474457767834386	0.0831620458686775
387	-0.0178194308779345	-0.0194030146077702	0.0555523066795658	-0.0311639950348281	-0.0240177176336247	0.00972454989199489	-0.0468104178439903	-0.0874593053285859	-0.0282593373144031	0	-0.0434295579273358	-0.0228842938335878	-0.00471328445209829	0.0376912711013828	-0.0229518271782023	-0.0239600737471442	0.00681433641973017	0.00404040953700502	-0.0110498361865852	-0.00798939003347865	-0.0464315787566569	-0.0226180885877725	-0.0141153266506699	-0.03450068722662	-0.0199011543172949	-0.00627945548484332	-0.056137186819982	0.0102116131701964	-0.00842464965925149	-0.0103360093306621	0.0187388368862473	-0.0380093259669843	0.00589723697287869	-0.0021119332031434	-0.0287101058824311	0.000728067014323486	-0.0429702230585445	0.00469209071972898	-0.0113192327399387	-0.0439861481842501	0.00148478126757912	0.0141846349919565	-0.030077455237278	-0.0433907545137395	0.00724887079462722	0.00212089156913775	-0.0149520251896682	-0.0303513434241385	-0.0486386604951781
388	0.0572982418517221	0.0593329895674852	0.00459489244640388	0.0613860753834097	0.0633328490915384	-0.00582337459317639	0.0679273412849133	-0.0053908486348766	0.025158559636155	-0.754378046711408	0.0359012915065444	0.0899648301798528	0.00157356444743062	0.026433257068156	0.046972197419672	0.0318208666110791	-0.0380668799238344	0.0133513331748643	0.0137933221323359	0.00267022855587884	0.0135267762982019	0.00975617494536474	-0.00109409201285882	-0.00946243619449616	0.0133113446382394	-0.0418067311827945	0.0130379943381298	0.0101083893207612	0.0134455807093512	0.012903404835908	-0.0191592699384779	0.0414997309067524	-0.0114045586666407	-0.023530497410194	-0.00975617494536474	0.0108578699720492	-0.0295543219648424	-0.00469209071972898	0.00262352577238456	-0.0064447054426422	0	-0.00771212048633929	0.0172977285908793	0.00883007944827208	0.0249650767829692	0.0364054763850099	-0.00852707683581988	-0.0170944333593002	0.0136916304179437
389	0.00676821534613881	0.000738279841581146	-0.0735439033223702	-0.00542742173536537	0.00783703070728015	-0.0594896399353746	-0.0927264558190459	-0.0536669010087245	-0.0707690708882072	-0.103072185139814	-0.0464000756047642	-0.0521101968873996	-0.00789270079890891	-0.0213441875606843	0.0219101096357444	-0.0329762682416348	-0.00885745383406111	-0.0503165274083359	-0.0137933221323359	-0.00803217169726422	-0.0297781846808602	-0.0634603539172258	-0.00493828164058252	-0.00433088593783992	-0.0200340590331161	-0.00990107098271142	-0.0156661167443994	0.0142655771588225	-0.0637597482217584	-0.036557595733798	-0.0403315064748262	-0.0152138686358274	-0.00724795328136407	0.001441961316901	-0.045975501600203	0.00788817284900611	-0.0424191776602467	-0.0201907096450675	-0.00174825219352925	-0.023256862164267	-0.0285948752770551	-0.0301267054035073	0.0042780813910781	0.101286293207667	-0.0233863664866547	0.0433112329156313	0.0398049028722243	-0.0157981168765911	-0.0460220324564329
390	0.0351262090089963	0.0594518049671904	0.0156661167443994	0.0294927542246124	-0.0173232678523871	0.0265051193799972	0.0311685628196123	0.0188329483330922	0.0165293019512105	0.0323288871153602	0.02604313853602	0.0758046851800682	0	0.00379987790977454	0.0319905421330218	0.0540063736630891	-0.00356506616449614	0.0110958142550543	-0.00836824967051664	-0.0135320062185764	0.0270324388591687	-0.00172562596746983	0.0125719064956535	0.0051948168771041	0.00336700654790434	-0.0049875415110392	-0.00527705710084381	-0.00924944338770617	0.00355240160436776	-0.00266311741948355	0.0246498967150099	-0.0130565653024277	-0.00816331063916076	0.0150163708319306	0.00256300866488957	-0.00501254182354405	0.0190754472587527	0.0219528246384666	0.0052356140539449	0.0332640936405126	0.0226424767497599	0.0518250678645864	-0.013971210596738	-0.0467564837482697	-0.00451722958981993	-0.0177636249839503	0.0290406281105557	-0.0160517090105079	-0.00549150199367521
391	-0.0247251758037121	0.0069300346646699	0.00387847932857088	-0.0200140102700685	-0.0095770883643107	0.0212350381304232	-0.041042477378606	-0.0303053494953291	-0.0265796378047121	-0.0323288871153602	-0.0286851479988588	-0.0669288872661	0.00946379303095024	-0.0178576174000065	-0.0304437514147231	-0.0632979619971885	0.0159436503971362	0.0150584638742015	0.00558660670863986	0.00814115758370004	0.0231019922152074	-0.00172860890061766	0.0430574082971602	0.0247347364767272	-0.0169495583137733	0.00664454271866854	0.0235304974101942	0.0170096234243711	0	0.0092900469070929	0.0202966798348987	0.0432563051660599	0.00901874268448211	-0.0200723584893883	0.0227761848905561	-0.00648183760219068	0.0112730174548177	-0.00235017734495324	0.00434216921928909	0.0106120557264902	-0.0226424767497599	0.0237066623009867	-0.0152674721307884	-0.0317151316932254	0.0196139658485865	0.0056263593731134	-0.0036166404701885	0.082280679513991	0.00329851865866493
392	-0.0673015693770016	-0.0466515686180466	-0.0936019622197484	-0.0625638324068565	-0.0425944813144254	-0.053957794121291	-0.0625559232858208	-0.0738121579229003	-0.0169783365344178	-0.0231224174208542	-0.0404913613547369	-0.0513708107629236	-0.00157109223204133	-0.0542102316387711	-0.0720888491920795	-0.0477988237377773	-0.0231121398757488	-0.0205909814439271	-0.0112045990128631	-0.0163491380015295	-0.0402959820740882	-0.0174524499512263	-0.0226265901167726	-0.033407817730156	-0.00514139950041859	-0.0133335308694651	-0.00258732356495095	-0.0350411253075578	-0.0196962499757241	-0.0132980683046315	-0.0392709446367112	-0.0772814585970436	-0.0745355967058874	-0.0383810946960468	-0.00166944946954084	-0.0718872295133162	-0.0919063577130039	-0.0637545148253627	-0.0644229876616178	-0.0897661114265009	-0.0484848672658242	-0.133003084080052	-0.0312525435041042	-0.0574743795918904	-0.0462240919810348	-0.0428179344787849	-0.0283483550042547	0.0607122834426141	-0.0132598627883378
393	-0.0260412545517701	-0.0226866663674166	-0.0655072272819122	-0.0560618762580167	-0.0151773571053342	-0.0570361270773381	-0.0297818318056247	-0.0707690708882072	-0.00343053509678914	-0.0664897412688328	-0.0743199039124889	-0.0508853808595611	-0.00630916919326463	-0.0275499517682305	-0.0320702589583286	-0.112594560717566	-0.0181493185056774	-0.00975617494536474	-0.0256790144176915	-0.0222231367847103	-0.0214879627604199	-0.028573372444056	-0.0101632327062182	-0.0096280831289759	-0.0367495422087414	-0.0306667983929723	-0.0235921820168201	0.0552157226024468	-0.0405959802803959	-0.0285151703080213	-0.00830605868197098	-0.00247524878854311	-0.0433008820202789	-0.0549036214528593	-0.0718612850707441	-0.0404015342718109	-0.0206939614364261	-0.0253981906056104	-0.0177160810644788	-0.0537678904861463	-0.0459097013040779	-0.0314761321020176	-0.0499813495395851	-0.0829859806266851	-0.01972126364128	-0.0300721961482573	-0.0190840357047168	-0.0127030642562536	-0.0726544213869187
394	-0.037712141103837	0.0248550806612404	-0.0148602467841097	0.0165541778825047	0.0235107386644784	0.012395346454718	0.025075940768212	-0.0202027073175195	-0.00689657905906049	-0.0496499086438207	-0.00297177038915764	0.0305244582106461	-0.0159493014076781	0.0648876222058745	0.136100987186153	0.0442134971420201	0.0072993024816117	-0.00702743580745691	-0.011628037995119	0.00280505092760852	0.00484676643737947	-0.012762251613851	-0.0366862931021141	-0.0132804076678941	-0.0161728592456012	-0.00173160216427792	0	0.0258342035547634	-0.0151805571770158	-0.00275862243907965	0.00787061343232986	-0.00996272250367403	0.0256424306133378	0.0165553643184566	0.00447828782469584	0.0136493488003779	-0.00366588522610556	0.0102368136422868	-0.0180356098993641	0.0113086827143545	0.0116765296618357	-0.0043699996711184	0.0118484798441409	0.0829859806266851	0.0362067369927974	0.00283587570416888	-0.00217332332216502	0.049626099605222	-0.00599881822925363
395	0.0255460924276965	0.0437923080100449	0.0505252451946485	0.0366341331797804	0.0123712918025469	0.0236316045332772	-0.00472814119594611	0.0378243086673389	0	0.0146701897477939	0.0521857531705703	-0.0305244582106461	-0.00322061470004198	-0.00524935588614373	0.0553270639565964	-0.00393959800408039	-0.0146522767868704	-0.0113476394975374	-0.0029282597790885	-0.00843886864586452	0.031081880477835	0.00366300775873696	0.0258753769978983	0.0324447572571098	0.00901719365018883	0.0103449198423928	-0.0160431248405755	-0.0169208774883369	0.0095148196413386	0.0123543095009351	0.0164150554070441	-0.024067026082637	0.0596037208517228	0.0672712966036531	0.0385674442067394	0.0406305886435105	0.0365737389564695	0.068271202277272	0.0449513878622665	0.03937516523483	0.0358344530092161	0.0245145657635859	0.031306904625044	0.0455887723579091	0.0274051546005332	0.0402412949734536	0.0846970338424069	0.0426978452183744	0.0400997120764313
396	-0.0439797941165345	-0.0730984345955443	-0.0266287923466018	-0.0203495394152799	-0.0828471829888588	-0.0207372465069127	-0.0398844404805443	-0.0492269407651504	-0.0104348772925795	-0.0113914982860954	-0.0199721331869152	-0.0727285751076154	-0.00323102058144653	-0.036172731393725	-0.0434221614502779	-0.038904973530598	-0.00555043053064908	-0.0158162894432849	-0.0029368596733097	-0.00282885620047768	-0.0564288595652322	-0.0110295235754996	-0.0691869897055559	-0.0271114112817474	0.00358423322781509	-0.00343642949858136	0.0133870807824592	-0.0340192471975027	-0.0056980211146378	-0.0123543095009351	-0.0216552420706004	0	-0.0142351158218719	-0.00146305805176006	0.0616862198738235	0.0167050202000025	-0.0418341403556495	-0.0512307142066732	-0.0138314791484619	0.0198783303886874	-0.0292228586769032	-0.0100215584610188	-0.0324854551444882	-0.0342764345291813	-0.029007168903564	-0.0192247596117952	-0.0570702265300453	-0.0951688969558278	0.0251154753776999
397	0.0413799783532016	0.0235132066927153	0.0273584530867454	0.0542990515715345	0.0469651525218335	0.0375797499014099	0.0528334148213476	0.0961438605529021	0.051118453929023	0.0448074952059394	0.031208206453841	0.0546210844802251	0.0412102686466629	0.0582946484809959	-0.00742393907128225	0.0532749138135511	0.0238324753680981	0.0299808322119357	0.0261263045922202	0.0279347773315539	0.0458966114299368	0.0291459610808025	0.0455400258860834	0.0357025294140643	0.0316927933530005	0.045424125114256	0.0543471372972961	0.0448815400141336	0.0355509842643189	0.0352818141446396	0.0677077495155851	0.0585107753400536	0.0788012425854716	0.100884922142004	0.0558101596246559	0.0871996122843033	0.0741833159096439	0.0770537453171531	0.0879394513021836	0.023195952080584	0.0638175034414021	0.0491326885776446	0.0617338842707205	0.0851348517626724	0.0379778254393477	0.0256643683759061	0.0345803335967791	0.0363676441708749	0.0612213003238784
398	-0.00335258276396244	0.0571584138399488	0.0137633465624232	-0.00978344630907091	0.0235107386644784	0.00900594933559518	0.011628037995119	-0.0447358938413915	0.0197374828383214	0.00468384931242638	0.00557104504945527	0.0197374828383214	0.00773399059973623	0.0115164420615592	0.0162605208717803	0.0701163214603615	0.00180995524523953	-0.004228336109521	0	-0.00552487593196971	-0.0392095680496038	-0.00179694567670174	-0.0225107985964614	0.0219975028935426	-0.0122059056795036	0.00164338574372991	-0.00252206943270994	0.0351611676594028	-0.0036832454162965	0.00133244523377885	-0.0115227612367805	0.00120845936156844	-0.0341157532401719	0.00462199568283594	-0.0271229334597374	-0.00762040403969033	-0.0374201803355518	-0.00290107543183371	0.0185346502168224	-0.0201725181825867	0.0198935405195706	0.00818558458643937	-0.00333148559100316	-0.0219329940904989	-0.00941574389152322	-0.0215135495487555	-0.05058067494322	-0.00412939334201123	0.0178670018284244
399	-0.0303053494953289	-0.0235958205966824	-0.0181493185056771	-0.0028129413766147	-0.0397851877918147	-0.0372364761576582	-0.0400997120764313	-0.0491170149649549	-0.0569668246066775	-0.0577083176206468	-0.0512932943875504	-0.0432679802485156	-0.0124032597834198	-0.0375935389917577	-0.0449850959168092	-0.0445067272560373	0.00180668522494898	-0.00141342779714715	0	-0.00277392688272537	0.0197969454941394	-0.0126698527410516	0.00680660597268812	-0.004192878260036	0.00350263055120181	-0.00824406977508207	0.0150378773645403	0.035855313287076	-0.00555043053064908	-0.00400267378965768	0.0660636406639084	0.0390813500424709	-0.0125028574157522	-0.0213057326778707	-0.033549472372953	-0.0404453848716999	-0.0174363391807284	-0.0158129209995397	-0.0253606152872221	-0.0487146953191639	-0.0339015516756813	-0.0387860250351564	-0.0350913198112703	-0.0453641494861521	-0.0174015056196533	-0.0319157371069445	-0.0439631234211162	-0.0322382508288637	-0.246860077931526
400	0.0306784142263856	0.0982425462837	0.0303053494953289	0.0236615074981581	0.106396248531358	0.00357270833757362	0.066341948136722	0.0203857569244739	0.0438518825288494	0	-0.0029282597790885	0.101782694309942	0.0200778945365285	0.0489788612168831	0.106127092928022	0.112289677240275	0.0178895647507751	0.0196084713883764	0.0113961347308695	0.0110498361865852	0.0304961386209275	0.0180510316455684	0.0533826872475038	0.0451822227932328	0.0477906638363486	0.021294825970573	0.0696560014847267	0.055654838194338	0.0274491158382866	0.0172303798872089	0.0645143054239936	0.0443002588965804	-0.00478365774143308	0.00737515914192377	0.0032441228776241	0.00577618934505164	-0.0161672361029952	0.00412371718386195	0.0059752631900869	-0.00635932190829269	-0.00786786120061356	-0.00708720188305501	0	0.00989562775422392	0.0179578338676603	0.0123961211917818	0.0246926125903713	0.00709726187076165	-0.0134230203321404
401	0.00557933379623865	-0.0251382879550848	-0.00391668650954635	-0.0222540477302784	-0.0196007843138077	-0.0355754394237473	-0.0262422360602907	-0.0226767086710296	-0.0200006667066694	-0.00828505153410686	-0.0117995469311549	-0.00461894585629463	-0.0263376958850352	-0.00757579380845774	-0.0567528165924496	-0.0274931405801988	0.00530505222969335	0.00553251756972561	0.0112677248463422	0.00547946576462555	-0.0030357412578299	0.00357143236759727	0.00374432103679911	0.0261608260386721	0.0033277900926747	-0.0130507561954909	0.0229367853430984	-0.0180076894884875	-0.00180668522494898	-0.00659198168215314	-0.0366232902504544	-0.0100503358535016	-0.0418396583429086	-0.0443910368990372	-0.0163268932874288	-0.0174296351352834	-0.0424224684266727	-0.0231946169804682	-0.0363991655502529	-0.0168882180285217	-0.0207509441050389	-0.0157709361929952	-0.0351736141782668	0.0354685217319282	-0.00166991410918627	0.032551350408009	-0.0174157822713696	-0.0113799236627623	0.0200675630508091
402	0.000370851107532211	0.0136144728481504	0.0645831152199436	0.00561011289076685	0.0211523750052267	0.0161293819298836	0.035210906043051	0.00913248356327245	-0.0273054506902675	-0.0218679866365807	0.00886268725784523	0.0183491386681964	0.0278655800630885	0.0409740742103057	0.0414641240773592	-0.00816331063916076	0.0532314502228797	0.0258693799784173	0.0248975516217274	0.0189450862424492	0.0060622946755462	0.0176683041333139	0.00638639743802294	0.00934586241823787	0.0406890953240997	0.0162870049746993	0.0157483569681391	0.0221632312357745	0	0.0131407935610586	0.0230922737864336	0.00559598550412099	0.00272356046704036	0.00557104504945505	0.00819676720417872	0.0116534457902318	-0.0283746435136369	0.0119618651174997	0.00615928036053459	0.00566115543473833	0.0144117786613032	0.00719945514285425	0.0177414470095956	-0.044259787143099	-0.0196912128901818	0.0384341373392605	-0.0211364779966456	0.0014295928095942	-0.00664454271866877
403	-0.00520447271410607	-0.0467960172926545	-0.0329793614085969	-0.00139958035442334	-0.0549720232450133	0.00145348862798311	-0.0134833503372871	0.00679504313282875	0.477758946013214	-0.010256500167189	-0.0208031276297631	-0.037041271680349	0.00304878284935861	-0.0233856811094184	-0.0226638595772117	-0.0357606638790982	-0.00671143458798684	-0.0189965006906552	0	-0.00807541400554523	0.00547946576462532	-0.0087951314528274	0.0282445553605406	-0.0116960397631911	-0.00479617226349305	-0.00161681522690538	0.00445435034938035	-0.00118553659410159	0.0179216266173556	-0.0131407935610586	0.0471055985994511	-0.0168827870387509	0.00542496809686455	-0.00487296474187415	-0.0098442140347772	0.00721503851415095	-0.00339175000112091	-0.0283407572015393	0.0191143960233155	-0.00242228620659457	0.0328411061892422	-0.0202905511897338	0	-0.0382498821339996	0.0229172015603245	0.0884311336852761	0.00539697375891013	-0.0187460428210553	0.0327898228229908
404	-0.00336009276373561	-0.0135871655463085	-0.00554594142458686	-0.00561799230422322	-0.0181823190831905	-0.0168440452564345	-0.0125215067980409	0.00225479238708926	-0.0596862210504747	-0.00516797015844261	-0.012084739215072	0.0624727095721529	0.046104819448733	-0.023945693596354	-0.0158848105400233	0.0132611949413839	-0.0118544995345484	0.00682596507039968	-0.0137553750684853	-0.00542006746933921	0.0309372352877131	0	0.0249567319738673	-0.0142182490022793	0.00479617226349305	0.00323102058144653	-0.0089286307443015	-0.0125337361472568	0.00177462335836842	0.0105264129869873	-0.00422387111618505	0.00453001907174988	0.010762435721793	-0.007705817464986	-0.00495868784651865	-0.00866431413014102	0.00282725661892869	-0.00613498856751615	-0.010380716054561	-0.00486224620803455	-0.0139429059690126	-0.0297198693849277	-0.00705885283962449	0.0204320388172059	-0.0097093558917436	0.0446083346856603	0.0418865834516788	-0.0205889625776214	0.00771212048633929
405	-0.00939326838981858	-0.0397680585418776	-0.0469670096079171	-0.028573372444056	-0.0253391935554457	-0.0453249784113745	-0.0589793551625326	-0.0579536425100871	-0.115791853089805	-0.0513841993464785	-0.0562648385861377	-0.0640462740195835	0.0158619043004669	-0.0376912711013828	-0.0693048353016792	-0.0681378051672179	-0.0137223422551014	-0.0275879565188288	-0.011142176553242	-0.0192049798360501	-0.0246727452380595	-0.0268592690502685	-0.0208393818443198	-0.0339838528155987	-0.0291282729230238	-0.0162605208717805	-0.0482297830956473	-0.0187941269945959	-0.0106952891167478	-0.0251835707869605	-0.007079675588062	-0.034486176071169	-0.0321804337538136	-0.035066204595215	-0.0243198568859997	-0.0437268622128855	-0.0344663638906404	-0.000615574042214462	-0.0462715992878198	-0.0431602256470827	-0.0349241842360739	-0.0606246218164348	-0.0459017775935626	-0.0401199937894252	-0.014344855455656	-0.00691246992062355	-0.0538559483501508	-0.0301682003682968	-0.0647946358783746
406	0.019439864520546	0.0225203043111786	0.0198383422196642	-0.0190203246790301	0.0253391935554457	0.0259358549755331	0.0381452682596906	0.00950125912414013	-0.0206725708047197	0.0180185055026783	0	0.0310102367425604	-0.0379054125890825	0.00264550418842413	0.0170151050059828	0.0215607591065776	-0.0139132679169849	-0.00139958035442334	0.00836824967051664	0	-0.0164252255499884	-0.00181653092639777	-0.0207583997717804	-0.0132562007471346	-0.0132233331746894	-0.00328407520118978	-0.0166077363996604	-0.0469864063621714	-0.0053908486348766	-0.00538359308347269	-0.0197315818625947	-0.0224728558520586	-0.0101852732357814	0.00942377398187766	-0.00169923575295972	0.00528901875179111	-0.0123494659750745	0.00246002584086247	0.0108696722369039	0.00338696344101619	-0.00648300487807818	0.00479617226349305	0.017157283618578	0.0208340869028421	-0.0348435039412553	-0.0537300912071221	-0.0109542750034648	-0.00153256734977814	0.00136518792534002
407	0.0252252453887682	0.00416667269484572	-0.00250313021811843	0.0175699981013835	-0.00753456892193904	-0.00226159161605644	0.00931322214666785	0	-0.0291411349074995	0.010657294473988	-0.0129451645920371	0.0549507199824177	-0.00446761725971601	0.020915795149973	0.00763945655795761	0.0186456613714627	0.0139132679169849	-0.00561799230422322	0.00554018037561543	0.00552487593196971	-0.00553558014698385	0.00181653092639777	-0.00948373809890946	-0.00669458567221382	-0.00166527931906124	0.0146941419392208	-0.0120338395637236	-0.0194306631287144	0.00180018050414787	0.00269541942167217	-0.0376567194380053	-0.0108239180610106	-0.00372960805282752	-0.00869570696755417	-0.0214877197366894	0.00526119214336163	0.00413345731710724	0.0122101639069312	0.00986112876578016	0.0100926003872241	0.00648300487807818	-0.00479617226349305	0.015672412407632	-0.030234861187548	-0.0150735748214572	0.000609756116453752	-0.00727275932908	0.0272331504583589	0.00408441684222471
408	0.00575955515836712	0.037406605303294	-0.0386909573296856	0.00434468460401116	0.0216134764205371	-0.000755001923368859	-0.00931322214666785	0	0.0317486983145803	0.0105449131766149	-0.00653597097978542	0.0602845435951669	0.0148150857851406	0.0204872722584524	0.0504558052830595	0.0939657924183313	-0.0069324367756447	0.00561799230422322	-0.00276625349289006	-0.00275862243907965	0.0104915374273404	-0.00728600673093327	0.00211528370781311	0.000839278269994637	-0.00501254182354427	0.00323624877920836	0.0144233269611052	0.0200718943145204	-0.00180018050414787	0	0.0289230394692503	0.00120845936156844	0.0443096002821877	0.0272809452708929	-0.00173913087312716	0.0389611938392624	0.0533536336005742	0.0363459726461737	0.0453434255813154	-0.0383842430083154	0.0207841214622613	0.0111554941717855	0.00952388151125527	0.0279412822004486	0.0133050192699935	0.0069856016797667	0.0165053696318087	0	0.0215062052209634
409	0.0103553862340395	0.046944734265189	0.023175582045126	0.0520877763909886	0.0621714125347337	0.00301659353942529	0.0851578083403068	0	-0.0131063475053006	0.0052310494175527	0.0635134057223259	0.0594234204708011	0.020379162336652	0	0.0951786095127065	0.0406426062338294	0.0121004069340873	0.00836824967051664	0.0137553750684853	0.00825314175672043	0.029497470789023	0.0145193113244533	0.0352916749870236	0.0166393190039646	0.024815169119724	0.0128412679483245	0.0511739555247082	0.0327898228229913	0.014311514393256	0.0120402792320804	0.0320113648381004	0.0285733724440562	0.0273265130453706	0.0409353025482502	0.00866556549099595	0.0114696597876294	0.035129847291	0.0156752121047048	0.0277445286336553	0.0180961422404216	0.0311551677797954	0.0342712667352179	0.0199420098317735	0.0899729268016993	0.0236731946069852	0.0771515888492917	0.0634250352733465	0.00743497848751806	0.0210534091978327
410	0.118138212360526	0.0189280098855189	0.028675799976666	0.0376895214287907	0.0592599307071251	0.010486987495248	0.0212547852683231	0.0903548750399561	0.0157071292053579	0.0753494372417869	0.0182931930473254	0.0500104205746612	0	0.0299647887019363	-0.00131665588474661	0.0328245456480434	0.0204088716312072	0.00692044284457372	0.0135687292060689	0.0136056520557788	0.00106609818199743	0.014311514393256	0.0186921330121526	0.0244510958641646	0.00651468102119379	0.00477327875265754	0.00452489459828964	0.0287393671238707	0.0141095815163199	0.0158314652166807	-0.00532388125275007	0.0289204655428672	0.0249046791800751	0.0181884434757271	0.0480092191863606	0.0486883363601693	0.044311046324911	0.023342932934356	0.0398264742787537	0.0491560847687462	0.0479133556958975	0.0493004984494543	0.048734855964446	-0.0105486210207446	-0.0143937482127079	-0.0458664513522571	0.0133870807824592	0.0263173083173733	0.0307716586667537
411	-0.0216983624610787	-0.00815818770146359	-0.00958643947249493	0.00263852395818098	0.0166128775543468	-0.00672899735291832	0.0104603464249022	-0.0374081020661701	-0.037041271680349	-0.0244910200082959	0.00602411460338104	0.0193242728264029	-0.0115943327809191	-0.0148701624794514	-0.0226525342282495	0.0857953601629862	-0.00675678246287981	0	0.00537635703638029	-0.00270636159774318	0.00848811462281418	-0.00177777824599934	-0.00100150233708973	-0.00808411839995893	0	-0.00477327875265754	0.00225479238708926	0.00240818900248296	-0.0141095815163199	-0.00130975788206333	-0.00285103543083887	0.00113960126293344	-0.0106588090758861	-0.0168297476145343	-0.0266682470821613	-0.0157375810480103	0.00309119256967305	-0.013597943233417	-0.00960776005517339	0.0169290621004476	0.00437637459979889	-0.0043827681550952	-0.00665929208997706	-0.00425080342519468	-0.00951549029953913	-0.00854328366083879	-0.0220498312196735	-0.00724116125655971	0.00503779402995708
412	0.0333099788815328	0.00502829469253596	0.0194318073250246	0.0208612519577169	0.0420819454343135	0.0200526585513892	0.0124096732157124	0.0395656002061913	0.057607549261826	0.01313647790537	0.00598804184462254	-0.0035949709178591	0.0428025392347604	0.0148701624794514	0.0370412716803492	-0.0105719389253989	0.0151390612156843	0.00824180489510384	-0.00268456537066886	0.00540541856690813	0.0398706705227112	0.01237858423264	0.00897761640709849	0.0224728558520582	0.00647251450561748	0.0111024138043052	-0.00451468035452685	0.0325376233512733	0.019349768179876	0.00783293822118702	0.0412501683653748	0.00454546237167497	0.0842213762529029	0.0650475565265216	0.0109198901140224	0.0692686955129727	0.0358714893603986	0.0538570331511359	0.0743952541804616	0.159276267676071	0.0286963736742234	0.0401775702324507	0.0285420033394845	0.0252379325898628	0.0173184763764969	0.0343156671014828	0.0743798220942296	0.0229895182246989	0.0297051544139157
413	-0.0185802857365474	0.00437911240935973	-0.0338050335663964	-0.0116808596127553	-0.02081962778239	-0.0133236611984708	-0.0144930073025669	-0.0195871332753048	0.0076045993852194	-0.0214352807200651	-0.0211169234409228	-0.0479501809197069	0.00972905519811906	-0.0211319237034275	-0.0157071292053579	-0.030409405447795	-0.0134455807093512	-0.0207332927891328	-0.0108109161042156	-0.00540541856690813	-0.00917905475899605	-0.00882618262827228	-0.022596994639382	-0.0168071183163812	-0.0195445960729703	-0.00157853229304972	-0.0321866864959013	-0.0289361788823657	-0.0158036651731253	-0.00390879976505243	-0.0013708021337786	-0.00682596507040012	0.00667585436347196	-0.0231670592815347	-0.0168495982976964	-0.00257732101430053	0.00198314393205434	0.0176806105847822	0.00744051051658312	-0.0453197105484464	-0.00283286308430397	0.0208775850215552	0.00431966114451665	0.0134091746149667	-0.0166105117451565	0.00199914389014344	-0.0299753453187517	-0.0229895182246989	-0.00857323071048821
414	-0.032302550163116	0.0062227954382692	-0.00690033607764073	-0.0091803923449616	-0.0155480163884851	-0.00672899735291832	-0.0147061473896954	0.0802117550917396	-0.0178348676360343	-0.0134230203321406	0	-0.0113997434647275	0.0205346024417077	-0.0267361564910362	0.02604313853602	-0.0080000426670761	-0.0153455696746605	-0.0112360732669259	-0.01643872634316	-0.0108992904580356	-0.0288444058440844	-0.00533334597536239	-0.0225998319172409	-0.0129977459419699	-0.0165841280155352	-0.00633916544373569	-0.0236417630570405	-0.0181383449180053	-0.00532388125275007	-0.0104987840982198	-0.035250552554758	-0.0172715865086608	-0.00746418708068841	-0.00391389932113606	-0.0162744491273363	-0.0208612519577169	-0.0174873304680192	0.0058247450888711	-0.0270489819049593	0.0162720251082153	0.00847462699097212	0	-0.0250967890862746	-0.0154881774428	0.0171903899869781	-0.0587540471829042	-0.0189031619754338	-0.0265111255483317	0.0170735854758806
415	-0.10222834279449	-0.112832530496528	-0.15160290774846	-0.155029414505947	-0.128254335523679	-0.139874476838957	-0.14799681425288	-0.184352014344337	-0.143496413266085	-0.180971117696083	-0.183541813199184	-0.165896677126554	-0.0716095323781232	-0.120528737130998	-0.120034926587087	-0.134105280732095	-0.0675212008754951	-0.0656691035078574	-0.062698594215564	-0.0391111301166258	-0.0684657233461201	-0.0663226429310726	-0.0890441382256788	-0.118805635193292	-0.0692317915693208	-0.065705073048854	-0.09794522744233	-0.114280938434106	-0.0681035873020672	-0.0626054742303959	-0.104768624548507	-0.0873281835818562	-0.117881620957395	-0.110456995564311	-0.126891751854624	-0.0780683733698191	-0.100667245226077	-0.0790752068284637	-0.140409524440721	-0.0750260722911191	-0.10208412611328	-0.153003496037343	-0.13085148245279	-0.170940161303808	-0.0624305994388354	-0.0971575735367773	-0.121899633993565	-0.100397726315697	-0.0688201449989152
416	0.113328685307003	0.0990909026442313	0.0576766095882069	0.0273158106469629	0.123971673731678	0.00859111813231683	0.0618508635396791	0.0264756739840279	0.00296296513065686	0.0890336223703976	0.213574100298059	0.144002692491818	-0.0117131646636532	0.0315212343097782	0.0900261516577197	0.11382060956059	-0.0018399269220073	0.00301205046999176	0.0087848295557329	0.0141445073861648	0.0061919702479214	0.0056980211146378	0.00791859341331014	0	-0.00359066813072872	0	0.02604313853602	0.0276577494432506	0	-0.005633817718256	0.0424774282671163	-0.0101911710061882	0.0193327638089795	0.0173665724982985	0.0174931574475172	0.033616610798985	0.0409557648368217	0.0107986272422256	0.0216740170483618	0.000756143703323886	0.0230957147946493	0.0222231367847103	0.103974164689044	0.0363676441708747	-0.000370301800194817	0.0191551431418255	0.00597016698650421	0.00164880499018394	0.0141481459660273
417	-0.0516351163016635	-0.0365074163424635	-0.00803862849643533	0.0133830993756294	-0.020231903971585	0.0427021762552338	0.00230414848485028	0.105835462235265	0.0518848353690118	-0.00743497848751806	0.190669260559783	-0.0210534091978327	0.00879771070352908	0.0195536956266373	-0.0268472500361883	-0.102404960476913	0.0109891215755953	0.0178842322564208	0.0173414750364873	0.0167134809737406	0	0.0169018108026031	0.0184208390426055	0.0397164112125057	0.0231121398757488	0.00338983375451174	0.0102302682508149	0.0359398366777191	0.00759016926667555	0.0154172640273269	0.00377358938363948	0.0401559597081245	0.0914257561955916	0.0996051040872059	0.0580143950606282	0.0743047257205154	0.0855835702148502	0.0745923900543617	0.108785176539191	0.0749714368592858	0.120316606811476	0.132156821961356	0.108533682418286	0.0822380982369721	0.0168935343354955	0.0519473166476194	0.0270127992460685	0.0653619052927763	0.0558804583944563
[truncated: 210 more rows]
[truncated: 6 more columns]
