# Supplementary material for: Dynamic financial tail risk networks: A backtesting-based conditional expected shortfall approach
Source: PLoS One. 2026 Jun 24;21(6):e0351966. doi: 10.1371/journal.pone.0351966 (PMC13293451; doi:10.1371/journal.pone.0351966)
Supplement: S2 File — (ZIP) [file pone.0351966.s002.zip › File/Benchmark model/Static & Time-varying Copula/Backtest_CoES.m]

function [Backtest] = Backtest_CoES(Ht,alpha,beta)

% ½øÐÐUC test
% ¼ÆËãUCÖ¸±ê
UC1 = sqrt(length(Ht))*(mean(Ht)-alpha*beta/2)/sqrt(alpha*beta*(1/3-alpha*beta/4));%³ýÒÔÆÚÍû·½²î

UC2 = sqrt(length(Ht))*(mean(Ht)-alpha*beta/2)/std(Ht);%³ýÒÔÊµ¼Ê·½²î

% ¼ÆËãUC·þ´ÓÕýÌ«·Ö²¼µÄPÖµ
pUC1 = 2*normcdf(-abs(UC1),0,1); %ÒÔÆÚÍû·½²î¼ÆËãµÄPÖµ

pUC2 = 2*normcdf(-abs(UC2),0,1);  %ÒÔÊµ¼Ê·½²î¼ÆËãµÄPÖµ

% ½øÐÐCC test
[h,pValue,stat,cValue] = lbqtest(Ht,'Lags',1);
pstat1=stat;
pCC1 = pValue;

[h,pValue,stat,cValue] = lbqtest(Ht,'Lags',2);
pstat2=stat;
pCC2 = pValue;

[h,pValue,stat,cValue] = lbqtest(Ht,'Lags',5);
pstat5=stat;
pCC5 = pValue;

[h,pValue,stat,cValue] = lbqtest(Ht,'Lags',10);
pstat10=stat;
pCC10 = pValue;

%% Affectations 
Backtest.UC1=UC1;
Backtest.pUC1=pUC1;
Backtest.UC2=UC2;
Backtest.pUC2=pUC2;
Backtest.pstat1=pstat1;
Backtest.pCC1=pCC1;
Backtest.pstat2=pstat2;
Backtest.pCC2=pCC2;
Backtest.pstat5=pstat5;
Backtest.pCC5=pCC5;
Backtest.pstat10=pstat10;
Backtest.pCC10=pCC10;
