# Supplementary material for: Dynamic financial tail risk networks: A backtesting-based conditional expected shortfall approach
Source: PLoS One. 2026 Jun 24;21(6):e0351966. doi: 10.1371/journal.pone.0351966 (PMC13293451; doi:10.1371/journal.pone.0351966)
Supplement: S2 File — (ZIP) [file pone.0351966.s002.zip › File/Benchmark model/Static & Time-varying Copula/Backtest_CoVaR.m]

function[Backtest]= Backtest_CoVaR(ht,alpha,beta)
% ¼ÆËãUCÖ¸±ê
uc1 = sqrt(length(ht))*(mean(ht)-alpha*beta)/sqrt(alpha*beta *(1-alpha*beta));%³ýÒÔÆÚÍû·½²î

uc2 = sqrt(length(ht))*(mean(ht)-alpha*beta)/std(ht);%³ýÒÔÊµ¼Ê·½²î

% ¼ÆËãUC·þ´ÓÕýÌ«·Ö²¼µÄPÖµ
puc1 = 2*normcdf(-abs(uc1),0,1); %ÒÔÆÚÍû·½²î¼ÆËãµÄPÖµ

puc2 = 2*normcdf(-abs(uc2),0,1);  %ÒÔÊµ¼Ê·½²î¼ÆËãµÄPÖµ

% ½øÐÐCC test (È«²¿ÐòÁÐ)

htcc = ht-ones(size(ht))*alpha*beta;

for j=1:16  % j ÎªÖÍºóÆÚÊý+1£¬j = 2, Ôò lag = 1.
    for t=1:(length(htcc)-j+1)
        v(t,j)=htcc(j+t-1)* htcc(t);
    end
    gama_hat_var(j,1)= mean(v(1:(length(htcc)-j+1),j));
end

rho_hat0_var = gama_hat_var./gama_hat_var(1,1);

rho_hat_var = rho_hat0_var(2:length(rho_hat0_var),1);

rho_sq_var=rho_hat_var.*rho_hat_var;

for m=1:15

 cc(m)=length(htcc)*sum(rho_sq_var(1:m));
 
 pcc(m) = 1-chi2cdf(cc(m),m);
end
%% Affectations 
Backtest.uc1=uc1;
Backtest.puc1=puc1;
Backtest.uc2=uc2;
Backtest.puc2=puc2;
Backtest.pstat1=cc(1);
Backtest.pcc1=pcc(1)
Backtest.pstat2=cc(2);
Backtest.pcc2=pcc(2);
Backtest.pstat5=cc(5);
Backtest.pcc5=pcc(5);
Backtest.pstat10=cc(10);
Backtest.pcc10=pcc(10);
end
