# Supplementary material for: Dynamic financial tail risk networks: A backtesting-based conditional expected shortfall approach
Source: PLoS One. 2026 Jun 24;21(6):e0351966. doi: 10.1371/journal.pone.0351966 (PMC13293451; doi:10.1371/journal.pone.0351966)
Supplement: S2 File — (ZIP) [file pone.0351966.s002.zip › File/Benchmark model/Static & Time-varying Copula/bivarnormcdf_arg.m]

function out1 = bivarnormcdf_arg(X,b2,rho);
% Used in 'bivarnormcdf.m'
%
% INPUTS:	rho, a scalar, the correlation coefficient of the joint density
%				X, a Tx1 vector, the value of the first (outer) variable
%				b1, a scalar, the upper bound of the inner integral
%
% OUTPUTS: out1, the value of the argument at the given co-ordinate
%
%  Andrew Patton
%
% Thursday, 14 December, 2000


out1 = normcdf(b2,rho*X,sqrt(1-rho^2)).*normpdf(X,0,1);
