# Supplementary material for: Dynamic financial tail risk networks: A backtesting-based conditional expected shortfall approach
Source: PLoS One. 2026 Jun 24;21(6):e0351966. doi: 10.1371/journal.pone.0351966 (PMC13293451; doi:10.1371/journal.pone.0351966)
Supplement: S2 File — (ZIP) [file pone.0351966.s002.zip › File/Benchmark model/Static & Time-varying Copula/bivT_tvp1_CL2.m]

function [CL, rho] = bivT_tvp1_CL2(theta,Zdata,thetaStart,flag_omega)
T = size(Zdata,1);
tv_rho = -999.99*ones(T,1);
tv_rho(1) = thetaStart(1);	
q = 10; 

if flag_omega == 1
        x = tdis_inv(Zdata(:,1),theta(4));
        y = tdis_inv(Zdata(:,2),theta(4));

        for jj = 2:T
            if jj<=q
                psi1 = theta(1) + theta(2)*tv_rho(jj-1) + theta(3)*mean(x(1:jj-1).*y(1:jj-1)) ;
            else
                psi1 = theta(1) + theta(2)*tv_rho(jj-1) + theta(3)*mean(x(jj-q:jj-1).*y(jj-q:jj-1)) ;
            end
            tv_rho(jj) = -1 + 2/(1+exp(-psi1));			   
        end

        nu = theta(4); 
        rho = tv_rho; 

        sum = 0;
        for i = 1:T
            CL = tcopula_pdf(Zdata(i,1),Zdata(i,2),rho(i),nu);
            CL = log(CL);
            sum = sum + CL;
        end
        CL = sum;
        CL = -CL;
else
        x = tdis_inv(Zdata(:,1),theta(3));
        y = tdis_inv(Zdata(:,2),theta(3));

        for jj = 2:T
            if jj<=q
                psi1 = 0 + theta(1)*tv_rho(jj-1) + theta(2)*mean(x(1:jj-1).*y(1:jj-1));
            else
                psi1 = 0 + theta(1)*tv_rho(jj-1) + theta(2)*mean(x(jj-q:jj-1).*y(jj-q:jj-1));
            end
            tv_rho(jj) = -1 + 2/(1+exp(-psi1));			   
        end

        nu = theta(4);
        rho = tv_rho;  

        sum = 0;
        for i = 1:T
            CL = tcopula_pdf(Zdata(i,1),Zdata(i,2),rho(i),nu);
            CL = log(CL);
            sum = sum + CL;
        end
        CL = sum;
        CL = -CL;
end
