# Supplementary material for: Dynamic financial tail risk networks: A backtesting-based conditional expected shortfall approach
Source: PLoS One. 2026 Jun 24;21(6):e0351966. doi: 10.1371/journal.pone.0351966 (PMC13293451; doi:10.1371/journal.pone.0351966)
Supplement: S2 File — (ZIP) [file pone.0351966.s002.zip › File/Benchmark model/Static & Time-varying Copula/fattailed_garch2.m]

function [parameters, likelihood, stderrors, robustSE, ht, scores] = fattailed_garch2(data , p , q , errors, startingvals, options)
% FATTAILED_GARCH(P,Q) parameter estimation with different error distributions, the NOrmal, The T, 
%      and the Generalized Error Distribution
%
% [parameters, likelihood, stderrors, robustSE, ht, scores] = fattailed_garch(data , p , q , errors, startingvals, options)
%
% Inputs:
%   data: A single column of zero mean random data, normal or not for quasi likelihood
%
%   P: Non-negative, scalar integer representing a model order of the ARCH 
%      process
%
%   Q: Positive, scalar integer representing a model order of the GARCH 
%      process: Q is the number of lags of the lagged conditional variances included
%      Can be empty([]) for ARCH process
%
%   error:  The type of error being assumed, valid types are:
%           'NORMAL' - Gaussian Innovations
%           'STUDENTST' - T-distributed errors
%           'GED' - General Error Distribution
%           'SKEWSTUDENTST' - Hansen's (1994) skewed Student's t (added 22jun04: andrew patton)
%
%
%   startingvals: A (1+p+q) (plus 1 if STUDENTT OR GED is selected for the nu parameter) vector of starting vals.
%      If you do not provide, a naieve guess of 1/(2*max(p,q)+1) is used for the arch and garch parameters,
%      and omega is set to make the real unconditional variance equal
%      to the garch expectation of the expectation.
%
%   options: default options are below.  You can provide an options vector.  See HELP OPTIMSET
%
% Outputs:
%   parameters : a [1+p+q X 1] column of parameters with omega, alpha1, alpha2, ..., alpha(p)
%                beta1, beta2, ... beta(q)
%
%   likelihood = the loglikelihood evaluated at he parameters
%
%   robustSE = QuasiLikelihood std errors which are robust to some forms of misspecification(see White 94)
%
%   stderrors = the inverse analytical hessian, not for quasi maximum liklihood
%
%   ht = the estimated time varying VARIANCES
%
%   scores = The numberical scores(# fo params by t) for M testing   
%
%
%   I recommend compiling the likelihood using if you have the Matlab compiler
%   mcc -V1.2 -ir garchlikelihood
%   as it will improve pervormance about 6 times
%
%%%%%%%%%%%%%%%%%%%%%%%%%%%%%%%%%%%%%%%%%%%%%%%%%%%%%%%%%%%%%%%%%%%%%%%%%%%%%%%%%%%%%%%%%%%%%%%%%%%%%%%%%%%
%   GARCH(P,Q) the following(wrong) constratins are used(they are right for the (1,1) case or any Arch case
%     (1) Omega > 0
%     (2) Alpha(i) >= 0 for i = 1,2,...P
%     (3) Beta(i)  >= 0 for i = 1,2,...Q
%     (4) sum(Alpha(i) + Beta(j)) < 1 for i = 1,2,...P and j = 1,2,...Q
%     (5) nu>2 of Students T and nu>1 for GED
%
%   The time-conditional variance, H(t), of a GARCH(P,Q) process is modeled 
%   as follows:
%
%     H(t) = Omega + Alpha(1)*r_{t-1}^2 + Alpha(2)*r_{t-2}^2 +...+ Alpha(P)*r_{t-p}^2+...
%                    Beta(1)*H(t-1)+ Beta(2)*H(t-2)+...+ Beta(Q)*H(t-q)
%
%   Default Options
%   
%   options  =  optimset('fmincon');
%   options  =  optimset(options , 'TolFun'      , 1e-003);
%   options  =  optimset(options , 'Display'     , 'off');
%   options  =  optimset(options , 'Diagnostics' , 'off');
%   options  =  optimset(options , 'LargeScale'  , 'off');
%   options  =  optimset(options , 'MaxFunEvals' , '400*numberOfVariables');
%
%
%  uses fFATTAILED_GARCHLIKELIHOOD and GARCHCORE.  You should MEX, mex 'path\garchcore.c', the MEX source 
%  The included MEX is for R12 Windows and was compiled with VC++6. It gives a 10-15 times speed improvement
%
%
% Author: Kevin Sheppard
% kksheppard@ucsd.edu
% Revision: 1    Date: 10/15/2000
t=size(data,1);
if nargin<6
    options=[];
end


if strcmp(errors,'NORMAL') | strcmp(errors,'STUDENTST') | strcmp(errors,'GED') | strcmp(errors,'SKEWSTUDENTST')
   if strcmp(errors,'NORMAL') 
      errortype = 1;
   elseif strcmp(errors,'STUDENTST') 
      errortype = 2;
  elseif strcmp(errors,'GED') 
      errortype = 3;
  else strcmp(errors,'SKEWSTUDENTST') 
      errortype = 4;
  end
else
   error('error must be one of the four strings NORMAL, STUDENTST, GED, or SKEWSTUDENTST');
end


if size(data,2) > 1
   error('Data series must be a column vector.')
elseif isempty(data)
   error('Data Series is Empty.')
end


if (length(q) > 1) | any(q < 0)
   error('Q must ba a single positive scalar or 0 for ARCH.')
end

if (length(p) > 1) | any(p <  0)
   error('P must be a single positive number.')
elseif isempty(p)
   error('P is empty.')
end

if isempty(q) | q==0;
   q=0;
   m=p;
else
   m  =  max(p,q);   
end


if nargin<=4 | isempty(startingvals);
   guess  = 1/(2*m+1);
   alpha  =  .15*ones(p,1)/p;
   beta   =  .75*ones(q,1)/q;
   omega  = (1-(sum(alpha)+sum(beta)))*cov(data);  %set the uncond = to its expection
   if strcmp(errors,'STUDENTST')
      nu  = 30;
   elseif strcmp(errors,'GED')
      nu = 1.7;
  elseif strcmp(errors,'SKEWSTUDENTST')
      nu = [30;0];
   else
      nu=[];
   end
else
   omega=startingvals(1);
   alpha=startingvals(2:p+1);
   beta=startingvals(p+2:p+q+1);
   if strcmp(errors,'STUDENTST')
      nu  = startingvals(p+q+2);
   elseif strcmp(errors,'GED')
      nu = startingvals(p+q+2);
   elseif strcmp(errors,'SKEWSTUDENTST')
      nu = startingvals(p+q+2:p+q+3);
   else
      nu=[];
   end
end

LB         =  [];     
UB         =  [];     
sumA =  [-eye(1+p+q); ...
      0  ones(1,p)  ones(1,q)];
sumB =  [zeros(1+p+q,1);...
      1];                          


if (nargin <= 5) | isempty(options)
   options  =  optimset('fmincon');
   options  =  optimset(options , 'TolFun'      , 1e-006);
   options  =  optimset(options , 'Display'     , 'iter');
   options  =  optimset(options , 'Diagnostics' , 'off');
   options  =  optimset(options , 'LargeScale'  , 'off');
   options  =  optimset(options , 'MaxFunEvals' , 400*(2+p+q));
end

sumB = sumB - [zeros(1+p+q,1); 1]*2*optimget(options, 'TolCon', 1e-6);

if strcmp(errors,'STUDENTST')
   LB = zeros(1,p+q+2);
   LB(length(LB))=2.1;
   [n,m]=size(sumA);
   sumA = [sumA';zeros(1,n)]';
elseif strcmp(errors,'GED')
   LB = zeros(1,p+q+2);
   LB(length(LB))=1.1;
   [n,m]=size(sumA);
   sumA = [sumA';zeros(1,n)]';
elseif strcmp(errors,'SKEWSTUDENTST')
   LB = zeros(1,p+q+3);
   LB(end-1)=2.1;
   LB(end) = -0.99;
   UB = 1e2*ones(1,p+q+3);  % don't want to constrain the other parameters
   UB(end) = 0.99;
   [n,m]=size(sumA);
   sumA = [sumA';zeros(2,n)]';
else
   LB = [];
end


if errortype == 1
   startingvals = [omega ; alpha ; beta];
else
   startingvals = [omega ; alpha ; beta; nu];
end

% Estimate the parameters.
[parameters, LLF, EXITFLAG, OUTPUT, LAMBDA, GRAD, HESSIAN] =  fmincon('fattailed_garchlikelihood2', startingvals ,sumA  , sumB ,[] , [] , LB , UB,[],options, data, p , q, errortype);


if EXITFLAG<=0
   EXITFLAG
   fprintf(1,'Not Sucessful! \n')
end

%parameters(find(parameters    <  0)) = 0;          
%parameters(find(parameters(1) <= 0)) = realmin;    
hess = hessian('fattailed_garchlikelihood2',parameters,data,p,q,errortype);
[likelihood, ht]=fattailed_garchlikelihood2(parameters,data,p,q,errortype);
likelihood=-likelihood;
stderrors=hess^(-1);

if nargout > 4
   h=max(abs(parameters/2),1e-2)*eps^(1/3);
   hplus=parameters+h;
   hminus=parameters-h;
   likelihoodsplus=zeros(t,length(parameters));
   likelihoodsminus=zeros(t,length(parameters));
   for i=1:length(parameters)
      hparameters=parameters;
      hparameters(i)=hplus(i);
      [HOLDER, HOLDER1, indivlike] = fattailed_garchlikelihood2(hparameters,data,p,q,errortype);
      likelihoodsplus(:,i)=indivlike;
   end
   for i=1:length(parameters)
      hparameters=parameters;
      hparameters(i)=hminus(i);
      [HOLDER, HOLDER1, indivlike] = fattailed_garchlikelihood2(hparameters,data,p,q,errortype);
      likelihoodsminus(:,i)=indivlike;
   end
   scores=(likelihoodsplus-likelihoodsminus)./(2*repmat(h',t,1));
   scores=scores-repmat(mean(scores),t,1);
   B=scores'*scores;
   robustSE=stderrors*B*stderrors;
end
