# Supplementary material for: Dynamic financial tail risk networks: A backtesting-based conditional expected shortfall approach
Source: PLoS One. 2026 Jun 24;21(6):e0351966. doi: 10.1371/journal.pone.0351966 (PMC13293451; doi:10.1371/journal.pone.0351966)
Supplement: S2 File — (ZIP) [file pone.0351966.s002.zip › File/Benchmark model/Static & Time-varying Copula/fattailed_garchsimulate2.m]

function [simulatedata, H] = fattailed_garchsimulate2(parameters,p,q,t,errors)
% FATTAILED_GARCH(P,Q) time series simulation
%
% [simulatedata, H] = fattailed_garchsimulate(parameters,p,q,t,errors)
%
% Inputs:
%   parameters: a 1+p+q x 1 vector of inputs where p are ARCH coefs and Q are GARCH coefs
%
%   P: Positive, scalar integer representing a model order of the ARCH process
%
%   Q: Non-Negative scalar integer representing a model order of the GARCH 
%      process: Q is the number of lags of the lagged conditional variances included
%      Can be empty([]) for ARCH process
%
%   t: Length of the time series desired
%   
%   error:  The type of error being used, valid types are:
%           'NORMAL' - Gaussian Innovations
%           'STUDENTST' - T-distributed errors
%           'GED' - General Error Distribution
%           'SKEWSTUDENTST' - T-distributed errors
%
% Outputs:
%   simulatedata: A time series with GARCH variances and normal disturbances
%
%   H:  A vector of conditional variances used in making the time series
%
%
%%%%%%%%%%%%%%%%%%%%%%%%%%%%%%%%%%%%%%%%%%%%%%%%%%%%%%%%%%%%%%%%%%%%%%%%%%%%%%%%%%%%%%%%%%%%%%%%%%%%%%%%%%%
%   GARCH(P,Q) the following(wrong) constratins are used(they are right for the (1,1) case or any Arch case
%     (1) Omega > 0
%     (2) Alpha(i) >= 0 for i = 1,2,...P
%     (3) Beta(i)  >= 0 for i = 1,2,...Q
%     (4) sum(Alpha(i) + Beta(j)) < 1 for i = 1,2,...P and j = 1,2,...Q
%
%   The time-conditional variance, H(t), of a GARCH(P,Q) process is modeled 
%   as follows:
%
%     H(t) = Omega + Alpha(1)*r_{t-1}^2 + Alpha(2)*r_{t-2}^2 +...+ Alpha(P)*r_{t-p}^2+...
%                    Beta(1)*H(t-1)+ Beta(2)*H(t-2)+...+ Beta(Q)*H(t-q)
%
% NOTE: This program generates 500 more than required to minimize any starting bias
%
% Author: Kevin Sheppard
% kksheppard@ucsd.edu
% Revision: 1    Date: 3/1/2001
%
%
t=t+500;
if strcmp(errors,'NORMAL') | strcmp(errors,'STUDENTST') | strcmp(errors,'GED') | strcmp(errors,'SKEWSTUDENTST')
   if strcmp(errors,'NORMAL') 
      errortype = 1;
   elseif strcmp(errors,'STUDENTST') 
      errortype = 2;
   elseif strcmp(errors,'GED') 
      errortype = 3;
   elseif strcmp(errors,'SKEWSTUDENTST') 
      errortype = 4;
   end
else
   error('error must be one of the three strings NORMAL, STUDENTST, or GED');
end


constp=parameters(1);
archp=parameters(2:p+1);
garchp=parameters(p+2:p+q+1);
if errortype==2 | errortype==3
   nu=parameters(p+q+2);
   parameters=parameters(1:p+q+1);
elseif errortype==4
   nu=parameters(p+q+2:p+q+3);
   parameters=parameters(1:p+q+1);
end


if isempty(q)
   m=p;
else
   m=max(p,q);   
end


UncondStd =  sqrt(constp/(1-sum(archp)-sum(garchp)));
h=UncondStd.^2*ones(t+m,1);
data=UncondStd*ones(t+m,1);
if errortype==1
   RandomNums=randn(t+m,1);
elseif errortype==2
   RandomNums=stdtdis_rnd(t+m,nu);
elseif errortype==3
    RandomNums=gedrnd(t+m,nu);
elseif errortype==4
    RandomNums=skewtdis_rnd(nu(1),nu(2),t+m);
end

  
T=size(data,1);
for t = (m + 1):T
   h(t) = parameters' * [1 ; data(t-(1:p)).^2;  h(t-(1:q)) ];
   data(t)=RandomNums(t)*sqrt(h(t));
end

simulatedata=data(m+1+500:T);
H=h((m + 1+500):T);
