# Supplementary material for: Dynamic financial tail risk networks: A backtesting-based conditional expected shortfall approach
Source: PLoS One. 2026 Jun 24;21(6):e0351966. doi: 10.1371/journal.pone.0351966 (PMC13293451; doi:10.1371/journal.pone.0351966)
Supplement: S2 File — (ZIP) [file pone.0351966.s002.zip › File/Benchmark model/Static & Time-varying Copula/fdis_cdf.m]

function cdf = fdis_cdf(x,a,b)
% PURPOSE: returns cdf at x of the F(a,b) distribution
%---------------------------------------------------
% USAGE: cdf = fdis_cdf(x,a,b)
% where: x = a vector 
%        a = numerator dof
%        b = denominator dof
%---------------------------------------------------
% RETURNS:
%   a vector of cdf at each element of x of the F(a,b) distribution      
% --------------------------------------------------
% SEE ALSO: fdis_d, fdis_inv, fdis_rnd, fdis_pdf, fdis_prb
%---------------------------------------------------

%       Anders Holtsberg, 18-11-93
%       Copyright (c) Anders Holtsberg
% documentation modified by LeSage to
% match the format of the econometrics toolbox

x = x./(x+b./a);
cdf = beta_cdf(x,a/2,b/2);
