# Supplementary material for: Dynamic financial tail risk networks: A backtesting-based conditional expected shortfall approach
Source: PLoS One. 2026 Jun 24;21(6):e0351966. doi: 10.1371/journal.pone.0351966 (PMC13293451; doi:10.1371/journal.pone.0351966)
Supplement: S2 File — (ZIP) [file pone.0351966.s002.zip › File/Benchmark model/Static & Time-varying Copula/frankCL.m]

% The negative copula log-likelihood of a 
% member of Frank's family
% Taken from Joe (1997), p141.
%
% Thursday, 28 Sep, 2000
%
% Andrew Patton

% INPUTS: theta ;
%				data = [U V];

function CL = frankCL(theta,data)

eta = 1-exp(-theta);

CL = 2*log(eta - (1-exp(-theta*data(:,1))).*(1-exp(-theta*data(:,2))));
CL = CL + theta*(data(:,1)+data(:,2));
CL = size(data,1)*log(theta*eta) - sum(CL);
CL = -CL;
