# Supplementary material for: Dynamic financial tail risk networks: A backtesting-based conditional expected shortfall approach
Source: PLoS One. 2026 Jun 24;21(6):e0351966. doi: 10.1371/journal.pone.0351966 (PMC13293451; doi:10.1371/journal.pone.0351966)
Supplement: S2 File — (ZIP) [file pone.0351966.s002.zip › File/Benchmark model/Static & Time-varying Copula/frankcopularnd.m]

function [ U ] = frankcopularnd( M, D, alpha )
%FRANKCOPULARND Generates M samples from a Frank copula of dimensionality
%D, with parameter alpha
% Inputs:
%  M - the number of samples to generate
%  N - the dimensionality of the data
%  alpha - the dependency parameter of the Gumbel copula
%
% Outputs:
%  U - an M x N matrix of generated samples
%  X_i - an M x N matrix of intermediary random variables generated in the
%        creation of U
%
% Acknowledgements:
% This code modeled after the function definitions in the paper:
% Estimators for Archimedean copulas in high dimensions, 
% by Marius Hofert1, Martin Mächler, and Alexander J. McNeil AND
% the R code in cop_objects.R in the "copula" package in R, found at:
% https://cran.r-project.org/web/packages/copula/
%
%**************************************************************************
%*                                                                        *
%* Copyright (C) 2016  Kiran Karra <kiran.karra@gmail.com>                *
%*                                                                        *
%* This program is free software: you can redistribute it and/or modify   *
%* it under the terms of the GNU General Public License as published by   *
%* the Free Software Foundation, either version 3 of the License, or      *
%* (at your option) any later version.                                    *
%*                                                                        *
%* This program is distributed in the hope that it will be useful,        *
%* but WITHOUT ANY WARRANTY; without even the implied warranty of         *
%* MERCHANTABILITY or FITNESS FOR A PARTICULAR PURPOSE.  See the          *
%* GNU General Public License for more details.                           *
%*                                                                        *
%* You should have received a copy of the GNU General Public License      *
%* along with this program.  If not, see <http://www.gnu.org/licenses/>.  *
%*                                                                        *
%**************************************************************************

if(D<2)
    error('N must be atleast 2');
end

if(alpha<=0)
    error('For N>=3, alpha > 0 for the Frank Copula')
end

% Algorithm 1 described in both the SAS Copula Procedure, as well as the
% paper: "High Dimensional Archimedean Copula Generation Algorithm"
% U = zeros(M,D);
% for ii=1:M
%     p = -1.0*expm1(-1*alpha);
%     if (abs(1 - p) <= eps(p))
%         % boundary protection
%         p = 1 - eps;
%     end
%     vv = logserrnd(1, p);
% 
%     % sample N independent uniform random variables
%     x_i = rand(1,D);
%     t = -1*log(x_i)./vv;
%     U(ii,:) = -1.0*log1p( exp(-t)*expm1(-1.0*alpha))/alpha;
% end

% vectorized version below :)

p = -1.0*expm1(-1*alpha);
if (abs(1 - p) <= eps(p))
    % boundary protection
    p = 1 - eps;
end
vv = logserrnd(M, p);
vv = repmat(vv, 1, D);

% sample N independent uniform random variables
x_i = rand(M,D);
t = -1*log(x_i)./vv;
U = -1.0*log1p( exp(-t)*expm1(-1.0*alpha))/alpha;


end % function
