# Supplementary material for: Dynamic financial tail risk networks: A backtesting-based conditional expected shortfall approach
Source: PLoS One. 2026 Jun 24;21(6):e0351966. doi: 10.1371/journal.pone.0351966 (PMC13293451; doi:10.1371/journal.pone.0351966)
Supplement: S2 File — (ZIP) [file pone.0351966.s002.zip › File/Benchmark model/Static & Time-varying Copula/gumbelCL.m]

function CL = gumbelCL(theta,data)
% function CL = gumbelCL(theta,data)
%
% The negative copula log-likelihood of a  member of Gumbel's family
% Taken from Joe (1997), p142.
%
% Thursday, 27 July, 2000
%
% Andrew Patton
% 
% INPUTS: theta ;
%				data = [U V];

% Written for the following papers:
%
% Patton, A.J., 2006, Modelling Asymmetric Exchange Rate Dependence, International Economic Review, 47(2), 527-556. 
% Patton, A.J., 2006, Estimation of Multivariate Models for Time Series of Possibly Different Lengths, Journal of Applied Econometrics, 21(2), 147-173.  
% Patton, A.J., 2004, On the Out-of-Sample Importance of Skewness and Asymmetric Dependence for Asset Allocation, Journal of Financial Econometrics, 2(1), 130-168. 
%
% http://fmg.lse.ac.uk/~patton


ut = -log(data(:,1));
vt = -log(data(:,2));

CL = log(gumbel_cdf(data(:,1),data(:,2),theta)) - log(data(:,1)) - log(data(:,2));
CL = CL + (theta-1)*(log(ut)+log(vt)) - (2-1/theta)*(log(ut.^theta+vt.^theta));
CL = CL + log((ut.^theta + vt.^theta).^(1/theta) + theta - 1);
CL = sum(CL);
CL = -CL;
