# Supplementary material for: Dynamic financial tail risk networks: A backtesting-based conditional expected shortfall approach
Source: PLoS One. 2026 Jun 24;21(6):e0351966. doi: 10.1371/journal.pone.0351966 (PMC13293451; doi:10.1371/journal.pone.0351966)
Supplement: S2 File — (ZIP) [file pone.0351966.s002.zip › File/Benchmark model/Static & Time-varying Copula/GumbelUgivenV_t.m]

function out1 = GumbelUgivenV_t(u,v,t,k)
% function out1 = GumbelUgivenV_t(u,v,t,k)
%
% Computes the value of the conditional Gumbel (U given V)
% copula cdf at a specified point
% 
% INPUTS:	u, a scalar of F(X[t])
%				v, a scalar of G(Y[t])
%				t, the value of C(u|v)
%				k, a scalar of kappa
%
% Saturday, 28 July, 2001
%
% Andrew Patton

if nargin<4 || isempty(v)  % then data was given as a Tx2 matrix, so need to re-label the inputs
    k=t;
    t=v;
    v = u(:,2);
    u = u(:,1);
end


ut = -log(u);
vt = -log(v);

out1 = (v.^(-1)).*exp(-(ut.^k+vt.^k).^(1./k)).*(1+(ut./vt).^k).^(1./k-1);
out1 = out1 - t;
