# Supplementary material for: Dynamic financial tail risk networks: A backtesting-based conditional expected shortfall approach
Source: PLoS One. 2026 Jun 24;21(6):e0351966. doi: 10.1371/journal.pone.0351966 (PMC13293451; doi:10.1371/journal.pone.0351966)
Supplement: S2 File — (ZIP) [file pone.0351966.s002.zip › File/Benchmark model/Static & Time-varying Copula/ibm_ccola_rets.txt]

  9.2736368e-001  4.0396915e+000
 -1.4463062e+000  8.9395150e-001
 -5.2164959e-001  1.1263192e+000
 -8.4034108e-001 -2.4028846e-001
  2.1910110e+000  5.9964201e-001
 -8.2902029e-001 -1.0014103e+000
 -6.2630685e-001 -3.6297681e-001
 -1.8668835e+000  8.8496153e-001
 -1.8668835e+000 -2.0227227e+000
 -1.6438726e+000  2.4489808e-001
  7.7050464e-001  2.0178247e+000
 -6.6006840e-001 -1.2462473e+000
 -4.4247860e-001  6.4516353e-001
  6.6298585e-001 -8.8817701e-001
 -3.0186753e+000 -2.0484125e+000
  6.7873564e-001  1.2409516e-001
 -4.5197817e-001  7.8237994e-001
 -2.7556279e+000 -1.6960076e+000
 -1.7616427e+000  1.0375690e+000
  1.0607053e+000  3.7090502e-001
 -2.9746393e+000  7.1473547e-001
  3.9081350e+000  7.1473547e-001
 -2.3255824e-001 -8.9613634e-001
  9.2700548e-001  6.1187219e-001
 -3.4662080e-001  1.2929473e+000
 -5.8038468e-001  1.3556826e+000
  1.1574203e+000  2.0772842e+000
 -2.3041485e-001 -3.4971864e-001
 -5.7837061e-001 -2.3382708e-001
 -6.9848945e-001 -1.3749971e+000
 -2.2446306e+000  2.0748444e+000
  2.3866360e-001  5.0241652e-001
  3.5132419e+000 -1.1578546e-001
 -1.5072749e+000 -1.1578546e-001
  0.0000000e+000 -6.2015703e-001
 -5.2848407e-001  1.9253579e+000
 -5.2848407e-001 -1.5760465e+000
  3.5356548e-001 -5.8286545e-001
  1.8648559e+000  1.3163179e+000
  8.0506473e-001 -2.3103591e-001
  9.1220701e-001  1.1558468e-001
  3.3994367e-001  1.1545124e-001
 -6.8104690e-001  8.4259403e-001
  9.0295908e-001  1.1435107e-001
  9.0295908e-001  7.2120259e-001
 -2.2396426e-001 -2.2718677e-001
  1.4468811e+000  1.3928326e+000
 -5.5401804e-001 -4.4960735e-001
  2.2197567e-001  1.1573771e+000
 -4.4444518e-001 -1.4205846e+000
  7.7648754e-001  3.5640744e-001
 -2.2123903e-001  3.5640744e-001
  1.4293811e+000  1.5210829e+000
  2.7988910e+000  3.3082184e-001
 -1.1745997e+000 -9.2166551e-001
 -6.4655398e-001 -7.0619138e-001
 -2.0754431e+000 -6.7365524e-001
  2.2914260e+000 -1.4372411e+000
  3.2310206e-001 -8.4162700e-001
  1.2820688e+000  3.8343605e-001
  6.3492277e-001  1.2927937e+000
 -4.2283361e-001  1.1327168e-001
 -1.0649728e+000  1.1314352e-001
  1.6985546e+000 -2.2641519e-001
  1.6701850e+000  7.1522985e-001
  1.0346612e-001 -1.1259149e-001
  2.0661164e-001 -3.7622317e-001
  4.1194703e-001 -2.2641519e-001
  1.8330452e+000 -3.4058690e-001
  1.1038747e+000  3.4058690e-001
 -1.9980027e-001  4.5231890e-001
  5.9820717e-001  7.1201350e-001
 -9.9453017e-002  3.4498834e+000
 -1.9920325e-001  2.1621630e-001
 -1.2036254e+000 -1.1221837e+000
 -2.4516039e+000 -6.9406671e-001
 -9.3507175e-001  2.1969983e-001
  3.1266310e-001 -2.1994170e-001
  1.0400417e-001 -2.1994170e-001
  0.0000000e+000  4.3988341e-001
 -1.1035656e+000 -5.5015726e-001
 -1.1035656e+000 -1.2955947e+000
  1.2671764e+000  1.5160209e+000
  6.2761712e-001 -9.2166551e-001
  8.3074206e-001  1.0316967e+000
  8.2389755e-001  1.0991025e-001
  3.0721990e-001  1.1649203e+000
  6.1162270e-001  1.0845991e-001
  1.1116840e+000  1.0845991e-001
  3.0105392e-001  4.3243311e-001
  2.0020027e-001  1.0017973e+000
  4.0181790e+000  1.4490446e+000
  8.6083745e-001  2.1030502e-001
 -2.8612323e-001  1.2180419e+000
  5.7143013e-001 -2.4242436e-001
  1.2270093e+000  6.5664656e-001
 -3.7594029e-001 -6.5664656e-001
  2.3267685e+000  1.4116261e+000
  1.5845599e+000  6.4747202e-001
  1.5845599e+000  8.4559949e-001
  1.0638398e+000 -1.0723815e+000
 -3.3172024e+000 -1.0723815e+000
  3.5814033e+000  2.9832721e+000
 -1.0610179e+000  9.3085779e-001
  2.6631174e-001 -7.3065752e-001
  2.6560441e-001 -4.0080214e-001
  2.7040461e+000  7.0035304e-001
 -1.0380716e+000  3.3178531e-001
 -1.4010737e+000 -9.9420058e-002
 -1.3315776e+000 -7.8531272e-001
 -1.1685526e+000 -7.8531272e-001
  5.4102927e-001  9.3865926e-001
  1.9591009e+000  2.9985030e-001
 -2.6490082e-001  9.2715896e-001
 -7.9893900e-001 -3.9630171e-001
  2.6702286e-001 -4.3110662e-001
 -1.9749295e+000 -1.3382602e+000
 -2.7235605e-001 -3.2100127e-001
  2.7235605e-001 -3.2100127e-001
  5.4249681e-001  9.4467639e-001
 -2.2800805e+000 -2.4474369e+000
 -1.1131840e+000  3.4352490e-001
  8.3604760e-001  1.0282777e-001
  2.5572170e+000  1.0564078e+000
  1.4324327e+000 -3.0555108e-001
 -1.4324327e+000 -1.0205818e-001
  6.2921556e-001  8.4731908e-001
  5.3619431e-001 -7.4526090e-001
 -1.4362904e+000 -2.3829798e-001
  1.1685526e+000  5.4384906e-001
 -8.9767210e-001  8.4388686e-001
 -8.1485286e-001 -1.0474838e+000
  1.0850016e+000  1.1482733e+000
  1.1622840e+000  7.3603544e-001
 -2.6702286e-001  8.2988028e-001
  1.0638398e+000  1.1176974e+000
  4.0610332e+000 -1.3162414e+000
  2.5369992e-001 -7.3138624e-001
  8.4104785e-001  1.0005003e-001
 -8.4104785e-001 -1.9862629e+000
 -2.6531295e+000 -1.5073941e+000
 -2.6052989e-001 -9.7121818e-001
 -5.2310494e-001 -7.1968945e-001
  5.2310494e-001 -7.1968945e-001
 -7.8568715e-001 -1.5681006e+000
  2.6258221e-001  6.8015297e-001
 -8.7796876e-001 -5.3657793e-001
 -1.3858733e+000  1.0754617e-001
 -1.3858733e+000 -1.6983245e+000
 -1.0939033e+000 -1.5054443e+000
 -5.0762778e+000 -4.0005335e+000
  2.0993137e+000 -8.5073986e-001
  3.7985113e+000  1.1643704e-001
  1.7125250e+000  1.1630162e-001
 -2.2594725e+000 -1.2083562e+000
  1.6319492e+000  1.7107727e+000
  1.7953341e-001  5.7659203e-001
  1.7953341e-001  6.1138899e-001
 -3.4643391e+000 -1.1879810e+000
 -2.6317308e+000 -2.3402004e+000
  5.6980211e-001  8.6444546e-001
 -2.1053409e+000 -1.6966278e+000
 -4.6520016e+000 -1.5236863e+000
 -4.7726900e+000 -2.1646751e+000
  3.5494331e+000  3.5290622e+000
  6.5499598e+000  3.9082739e+000
  2.8776998e-001 -6.9231046e-001
  2.3664143e+000  2.3130311e-001
 -3.6194427e+000 -2.0619287e+000
  2.3958980e+000  1.1785505e-001
  1.2235447e+000  6.2622514e-001
 -6.5697092e-001 -1.5618902e-001
 -3.2538756e+000  1.5202249e+000
  2.4028066e+000  1.5202249e+000
  2.8449521e-001  3.4058690e-001
 -5.6980211e-001  1.5370499e+000
  2.8530690e-001  3.3426215e-001
 -2.1114028e+000 -2.7059148e+000
 -1.1707451e+000 -6.1138899e-001
 -6.8931834e-001  7.2560945e-001
  1.8600634e+000  1.9966759e+000
 -3.6547277e+000  1.0389704e+000
 -2.5472595e+000 -4.4395189e-001
  9.2450581e-001 -1.0436174e+000
 -1.9618595e+000 -1.6622974e+000
  1.9618595e+000  1.2869216e+000
 -9.2450581e-001 -9.4465089e-001
  3.0911926e-001 -9.5365972e-001
  1.5314235e+000  1.8983106e+000
  5.3267029e+000  2.4518316e+000
 -9.6525846e-001 -6.9968984e-001
 -2.9140380e-001 -8.1633106e-001
  1.5444322e+000  4.8318250e-001
  1.1428696e+000  3.3314856e-001
  1.2235447e+000  1.1756197e+000
 -4.2031019e+000 -3.8724124e+000
 -1.8710541e+000 -1.7618227e+000
  2.9776697e-001 -2.4644314e+000
  3.1222048e+000 -7.5532062e-001
  1.4306396e+000 -1.0026152e+000
 -1.1428696e+000  1.2084594e-001
 -2.8776998e-001  1.3991833e+000
  4.0476113e+000  4.4641606e+000
  5.3872990e+000  2.1409268e+000
 -1.4084740e+000  1.1142062e-001
  5.7294589e-001 -9.3232076e-001
  5.7294589e-001  1.7456339e+000
 -1.4122035e+000 -4.7979424e-001
 -1.7033133e+000 -1.3783046e+000
 -1.0909199e+000 -6.0195818e-001
  2.5272103e+000  3.3904723e-001
  2.6666730e-001 -9.4465089e-001
  2.6666730e-001  1.7686256e+000
  1.3280220e-001  1.0389704e+000
  1.3280220e-001 -4.4395189e-001
 -1.3351333e+000 -6.3433687e-001
 -1.1717124e+000 -6.3433687e-001
 -5.4545590e-001  9.3441158e-001
  2.2533626e+000  2.4982930e+000
  1.0638398e+000  2.4728011e+000
 -7.9681696e-001 -8.8889474e-001
  7.9681696e-001  1.3480162e+000
 -2.6490082e-001 -7.7821404e-001
  1.1428696e+000  8.8386646e-001
  1.9048195e+000  9.8074341e-001
 -6.0215236e-001 -1.2274396e+000
 -1.0407726e+000  6.6819310e-001
 -2.6189452e-001 -1.3053634e+000
 -1.9418086e+000  1.0948370e+000
  2.7254434e+000 -3.1662296e-001
 -1.3974027e+000 -1.0271031e+000
 -1.5957785e+000 -3.2091309e-001
  3.2530341e+000  1.4536686e+000
  1.1182912e+000 -2.4669616e-001
  2.5630087e-001  1.2274396e+000
  1.2717424e+000 -1.0462076e-001
 -1.0160968e+000 -2.7592837e+000
 -2.5564564e-001  8.9270366e-001
  5.1063941e-001  7.4376118e-001
 -5.1063941e-001 -4.2432878e-001
  2.8597407e+000  1.3026060e+000
 -2.4906613e-001 -1.3026060e+000
 -1.3389321e+000 -1.4635278e+000
  8.3893109e-001  2.5139176e-001
  1.8212424e+000  1.7775086e+000
 -1.8212424e+000 -6.7173666e-001
  5.0000104e-001  8.8292998e-001
  7.4534506e-001  1.0542963e-001
 -2.3373351e+000 -1.5831148e-001
 -5.0934227e-001 -1.5831148e-001
 -5.0934227e-001  1.0565241e-001
 -5.1326032e-001 -2.4669616e-001
 -3.4364295e-001 -3.1807767e-001
 -2.7040461e+000 -7.8180924e-001
 -2.7792017e+000  3.5612573e-001
  2.5135973e+000 -3.5612573e-001
 -1.6987445e+000 -1.6909919e+000
 -8.1485286e-001 -1.1311925e+000
 -2.2989518e+000 -1.9641172e+000
  1.7520042e+000  1.3752307e+000
  1.0909199e+000 -2.2172958e-001
  2.7088053e-001 -1.2658397e+000
  5.8270494e-001  7.0935522e-001
  5.8270494e-001  1.4771317e+000
  6.2196208e+000  5.9070888e+000
  1.8257769e+000  1.6110031e+000
 -1.3245227e+000  1.6858120e+000
  1.2484401e-001 -1.3802609e+000
  1.2484401e-001  1.0453644e+000
  1.5670424e+000  1.4652277e+000
 -2.3179846e+000  1.3462689e+000
 -2.5157246e-001  1.2961944e+000
 -5.8947539e-001  2.2511667e-001
  2.9132314e+000  1.9720741e+000
 -1.5834657e+000 -1.8915516e-001
 -1.5834657e+000  9.4622306e-002
  2.0947561e+000  3.7759642e-001
  3.3431568e+000  9.0668121e-001
  3.1573262e+000  1.0526413e+000
 -3.9624835e+000 -1.0526413e+000
  2.0008671e+000  7.7507751e-001
  2.7356141e+000  2.1690174e+000
 -1.9463440e+000  3.0175038e-001
  1.9463440e+000  1.4061563e+000
 -7.7399767e-001  2.6702286e-001
  1.9238762e+000  1.7330438e+000
 -2.2892036e-001  1.5602744e+000
 -1.1525291e+000 -1.1824219e+000
  1.6858637e+000 -1.7264511e+000
  1.1333707e+000 -1.6967218e+000
  4.4977587e-001  2.9976042e-001
 -6.7542471e-001 -2.9463027e+000
  6.7542471e-001  8.5942825e-001
 -2.1164811e+000 -1.6330666e+000
  7.6103868e-001  1.7247117e+000
 -1.9135678e+000 -2.7518745e-001
  2.8192343e+000  2.1805831e+000
 -1.6667052e+000 -4.8048140e-001
 -2.2944561e-001 -2.7128879e-001
 -2.3023832e-001 -9.7058693e-001
 -2.3023832e-001 -1.6285504e+000
 -6.9471526e-001 -1.6555118e+000
  2.8256939e+000  1.6555118e+000
  9.7415533e-001 -7.7748798e-001
  3.3444941e-001 -1.1618909e+000
  3.3444941e-001  9.7439086e-001
 -1.4174053e+000 -1.0511726e+001
  2.5956222e+000 -8.7245362e-001
 -1.1782169e+000 -1.9823658e+000
 -8.2152707e-001 -2.1474597e-001
 -8.2152707e-001  1.6699624e+000
  1.6430541e+000  3.1662296e-001
  4.4345971e-001 -8.8199549e-001
  4.7706784e-001  8.8199549e-001
  4.7706784e-001 -1.4505827e+000
  3.0926593e+000  8.8700245e-001
 -1.2829827e+000 -1.0602581e-001
 -5.0341710e-001  3.5298307e-001
 -2.4818792e+000 -7.7821404e-001
 -6.6741071e-001  3.1909263e-001
 -1.6504501e+000 -1.5697789e+000
 -1.1359339e-001 -2.7041710e-001
 -1.1359339e-001 -2.7041710e-001
  1.6541731e+000 -1.9347200e+000
  8.9087449e-001 -1.5227778e+000
  2.4818792e+000  2.1840587e+000
  9.3290953e-001  5.8415646e-001
 -1.8018505e+000 -1.0926973e-001
 -1.3914542e+000 -2.1889830e-001
 -2.2172985e-001 -9.1726932e-001
 -2.2172985e-001 -1.4754706e-001
 -4.4543503e-001 -1.1080334e-001
 -9.7197027e-001 -2.2197567e-001
 -4.5180800e-001 -5.9435539e-001
 -3.1432254e+000 -2.3370834e+000
  2.6893668e+000 -1.8087851e+000
  2.7665316e+000  9.6619109e-001
  2.2099457e-001  1.7915478e+000
  1.3884037e+000 -2.1383022e+000
  2.1747018e-001 -2.7053157e-001
 -8.7273281e-001 -1.4422390e+000
  1.1195845e+000  1.8284890e+000
  1.1195845e+000  2.0225837e+000
 -2.2391690e+000 -2.4088337e+000
 -7.3314111e-001  2.4088337e+000
 -8.8692377e-001  1.1327168e-001
 -2.2296553e-001 -3.1042922e+000
  2.2803489e+000  1.3147908e+000
 -2.1842018e-001 -3.4635401e-001
  4.3636433e-001 -5.0241652e-001
  1.3693908e+000 -1.6800551e+000
  2.1451564e-001  3.0270064e+000
 -1.8018505e+000  1.7172312e-001
  1.5873349e+000  1.7172312e-001
  1.0680059e+000  1.1422046e-001
  7.7303016e-001 -9.5584746e-001
  7.7303016e-001  2.3023801e-001
 -2.0942416e-001  1.6724069e+000
 -1.3366361e+000  2.2590371e-001
 -4.2583457e-001 -1.2869216e+000
 -1.7940919e+000 -1.6903975e+000
 -6.5383451e-001 -2.3273866e-001
  2.1818216e-001 -9.7561749e-001
  2.1818216e-001  3.5231980e-001
  6.5099687e-001 -1.1730207e-001
 -1.5256380e+000 -7.0671672e-001
  1.3091096e+000 -8.7060304e-001
  1.3634944e+000 -2.7860715e-001
 -2.1405645e-001 -8.4050925e-001
 -1.5839064e+000  1.3573063e+000
 -2.1794415e-001  1.1888252e-001
  8.6894102e-001 -1.8789280e+000
 -3.2549844e-001  5.2324531e-001
 -3.2549844e-001 -1.2929473e+000
 -8.7464114e-001  1.0115401e+000
  6.5669700e-001 -7.2727593e-001
 -4.3731848e-001 -1.0189613e+000
 -5.1263386e-001 -5.3399182e-001
  2.7518029e+000  1.2686890e+000
 -2.1451564e-001  7.6970200e-001
 -4.3041673e-001 -1.0140018e+000
  4.3041673e-001  5.2856395e-001
  1.0680059e+000  1.8879854e+000
 -1.2829827e+000 -9.9980837e-001
 -7.1994551e-001 -7.6659645e-001
  9.3492231e-001 -5.2792001e-001
  3.3089960e+000  1.1336154e+000
 -2.0797235e-001 -1.2084594e-001
  2.0797235e-001 -2.6548425e+000
  8.2759093e-001 -4.1476625e-001
  2.7770156e+000  2.0568393e+000
 -6.7024380e-001  2.2943248e+000
 -1.0138647e+000  1.4616101e+000
 -8.8707508e-001 -1.3423020e+000
 -2.0583198e-001  1.1916585e-001
 -3.1002511e-001 -2.3847388e-001
 -3.1002511e-001  4.1609117e-001
  1.0312914e+000  4.1609117e-001
  1.4935783e+000  2.7586224e-001
  1.2721966e+000 -3.9432228e-001
  1.2562149e+000 -4.9633125e-001
  1.6292312e+000 -4.9633125e-001
  3.8709726e-001  7.5532062e-001
  2.1656897e+000 -6.3567953e-001
 -1.8921482e-001 -1.3643871e+000
 -5.6980211e-001  2.4213087e-001
 -1.9065783e-001 -3.6341651e-001
  5.7088642e-001 -2.4301349e-001
  3.7878833e-001  3.6429913e-001
  4.4011388e-001 -4.8602769e-001
  1.8802889e-001 -1.6253559e-001
 -1.7688395e+000 -1.8883977e+000
 -1.4120902e+000 -1.5873349e+000
  2.1739987e+000  7.9681696e-001
  2.9294709e+000 -1.2539187e-001
 -3.6923119e-001 -1.3473888e+000
  1.8478601e-001  5.4956807e-001
 -1.8478601e-001  2.5263171e-001
 -3.7059956e-001  1.2607692e-001
  2.6261051e+000 -7.5885693e-001
 -5.4397233e-001  1.0524197e+000
 -3.6429913e-001  1.4137450e+000
 -1.1624481e+000  1.1494379e+000
 -1.1761200e+000  6.5093802e-001
  6.8028260e-001 -4.0633945e-001
  6.8028260e-001  1.1336154e+000
 -9.8766235e-001  1.6370899e+000
 -1.3112895e+000 -1.3556826e+000
  7.5141243e-001  1.7114846e+000
  9.9318011e-001  2.5712363e+000
 -4.3330306e-001 -1.0827639e+000
  1.3555352e+000  7.3600952e-001
 -3.6787289e-001  1.1893484e+000
  5.5130308e-001  4.5662180e-001
 -7.3574826e-001 -4.5662180e-001
 -3.6991411e-001 -6.1209066e-001
 -9.9318011e-001  3.8299549e-001
  3.7359944e-001  1.1780490e+000
 -9.3312624e-002 -8.3460272e-001
 -9.3312624e-002 -1.1435107e-001
  1.8645143e-001 -2.5493849e+000
  1.8645143e-001  1.3600365e+000
  8.0321717e-001 -9.6956354e-001
 -1.8478601e-001 -1.4919790e+000
 -1.3656326e+000 -2.1188080e+000
 -1.8767600e-001 -7.7063857e-001
 -3.7641199e-001  6.4935293e-001
  9.3838662e-001 -8.9395150e-001
 -5.6197463e-001 -7.7853292e-001
 -1.8802889e-001  2.5585152e+000
 -1.1991308e+000  1.2021640e-001
  1.5748357e+000  1.3524470e+000
 -1.1946071e+000  2.9201997e+000
 -5.7088642e-001 -2.5258774e+000
  3.8022997e-001 -1.7467693e+000
  3.8022997e-001  4.7942561e-001
 -3.7950710e-001 -1.1964109e-001
 -5.7197487e-001 -1.7307737e+000
  3.8167985e-001 -1.4230544e-001
 -3.8167985e-001 -1.4230544e-001
  9.5148196e-001 -2.4459857e-001
  2.3706662e+000  2.4459857e-001
  1.1645856e+000  6.4935293e-001
  1.8714703e+000  1.3660317e+000
 -3.5949709e-001 -2.0153846e+000
 -7.8337249e-001  1.2207530e-001
 -3.6363676e-001 -1.3923239e+000
 -7.9244548e-001 -3.7182443e-001
  4.2748157e-001  1.6488366e+000
  0.0000000e+000  1.6488366e+000
  5.4545996e-001  3.5978452e-001
  5.4545996e-001 -1.1978440e-001
  9.5981541e-001 -7.6198484e-001
  1.3048821e+000 -4.8426245e-001
  7.0464179e-001  1.1263192e+000
 -5.4099729e+000 -3.8325114e+000
  3.5793933e+000  1.0337078e+000
 -1.1387597e+000 -7.4319087e-001
  1.8066852e-001 -1.0414591e+000
  3.3721030e+000 -1.6764463e-001
  6.9565498e-001 -6.3118240e-001
 -1.1036998e+000  3.7918731e-001
  2.8787250e+000  2.8602986e+000
 -8.5494964e-001 -3.7897519e+000
 -7.4691528e-001 -1.8419883e+000
  3.5687729e+000 -3.0309614e-001
 -5.5803716e-001 -1.0900479e+000
  2.2358869e-001 -1.3683727e+000
  1.0000083e+000  2.6631174e-001
 -1.2235970e+000 -1.3836418e+000
  1.2235970e+000 -4.4574344e+000
 -1.0000083e+000  1.3072082e+000
  6.6778211e-001  1.7471709e+000
 -5.0041806e-001  9.9774070e-001
  3.3389013e-001 -7.2464085e-001
  1.8712709e+000 -1.2808958e+000
  1.8904155e+000 -1.5777589e+000
  1.6038496e-001  8.3838404e-001
  1.6012814e-001 -1.5895613e+000
  1.1665032e+000  1.0314203e+000
  3.7252109e+000  2.8507678e+000
  1.2616872e+000  0.0000000e+000
  1.0972679e+000  6.3063899e-001
 -4.9726607e-001  6.3063899e-001
  1.2385593e+000  1.1128537e+000
 -1.2385593e+000 -1.5165322e+000
  1.8352929e+000  1.3836418e+000
  1.8352929e+000  1.3289039e-001
 -2.8873937e-001  2.0592184e+000
 -9.1988061e-001  2.5686344e+000
 -1.8160008e+000 -2.4386235e+000
 -9.4551588e-001 -1.2200587e+000
 -9.5454128e-001 -3.9534424e-001
 -4.5535115e-001 -7.0671672e-001
  1.1094415e+000  2.3221197e+000
 -3.5216704e+000  3.1965219e+000
 -3.9740329e+000  1.6764463e-001
  1.6203082e-001  8.7555281e-001
 -2.0169667e+000 -1.1691156e+000
  9.8630937e-001 -2.5091684e+000
  2.0508004e+000  2.9282805e+000
 -5.3561992e-001 -2.2415825e+000
  5.3561992e-001 -4.2863332e-001
 -1.3444677e+000  6.8493419e-001
 -7.0633274e-001 -5.5615117e-001
 -2.5961138e+000 -1.4693436e+000
  7.5944960e+000 -1.3069050e-001
  4.6571882e-001 -1.9366802e+000
  1.7907872e+000  1.4998076e+000
  1.5201422e-001  9.5861301e-001
 -1.1201746e+000 -1.0900479e+000
  6.6343698e-001 -1.5017950e+000
 -6.6343698e-001 -7.1460777e-001
  8.1591478e-001  5.8100722e-001
 -1.2778094e+000  5.3333460e-001
  9.2166551e-001  2.0619287e+000
 -1.2823977e+000 -1.4873415e+000
 -6.2144167e-001 -1.1079218e+000
 -1.4652277e+000 -1.3377928e-001
  1.4652277e+000  6.6889642e-002
  2.7160265e+000  6.6889642e-002
  2.2698652e-001  1.3360055e-001
  2.2698652e-001 -5.8022926e-001
  2.0110615e-001 -1.2612780e+000
  2.9202768e+000 -2.7272795e-001
 -4.3999093e-001 -2.7272795e-001
  1.4687885e-001 -1.0077960e+000
 -4.9043747e-001  7.3394825e-001
  1.4738396e-001  8.1930363e-001
 -1.2348885e+000 -1.0022863e+000
 -1.4921664e-001 -8.2759093e-001
 -1.8588830e+000 -3.2369971e-001
  1.5597801e+000  1.1512906e+000
  1.3882226e+000  5.9347355e-001
 -4.4411620e-001 -1.3664315e-001
  2.9629651e-001  1.5377960e+000
  2.9542119e-001  5.8178728e-001
  4.9043747e-001 -9.8655509e-001
  7.3117557e-001 -1.2698583e+000
 -1.2216130e+000 -1.3701760e-001
 -8.8889474e-001 -1.8916366e+000
  4.4543503e-001  2.7906995e-001
  9.3389718e-001 -5.5892088e-001
 -3.4305351e-001 -4.6816565e-001
  9.2842103e-001 -1.4087816e-001
  2.9140380e-001 -1.1817675e+000
  3.3890132e-001 -1.0516349e+000
 -7.7632607e-001  1.4405765e-001
 -4.3934657e-001  1.9175461e-001
  2.9311208e-001 -7.6923456e-001
 -1.3752673e+000 -7.7519768e-001
  2.5874033e+000 -5.8536753e-001
  4.3279702e-001  1.6497220e+000
 -3.0202003e+000 -9.1854646e-001
 -1.0939940e+000  3.0138612e+000
  1.5381102e+000  2.8235313e-001
  1.3692145e+000  1.0285271e+000
 -5.8451214e-001  1.7520042e+000
  1.4644865e-001  8.1930363e-001
  1.6449331e+000  3.1681402e-001
 -2.8832312e-001  1.3547078e-001
 -2.1401595e+000  9.8788410e-001
 -1.4760150e-001  5.3476063e-001
  6.8460727e-001  1.3324452e-001
  6.8460727e-001 -9.8127460e-001
 -1.6650727e+000 -1.2629848e+000
 -7.9326147e-001  2.2644966e-001
  7.9013990e-001  2.2644966e-001
  7.9013990e-001 -4.5289933e-001
  1.6521270e+000  2.9519138e+000
 -1.4468293e-001 -1.3230432e-001
  7.2133037e-001  2.0529221e+000
 -8.6622293e-001  1.4592534e+000
 -1.4510281e-001 -5.5543830e-001
  8.6747532e-001  4.2753379e-001
  1.3346242e+000 -6.8493419e-001
  1.0362787e+000  8.1283870e-001
  4.6750903e-001 -3.8420538e-001
  1.9857498e+000 -1.2481333e+000
 -1.4276089e+000 -6.5175117e-001
  6.0115788e-001 -1.3086152e-001
  1.9630852e+000 -9.6491977e-001
  1.9696250e+000  1.9206177e+000
 -1.3836418e+000 -9.5569798e-001
 -2.7002717e-001 -1.3103300e-001
 -3.1595603e-001  2.6189452e-001
 -1.9630852e+000 -1.3605652e+000
  1.6914689e+000  3.9691342e-001
  8.5759948e-001  2.6373642e-001
 -1.1299555e+000 -3.9586592e-001
  1.6678322e+000 -1.3230432e-001
 -1.1238599e+000 -4.8780875e-001
 -5.4397233e-001 -4.8780875e-001
 -2.9054384e+000 -8.5030720e-001
  2.6323386e+000  1.5165322e+000
 -5.9428746e-001  7.0578149e-001
 -1.1528834e+000 -3.9638898e-001
 -1.1663300e+000 -5.7535012e-001
  2.8116232e-001  2.0646461e+000
 -1.1767610e+000  1.0810916e+000
 -5.6980211e-001  1.1971071e+000
 -3.0459207e+000 -1.0681580e+000
 -3.3952338e+000 -5.1679702e-001
  6.0759681e-001  2.0090438e+000
  1.9000572e+000  5.0654393e-001
 -3.4730871e-001  2.5231300e-001
 -2.9865627e-001  6.6973880e-001
 -6.0000180e-001  1.8189836e+000
  1.2459668e+000 -5.3399182e-001
 -1.5976376e+000  1.2348221e-001
  1.5976376e+000  1.4294709e+000
 -9.4551588e-001 -7.7346203e-001
  3.0529205e+000  3.6712258e-001
  1.5399727e+000 -1.3940365e+000
  1.4695690e+000  1.2718120e+000
 -1.1834458e+000 -1.3957534e+000
  1.1834458e+000  1.1508553e+000
  1.4482851e+000 -3.6847534e-001
 -1.1663300e+000  1.2297604e-001
 -1.1800939e+000  2.4549931e-001
 -1.4829260e+000  6.8994601e-001
 -2.4391453e+000  6.8994601e-001
  4.6694859e-001  1.0026152e+000
  4.6694859e-001 -5.3690419e+000
  2.9311208e-001 -2.2568554e+000
  9.2256056e-001  9.4299884e-001
 -1.8537116e+000 -1.3313488e+000
 -1.4792910e-001  2.5906750e-001
 -1.4792910e-001 -2.1607640e-001
 -2.9673612e-001 -2.1607640e-001
  1.5237454e+000  1.5044341e+000
  2.1236319e+000  6.3789287e-001
 -9.1149588e-001  1.0541949e+000
  9.1149588e-001 -6.3118240e-001
  2.6391730e+000  1.2655560e-001
 -8.8764890e-001 -6.7682153e-001
 -2.8195507e-001 -2.7976862e+000
  1.4097754e-001 -3.7807483e+000
  1.4097754e-001 -1.2773896e+000
  1.1663300e+000  1.5942037e+000
 -5.5814098e-001 -5.8917007e-001
  2.7945989e-001  4.0825641e-001
  5.5658771e-001 -2.7198566e-001
  3.2325126e-001  2.7198566e-001
  1.3812163e-001  3.1638445e-001
  1.3812163e-001 -7.2464085e-001
 -8.7740115e-001 -1.5575212e+000
  1.1528834e+000 -8.8106297e-001
 -2.0380511e+000  1.3963232e-001
 -2.8116232e-001 -1.0285271e+000
  1.4058116e-001  2.3224453e+000
  1.4058116e-001 -8.7618730e-001
  3.2702669e-001  1.1512906e+000
  1.1592989e+000 -1.3745707e-001
 -8.7983897e-001 -6.9013386e-001
  1.7062900e+000  1.1475912e+000
 -2.7472545e-001 -1.3701760e-001
  0.0000000e+000 -1.0105736e+000
  0.0000000e+000 -7.4143064e-001
  5.6987168e-001  1.3943762e-001
  5.6987168e-001  8.7861837e-001
  1.3580814e-001  7.3394825e-001
  1.3580814e-001  5.4694758e-001
  3.1595603e-001  4.0825641e-001
 -3.1595603e-001 -3.2669112e+000
  1.1238599e+000 -2.8464920e+000
 -2.6857671e-001  7.6702198e-001
  8.4803008e-001 -2.8694424e-001
 -5.7945337e-001  1.0007231e+000
 -5.7500317e+000 -1.3365354e+000
 -3.6157229e+000  4.7938730e-001
  1.5587262e+000 -1.3481186e+000
 -6.3030512e-001 -3.3988865e-001
  2.9140380e-001  6.3030512e-001
 -1.2198248e+000 -2.1495698e+000
 -5.9084367e-001 -2.9673612e-001
 -1.2422520e+000 -7.9562826e-001
 -1.9182819e+000 -2.0172141e+000
  3.5614385e-001  4.5743409e-001
 -1.6385415e+000  1.1094415e+000
 -3.2531725e+000 -1.7708533e+000
  3.1948909e-001  1.2680870e+000
 -1.6617911e+000 -1.0641094e+000
 -3.2485140e-001  1.5259422e-001
  2.6753870e+000  1.5259422e-001
  1.6234973e+000 -9.6964271e-001
  1.9038393e+000 -6.7894574e+000
  2.8637978e+000 -2.9520384e+000
  1.8160008e+000 -3.2168196e+000
 -9.2842103e-001 -2.3378152e-001
 -5.9084367e-001  2.3378152e-001
 -6.2112600e-001  4.3592255e-001
 -6.2112600e-001  4.3592255e-001
  1.8330957e+000 -2.3420274e+000
  1.5587262e+000 -2.6412100e+000
  1.4478775e-001  2.0470311e+000
  1.4478775e-001 -1.6827320e+000
 -2.1432871e+000  1.3245227e+000
  2.1432871e+000  2.9465891e+000
 -1.8483016e+000  3.4782644e-001
 -1.2348885e+000 -1.2813221e+000
  1.5779420e+000 -3.5195998e+000
  2.9268376e-001  5.4496048e-001
  2.9268376e-001  1.9139340e+000
 -5.8536753e-001 -2.4588945e+000
  2.4167440e+000 -1.3447635e+000
 -2.1236319e+000 -1.3630942e+000
  1.2121361e+000  1.1783082e+000
 -1.5052481e+000 -4.9566701e-001
 -3.4305351e-001 -4.9566701e-001
  0.0000000e+000 -1.7588393e+000
  1.7152676e-001 -3.0237106e+000
  1.7152676e-001  1.6197309e+000
 -3.4305351e-001  1.5939132e+000
 -5.9084367e-001  2.5602397e+000
  2.9585820e-001  7.3710407e-001
 -5.9259433e-001  9.7442915e-001
 -1.5976376e+000  3.3376161e+000
 -3.0241958e-001 -7.0588528e-001
 -3.0333694e-001  1.7693900e-001
  1.5166847e-001 -9.4731318e-001
  1.5166847e-001 -3.5756891e-001
  9.5454128e-001 -1.6857714e+000
  2.9955090e-001 -7.9244548e-001
 -6.0000180e-001 -4.2506399e+000
 -3.5167080e-001 -1.4148146e+000
  3.5167080e-001  9.6681385e-001
 -9.5742732e-001  8.3041039e-001
  2.7959884e+000 -1.1373589e+001
  1.0716436e+000 -7.8558896e+000
  1.0716436e+000  2.1358554e+000
  5.2569588e+000 -3.1432254e+000
 -5.5020771e-001 -4.9491345e+000
  2.7548227e-001  5.7249335e+000
 -1.3774113e-001 -1.0097173e+000
 -1.3774113e-001  2.9232851e+000
 -5.7804112e-001 -1.9135678e+000
 -5.7804112e-001 -3.9406202e+000
 -6.0648658e-001  7.2086816e-001
 -2.0326864e+000  4.7770791e-001
  2.8612323e-001 -4.7770791e-001
 -2.1174997e+000 -2.5051815e+000
  6.3030512e-001 -1.8167304e+000
 -1.8537116e+000 -2.1053409e+000
 -9.3990304e-001 -1.0265274e+000
  1.2348885e+000  2.6306141e+000
  6.3616559e-001  2.0721836e+000
  9.2256056e-001 -2.0721836e+000
  4.3968320e+000  2.0721836e+000
 -1.3895331e-001 -1.0721752e+000
 -1.3895331e-001  2.6188076e+000
 -2.6317308e+000 -2.3703603e+000
 -6.2097166e-001 -3.1081880e+000
  3.3484844e-001 -1.1154127e+000
 -2.1236319e+000  4.8009219e+000
  1.7887835e+000  4.9220772e-001
  9.0627856e-001  2.4519832e-001
 -1.4829260e+000  1.2976662e+000
 -6.2847681e-001  1.2014562e+000
  2.7267894e+000  2.5158560e+000
  1.4523563e+000  2.1506205e+000
 -2.0677428e+000 -9.9275348e-001
 -5.7143013e-001 -1.9372942e+000
 -3.3484844e-001  4.6838493e-001
 -1.2051242e+000  1.2384059e+000
 -2.9140380e-001  1.6781477e+000
 -9.2842103e-001  9.0362061e-001
 -5.9084367e-001 -2.1212917e+000
  2.9585820e-001 -2.1672675e+000
 -2.9585820e-001 -7.0671672e-001
  2.9585820e-001 -1.5085637e+000
  6.3803897e-001  1.0346292e+000
  8.7677132e-001  0.0000000e+000
  1.2051242e+000  7.0755898e-001
 -1.2051242e+000  7.0755898e-001
  3.3890132e-001 -2.3446670e-001
  1.4871946e+000  1.4757549e+000
  5.6980211e-001  3.5596337e+000
  3.3089134e-001  1.1098893e+000
 -6.1538656e-001  7.3314111e-001
  2.3464239e+000 -9.5413568e-001
 -8.8516767e-001  1.8268685e+000
  8.8516767e-001 -6.5383451e-001
 -5.5814098e-001  6.5383451e-001
  1.9857498e+000  1.5804927e+000
 -1.4276089e+000  9.2231942e-001
 -5.5814098e-001 -1.3508915e+000
 -3.2702669e-001 -1.8057551e+000
 -1.1767610e+000  1.3753384e+000
  1.7832476e+000 -1.1569182e+000
  2.7868109e-001  2.1794415e-001
 -1.1663300e+000 -1.1678965e+000
  6.0818901e-001  2.9325534e-001
 -1.1728964e+000 -1.6236519e+000
 -9.0069346e-001 -2.2346378e-001
 -1.1976191e+000  1.1123585e+000
  9.1149588e-001 -5.9242834e+000
  1.7515241e+000 -1.1806513e+000
 -2.3742806e+000  1.6490362e+000
  6.2275650e-001  7.7579908e-001
  2.6391730e+000 -3.4594645e+000
 -8.8764890e-001  1.7446914e+000
  6.0818901e-001  1.9463440e+000
 -2.0735898e+000  1.4542928e+000
 -2.4097552e+000 -6.1162842e-001
 -2.4692613e+000 -6.1162842e-001
 -1.2578782e+000  4.6047664e-001
  6.0575652e-001 -3.9036963e+000
 -9.1001639e-001  1.5014111e+000
 -6.6242280e-001 -3.2685253e+000
  1.9241100e+000 -7.3200815e-001
 -6.5409038e-001 -4.9099935e-001
 -4.1747882e+000  4.9099935e-001
  3.1529191e-001  4.8860032e-001
  9.9191625e-001  2.8035477e+000
  1.2903405e+000 -3.0475494e+000
 -3.0816665e-001 -1.2290200e+000
  9.4270308e-001 -1.5787615e+000
  9.4270308e-001  1.2484557e+000
 -3.0379840e-001  1.5473548e+000
 -3.0379840e-001  1.5473548e+000
  9.1001639e-001 -2.0251806e+000
 -9.1001639e-001 -4.9220772e-001
  6.0759681e-001  1.2260064e+000
 -6.0759681e-001  1.2170391e-001
 -3.5614385e-001  1.2170391e-001
 -9.2166551e-001 -2.2951827e+000
 -3.6073216e-001  8.2576852e-001
  9.7611872e-001  4.9220772e-001
  2.5241118e+000 -9.0836520e-001
 -9.5167260e-001 -9.0836520e-001
 -1.2661602e+000 -1.0050336e+000
  1.6178310e+000  7.5472056e-001
  6.0000180e-001 -5.0251362e-001
 -2.9955090e-001  2.8147554e+000
  3.3918218e+000  1.2976662e+000
  1.7725015e+000 -8.0906590e-001
 -2.6950621e+000 -1.8033276e+000
  6.0606803e-001  2.8538423e+000
  6.0606803e-001  5.8541879e+000
 -6.2847681e-001  9.0566657e-001
  6.2847681e-001 -9.0566657e-001
  0.0000000e+000 -7.2548046e-001
  1.4436969e-001 -7.2548046e-001
  1.4436969e-001  3.5515633e+000
 -9.1721618e-001  1.1123475e-001
 -2.9140380e-001  1.1123475e-001
 -2.9225544e-001 -3.3135562e+000
 -9.3115105e-001  6.0883553e-001
 -1.8385611e+000  6.0883553e-001
  2.7697122e+000 -6.8311461e-001
  1.7887835e+000 -4.9751654e-001
  3.3484844e-001 -4.9751654e-001
  1.4306161e-001 -4.1623598e+000
  1.4306161e-001  9.5770884e-001
  5.6980211e-001 -1.4400249e+000
 -1.7674212e+000 -5.6565807e-001
 -6.2847681e-001 -2.4340783e-001
 -2.9140380e-001 -6.1300318e-001
  1.4965281e+000 -6.1300318e-001
  2.0863725e+000  2.4640670e-001
  7.2211830e-001  2.0301144e+000
  7.2211830e-001  1.1985761e+000
  3.2325126e-001 -2.0056830e+000
 -8.7983897e-001 -1.2170391e-001
 -3.0324329e-001 -1.2170391e-001
 -3.0324329e-001 -2.0517749e+000
 -2.0326864e+000 -2.8597407e+000
  2.3597131e+000 -5.1326032e-001
  1.7110244e+000  0.0000000e+000
 -5.5172554e-001  1.5619675e+000
  1.9630852e+000  1.5619675e+000
 -1.1366342e+000 -1.0025147e+000
  1.4525902e+000 -5.8947539e-001
  2.7002717e-001  3.3726845e-001
 -8.5759948e-001 -4.0366150e+000
  5.8757231e-001 -4.4810364e+000
  5.3932715e-001 -1.7568644e+000
 -8.5528318e-001  1.7568644e+000
 -1.1366342e+000 -6.4368038e-001
  5.9266187e-001 -2.6169718e+000
 -5.9266187e-001  2.8368813e-001
 -5.5020771e-001  7.4580004e+000
  2.7548227e-001 -3.6594891e+000
  8.6738731e-001 -2.7309985e-001
 -1.7423641e+000  1.4479891e+000
  5.9949453e-001 -1.4479891e+000
 -2.7624327e-001 -1.1921278e+000
 -1.4863256e+000  2.2800805e+000
  8.8516767e-001 -1.3618004e+000
 -1.1663300e+000 -9.1828010e-001
  1.1663300e+000 -5.5504305e-001
 -8.8516767e-001  2.7790662e-001
  2.3127765e+000 -2.3398353e+000
 -2.8758939e+000 -1.1428696e+000
  5.6311740e-001 -2.8776998e-001
 -1.7465632e+000 -1.5489177e+000
  1.1834458e+000  4.7628049e+000
  5.6311740e-001 -5.5970295e-001
  2.3127765e+000  5.5970295e-001
 -5.5020771e-001  2.7868109e-001
  2.7548227e-001  2.8351236e+000
  1.1397434e+000 -1.0879527e+000
 -2.2926268e+000  2.7309985e-001
 -5.5814098e-001  1.3617802e-001
  2.7907049e-001  1.3617802e-001
  2.7907049e-001  1.1717124e+000
  6.0115788e-001  2.4780029e+000
 -1.7674879e+000  2.6189452e-001
  5.8316500e-001  2.6121042e-001
  5.8316500e-001 -5.2310494e-001
 -2.7868109e-001 -5.2585573e-001
  2.7868109e-001 -2.5813627e+000
  1.0101354e+000 -6.8090022e-001
  1.0101354e+000 -6.8090022e-001
  1.1299555e+000  2.7384773e-001
 -8.5759948e-001 -8.2380329e-001
 -5.4545590e-001  2.7535584e-001
 -1.4692643e+000 -2.7535584e-001
  5.9949453e-001 -3.6832454e-001
 -1.7625688e+000 -2.6169718e+000
 -5.6311740e-001 -2.8449521e-001
  5.6311740e-001 -5.7143013e-001
 -1.4058116e-001 -1.4347212e-001
 -1.4058116e-001 -1.4347212e-001
  8.8764890e-001  0.0000000e+000
 -6.0648658e-001 -1.4388499e-001
 -8.4586971e-001 -1.4388499e-001
 -3.3089134e-001  8.6083745e-001
 -5.6980211e-001  4.3789017e+000
  2.8530690e-001  8.1707218e-001
 -5.7143013e-001 -1.0909199e+000
 -1.2010714e+000  5.4694758e-001
 -6.3030512e-001  2.7198617e-001
  2.9140380e-001  2.7198617e-001
  1.8260959e+000 -2.7161628e-001
  2.8530690e-001 -8.1930363e-001
  2.3195254e+000 -1.4733232e+000
  2.3195254e+000 -1.1194147e+000
 -2.7235605e-001  4.3145747e+000
 -8.6738731e-001 -1.1748892e+000
  4.3369366e-001 -1.4652277e+000
  4.3369366e-001  6.4368038e-001
 -8.6738731e-001  3.0688329e+000
 -2.0380511e+000 -1.0723963e+000
  3.2702669e-001  8.0537348e-001
  1.3972995e-001  2.9852963e+000
  1.3972995e-001 -5.2038279e-001
  4.3991949e-001 -5.2310494e-001
  4.3991949e-001  5.2310494e-001
 -6.0115788e-001  3.7547073e+000
 -1.1663300e+000  6.3281450e+000
 -1.4654008e+000 -2.3612762e-001
 -1.1976191e+000 -1.9897194e+000
  0.0000000e+000  2.4086724e-001
 -4.5994030e-001  7.1914013e-001
 -4.5994030e-001 -2.2545238e+000
 -1.2234065e+000  1.5353837e+000
 -1.2385593e+000  4.1623598e+000
  1.5335448e+000 -6.9471526e-001
  1.5587262e+000 -1.2470933e+000
  1.7725015e+000  3.3927695e+000
  6.1538656e-001 -1.6819968e+000
 -9.0069346e-001  1.6819968e+000
  1.4654008e+000 -1.6819968e+000
 -1.1800939e+000  2.3103591e-001
  2.8449521e-001  2.1309787e+000
 -5.6980211e-001  3.6959122e+000
  2.8490106e-001 -6.9420187e-001
  2.8490106e-001 -6.9420187e-001
 -5.6980211e-001 -8.8692377e-001
  5.6980211e-001 -1.4205846e+000
  6.1364365e-001  1.1976191e+000
  8.9014408e-001 -4.4742804e-001
  1.4355421e+000  4.4742804e-001
  1.1428696e+000  1.1148277e-001
 -5.9266187e-001  1.1148277e-001
 -2.7472545e-001 -4.4642931e-001
 -2.7548227e-001  2.9392270e+000
  5.5020771e-001  3.7659868e+000
 -1.1497022e+000 -2.1854941e+000
 -1.4442366e+000  1.3451530e+000
  1.7674879e+000  1.1188928e+000
 -1.7674879e+000  3.8203827e+000
  6.0818901e-001 -2.3705817e+000
  1.4355421e+000  4.7863339e-001
  1.1428696e+000  1.0179932e+000
 -1.1428696e+000 -1.0179932e+000
  1.6868419e+000  8.1522191e-001
  8.5528318e-001 -1.2938553e+000
  8.4803008e-001 -4.1208850e-001
 -2.6702286e-001 -1.9458571e+000
 -5.8100722e-001 -8.4567100e-001
 -2.6929998e-001  1.9622213e+000
 -8.5759948e-001  2.3320673e+000
 -2.5713079e+000  8.7749466e-001
 -2.0677428e+000 -1.6943814e+000
  1.1800939e+000  6.1328983e-001
  1.7674879e+000  6.0955150e-001
 -1.4863256e+000 -1.0179932e+000
  1.1630743e+000 -8.9072189e-001
 -1.4442366e+000  1.0951513e+000
 -2.8195507e-001 -2.0442937e-001
 -2.0923255e+000 -1.9284344e+000
 -1.5008754e+000 -6.9783954e-001
  1.2121361e+000 -1.9802627e+000
 -2.8957549e-001 -1.3664362e+000
 -3.3890132e-001  2.9864865e+000
 -1.8106685e+000  2.9864865e+000
  5.9084367e-001 -6.8446537e-001
  6.3616559e-001 -3.2812717e+000
  1.7887835e+000  1.3394631e+000
 -1.2051242e+000  1.1142177e+000
 -8.7677132e-001 -2.1701937e+000
  1.5052481e+000 -1.4174354e-001
  2.8832372e-001 -1.4174354e-001
  2.8832372e-001 -1.0702921e+000
 -2.4249491e+000 -6.9813048e+000
 -6.1744425e-001  4.2174925e+000
 -6.1744425e-001 -1.1123585e+000
  6.4404483e-001 -9.7415533e-001
  5.9084367e-001 -4.5283096e-001
  1.8483016e+000  6.7847980e-001
 -1.2121361e+000  1.4174053e+000
 -2.9311208e-001  8.8496153e-001
  1.2156726e+000  2.9325534e-001
  8.6622293e-001 -3.5012887e+000
 -5.7664744e-001 -2.2770408e-001
  2.3810649e+000  1.8818771e+000
  2.8195507e-001 -2.2396426e-001
 -1.4654008e+000 -1.2030220e+000
  7.3270042e-001  0.0000000e+000
  7.3270042e-001  7.1349314e-001
 -5.6470738e-001  7.1349314e-001
 -6.1538656e-001 -1.2003145e+000
 -1.1941866e+000 -6.8156265e-001
  0.0000000e+000 -3.8139010e-001
 -7.5043771e-001 -3.8139010e-001
 -7.5043771e-001  4.7111515e+000
 -2.9311208e-001  1.0897311e+000
 -3.4305351e-001  1.1494379e+000
  3.4305351e-001 -2.1451564e-001
  1.7939875e+000  2.8926179e+000
 -1.2086200e+000 -2.7855171e-001
  4.5994030e-001  1.5225208e+000
  4.5994030e-001 -6.2005021e-001
  9.1149588e-001 -1.3217584e+000
  2.8612323e-001  2.6262740e+000
  2.8530690e-001 -6.8446537e-001
 -5.7143013e-001 -1.7319449e+000
 -1.6742422e-001 -1.5493268e+000
 -1.6742422e-001 -4.2775640e+000
  9.0627856e-001 -6.6889882e-001
 -5.7143013e-001 -1.8818771e+000
 -2.1236319e+000  1.6579129e+000
 -9.3115105e-001  2.0710799e+000
 -9.3990304e-001 -3.0474302e+000
  6.4404483e-001  6.7694881e-001
  1.2270093e+000 -4.5078964e-001
  5.8365924e-001 -5.6797279e-001
 -2.9140380e-001 -5.6797279e-001
 -1.8160008e+000  9.0978641e-001
 -1.5976376e+000 -2.2667180e-001
  1.8943737e+000 -9.8822545e-001
 -2.8043901e+000  2.8616410e+000
  0.0000000e+000 -1.6467438e+000
  3.0379840e-001  6.7694881e-001
  3.0379840e-001 -1.0606458e+000
  6.5409038e-001 -1.0606458e+000
  1.5427029e+000  1.1078224e+001
 -1.2422520e+000  6.8306276e-001
  1.5381102e+000  8.1356381e-001
 -2.9585820e-001 -1.2228413e+000
  1.8106685e+000 -2.4214258e+000
  1.2051242e+000  6.9783954e-001
  3.3484844e-001  8.3102971e-001
 -9.1149588e-001  6.1877131e-001
 -4.5994030e-001 -1.0334229e+000
 -4.5994030e-001 -1.1142177e+000
 -2.1633095e+000 -1.0559760e+000
 -1.8560854e+000  8.4567100e-001
  6.0575652e-001  1.7391743e+000
  6.5212170e-001 -1.3190056e+000
  5.9820717e-001  2.4398794e-001
 -1.8560854e+000  2.4398794e-001
  6.0575652e-001  1.7235863e+000
  1.8943737e+000  4.5431995e+000
  2.9585820e-001 -7.8688931e-001
  1.2234065e+000  9.8264793e-001
 -5.8536753e-001  1.2309841e+000
 -1.2306333e+000 -5.8120926e-001
 -6.4596498e-001  2.1781771e+000
  2.9865627e-001  8.2045269e-001
  1.2348885e+000  5.6408799e-001
 -2.9498547e-001 -5.6408799e-001
 -9.3990304e-001 -1.0107477e+000
  1.8710541e+000  8.2200905e-001
  1.5008754e+000 -2.4220432e+000
  9.0887973e-001 -1.6260521e+000
  2.8530690e-001  2.6530188e+000
  2.8449521e-001 -8.0465206e-001
 -8.5592534e-001 -8.0465206e-001
 -3.0547830e+000  5.8233746e-001
 -9.3990304e-001  1.0269667e+000
 -2.1603453e+000  1.7721983e+000
  1.2616872e+000  1.9261235e+000
  1.0667733e+000 -1.9261235e+000
  1.0667733e+000 -1.3897886e+000
 -1.8330957e+000 -8.3041039e-001
  5.9820717e-001 -1.1613034e+000
 -2.9865627e-001 -1.0437146e+000
  1.5335448e+000  1.6260521e+000
 -5.9084367e-001 -1.8229671e+000
 -9.4270110e-001 -1.6562154e+000
  9.4270110e-001  2.7019766e+000
 -2.9673612e-001 -6.5231803e-001
  1.2306333e+000 -1.2512511e+000
 -6.3803897e-001 -2.6865283e+000
  2.4320265e+000 -3.0410083e+000
 -2.8873937e-001 -1.3423020e+000
  1.4436969e-001  1.3423020e+000
  1.4436969e-001 -4.2194155e-001
  6.2275650e-001 -2.1164029e-001
  2.8612323e-001 -1.7813082e+000
 -1.4306161e-001  4.3041673e-001
 -1.4306161e-001  1.5625318e+000
  5.7143013e-001  2.5740552e+000
  6.1538656e-001 -2.3628618e+000
  1.4137616e-001 -1.1020709e+000
  1.4137616e-001 -1.1020709e+000
 -6.1364365e-001  4.3041673e-001
  6.1364365e-001  1.0971751e+001
  2.8195507e-001 -1.6165887e+000
  1.4442366e+000  1.4239723e+000
 -5.5658771e-001  1.9261643e-001
  8.7983897e-001  2.5624614e-001
  1.6914689e+000 -4.4886257e-001
  5.8757231e-001 -5.8008542e-001
 -2.9378616e-001  1.6031122e+000
 -2.9378616e-001 -1.0230268e+000
 -5.4545590e-001  1.2136847e+000
  0.0000000e+000  1.9029502e-001
  0.0000000e+000 -1.2113632e+000
  0.0000000e+000  1.4012968e+000
  1.3654993e-001  2.0038241e+000
  1.3654993e-001 -6.2189255e-001
 -8.6738731e-001  8.0770865e-001
  1.9973428e+000 -1.3707380e+000
 -5.8598320e-001  9.3662876e-001
  3.0716860e+000  4.3410921e-001
  1.0900479e+000  3.7059956e-001
  3.2006146e+000  2.0745100e+000
 -1.8652512e+000  2.7986346e+000
 -5.1480165e-001 -5.2988055e-001
 -2.8035441e-001 -1.7725263e-001
 -2.8035441e-001 -4.1481541e-001
  4.0922046e-001  2.9258963e+000
  4.0922046e-001  9.1849096e-001
 -8.1844092e-001 -9.1849096e-001
 -2.5985290e-001 -6.0923295e-001
 -2.6052989e-001 -6.0923295e-001
  2.6019139e-001 -9.3842331e-001
  2.6019139e-001 -9.4731318e-001
 -7.8159321e-001  4.1555418e-001
  7.8159321e-001  2.6587950e-001
 -2.5985290e-001  2.6587950e-001
 -1.6175216e+000 -9.4731318e-001
  6.7849586e-001  9.4731318e-001
  6.7849586e-001  1.9837290e+000
  2.4056143e+000  7.4820493e-001
  2.8866259e+000  8.8095487e-001
 -1.5794177e+000  8.8095487e-001
  2.6050677e+000 -9.0549572e-001
 -1.0256500e+000 -1.7069705e-001
  2.4711709e-001 -1.0303468e+000
  2.4650793e-001  1.7246339e-001
  1.0154695e+000 -7.4949904e-001
  1.0154695e+000 -1.7376199e-001
 -7.2639545e-001 -3.7823864e-001
 -5.2792001e-001 -3.7823864e-001
 -4.8979690e-001  1.4497210e+000
 -5.3333460e-001  2.3001735e-001
  1.2671332e+000 -1.0973255e+000
 -1.7619796e+000 -7.5780019e-001
  4.9484637e-001  1.1056266e+000
  2.4650793e-001 -5.2219440e-001
 -2.4650793e-001  3.3746411e+000
  7.7853292e-001  5.0490991e-001
  2.7773973e+000  2.2358869e-001
 -9.9741501e-001  2.0448350e+000
  1.7094433e+000 -1.2108018e+000
 -2.3677991e-001  1.2108018e+000
 -4.7524842e-001  1.6397927e-001
  7.1202833e-001  1.5176443e+000
 -2.3677991e-001  1.3358467e+000
 -1.2323750e+000 -4.7885167e-001
  4.7885167e-001 -4.8115570e-001
 -1.7266038e+000 -2.2217115e+000
  1.7266038e+000  1.1982714e+000
 -4.7885167e-001  6.4760075e-001
  1.2323750e+000 -3.2327614e-001
 -2.3734188e-001  2.6625641e+000
 -2.3790654e-001 -2.1780409e+000
  4.7524842e-001 -8.0884776e-001
 -7.5352330e-001  4.8609332e-001
 -7.1914013e-001 -1.0289828e+000
  2.4028846e-001 -3.2644669e+000
  4.7885167e-001  1.0629471e+000
  7.5352330e-001  1.5461379e+000
 -1.1867094e-001  1.3605652e+000
 -1.1867094e-001 -2.7398974e+000
  8.6378277e-001  4.9875415e-001
  8.6378277e-001  7.1605924e-001
  2.3328160e-001  3.2876742e-001
  1.4266677e+000 -4.9355735e-001
 -4.6047664e-001  4.9355735e-001
  9.5694510e-001  1.6397927e-001
  1.1740336e+000 -4.9274669e-001
 -1.6705020e+000 -4.3753473e+000
 -9.6173082e-001  3.4344624e-001
  2.7021827e-001  1.0798627e+000
  4.6153928e-001 -1.6973130e-001
 -2.3050337e-001  8.4865650e-002
 -1.7067909e+000  8.4865650e-002
 -1.2202474e+000 -1.8254928e+000
  1.9608471e+000  2.6698547e+000
 -3.7029988e-001  1.9580445e-001
 -3.7029988e-001  1.9580445e-001
 -4.7058910e-001 -5.5991188e-001
 -5.1231639e-001 -1.5846398e+000
 -1.2323750e+000  1.9209630e+000
 -2.4028846e-001 -1.1821134e+000
  4.8000092e-001 -1.2535777e+000
  1.5049789e+000  6.8571697e-001
  2.3557137e-001  3.4110323e-001
  1.2083562e+000 -5.1209216e-001
 -4.6602026e-001  2.1445517e+000
  1.4299761e+000 -1.2359708e+000
  1.1825429e+000  3.9894487e+000
 -3.1198371e+000 -2.1750960e-001
  9.7333842e-001  5.1449141e-001
  1.1939291e+000  5.1449141e-001
  1.3381771e-001 -1.6843647e+000
  1.3381771e-001  1.8458722e+000
 -1.6943031e+000 -1.1904903e+000
  4.6493691e-001  3.8033189e-001
 -2.1884422e+000  8.1015836e-001
 -4.7524842e-001 -4.8530696e-001
 -7.6001463e-001  1.5021742e+000
 -7.6001463e-001  4.7808856e-001
 -1.0127694e+000  1.5251413e+000
  2.4400175e-001 -8.3857934e-001
  1.0103137e+000  2.3628293e-001
  8.7686584e-001  2.3628293e-001
  8.7686584e-001  1.4560840e+000
  5.1231639e-001 -1.5511905e-001
 -7.4965828e-001 -1.5511905e-001
  7.4965828e-001 -9.8881888e-001
  0.0000000e+000 -1.4752638e+000
 -4.9378240e-001 -1.4973542e+000
 -4.9378240e-001 -3.2379953e-001
  4.7524842e-001 -2.2411433e+000
  2.1884422e+000  8.2850060e-002
  1.2293662e+000  8.2850060e-002
  4.5714365e-001 -9.9834440e-001
 -2.2831060e-001  5.0041806e-001
 -4.9646846e-001  2.0856958e+000
  2.6763541e-001  9.7298065e-001
  1.4028666e+000  3.7583937e-001
  2.2564884e-001 -3.7583937e-001
  7.1121393e-001 -1.6150744e-001
 -7.1121393e-001  5.0925125e-001
 -1.3996824e+000  5.0925125e-001
  1.1740336e+000 -8.0064068e-002
 -1.4028666e+000 -8.0064068e-002
 -4.9760868e-001  1.0098412e+000
  1.4476443e+000 -1.0587616e-001
  2.0958851e+000 -1.0587616e-001
 -1.1547903e+000 -6.3796070e-001
  4.4859888e-001 -1.0185025e+000
  2.2354704e-001  0.0000000e+000
  4.8264434e-001  4.2918719e-001
  1.3610657e+000  4.2918719e-001
 -4.3940019e-001 -1.1821739e+000
  9.1324836e-001  1.6617911e+000
  4.3541433e-001  1.5936258e-001
 -6.5383451e-001  2.4640827e+000
  4.3636433e-001  3.3608051e+000
  1.3693908e+000  4.4966351e-001
 -8.9880167e-001 -6.0000180e-001
  2.1645030e-001  5.4863393e-001
 -9.0498355e-001  5.4863393e-001
  3.1146244e+000  5.9347355e-001
  2.4643561e-001  1.0789707e+000
  2.1052663e-001 -6.3616559e-001
  2.1052663e-001  3.4305351e-001
  2.3872436e+000  2.0818956e+000
 -4.4543503e-001 -1.0113257e+000
 -8.6222296e-001  1.0113257e+000
  1.3076580e+000 -1.4965281e+000
  8.5106897e-001 -7.3224638e-001
 -1.7094433e+000  2.0849240e+000
 -4.4928363e-001  3.3532966e-001
 -6.2543637e-001  1.6129382e+000
 -6.6445427e-001 -6.1364365e-001
  1.0818462e+000 -1.7674212e+000
 -1.5390300e+000 -7.7407256e-001
 -6.3649437e-001 -2.9182900e-001
  2.3835689e+000  9.2121864e-001
  1.1023191e+000  1.4468293e-001
 -2.4009615e-001  1.1976191e+000
  4.4543503e-001 -1.4295928e-001
  4.0941715e-001  1.4295928e-001
 -4.0941715e-001  2.3530497e+000
 -1.0654852e+000  8.7983897e-001
  8.6014637e-001  4.1407927e-001
 -4.4635267e-001 -8.7618730e-001
 -1.7355521e+000  1.7447642e+000
  2.1819047e+000  4.0881274e-001
 -8.6014637e-001 -1.2773896e+000
 -1.1118947e+000  2.1349891e+000
  1.5256884e+000  2.9231488e+000
  4.4635267e-001  1.9879652e+000
 -2.4009615e-001  1.7101330e-001
 -2.0625652e-001  1.6942379e+000
 -2.0668282e-001  1.7073078e+000
  2.0668282e-001 -2.3392880e+000
 -8.6401091e-001 -2.6988145e+000
  6.5732809e-001  8.2162624e-001
  1.0632925e+000  1.4536383e+000
  6.4615086e-001 -5.1063941e-001
  8.4388686e-001 -6.8493419e-001
  2.0626147e+000  6.8493419e-001
  4.2714046e-001 -1.2806832e-001
  6.2101850e-001  2.5597284e-001
 -8.1793356e-001  3.8273489e-001
 -3.1367270e+000  1.2725346e-001
 -1.9165542e+000  6.7596371e-001
 -8.6760912e-001 -3.7966719e-001
  1.0747200e+000  2.5327156e-001
 -1.3190056e+000 -1.8723951e+000
  1.9720411e+000  2.5740040e-001
  6.1475603e-001  1.9937034e+000
  1.9221634e+000  2.0782128e+000
 -4.3514713e-001 -1.1584739e+000
  6.3534740e-001  6.6362749e-001
 -6.3534740e-001 -1.8356794e+000
  8.3514766e-001 -2.5155878e+000
  2.4643928e+000  3.8784793e-001
 -1.0112629e+000  1.3245227e+000
 -1.9691506e-001 -3.8273489e-001
 -8.2467893e-001 -2.8523974e+000
 -2.3213408e-001  1.3143485e-001
  4.3067816e-001 -1.6332299e+000
  3.9590946e-001 -5.8022926e-001
 -1.2257897e+000 -2.6893786e-001
  3.9920213e-001  1.2489012e+000
  4.3067816e-001  1.6703685e+000
  6.2613485e-001  1.3423020e+000
  8.1793356e-001 -1.9392397e-001
  1.6160662e+000 -1.9392397e-001
  5.7544916e-001  1.2017312e+000
  7.9378096e-001  4.1777170e+000
  1.1946071e+000 -6.5681681e-001
  1.3656326e+000  3.6999014e-001
  7.6769915e-001  1.1829630e+000
  5.4911669e-001 -4.0633945e-001
 -1.5328320e+000 -2.9754261e+000
 -3.7140247e-001  7.9382076e-001
 -7.7821404e-001  9.1135676e-001
 -4.0707744e-001 -1.0362787e+000
  1.1852915e+000  1.6939054e+000
 -9.6589004e-001 -9.0535598e-001
  9.6589004e-001  2.1673308e+000
 -1.9728211e+000  6.0496252e-001
  7.8752966e-001  1.1593174e+000
  4.0707744e-001 -8.7824916e-001
  1.7348638e+000  1.8669857e+000
 -7.7077613e-001  2.0643382e+000
 -1.1517637e+000  1.1558468e-001
  1.8767600e-001  3.1832927e+000
  7.7821404e-001 -2.2404789e-001
  9.5664979e-001 -5.5334899e+000
 -1.3605652e+000  2.8050144e+000
  1.3605652e+000 -4.6207244e-001
  1.8410561e-001  3.6381428e+000
  5.8077498e-001  8.1542335e-001
  1.3321420e+000  5.8888650e-001
 -3.7736028e-001  1.6017816e+000
 -3.7736028e-001 -1.0840110e-001
 -5.7742145e-001 -1.6035329e+000
  1.3321420e+000  6.9559131e-001
 -9.3670424e-001 -1.9897488e+000
 -2.1273371e-001  1.4043098e+000
  5.7637047e-001 -3.3082184e-001
 -5.7637047e-001  2.2066945e-001
  3.9471738e-001  6.9559131e-001
  1.1149731e+000  2.1865898e-001
 -5.5748657e-001 -6.9406671e-001
 -5.5748657e-001  1.0991025e-001
  5.7410643e-001  1.3818402e+000
 -1.3345664e+000  1.1133173e+000
 -1.5384919e+000  3.2091309e-001
 -1.8621979e-001  1.1327555e+000
 -2.1668299e+000 -2.0267360e+000
  1.9029502e-001 -4.2184872e+000
  1.8993358e-001  8.2090013e-001
 -5.7088642e-001 -9.3336500e-001
  1.3584161e+000 -1.6641836e+000
  1.1852915e+000 -9.5804527e-001
  3.7140247e-001 -2.1799228e+000
 -1.8552881e-001  7.0588528e-001
 -5.8978908e-001 -7.0588528e-001
 -9.3487095e-002  1.6780882e+000
 -9.3487095e-002 -5.8218678e-001
 -5.9440187e-001 -1.6088242e+000
  1.1852915e+000 -3.5664789e-001
 -9.6589004e-001 -1.3991833e+000
 -4.0784370e-001 -4.8426245e-001
  1.8844227e-001 -2.5815816e+000
  1.3711651e+000  1.1556051e+000
  1.9310945e+000 -2.9567009e+000
  7.5609010e-001 -1.3617232e+000
  3.6090265e-001 -1.2069112e+000
  3.8951360e-001  2.0176688e+000
  9.2276291e-001  2.7663122e+000
  2.3716527e+000 -1.0388624e+000
  5.4826281e-001 -1.4727807e+000
  1.5986638e+000 -5.0998836e-001
 -7.1053305e-001 -1.2001859e+000
 -5.4340188e-001  1.2928250e-001
  5.4340188e-001  1.5808917e+000
 -1.9876789e+000 -5.0998836e-001
  3.7752332e-001  6.3708009e-001
 -1.7406445e-001 -1.0640662e+000
  2.8622446e+000  1.4865426e+000
  1.0386058e+000 -1.1874609e+000
 -1.4060974e+000  7.6498461e-001
  1.6977933e-001 -3.8176080e-001
  1.2363181e+000 -2.2781987e+000
 -3.3566465e-001 -1.3569917e+000
 -3.6491269e-001  1.8773745e+000
 -5.3574074e-001  5.6070882e-001
  1.9771225e-001 -5.6070882e-001
  1.0386058e+000  1.6302377e+000
 -1.0386058e+000  3.0178317e+000
  1.2060166e+000 -5.3819215e-001
  2.4236934e+000  1.9322287e+000
 -1.5355388e+000 -2.9754261e+000
 -5.2638991e-001  3.7460647e+000
  6.9204428e-001 -1.0152371e+000
 -1.0538090e+000 -1.9370068e+000
 -1.0368595e+000 -2.5000013e-001
  8.6944875e-001  6.2383234e-001
  5.2917545e-001  1.8077731e+000
 -1.6680571e-001 -1.0231315e+000
 -1.9495898e-001 -3.7090502e-001
 -1.6741075e-001  2.8090591e+000
 -7.0057734e-001  1.8298044e+000
 -1.0459459e+000 -9.9030320e-001
  1.2145327e+000 -1.7266038e+000
  2.0836981e+000 -1.0177169e+000
 -1.3842967e+000  6.1187219e-001
  1.3842967e+000 -1.0218769e+000
  1.5550716e+000 -1.0378123e+000
  1.6229379e-001 -1.0378123e+000
  3.2379953e-001  1.2575982e-001
  6.7123356e-001  1.6743411e-001
  3.4726895e-001 -5.4518902e-001
  3.1948909e-001 -2.2539759e+000
  1.9740080e+000  1.5788679e+000
 -2.2934971e+000  8.0118497e-001
  3.1948909e-001  6.6973880e-001
 -8.2744366e-001  5.8067845e-001
  1.0133420e+000  5.8067845e-001
  1.5906684e-001  1.2363488e-001
  3.1737662e-001 -4.9545931e-001
  5.2798312e-002 -1.9645355e+000
  6.0518538e-001  1.4250032e+000
  1.4842090e+000 -3.7523496e-001
  2.5518098e+000 -5.2488410e-001
 -1.2677655e+000 -5.2488410e-001
  1.5298320e-001  2.2125720e+000
  1.1147823e+000 -6.6280276e-001
  9.2790634e-001 -9.1858684e-001
 -1.4988761e-001 -9.2710314e-001
 -1.5875349e+000 -7.6498461e-001
 -1.5251655e-001 -3.8265538e+000
 -1.2800994e+000 -1.3836418e+000
 -4.9076684e-001  3.1847008e+000
 -3.9614369e+000 -2.7810223e+000
 -2.0411649e+000  1.6866800e+000
 -1.0225321e+000  3.9534424e-001
  3.5742449e+000  5.6830754e-001
  1.7391322e-001  2.6121042e-001
  1.7391322e-001 -2.0646461e+000
 -8.5837437e-001  1.3665630e+000
  1.0185025e+000 -5.2677909e-001
  8.2326849e-001 -1.8210585e+000
 -8.2326849e-001 -2.6801513e+000
 -5.0795457e-001  2.0055367e+000
  6.6782671e-001  5.4005532e-001
 -1.3401433e+000 -2.6838090e+000
 -1.6871148e+000  5.5172554e-001
  1.0102475e+000 -5.0691678e-001
 -1.2025288e+000 -5.0691678e-001
  1.2025288e+000 -3.8239259e+000
  1.6970104e+000  4.5622772e+000
 -2.3784905e+000  7.3293961e-001
  3.5494918e-001  9.3607557e+000
 -4.3799897e-001  5.8127742e+000
 -4.3799897e-001  2.3501773e-001
  1.0393967e+000  7.4059976e-001
  2.1801429e+000  3.8099846e+000
 -2.0170107e+000 -2.7284754e+000
  1.1882397e+000  6.1279395e-001
 -3.4960369e-001  1.6285154e+000
  1.3379916e+000  2.0082490e+000
  1.8589834e-001 -1.4738396e-001
  1.5906684e-001  4.7820580e-001
 -5.0458214e-001  5.8543892e-001
  1.4799424e+000  2.3437164e+000
  4.9718799e-001  2.2203555e+000
  1.7850687e+000 -1.8646099e+000
  2.8313317e+000  7.4297175e-001
 -7.7568261e-001  7.6951501e-001
  6.9843989e-001  7.6951501e-001
  6.9843989e-001 -1.3981353e+000
  3.2150393e-001  5.2659416e-001
  2.9585820e-001  2.9327615e+000
 -9.1505523e-001  3.0555108e-001
  1.4895733e-001  9.4467639e-001
  1.5508003e+000  9.3583571e-001
  2.5562038e+000  3.1759094e+000
 -1.0531452e+000  1.2171835e+000
 -1.6741869e+000 -6.0673985e-001
  4.6381140e-001  3.0596930e+000
 -9.0520496e-001 -1.0932484e+000
 -7.8954271e-001 -3.7764488e+000
  1.6947477e+000 -3.7552178e+000
  2.2635207e+000 -1.7076918e+000
  2.8530690e-001  2.4499354e+000
 -1.3384521e+000 -1.6949558e+000
  4.5612851e-001  1.0251154e-001
 -3.9824488e+000 -2.4897552e+000
  1.0907396e+000  2.5921617e+000
  1.4781969e-001 -2.5921617e+000
 -1.4781969e-001  1.4253674e+000
  4.6734804e-001  8.5925945e-001
 -7.6364455e-001  2.5343475e+000
  1.9831719e+000  3.8938340e+000
  1.0435787e+000 -2.3377688e+000
  1.0435787e+000 -3.9877959e+000
 -7.3871419e-001 -1.8285829e+000
  3.1044801e-001 -5.5866067e-001
  7.3643283e-001 -4.9157879e+000
  4.4869599e-001  1.8222079e+000
 -1.1851288e+000  4.3243311e-001
 -6.8420225e-001 -1.3393865e+000
 -6.8420225e-001  1.3393865e+000
  1.7966707e+000 -7.9422800e-001
 -2.8530690e-001  6.3881364e+000
 -1.5500191e-001  1.7860626e+000
 -1.5500191e-001 -1.6841085e+000
 -1.4918467e+000  1.3495481e+000
 -9.2548152e-001 -1.2476979e+000
 -3.5615768e+000 -1.6076967e+000
  1.2597798e+000  1.2677915e+000
  1.0708607e+000 -5.2422904e+000
  3.2150393e-001  2.3405324e+000
  4.6803879e-001  1.1846828e+000
 -1.5604032e+000 -9.2853899e+000
 -7.7684891e-001  2.2779053e-001
 -9.6057361e-001 -1.1383041e-001
  2.3595472e+000  1.7686256e+000
  4.7023970e-001 -2.2404789e-001
 -7.6837656e-001 -2.2455099e-001
  1.0642348e+000  1.3767659e+000
 -7.3909843e-002 -4.4444518e-001
 -7.3909843e-002  8.1331317e-001
  4.6734804e-001 -8.1331317e-001
  2.9404579e-001  1.1129662e-001
 -1.6778089e+000  1.1111116e-001
 -7.9940471e-001  1.1111116e-001
  1.4195233e+000 -1.0412887e+000
  6.1629679e-001 -1.0522457e+000
  1.6573618e+000  5.2612286e-001
  6.8420225e-001  5.2612286e-001
  6.8420225e-001 -5.9992681e-001
  2.4960090e+000  1.1962759e+000
  3.1588802e+000  9.2473379e-001
  2.7002717e-001  3.3082184e-001
  2.2223137e+000 -3.3082184e-001
  1.3751172e+000  2.0408872e+000
  7.9888150e-001  1.1121191e+000
  6.7287142e-001 -1.0039525e+000
  6.7287142e-001 -5.7824520e-001
 -1.0665630e+000 -1.0200453e+000
  1.8485600e+000 -4.4036768e-001
 -3.2088315e+000 -4.7926359e-001
  8.0864296e-001 -1.2644274e+000
  8.0864296e-001  3.3626036e-001
 -1.6172859e+000 -4.4859888e-001
  5.4200675e-001 -1.3200267e+000
  5.3908486e-001  4.9233199e-001
  2.6526754e+000 -9.4895379e-001
 -2.1164811e+000 -3.5322904e+000
  2.7768895e-001  5.1231639e-001
 -2.7768895e-001  8.6106207e-001
  5.3333460e-001  4.6656383e-001
 -1.6086138e+000 -1.1643704e-001
  2.8068679e-001  2.3273866e-001
 -1.3676540e+000 -1.5619216e+000
  8.2717058e-001  8.2304991e-001
  2.5979664e-001 -1.2173722e+000
  5.3908486e-001  8.6546567e-001
  5.3619431e-001 -1.3407141e+000
  1.8648559e+000 -2.1264593e+000
  2.3242383e+000  1.0086832e+000
 -5.1413995e-001  1.2036110e-001
  1.2906048e+000 -1.1290443e+000
 -5.1015313e-001  2.4301349e-001
  2.4519832e-001  1.2128564e-001
  7.7251858e-001  2.4741885e+000
  2.4271857e-001 -1.4691549e+000
 -1.0152371e+000 -1.5316704e+000
 -3.1090587e+000 -6.1112433e-001
 -2.5295123e-001  4.8919788e-001
  2.5295123e-001  6.4856328e-001
  1.0471300e+000 -1.2128564e-001
 -7.7381961e-001 -2.9558802e+000
 -1.0553074e+000 -7.1085392e-001
 -3.5197415e+000 -4.7699697e+000
  1.3751172e+000  5.2305106e+000
 -2.8221011e-001 -1.7274497e+000
  2.9558802e+000  1.2741560e-001
 -5.2904578e-001 -5.1063941e-001
  5.2904578e-001 -1.3745921e+000
 -1.3385943e+000 -2.4519617e+000
 -1.8784963e+000  1.6703685e+000
  5.4342053e-001  1.2174688e+001
  2.1446243e+000  2.3130311e-001
 -1.8848277e+000  8.4356328e-001
  2.8068679e-001  2.4515654e+000
  1.0722813e+000  1.1171105e-001
  2.6314538e+000 -2.2354704e-001
  2.3003684e+000  1.5177045e+000
 -2.4395214e-001  3.3009383e-001
  5.0756377e-001  3.6549748e-001
 -2.6361163e-001  2.6994621e+000
 -5.0890695e-001  7.4297175e-001
 -5.1151007e-001 -9.9186077e-001
  2.0305266e+000 -2.1382759e-001
  1.0000083e+000 -2.4924534e+000
  7.5337390e-001  1.7044837e+000
  9.8271231e-001 -3.2414939e-001
  1.2053023e+000 -7.9681696e-001
 -2.3215332e-001  2.1770717e-001
 -7.3872809e-001  2.1770717e-001
 -7.2456990e-001  1.5804927e+000
  2.1773800e+000  3.5574566e-001
 -1.1994727e+000  3.1909263e-001
 -4.8775826e-001 -4.6123907e-001
  9.7314898e-001 -6.4217131e-001
 -7.3872809e-001  2.8578413e+000
 -1.7121347e+000  1.0429342e-001
 -7.5712655e-001 -6.6236951e-001
  1.4888612e+000  7.6655428e-001
 -2.3673319e-001 -5.2201267e-001
 -1.2521281e+000 -1.3347581e+000
  2.5862660e+000  2.0648153e+000
  8.5387672e-001  1.8531759e+000
  1.2100407e+000  4.0719432e-001
 -9.5914796e-001 -1.0164324e-001
  1.0679277e+000 -6.4615086e-001
  1.0679277e+000  4.0781052e+000
  2.4498269e-001  5.2270619e-001
 -1.9001142e+000  7.1428875e-001
 -4.8072393e-001  6.7709432e-001
  2.3103591e-001 -8.0658608e-001
 -1.6872309e+000 -3.8948443e-001
  3.6051993e-001  1.0030823e+000
  3.6051993e-001 -9.6633926e-002
 -4.8661897e-001  1.8835353e+000
  4.8661897e-001 -1.6903608e+000
 -1.4670190e+000  3.2113065e-001
  2.5583011e-001 -2.2468313e-001
 -1.4850288e+000 -5.8008542e-001
 -7.6091677e-001  1.6984866e+000
 -1.7642149e+000 -7.0153349e-001
  2.2654691e+000  1.3034678e+000
  4.9875415e-001  9.7439086e-001
 -4.9875415e-001  3.7464920e-001
 -5.0125418e-001 -1.6653959e+000
 -1.5190165e+000  1.1968647e+000
  1.5190165e+000  1.6457443e+000
 -7.4649797e-001  9.2350322e-002
 -1.2840286e+000 -4.0080214e-001
 -5.1413995e-001 -1.4312628e+000
  1.5345570e+000 -1.5793127e+000
  1.5113638e+000  2.9178541e+000
 -5.0125418e-001  5.8578863e-001
  7.6091677e-001 -2.4270015e+000
  2.3909157e-001  1.7484054e+000
 -3.6952131e-001 -1.4653419e+000
 -3.6952131e-001 -6.9335292e-001
 -5.0246312e-001  6.9335292e-001
  2.4149740e-001 -1.3597047e+000
  1.2583807e+000  5.7143013e-001
  2.3790654e-001  2.0677428e+000
 -4.9627893e-001 -1.1852915e+000
  9.9010710e-001  9.9907169e-001
  1.4670190e+000  1.1428696e+000
  9.6619109e-001  2.3673336e+000
  7.2811205e-001  2.9949109e-001
  4.7614603e-001  4.4756154e-001
 -1.2042581e+000  8.9272436e-002
 -1.1994727e+000 -9.2634758e-001
  1.1994727e+000  1.1343405e+000
  2.4968802e-001  1.5609211e+000
  1.1823174e+000  5.7629113e+000
 -9.5238815e-001  1.2064857e+000
 -9.6154587e-001  4.8932920e+000
 -2.3215332e-001 -9.6493121e-001
 -1.9558613e+000  9.6493121e-001
  2.3673319e-001  2.7896883e+000
  1.2337374e+000 -5.3144501e-001
 -2.5333737e-001  2.2810807e-001
 -1.1721045e-001  7.5920540e-002
 -1.1721045e-001  7.8115554e-001
 -4.9014901e-001  2.2584407e+000
 -2.2459455e+000 -2.2110315e-001
 -2.4149740e-001 -3.9428341e-001
 -7.6861220e-001 -2.1967933e+000
 -5.0890695e-001 -1.8082754e+000
  2.5190249e+000  2.7628167e+000
 -1.2415057e+000 -1.4098924e+000
 -7.6861220e-001 -1.0449949e+000
 -2.8211487e+000 -2.9115652e+000
  2.6039013e-001  8.1440093e-001
  2.6039013e-001 -2.8126025e+000
  1.0334941e+000  2.1563460e+000
 -5.1541192e-001  4.3546749e+000
  5.5284904e+000 -3.2832458e-001
  3.3653786e+000 -2.2254404e+000
 -9.5003565e-001 -2.5900040e-001
  1.4216901e+000  9.8065302e-001
  2.2560641e-001 -2.0586751e-001
  1.3986242e+000 -2.0586751e-001
 -1.6242306e+000 -9.5868075e-001
 -9.4554411e-001 -1.4158600e+000
 -1.4352940e+000  1.1551717e+000
  2.3808381e+000  3.7653315e+000
 -9.4554411e-001  1.3235304e+000
  3.2710140e+000  1.3062416e+000
 -1.8560295e+000 -2.1532821e+000
  9.3232076e-001  1.2431786e+000
  4.6292093e-001  6.8948808e-001
 -2.4045142e-001  5.3842519e-001
  2.7398974e+000  1.8859360e+000
  2.6668247e+000 -1.4232540e+000
  1.0991998e+000  5.0890695e-001
  1.9247888e+000 -1.4513791e-001
  7.4338251e-001  1.0594850e+000
  7.4338251e-001  5.9701670e-001
 -4.2013338e-001 -6.1368946e+000
 -3.2172522e+000 -4.0294707e+000
 -6.4555751e-001 -8.4701406e-001
 -1.3214887e+000 -3.1868751e+000
 -1.5731465e+000  3.3727735e+000
  1.7857617e+000  3.6471873e+000
  1.5455172e+000  5.6122596e-001
  8.6760912e-001 -2.2921187e-001
  2.7604411e+000 -1.2830558e+000
 -2.0188432e-001 -8.0384201e-001
 -1.9213377e+000 -3.2277934e+000
 -8.6207430e-001 -1.8727647e+000
  8.6207430e-001  1.8727647e+000
  8.5108438e-001 -4.1169370e+000
  8.5108438e-001  1.7222648e+000
  1.6736792e+000 -1.6538041e-001
  1.2371292e+000  9.3355977e-001
 -6.0840441e-001 -9.3355977e-001
  1.4247355e+000  1.6538041e-001
  8.0972102e-001 -1.1077377e+000
 -1.2170536e+000 -1.6849598e+000
  1.2170536e+000 -2.5818990e+000
  1.4093763e+000  4.4338038e+000
 -3.9837516e-001  1.7909282e+000
 -2.6370532e+000  2.7270265e-001
  1.0274901e+000 -2.6771297e+000
 -1.0274901e+000  5.3006122e-001
 -1.0215940e+000  9.4157439e-001
 -1.8892144e+000 -1.6551728e-001
  1.6736792e+000  4.1328065e-001
  1.0402141e+000  7.9419834e-001
 -6.2613485e-001 -1.2903405e+000
  1.0359379e+000  9.3510032e-001
  1.4131641e+000 -8.2158022e-002
 -1.6260521e+000 -7.7008081e-001
 -1.8531305e+000 -1.3900696e+000
 -6.3662470e-001  5.3050522e-001
  1.2526260e+000 -2.9388948e+000
  2.1553519e-001 -8.6070870e-002
 -1.2499121e+000 -1.0676771e+000
 -1.0621359e+000 -7.2791121e-001
  1.6807118e+000 -3.2672939e+000
 -4.1753714e-001  3.1795874e+000
 -4.1928783e-001 -6.4554215e-001
 -1.4729802e+000  3.1583097e+000
 -2.1550700e+000 -2.3374315e+000
 -2.8818400e+000  1.7502922e-001
  6.7930186e-001 -3.5036532e-001
 -6.7930186e-001 -2.2180415e+000
 -6.6588926e-001 -1.9934215e+000
  3.5477293e+000 -1.4441793e+000
 -1.7581325e+000  2.4760550e+000
  6.5411707e-001  3.0918039e+000
  1.5387609e+000 -2.6098753e+000
 -1.0991998e+000 -9.0184885e-002
 -5.8707601e+000  2.7031102e-001
  3.4378957e+000  2.3125845e+000
  4.1720386e+000  1.0205658e+000
  1.2848142e+000 -2.9052897e-001
 -4.2643988e-001  2.0345887e-001
  1.9132049e+000  1.4413625e+000
 -1.6912292e+000 -1.7321449e+000
  5.3950515e+000  1.9037206e+000
 -2.6694453e+000  1.6716638e+000
 -4.1580102e-001  7.6253143e+000
 -1.4606152e+000 -1.8923035e+000
  3.3264334e+000 -2.6567497e-001
  2.4241653e+000  5.1838504e+000
  1.5840661e+000  1.3298402e+000
 -2.3856093e+000  5.4685694e-001
  2.9654119e+000  4.6989081e-001
  3.0771659e+000  2.4373617e+000
  7.5472056e-001 -3.8600772e-001
 -1.6985546e+000 -2.0513540e+000
 -1.1537702e+000  3.1810379e+000
  1.1537702e+000  7.1676027e-002
  1.6985546e+000  3.5198378e+000
  3.7453359e-001  9.2187146e-002
  3.7453359e-001  1.3812157e-001
  1.3048821e+000 -1.1283485e+000
 -1.4841472e+000 -1.1283485e+000
  1.6607736e+000 -7.3208498e-001
  5.5726790e-001  2.9197449e+000
 -1.4732146e+000  7.7964165e-001
 -1.3146290e+000 -1.5190165e+000
  2.4215697e+000  5.0890695e-001
  5.4161005e-001  3.3355333e+000
 -1.8416727e+000  5.5636062e-001
  3.7105794e-001 -2.6764220e+000
  1.4706147e+000 -1.4233482e+000
 -1.2782074e+000  7.1420647e-001
  3.6897688e-001 -3.1956072e+000
 -1.8586514e+000 -1.1921934e+000
 -1.9529789e-001 -6.0146939e-001
  1.8622512e+000  3.2525122e+000
  1.1009286e+000  1.4608955e+000
 -1.7533611e-001 -7.3937490e-001
  1.1707429e+000  1.0152371e+000
  1.1707429e+000  1.1413043e+000
  2.6502820e+000  9.9368478e-001
 -3.4840813e-001  2.6929998e-001
 -1.7481313e-001  7.1460777e-001
 -1.7481313e-001 -9.8390776e-001
  1.6797316e-001  6.9421396e-001
 -1.6797316e-001  2.8969380e-001
 -2.3100297e+000 -2.4097552e+000
  7.9966155e-001  4.5452243e+000
 -1.2450966e+000  6.5323900e-002
  6.3164149e-001 -1.3808439e+000
  1.5900392e+000  6.8184582e-001
 -4.3172172e+000 -1.1020610e+000
  9.2220517e-001  1.7357351e+000
  2.6031527e+000  1.7489380e+000
  4.3912529e-001  1.4660838e+000
 -1.2373051e+000 -3.3805230e-001
  9.6839264e-001  1.3036349e+000
 -1.6864770e+000  4.5852519e-001
  3.5968674e-001 -4.5852519e-001
  2.5817570e-001 -2.6180812e-001
 -8.5984528e-002 -2.6180812e-001
  5.4332419e-001  7.9481698e-001
  1.0637644e+000  1.6734199e+000
 -1.4208821e+000  2.0280557e+000
 -9.0563402e-001  4.7824124e+000
 -1.3666976e+000 -7.2993025e-001
  2.6294494e+000 -7.1587807e-001
 -1.5374971e+000  2.0373567e+000
  1.6230159e+000  2.5360615e+000
 -8.5518819e-002 -7.6343356e-001
 -6.2938271e-001 -1.8868484e+000
  1.3613249e-001 -2.0397090e+000
  1.3613249e-001  2.9875834e+000
 -1.0790695e+000 -2.4558433e-001
 -7.2590330e-001 -9.5021620e-001
  4.5068042e-001  1.4219597e+000
 -1.3728856e+000  2.4442994e-001
  1.9099396e-001  1.2874513e+000
 -2.3313848e+000 -4.6455533e-001
 -5.9901851e+000 -2.0130489e+000
 -1.5107970e+000 -2.1514468e+000
 -1.3204202e+000  4.2627462e-001
 -8.2386362e-001  9.0463518e-001
 -6.3070748e-001 -7.3077248e-001
 -2.2052910e+000 -3.6160355e+000
  2.7366771e+000  3.9820893e+000
  7.0963248e-001  3.7184618e+000
  1.1282926e+000  5.5570993e-002
 -1.5402566e+000 -2.1147976e+000
  2.1443307e-001  6.0343385e-001
 -1.6614438e+000 -1.3057239e+000
 -1.1627058e+000 -1.6129382e+000
 -6.2909329e-001  5.4054186e-001
 -6.5024185e-001 -2.6928456e+000
 -1.6268964e+000  2.5679027e-001
  4.3867431e+000  2.6091823e+000
 -1.4805116e+000 -4.8165010e-001
  1.0621359e+000  1.7366140e-001
  4.1837564e-001 -1.1574075e-001
 -1.2604150e+000 -7.1671009e-001
 -6.4472568e-001 -2.8393075e+000
 -1.9247888e+000 -3.0459207e+000
 -2.6372836e+000  1.0256500e+000
  1.6432917e+000 -2.6565868e-001
  8.7245362e-001 -1.5465820e+000
  2.8937898e+000  3.4517876e+000
 -3.2119037e-001 -4.4364074e-001
 -4.2419678e-001 -4.4364074e-001
  6.4407002e-001  5.0510260e-001
  1.0921725e+000  4.5695228e+000
 -1.5051429e-001 -6.1800119e-001
  1.4620629e+000 -1.6406618e+000
  1.0174029e+000  5.9060933e-002
  1.1202325e+000  9.7924793e-001
  9.9599217e-001  2.2927505e+000
 -2.5252232e+000  9.4787440e-001
  1.5292310e+000 -2.3867481e+000
  1.5061974e+000  1.0189457e+000
 -7.9834369e-001 -2.2979711e-001
  7.9834369e-001  4.7814952e-001
  1.4681770e+000  1.8900582e+000
 -1.6751340e+000 -1.4901719e+000
 -1.5093414e+000 -5.9087182e-001
 -1.9433205e-001  3.0540203e-001
 -6.1788815e-001 -4.2016868e-001
 -9.1758796e-001 -1.1356103e+000
 -1.5594211e+000 -1.6000341e+000
 -1.4652894e+000 -1.7861161e+000
 -7.4932231e-001 -4.5471688e+000
  5.2851542e-001  2.1354600e+000
  2.0032654e+000  7.5820790e+000
 -1.1566636e+000 -5.7061342e-002
 -2.7694078e+000 -4.6139571e+000
 -3.8700828e+000 -2.3995506e+000
 -3.5580500e+000 -8.5157808e+000
  7.5320829e+000  9.9141216e+000
 -1.0793977e+000 -1.1537422e+000
 -1.9977682e+000 -2.4942033e+000
  1.1187189e+000  2.7585117e+000
  2.8205212e+000  3.1183818e+000
 -3.2671339e-001  3.1440388e-001
 -7.4336932e-001  7.8171201e-001
  4.3286363e-001 -1.6487125e+000
 -1.5320634e+000 -1.5556756e+000
 -2.2173857e+000 -1.8460814e+000
  1.4424611e+000  1.3423020e+000
 -2.1238946e-001 -2.4334091e+000
  1.7562798e+000  2.5545478e+000
  2.0869573e-001  2.3727561e+000
  3.5330921e+000  1.9512814e+000
  2.0103877e-001 -1.3423020e+000
  3.9059773e+000  9.1627505e-001
  2.1810942e+000  1.6169746e+000
  3.9292781e-001  7.7984228e-001
 -1.8843088e+000 -2.3386153e+000
  2.4786177e+000  4.0480586e+000
 -2.7667562e+000  2.1739987e+000
  1.9218456e-001 -2.1893824e-001
  3.2428467e+000  2.7561864e+000
  2.0239881e+000 -1.6301301e+000
 -1.0631028e-001 -3.2561534e-001
 -1.5311890e+000 -1.0381661e+000
  1.9103508e+000  2.7092139e+000
 -3.8579078e+000  5.6858718e-001
  1.1007156e-001 -2.2396350e+000
  3.9212661e-001 -3.5783973e+000
 -3.9212661e-001 -4.6904619e+000
  2.0378709e+000 -1.2277382e+000
  1.4371139e+000  4.9687074e-001
 -2.8881984e-001  2.7956077e+000
  2.8881984e-001 -1.6914956e+000
 -2.5053182e+000 -1.9802627e+000
  1.8351969e+000  2.0978406e+000
  9.4297277e-001  4.2994008e-001
 -1.6176150e+000 -3.9173912e+000
 -5.7085706e-001  5.0571565e-001
 -3.8756734e-001  2.5499390e+000
  2.9537690e+000  1.0370898e+000
  1.1247026e+000  3.6918336e-001
 -5.5327244e-001  1.4441379e+000
  3.7416791e-001  9.5130093e-001
 -7.4974110e-001  7.7336988e-001
 -4.6767831e-001 -1.1337990e+000
  9.0689244e-002 -9.5475234e-001
  6.6255324e-001 -5.7576050e-002
 -3.8242653e+000 -4.0350166e+000
  2.9651147e+000  5.9946050e-002
 -1.0347019e+000  1.9779126e+000
 -1.1537702e+000  4.8842531e-001
 -1.3709515e+000  7.9588890e-001
  1.9418086e+000  1.4968616e+000
  1.4357968e+000  3.1683220e+000
 -6.6950950e-001 -7.9274104e+000
 -9.1645035e-002 -7.4185804e-001
 -2.5223774e+000 -2.0145051e-001
 -1.1823264e+000 -1.0745162e+000
  3.0084735e-001 -1.6648211e+000
  1.3817146e+000  5.1679702e-001
  9.6214274e-001  1.2091550e+000
  1.4760658e+000  5.6876042e-001
  1.4760658e+000  1.8264431e+000
  1.2072581e+000 -1.1803678e+000
 -6.5398568e-001 -1.0723421e+000
  7.4283509e-001  1.2533012e+000
 -5.4916650e-001 -1.5792999e+000
  2.8238111e-001  1.4482106e+000
  8.2767247e-001  1.4482106e+000
  1.3740897e+000  1.7685664e+000
  5.3572849e-001  1.9459045e-001
 -1.0013871e+000 -4.8718795e-001
 -8.7552902e-002 -3.7185677e-001
  9.1550447e-001  7.2287117e-001
 -5.5120534e-001 -5.8433976e-002
  1.1712953e+000 -5.8433976e-002
 -5.3333460e-001  2.5304150e-001
 -1.2800175e+000 -3.7004619e-001
  4.6735882e-001  2.6380658e+000
  3.6361032e-001  2.4674967e-001
 -3.6361032e-001 -1.0098209e+000
 -9.2220517e-001 -2.4228339e+000
  2.7902214e-001  1.7641875e-001
  8.1788100e-001 -3.1028742e+000
  8.1124594e-001 -6.0624434e-002
  1.7023514e+000 -8.3223864e-001
  2.8801096e+000 -2.0593809e+000
  9.6425381e-002  1.4254967e+000
 -2.6194266e-001  1.6478859e+000
 -1.1244652e+000  1.1236073e+000
 -1.5050569e+000 -6.2043629e-001
  1.6724443e+000  1.6130988e+000
  9.5707784e-001 -3.5622440e-001
  3.2192933e+000  6.7180652e-001
  1.7362275e-001  1.2913504e+000
  3.3590143e+000 -8.0023849e-001
 -2.1124791e+000 -6.6850426e-001
  1.5801952e-001  2.0695780e+000
  2.4968802e-001  2.3867481e+000
  3.2758989e-001 -8.9074786e-001
 -1.8218326e+000 -6.4935293e-001
  4.3280999e+000 -1.0981711e+000
 -1.2065350e+000  6.1800119e-001
  4.0367346e+000  5.3763570e-001
  6.1820177e-001  1.3126794e+000
 -8.5412415e-001 -1.0831460e+000
 -1.4904152e+000  1.2531016e+000
 -3.1595603e-001 -1.2531016e+000
 -1.1970091e+000 -1.7210063e-001
  6.3849023e-001  1.7830518e+000
 -1.0364113e+000 -2.0897417e+000
  7.7140657e-002  1.9580513e+000
 -1.4498636e+000  3.2413246e+000
 -2.4819756e+000 -1.7650762e+000
  2.6383274e+000 -7.4225277e-002
 -1.9721912e+000  3.1429592e+000
 -8.2667137e-001  5.9534115e+000
  1.4092230e+000 -2.8015925e+000
 -1.3289232e+000  2.3769634e+000
 -1.5096661e+000 -1.0217985e-001
 -1.7122533e+000 -1.7705662e+000
  8.2861488e-002  3.1168856e-001
  1.7108472e+000 -1.0378828e-001
  2.9286040e+000  2.7652973e-001
  4.0770754e-001  8.5925945e-001
  7.8719500e-002 -2.2269817e-001
 -2.4949130e-001  1.0237250e+000
 -7.8916221e-002 -4.9349203e-001
 -4.0872890e-001 -1.0240656e-001
  9.8600681e-001  2.4292693e+000
  1.2997324e+000 -5.6827831e-001
  3.9951081e-001  2.5110920e-001
 -6.4516353e-001  1.8716903e+000
  6.4516353e-001  3.1815360e+000
 -1.1252786e+000 -7.0186921e-001
  6.4825846e-001 -2.5645149e-001
  8.7494125e-001  3.0446302e-001
  2.2171048e+000 -1.2072581e+000
 -4.6467901e-001  9.7118816e-002
 -7.9621274e-001 -1.3683224e+000
 -1.8311543e+000 -7.7385749e-001
  1.1180480e+000 -6.3008001e-001
  8.7792408e-001 -1.4981276e-001
 -7.1192775e-001 -2.1553284e+000
  1.4188229e+000 -2.7271195e-001
  1.6338846e-001 -1.3921339e+000
 -2.3888865e-001 -1.4644613e+000
  9.3967991e-001  1.8962036e+000
  2.3051868e+000  2.4007282e+000
 -1.2261066e+000 -5.0483804e-002
  7.0072203e-001  3.5285259e-001
 -4.6660202e-001 -1.6915153e+000
 -1.9386714e+000 -1.0632925e+000
  1.2470544e+000  2.0668282e-001
 -1.7250428e+000 -3.5017583e+000
 -3.9163716e-001 -2.0159070e+000
  1.6446294e+000  9.0498355e-001
  1.3235396e+000 -1.9835060e+000
 -1.2364154e+000 -2.5124612e+000
  9.2874174e-001  1.8671192e+000
  1.7472495e+000  3.2933023e+000
  1.8837920e+000  2.3241273e-001
  8.8752727e-001  3.9208747e-001
  1.0897056e+000  4.9680727e-001
  2.2117464e-001  9.8627076e-001
 -5.8309203e-001  6.1151584e-001
  2.9197101e-001  1.6583555e+000
 -4.3242047e-001 -1.3453118e+000
  1.5918538e+000 -1.3108638e+000
 -9.3810405e-001  1.7577786e-001
  1.4440267e+000  9.7868659e-001
 -5.7511086e-001  1.7754496e+000
  5.7511086e-001  1.2226337e+000
 -3.5617892e-001  7.3987222e-001
  1.2126908e+000  2.0083689e-001
 -1.4793744e-001 -2.2146117e+000
 -7.0857439e-001  1.1725854e+000
 -1.2231863e+000  1.5090830e+000
 -1.8396441e+000  1.5030426e+000
 -3.6727723e-001  4.8946280e+000
 -4.4013632e-001 -5.3216591e-001
 -1.0546598e+000 -2.8332311e+000
  5.2872029e-001  2.9018237e-001
  1.7817314e+000  1.0090580e+000
 -1.8536652e+000 -4.7820197e-002
 -1.8153712e+000  1.8169392e+000
  1.0569253e+000  4.3205249e+000
 -2.7566830e+000 -6.6195518e-001
  2.0046173e+000  1.8096823e-001
 -4.3550052e+000 -4.5623569e+000
  2.2012083e+000  1.5026108e+000
  1.5431452e+000  7.7375812e-001
 -1.4685277e+000 -4.7902433e-001
 -3.8612491e-001  5.8687427e-001
 -7.8932941e-001 -1.0682043e+000
  2.3870858e-001 -3.8986404e-001
 -1.1865830e+000 -1.4320805e+000
 -2.4943438e+000 -6.3603331e-001
  2.8872218e+000 -2.0758490e-001
 -2.3454877e-001  2.9608462e+000
 -2.3454877e-001  8.1910666e-001
  9.4859372e-001 -1.4573901e+000
 -1.6377956e-001 -1.4065799e-001
  4.0266822e-001  5.3033972e-001
  6.2594095e-001 -9.3385221e-002
 -1.1800288e+000  1.8819004e+000
 -5.7700816e+000 -4.4048976e+000
 -2.7120306e+000 -2.1631190e+000
 -1.1064363e+001 -8.4581386e+000
  4.6792162e+000  4.6156701e+000
 -6.0395710e+000  2.1473732e+000
 -3.6615549e+000  1.0237870e+000
  3.0627895e-001 -1.9575940e+000
  2.1810942e+000  5.3493920e+000
 -1.3795509e+000 -1.9564447e+000
 -2.8339683e+000 -8.1301261e-001
  2.5301382e+000  3.2605474e+000
  1.3837199e+000  2.0025701e+000
 -3.4059517e+000  6.7922459e-001
  2.0222318e+000  3.8387763e-001
 -2.6451847e+000 -2.9235483e+000
  9.3298001e-001 -1.6387289e+000
 -3.6331440e+000  2.7685071e+000
 -4.8638123e+000 -3.4385779e-001
  2.8328525e+000  3.3259417e+000
 -2.2845182e+000 -1.1423474e+000
 -8.8590232e-001  2.2268587e+000
  1.8688837e+000  8.9847266e-002
  2.4841712e+000 -1.6449477e+000
 -1.8226089e+000 -2.2621569e+000
 -2.4237224e+000 -2.4579778e+000
  4.6713936e+000 -4.4764263e-001
  4.1541112e+000 -3.7382954e+000
  2.2053208e+000 -8.3514766e-001
  7.9289981e-001  1.2501205e+000
  1.8621929e+000  2.2601683e+000
 -1.0755306e+000  3.0462446e+000
 -1.7707973e+000  2.7577270e+000
  2.0681138e+000 -2.0845347e+000
  5.9199425e-001  1.7937701e+000
  4.7324572e+000  4.4951388e+000
  2.4728746e+000 -4.1110027e-001
 -1.1775959e+000  2.4990404e+000
 -1.9492643e+000 -1.0820274e+000
 -8.9512165e-002  3.4220619e+000
  3.1296171e+000 -6.0457126e-001
  1.6071518e+000 -1.8349924e-001
 -5.2808230e-001  1.0540467e+000
 -2.7271780e+000  9.1845900e-001
 -6.4916132e-001  1.2390026e+000
  3.6935848e-001  1.7361076e+000
 -3.6935848e-001 -1.6148570e-001
  4.9663785e+000 -8.0840748e-002
  2.6957308e+000 -6.7622654e-001
 -1.1167139e+000  3.3868487e-001
  7.7337770e-001  7.5451719e-001
 -8.2576388e-002  6.2889081e-001
 -1.4841801e+000  9.5580178e-001
  7.9337879e-001  3.0062775e+000
 -1.0452328e+000  7.1538374e-001
 -1.1554306e+000  4.8254062e-001
 -1.1545991e+000 -2.7908175e-001
  3.5778214e-001  1.2246855e+000
  2.7106087e-001 -8.6962549e-001
  1.0628599e+000  6.3091692e-001
  6.1832687e-001 -2.7711316e-001
  1.9835590e+000  9.7904635e-001
  3.5484330e+000  3.9432071e+000
 -2.6052232e+000 -7.9566423e-001
 -2.5883810e-001  9.0367504e-001
 -2.2345757e+000  1.9362724e+000
 -2.2999250e+000 -2.9125955e+000
 -2.5725325e-001  2.8419823e+000
 -4.5897958e-001 -1.4467227e+000
 -2.0772045e+000 -2.3812088e+000
  1.2688860e+000  4.5157824e-001
 -5.3767477e-001  1.7742304e+000
 -1.1049359e+000  5.9637581e-001
 -1.1049359e+000  7.4640474e-001
 -1.6067618e+000 -2.6553408e+000
 -4.9335272e+000  1.8018505e+000
  8.8664292e-001 -3.0950246e+000
  3.8650660e+000  1.2931741e+000
 -1.6205828e+000 -3.7646532e-001
 -2.0057092e-001  1.0168348e+000
  1.2432053e+000  3.2583891e+000
  2.8939172e-001  2.7707699e+000
  2.5378643e+000  3.2683741e+000
  3.6399418e+000  1.5031325e+000
 -7.1746613e-001  1.5766938e+000
 -8.0972102e-001  6.8932878e-001
  6.2233358e-001 -1.1265928e+000
 -2.1879519e+000 -2.0328472e-001
 -1.2017057e+000 -1.2718430e+000
  2.8318075e-001 -7.5126925e-001
  2.0184847e+000  3.5535917e+000
  2.4351034e+000 -4.6516629e-001
 -1.1597238e+000  7.6005855e-001
 -2.0955365e+000 -1.3872198e+000
 -2.8944285e+000  8.9172565e-001
 -9.4297277e-001 -2.2335954e+000
 -3.8276094e-001  2.3747852e-001
 -2.6266177e+000 -2.6659505e+000
  2.0420007e+000  2.3636071e+000
 -1.0547639e+000  3.8713143e+000
 -1.0817696e+000  1.1687572e+000
 -3.0082268e+000  1.2771566e+000
 -1.1107595e+000 -9.1692367e+000
  3.3277178e+000  1.2495325e+000
 -6.0557954e-001  1.9694886e+000
  2.1819047e+000 -4.0121884e+000
  1.8440129e+000  2.0168074e-001
  2.7598914e-001  2.5200273e+000
 -2.0262081e+000 -1.9285407e+000
  1.9342963e+000 -1.6831636e+000
 -1.1560822e+000 -8.5232631e-001
 -1.4680882e+000 -3.2949616e+000
 -2.3882683e+000 -2.1219058e+000
 -9.0644842e-001  6.0060241e-001
  7.1289997e-001 -2.5839977e+000
  2.6918883e+000  3.7034568e+000
  1.1717969e+000  5.5400198e+000
 -7.7967025e-001 -3.2801027e+000
  1.5533086e+000 -1.3903374e-001
 -8.8242697e-001 -1.1661940e+000
  4.9635591e-001  2.1698362e+000
  1.7180972e+000 -1.5150929e+000
 -2.0125113e+000  3.6163684e+000
 -2.6575980e+000 -5.6357228e-001
  9.5571845e-002 -1.8250763e+000
  2.2667427e+000 -6.9092587e-002
 -5.7754004e-001 -2.2601148e+000
 -2.9787590e-001 -8.0445246e-001
 -2.4798600e+000 -3.8081684e-001
 -8.0801991e-001 -5.9794486e-001
  2.1033127e+000  2.5227844e+000
  1.5763252e+000  4.2252550e+000
  9.3793973e-002  2.7990837e-001
 -1.5748357e+000  1.8280019e+000
 -1.9065783e-001 -3.7395556e-001
  5.4167658e+000  7.5745463e-001
  4.5067264e+000 -2.7046650e+000
 -1.0859442e+000  2.2223137e+000
 -1.3875429e+000 -5.5096558e-001
 -1.3875429e+000 -1.6376459e+000
  2.1324664e+000 -2.4741353e-001
 -1.1049836e+000 -5.2354667e+000
  2.8108606e-001 -9.2979571e-001
 -2.7103553e+000 -9.7479561e-001
 -7.6185040e-001  2.4607071e+000
  7.6185040e-001  1.0680226e+000
 -8.6897414e-001  6.1681895e-001
 -7.6852515e-001  3.1407823e+000
 -2.4364785e+000  3.8155135e-001
 -3.0011078e+000 -7.4199329e-001
 -7.1942756e-001 -1.3550138e-001
 -7.2464085e-001  3.8459885e+000
 -1.1470494e+000 -5.1234646e-001
 -1.4652894e+000  1.8945086e+000
  3.2384736e+000  2.6773778e-001
 -2.1376313e-001 -3.6429913e-001
  1.8429943e+000 -1.5577987e+000
  2.2846269e+000 -1.8930788e+000
  2.0512828e-001 -3.4503902e-001
  1.2687146e+000 -9.1846524e-001
  2.2164983e+000 -4.2290572e+000
 -1.1482940e+000 -2.1595524e+000
  4.7622795e-001  1.7832142e+000
  3.4790046e+000  1.2528704e+000
 -1.5814144e+000  1.2363560e+001
  4.7145451e-001  2.6584358e+000
  4.7145451e-001  4.9519418e+000
  3.3832032e+000  1.0050336e+000
 -2.1838108e+000 -3.3576296e+000
 -1.9152860e-001 -8.7843449e-002
  3.6799924e-001  2.1063581e+000
  1.3716836e+000  1.4522585e+000
 -4.5028764e-001 -1.1314352e-001
  2.6009082e+000  5.6587760e-002
 -1.9623920e+000 -1.3670234e+000
 -2.0164330e+000  3.7520815e+000
 -1.0236719e+000  6.3323297e-001
 -1.7910452e-001  1.0827639e+000
 -7.4974110e-001  2.0157457e+000
 -1.0439614e+000  8.7011377e+000
 -7.6336249e-001 -2.7864304e+000
  2.8404992e+000 -7.2996087e-001
  2.3845699e+000  4.2016868e-001
 -4.5192875e-001 -1.1046109e+000
 -7.3324863e-001 -1.2799902e+000
  8.8274244e-002 -1.0793180e+000
 -1.7654935e+000 -2.9245456e+000
  2.8398494e-001 -1.1507814e+000
  2.2141126e+000  6.5871388e+000
 -5.4161005e-001 -1.8110866e+000
  5.4161005e-001 -1.7545660e+000
  9.1550447e-001 -1.7545660e+000
 -7.2590330e-001  1.5504187e+000
  2.6193263e-001 -7.1463536e-001
  1.3568337e+000  2.6733487e+000
 -2.9092961e+000  3.8059562e+000
 -5.5659202e-001 -3.2643222e+000
 -5.5659202e-001  3.1674041e-001
 -1.3070118e+000 -1.5070253e+000
 -2.5887943e+000 -8.1896258e-001
  5.7253541e-001  1.0356474e+000
 -1.6490728e+000  3.2846429e-001
  2.0371393e-001  4.0670102e+000
  1.0588701e+000 -4.1514507e-001
 -1.7500447e+000  4.6484686e-001
 -3.0082268e+000  3.2589442e+000
  1.7232088e+000 -1.1042711e+000
 -1.4150421e+000 -3.5725923e-001
  1.4150421e+000 -3.0957255e-001
 -1.2047371e+000  4.6400018e-001
 -1.3340038e+000 -4.6400018e-001
  2.1267902e-001  1.6748642e+000
  1.3150608e+000  3.6399166e+000
  4.5405025e+000  1.3448810e+000
 -1.0794974e-001  9.4967475e-001
 -1.8374855e+000 -9.4967475e-001
 -9.9503308e-001  1.3722212e+000
  2.0613660e-001  8.9202645e-001
  7.8889649e-001  2.4911009e+000
 -8.9984031e-001  3.1251161e-001
 -9.8805585e-001  5.0781676e-002
 -9.0090699e-001 -4.5796613e-001
  3.3686058e+000 -6.8723768e-001
  1.5504187e+000 -4.4027004e-002
 -2.8241209e+000 -1.1961159e+000
 -3.9641691e-001 -4.8548791e+000
 -4.9374951e-001  5.8309203e-001
  7.9516958e-001 -4.0499049e+000
 -1.4037557e+000  7.4792258e-001
  1.2928119e+000 -1.4608226e+000
 -8.9200974e-001  2.6079713e+000
 -1.8082508e+000  1.6730548e+000
  1.9531256e-001 -2.3645490e+000
 -1.5402566e+000  2.4694321e-001
 -8.2905466e-001 -2.7750430e+000
  1.2410187e+000 -2.3756446e+000
 -1.1245364e+000 -7.3987222e-001
  1.2395828e+000  3.8814918e+000
 -2.7138934e+000  2.5132771e-001
  8.4034108e-001 -1.0663946e+000
  1.0036802e-001 -2.3852062e+000
 -6.2054707e-001  3.2976362e+000
  1.1541485e+000 -1.7837161e+000
 -5.3360140e-001  1.8404675e+000
 -7.2154017e-001  3.1905721e+000
  1.2551416e+000  8.7541594e-001
 -2.7482131e+000 -3.6615549e+000
 -7.5497956e-001 -7.6169236e-001
  1.2834950e+000 -9.7266695e-001
  3.7269358e-001  2.1853910e+000
  3.7269358e-001 -1.9802627e+000
  3.4177182e+000  3.1099133e-001
  4.0693472e-001  4.5654734e-001
  8.0893501e-001  8.5851341e-001
 -1.9196945e+000 -6.5536866e-001
 -1.7731842e+000  1.1059649e+000
  3.1716912e-001  2.1366128e+000
 -8.3682497e-001 -1.0824583e+000
 -3.6280502e+000  2.3397472e+000
 -4.9112628e+000  2.4075379e+000
  1.1285158e+000 -9.5148196e-001
 -4.5351552e-001  3.0134107e+000
  2.3608474e-001  1.8535687e-001
  4.5244851e-001 -1.9598204e+000
 -1.1441149e+000  7.0006684e-001
 -1.2682828e+000 -1.0329969e+000
 -5.5524714e-002 -1.4812823e+000
 -5.5524714e-002 -3.6185325e+000
  4.6189459e-001  3.7184825e+000
 -9.2593254e-001 -2.3323766e+000
 -2.4674008e+000 -1.5377602e+000
 -2.9021189e+000 -2.5811539e+000
  3.7229395e-001  2.4292693e+000
 -2.5457764e-001 -1.6129382e+000
 -4.9140148e-001  4.0568007e-001
 -3.7543303e+000 -2.8249538e+000
 -1.2972487e+000  7.7989278e-001
  1.6648211e+000 -2.7226813e+000
 -3.1051967e+000  1.7927510e+000
  7.9581572e-001  1.7529802e+000
  8.0138977e+000 -2.3302186e+000
  1.1545124e-001 -2.3858159e+000
  2.0179630e+000 -2.5057862e+000
 -1.2898510e+000  6.5861929e-001
 -3.5364089e+000 -3.7908664e+000
 -1.7357044e+000 -4.5948750e+000
  1.7357044e+000  1.8297219e+000
 -1.2338465e+000  8.1906638e-001
  2.1003348e+000 -8.1906638e-001
  3.4874934e+000  1.2142158e-001
 -1.1367944e-001 -1.2142158e-001
  2.9144600e+000 -1.6196933e+001
  1.7159968e+000  3.1796774e+000
  1.9003799e+000 -6.3890962e-002
 -1.4489119e+000  1.7108877e+000
  2.5615061e+000 -2.6526754e+000
  3.2313827e+000  2.0645620e+000
  3.2255354e-001  3.4270138e+000
 -1.3920817e+000 -1.5384919e+000
 -1.3920817e+000 -2.0255443e+000
 -8.7520251e-001 -3.9101767e-001
 -3.3459572e-001 -3.0970217e+000
  2.5084053e+000 -1.4410898e+000
  1.1630027e+000  4.0072683e+000
 -1.5940007e+000 -3.3054356e-001
 -9.8581227e-001  3.5360134e+000
 -9.8581227e-001 -2.0834087e+000
  1.3129291e+000  7.8637365e-001
  1.2959145e+000 -1.7807752e+000
  1.7021688e+000  4.6669580e-001
  1.1578282e+000 -1.3315776e+000
  8.3070755e-001  4.9683420e+000
  9.9222763e-002  6.6609080e+000
  7.7573036e+000  2.9442939e+000
  1.8938525e+000 -1.6354741e+000
  1.9470036e+000 -1.9697102e+000
 -2.0521166e+000  8.9926943e-001
  6.5888229e-001 -7.7441947e-001
  2.8318075e-001 -1.0904813e+000
  1.4773500e+000  6.6728162e-001
 -7.3594680e-001  1.7295353e+000
  9.1177102e-001  5.9219360e+000
 -6.6111025e+000  3.5091320e+000
 -6.3600581e+000  5.4163396e-001
  1.7442201e+000  1.6665635e+000
  1.7442201e+000 -4.0526904e+000
  1.7866164e+000 -4.3797380e+000
 -2.8057953e+000  9.6777894e-001
 -4.0733254e-001 -9.6777894e-001
 -2.2621290e+000 -2.1982984e+000
 -2.3315805e+000  2.3724586e+000
  2.1142437e+000 -5.4965190e-002
  8.3333816e-001 -9.8532037e-001
 -3.0501985e+000  1.8974858e+000
  1.0261674e-001 -1.6017916e+000
  1.2739026e+000  2.3040423e-001
  4.2105325e-001  1.0257440e+000
  1.0078953e-001 -4.5662180e-001
 -1.0464231e+000 -1.7406445e-001
 -8.5193904e-001 -2.8465195e-001
 -3.2564944e-001 -8.0321717e-001
