# Supplementary material for: Dynamic financial tail risk networks: A backtesting-based conditional expected shortfall approach
Source: PLoS One. 2026 Jun 24;21(6):e0351966. doi: 10.1371/journal.pone.0351966 (PMC13293451; doi:10.1371/journal.pone.0351966)
Supplement: S2 File — (ZIP) [file pone.0351966.s002.zip › File/Benchmark model/Static & Time-varying Copula/IndepCop_cdf.m]

% Computes the value of the Independence copula cdf at a specified point
% 
% INPUTS:	U, a Tx1 vector (or a scalar) of F(X[t])
%				V, a Tx1 vector (or a scalat) of G(Y[t])
%
% Monday, 2 July, 2001.
%
% Andrew Patton

function cdf = IndepCop_cdf(u,v)


if nargin<2 || isempty(v)
    v = u(:,2);
    u = u(:,1);
end

cdf = (u>=0).*(u<=1).*(v>=0).*(v<=1).*u.*v + (u>=0).*(u<=1).*(v>1).*u + ...
   		(v>=0).*(v<=1).*(u>1).*v + (u>1).*(v>1);
