# Supplementary material for: Dynamic financial tail risk networks: A backtesting-based conditional expected shortfall approach
Source: PLoS One. 2026 Jun 24;21(6):e0351966. doi: 10.1371/journal.pone.0351966 (PMC13293451; doi:10.1371/journal.pone.0351966)
Supplement: S2 File — (ZIP) [file pone.0351966.s002.zip › File/Benchmark model/Static & Time-varying Copula/kappa2tau.m]

function out1 = kappa2tau(kappa);
% Takes in parameters of the Joe-Clayton
% copula and returns the implied
% upper and lower tail dependence measures
%
%	INPUTS:		kappa, a 2x1 vector of copula parameters
%
%	OUTPUS:		out1 = [tauU, tauL] the implied upper and lower tail dependence measures
%
%  Andrew Patton
%
%  4 May, 2002

out1 = nines(size(kappa,1),size(kappa,2));
out1(1) = 2-2^(1/kappa(1));
out1(2) = 2^(-1/kappa(2));
