# Supplementary material for: Dynamic financial tail risk networks: A backtesting-based conditional expected shortfall approach
Source: PLoS One. 2026 Jun 24;21(6):e0351966. doi: 10.1371/journal.pone.0351966 (PMC13293451; doi:10.1371/journal.pone.0351966)
Supplement: S2 File — (ZIP) [file pone.0351966.s002.zip › File/Benchmark model/Static & Time-varying Copula/Main.m]

clc;clear;
input_path = 'C:\';  % where the copula data was saved
output_path = 'C:\'; % where the results MAT file should be saved
addpath(genpath('C:\matlab path\mfe-toolbox-main\mfe-toolbox-main\'));
price = csvread('55_price.csv',1,1);
[TT, NN] = size(price);
GSRD_real_return = price(2:end,:);
[TT, NN] = size(GSRD_real_return);
x = [];
GSR_fitted = [];
for i = 1:NN
    [~,~, errors]=armaxfilter(price(:,i),1,1,0);
    x = [x errors(2:end)];
    GSR_fitted = [GSR_fitted price(2:end,i)-errors(2:end)];
end

parameters_skewt= [];
ht_skewt = [];
std_residuals_skewt = [];

for i = 1:NN
    [parameters, ~, ht] = tarch(x(:,i),1,0,1,"SKEWT");
    parameters_skewt = [parameters_skewt parameters];
    ht_skewt = [ht_skewt ht];
    std_residuals_skewt = [std_residuals_skewt x(:,i)./sqrt(ht)];
end

%%% Calculate the input data for estimating copula

skewt_copula_data = skewtdis_cdf(std_residuals_skewt, ones(TT,1)*parameters_skewt(4,:), ones(TT,1)*parameters_skewt(5,:));

%benchmark model
pIND_covar_5_skewt_static=nan(NN,NN); 
pIND_covar_10_skewt_static=nan(NN,NN); 
pIND_covar_5_skewt_tv=nan(NN,NN); 
pIND_covar_10_skewt_tv=nan(NN,NN); 
pIND_coes_5_skewt_static=nan(NN,NN); 
pIND_coes_10_skewt_static=nan(NN,NN); 
pIND_coes_5_skewt_tv=nan(NN,NN); 
pIND_coes_10_skewt_tv=nan(NN,NN); 

for j =1:NN;
    for k = 1:NN;
        LL_static = nan(9,1);   % [ copula model] ; [EDF or SKEWT marginal dist]
        LL_tv = nan(4,1); 
        disp([num2str(((j-1)*NN+k)*100/(NN*NN)),'%']);
        if k<j;
            alpha = 0.05;
            beta = 0.05;
            %k|j A|B
            u = skewt_copula_data(:,k);
            v = skewt_copula_data(:,j);
            % 1. Normal Copula
            kappa1 = corrcoef12(norminv(u),norminv(v));
            LL1 = NormalCopula_CL(kappa1,[u,v]);
            

            % 2. Clayton's copula
            lower = 0.0001;
            theta0 = 1.1;
            [ kappa2 LL2] = fmincon('claytonCL',theta0,[],[],[],[],lower,[],[],options,[u,v]);
            

            % 3. Rotated Clayton copula (with tail dep in upper tail instead of lower)
            lower = 0.0001;
            theta0 = 1;
            [ kappa3 LL3] = fmincon('claytonCL',theta0,[],[],[],[],lower,[],[],options,1-[u,v]);
            

            % 4. Plackett copula
            lower = 0.0001;
            theta0 = 1;
            [ kappa4 LL4] = fmincon('plackettCL',theta0,[],[],[],[],lower,[],[],options,[u,v]);
            

            % 5. Frank copula
            lower = 0.0001;
            upper = 9;  % need to put some loose upper bound here as LL goes to NaN when theta gets too big
            theta0 = 1;
            [ kappa5 LL5] = fmincon('frankCL',theta0,[],[],[],[],lower,upper,[],options,[u,v]);
            

            % 6. Gumbel copula
            lower = 1.1;
            upper = 5;
            theta0 = 2;
            [ kappa6 LL6] = fmincon('gumbelCL',theta0,[],[],[],[],lower,upper,[],options,[u,v]);
            

            % 7. Rotated Gumbel copula
            lower = 1.1;
            upper = 5;
            theta0 = 2;
            [ kappa7 LL7] = fmincon('gumbelCL',theta0,[],[],[],[],lower,upper,[],options,1-[u,v]);
            

            % 8. Student's t copula  (estimating nu_inv rather than nu)
            lower = [-0.9 , 1/100 ];
            upper = [ 0.9 , 1/2.1 ];
            theta0 = [kappa1;10];
            [ kappa8 LL8] = fmincon('tcopulaCL2',theta0,[],[],[],[],lower,upper,[],options,[u,v]);
            

            % 9. Symmetrised Joe-Clayton copula
            lower = [0 , 0 ];
            upper = [ 1 , 1];
            theta0 = [0.4;0.4];
            [ tau9 LL9] = fmincon('sym_jc_CL',theta0,[],[],[],[],lower,upper,[],options,[u,v]);
            kappa9 = tau2kappa(tau9');
            
            %10.Time varying Normal Copula
            lower = -5*ones(3,1);  % in theory there are no constraints, but setting loose constraints sometimes helps in the numerical optimisation
            upper = 5*ones(3,1);
            theta0 = [log((1+kappa1)/(1-kappa1));0;0];
            [ kappa10 LL10] = fmincon('bivnorm_tvp1_CL',theta0,[],[],[],[],lower,upper,[],options,[u,v],kappa1);
            [LL10, rho10] = bivnorm_tvp1_CL(kappa10,[u,v],kappa1);

            %11.Time varying t Copula
            lower = [-Inf*ones(2,1); 1/100];   
            upper = [ Inf*ones(2,1); 1/2];
            theta0 = [ 0; 0; 1/kappa8(2)];

            [kappa11 LL11] = fmincon('bivT_tvp1_CL',theta0,[],[],[],[],lower,upper,[],options,[u,v],kappa8,0);
            [~, rho11] = bivT_tvp1_CL(kappa11,[u,v],kappa8,0);

            %12.Time-varying rot Gumbel copula

            lower = -5*ones(3,1);  % in theory there are no constraints, but setting loose constraints sometimes helps in the numerical optimisation
            upper =  5*ones(3,1);
            theta0 = [sqrt(kappa7-1);0;0];
            [ kappa12 LL12] = fmincon('Gumbel_tvp1_CL',theta0,[],[],[],[],lower,upper,[],options,[1-u,1-v],kappa7);
            [~, rho12] = Gumbel_tvp1_CL(kappa12,[1-u,1-v],kappa7);

            %13.Time-varying SJC copula
            lower = -25*ones(6,1);  % in theory there are no constraints, but setting loose constraints sometimes helps in the numerical optimisation
            upper =  25*ones(6,1);
            theta0 = [log(tau9(1)/(1-tau9(1)));0;0;log(tau9(2)/(1-tau9(2)));0;0];
            [ tau13 LL13] = fmincon('sym_jc_tvp_CL',theta0,[],[],[],[],lower,upper,[],options,[u,v],tau9);

            [ LL13 tauU13 tauL13] = sym_jc_tvp_CL(tau13,[u,v],tau9);

            LL_static(:) = -[LL1;LL2;LL3;LL4;LL5;LL6;LL7;LL8;LL9];
            LL_tv(:) = -[LL10;LL11;LL12;LL13];
            opt_copula_static = find(LL_static(:)==max(LL_static(:)));
            opt_copula_tv = find(LL_tv(:)==max(LL_tv(:)));
            
            static_cdf_UgivenV_list = {
                'copulacdf("Gaussian",[u(t,1),alpha],kappa1)/alpha';
                'copulacdf("Clayton",[u(t,1),alpha],kappa2)/alpha';
                'copulacdf("Clayton",[1-u(t,1),1-alpha],kappa3)/alpha';
                'PlackettUgivenV_t(u(t,1),alpha,0,kappa4)/alpha';
                'copulacdf("Frank",[u(t,1),alpha],kappa5)/alpha';
                'copulacdf("Gumbel",[u(t,1),alpha],kappa6)/alpha';
                'copulacdf("Gumbel",[1-u(t,1),1-alpha],kappa7)/alpha';
                'copulacdf("t",[u(t,1),alpha],kappa8(1),1/kappa8(2))/alpha';
                'BB7UgivenV_t(u(t,1),alpha,0,kappa9(1),kappa9(2))/alpha';
                };
            static_cdf_VgivenU_list = {
                'copulacdf("Gaussian",[alpha,v(t,1)],kappa1)/alpha';
                'copulacdf("Clayton",[alpha,v(t,1)],kappa2)/alpha';
                'copulacdf("Clayton",[1-alpha,1-v(t,1)],kappa3)/alpha';
                'PlackettUgivenV_t(alpha,v(t,1),0,kappa4)/alpha';
                'copulacdf("Frank",[alpha,v(t,1)],kappa5)/alpha';
                'copulacdf("Gumbel",[alpha,v(t,1)],kappa6)/alpha';
                'copulacdf("Gumbel",[1-alpha,1-v(t,1)],kappa7)/alpha';
                'copulacdf("t",[alpha,v(t,1)],kappa8(1),1/kappa8(2))/alpha';
                'BB7UgivenV_t(alpha,v(t,1),0,kappa9(1),kappa9(2))/alpha';
                };
            tv_cdf_UgivenV_list = {
                'copulacdf("Gaussian",[u(t,1),alpha],rho10(t,1))/alpha';
                'copulacdf("t",[u(t,1),alpha],rho11(t,1),1/kappa11(3))/alpha';
                'copulacdf("Gumbel",[1-u(t,1),1-alpha],rho12(t,1))/alpha';
                'BB7UgivenV_t(u(t,1),alpha,0,tauU13(t,1),tauL13(t,1))/alpha';
                };
            tv_cdf_VgivenU_list = {
                'copulacdf("Gaussian",[alpha,v(t,1)],rho10(t,1))/alpha';
                'copulacdf("t",[alpha,v(t,1)],rho11(t,1),1/kappa11(3))/alpha';
                'copulacdf("Gumbel",[1-alpha,1-v(t,1)],rho12(t,1))/alpha';
                'BB7UgivenV_t(alpha,v(t,1),0,tauU13(t,1),tauL13(t,1))/alpha';
                };

            cdf_given=nan(TT,4);
            for t=1:length(u)
                cdf_given(t,1)=eval(static_cdf_UgivenV_list{opt_copula_static,1});
                cdf_given(t,2)=eval(static_cdf_VgivenU_list{opt_copula_static,1});
                cdf_given(t,3)=eval(tv_cdf_UgivenV_list{opt_copula_tv,1});
                cdf_given(t,4)=eval(tv_cdf_VgivenU_list{opt_copula_tv,1});
            end

            HIT_CoES_U_static=1/beta*(beta-cdf_given(:,1)).*(v<=alpha).*(cdf_given(:,1)<=beta); 
            HIT_CoVaR_U_static = (v<=alpha).*(cdf_given(:,1)<=beta);
            HIT_CoES_V_static=1/beta*(beta-cdf_given(:,2)).*(u<=alpha).*(cdf_given(:,2)<=beta); 
            HIT_CoVaR_V_static = (u<=alpha).*(cdf_given(:,2)<=beta);
            HIT_CoES_U_tv=1/beta*(beta-cdf_given(:,3)).*(v<=alpha).*(cdf_given(:,3)<=beta); 
            HIT_CoVaR_U_tv = (v<=alpha).*(cdf_given(:,3)<=beta);
            HIT_CoES_V_tv=1/beta*(beta-cdf_given(:,4)).*(u<=alpha).*(cdf_given(:,4)<=beta); 
            HIT_CoVaR_V_tv = (u<=alpha).*(cdf_given(:,4)<=beta);
            
            backtest_CoES_U_static=Backtest_CoES(HIT_CoES_U_static,alpha,beta); 
            backtest_CoVaR_U_static=Backtest_CoVaR(HIT_CoVaR_U_static,alpha,beta); 
            backtest_CoES_V_static=Backtest_CoES(HIT_CoES_V_static,alpha,beta); 
            backtest_CoVaR_V_static=Backtest_CoVaR(HIT_CoVaR_V_static,alpha,beta); 
            backtest_CoES_U_tv=Backtest_CoES(HIT_CoES_U_tv,alpha,beta); 
            backtest_CoVaR_U_tv=Backtest_CoVaR(HIT_CoVaR_U_tv,alpha,beta); 
            backtest_CoES_V_tv=Backtest_CoES(HIT_CoES_V_tv,alpha,beta); 
            backtest_CoVaR_V_tv=Backtest_CoVaR(HIT_CoVaR_V_tv,alpha,beta); 
            
            
            pIND_covar_5_skewt_static(k,j)=backtest_CoVaR_U_static.pcc5; 
            pIND_covar_10_skewt_static(k,j)=backtest_CoVaR_U_static.pcc10; 
            
            pIND_covar_5_skewt_tv(k,j)=backtest_CoVaR_U_tv.pcc5; 
            pIND_covar_10_skewt_tv(k,j)=backtest_CoVaR_U_tv.pcc10; 
            
            pIND_coes_5_skewt_static(k,j)=backtest_CoES_U_static.pCC5; 
            pIND_coes_10_skewt_static(k,j)=backtest_CoES_U_static.pCC10; 
            
            pIND_coes_5_skewt_tv(k,j)=backtest_CoES_U_tv.pCC5; 
            pIND_coes_10_skewt_tv(k,j)=backtest_CoES_U_tv.pCC10; 
            
             
            pIND_covar_5_skewt_static(j,k)=backtest_CoVaR_V_static.pcc5; 
            pIND_covar_10_skewt_static(j,k)=backtest_CoVaR_V_static.pcc10; 
            
            pIND_covar_5_skewt_tv(j,k)=backtest_CoVaR_V_tv.pcc5; 
            pIND_covar_10_skewt_tv(j,k)=backtest_CoVaR_V_tv.pcc10; 
            
            pIND_coes_5_skewt_static(j,k)=backtest_CoES_V_static.pCC5; 
            pIND_coes_10_skewt_static(j,k)=backtest_CoES_V_static.pCC10; 
            
            pIND_coes_5_skewt_tv(j,k)=backtest_CoES_V_tv.pCC5; 
            pIND_coes_10_skewt_tv(j,k)=backtest_CoES_V_tv.pCC10; 
        end
    end
end
