# Supplementary material for: Dynamic financial tail risk networks: A backtesting-based conditional expected shortfall approach
Source: PLoS One. 2026 Jun 24;21(6):e0351966. doi: 10.1371/journal.pone.0351966 (PMC13293451; doi:10.1371/journal.pone.0351966)
Supplement: S2 File — (ZIP) [file pone.0351966.s002.zip › File/Benchmark model/Static & Time-varying Copula/NormalCopula_CLa.m]

% The negative copula log-likelihood of a 
% bivariate Normal distribution
% with constant correlation
%
% Monday, 4 Sep, 2000
%
% Andrew Patton

% INPUTS: theta ;
%				data = [U V];

function CLa = NormalCopula_CLa(theta,Zdata)

x = norminv(Zdata(:,1),0,1);
y = norminv(Zdata(:,2),0,1);

CLa = -1*(2*(1-theta^2))^(-1)*(x.^2+y.^2-2*theta*x.*y);
CLa = CLa + 0.5*(x.^2+y.^2);  
CLa = CLa - 1/2*log(1-theta^2);
CLa = -CLa;
