# Supplementary material for: Dynamic financial tail risk networks: A backtesting-based conditional expected shortfall approach
Source: PLoS One. 2026 Jun 24;21(6):e0351966. doi: 10.1371/journal.pone.0351966 (PMC13293451; doi:10.1371/journal.pone.0351966)
Supplement: S2 File — (ZIP) [file pone.0351966.s002.zip › File/Benchmark model/Static & Time-varying Copula/nwest.m]

function results=nwest(y,x,nlag);
% PURPOSE: computes Newey-West adjusted heteroscedastic-serial
%          consistent Least-squares Regression
%---------------------------------------------------
% USAGE: results = nwest(y,x,nlag)
% where: y = dependent variable vector (nobs x 1)
%        x = independent variables matrix (nobs x nvar)
%     nlag = lag length to use. default = floor(4*((size(out1,1)/100)^(2/9)))
%---------------------------------------------------
% RETURNS: a structure
%        results.meth  = 'newlyw'
%        results.beta  = bhat
%        results.tstat = t-stats
%        results.yhat  = yhat
%        results.resid = residuals
%        results.sige  = e'*e/(n-k)
%        results.rsqr  = rsquared
%        results.rbar  = rbar-squared
%        results.dw    = Durbin-Watson Statistic
%        results.nobs  = nobs
%        results.nvar  = nvars
%        results.y     = y data vector
%   	 results.vcv	 = the Newey-West variance-covariance matrix of bhat (AJP 4feb04)
%   	 results.se	   = the Newey-West standard errors on bhat (AJP 3sep04)
% --------------------------------------------------
% SEE ALSO: nwest_d, prt(results), plt(results)
%---------------------------------------------------
% References:  Gallant, R. (1987),
%  "Nonlinear Statistical Models," pp.137-139.
%---------------------------------------------------

% written by:
% James P. LeSage, Dept of Economics
% University of Toledo
% 2801 W. Bancroft St,
% Toledo, OH 43606
% % jlesage@spatial-econometrics.com


%if (nargin ~= 3); error('Wrong # of arguments to nwest'); end;


[nobs nvar] = size(x);

if nargin<3
    nlag = floor(4*((nobs/100)^(2/9))); % AJP: this is the rule used by EViews
end


results.meth    = 'nwest';
results.y       = y;
results.nobs    = nobs;
results.nvar    = nvar;

xpxi = inv(x'*x);
results.beta    = xpxi*(x'*y);
results.yhat    = x*results.beta;
results.resid   = y - results.yhat;
sigu = results.resid'*results.resid;
results.sige    = sigu/(nobs-nvar);

% perform Newey-West correction
emat = [];
for i=1:nvar;
    emat = [emat
        results.resid'];
end;

hhat=emat.*x';
G=zeros(nvar,nvar); w=zeros(2*nlag+1,1);
a=0;

while a~=nlag+1;
    ga=zeros(nvar,nvar);
    w(nlag+1+a,1)=(nlag+1-a)/(nlag+1);
    za=hhat(:,(a+1):nobs)*hhat(:,1:nobs-a)';
    if a==0;
        ga=ga+za;
    else
        ga=ga+za+za';
    end;
    G=G+w(nlag+1+a,1)*ga;
    a=a+1;
end; % end of while

V=xpxi*G*xpxi;

nwerr= sqrt(diag(V));

results.se = nwerr;
results.tstat = results.beta./nwerr; % Newey-West t-statistics
ym = y - ones(nobs,1)*mean(y);
rsqr1 = sigu;
rsqr2 = ym'*ym;
results.rsqr = 1.0 - rsqr1/rsqr2; % r-squared
rsqr1 = rsqr1/(nobs-nvar);
rsqr2 = rsqr2/(nobs-1.0);
results.rbar = 1 - (rsqr1/rsqr2); % rbar-squared
ediff = results.resid(2:nobs) - results.resid(1:nobs-1);
results.dw = diag((ediff'*ediff)./(sigu))'; % durbin-watson
results.vcv = V;		% the Newey-West vcv matrix of bhat - AJP inserted 8apr02
