# Supplementary material for: Dynamic financial tail risk networks: A backtesting-based conditional expected shortfall approach
Source: PLoS One. 2026 Jun 24;21(6):e0351966. doi: 10.1371/journal.pone.0351966 (PMC13293451; doi:10.1371/journal.pone.0351966)
Supplement: S2 File — (ZIP) [file pone.0351966.s002.zip › File/Benchmark model/Static & Time-varying Copula/plackettCL.m]

function CL = plackettCL(theta,data)
% function CL = plackettCL(theta,data)
%
% The negative copula log-likelihood of a 
% Plackett copula
%
% Thursday, 24 May, 2001.
%
% Andrew Patton
%
% INPUTS: theta ;
%				data = [U V];


% Written for the following papers:
%
% Patton, A.J., 2006, Modelling Asymmetric Exchange Rate Dependence, International Economic Review, 47(2), 527-556. 
% Patton, A.J., 2006, Estimation of Multivariate Models for Time Series of Possibly Different Lengths, Journal of Applied Econometrics, 21(2), 147-173.  
% Patton, A.J., 2004, On the Out-of-Sample Importance of Skewness and Asymmetric Dependence for Asset Allocation, Journal of Financial Econometrics, 2(1), 130-168. 
%
% http://fmg.lse.ac.uk/~patton


if theta<=0
   CL = 1e6;
elseif isreal(theta)==0
   CL=1e7;
else
   CL = plackett_pdf(data(:,1),data(:,2),theta);
   CL = log(CL);  % lazy way to get a log-likelihood!
   CL = -sum(CL);
end
