# Supplementary material for: Dynamic financial tail risk networks: A backtesting-based conditional expected shortfall approach
Source: PLoS One. 2026 Jun 24;21(6):e0351966. doi: 10.1371/journal.pone.0351966 (PMC13293451; doi:10.1371/journal.pone.0351966)
Supplement: S2 File — (ZIP) [file pone.0351966.s002.zip › File/Benchmark model/Static & Time-varying Copula/PlackettUgivenV_t.m]

% Computes the value of the conditional Plackett (U given V)
% copula cdf at a specified point
% 
% INPUTS:	u, a scalar of F(X[t])
%				v, a scalar of G(Y[t])
%				t, the value of C(u|v)
%				k, a scalar of kappa
%
% Monday, 13 August, 2001
%
% Andrew Patton

function out1 = PlackettUgivenV_t(u,v,t,k)

eta = k-1;
out1 = 0.5 - 0.5*(eta.*v + 1 - (eta+2).*u)./sqrt((1 + eta.*(u+v)).^2 - 4*k.*eta.*u.*v);
out1 = out1 - t;
