# Supplementary material for: Dynamic financial tail risk networks: A backtesting-based conditional expected shortfall approach
Source: PLoS One. 2026 Jun 24;21(6):e0351966. doi: 10.1371/journal.pone.0351966 (PMC13293451; doi:10.1371/journal.pone.0351966)
Supplement: S2 File — (ZIP) [file pone.0351966.s002.zip › File/Benchmark model/Static & Time-varying Copula/plackett_cdf.m]

function cdf = plackett_cdf(u,v,k)
% function cdf = plackett_cdf(u,v,k)
%
% Computes the value of the Plackett copula (cdf) at a specified point
% 
% INPUTS:	U, a Tx1 vector (or a scalar) of F(X[t])
%				V, a Tx1 vector (or a scalat) of G(Y[t])
%				K, a Tx1 vector (or a scalar) of kappas
%
% Thursday, 24 May, 2001.
%
% Andrew Patton

% Written for the following papers:
%
% Patton, A.J., 2006, Modelling Asymmetric Exchange Rate Dependence, International Economic Review, 47(2), 527-556. 
% Patton, A.J., 2006, Estimation of Multivariate Models for Time Series of Possibly Different Lengths, Journal of Applied Econometrics, 21(2), 147-173.  
% Patton, A.J., 2004, On the Out-of-Sample Importance of Skewness and Asymmetric Dependence for Asset Allocation, Journal of Financial Econometrics, 2(1), 130-168. 
%
% http://fmg.lse.ac.uk/~patton

T = max([size(u,1),size(v,1),size(k,1)]);

% stretching the input vectors to match
if size(u,1)<T;
   u = u*ones(T,1);
end
if size(v,1)<T;
   v = v*ones(T,1);
end
if size(k,1)<T;
   k = k*ones(T,1);
end

cdf = -999.99*ones(T,1);
for jj = 1:T;
   if k(jj)==1
      cdf(jj) = u(jj)*v(jj);
   else
      cdf(jj) = 1/(2*(k(jj)-1))*(1+(k(jj)-1)*(u(jj)+v(jj)) - sqrt((1+(k(jj)-1)*(u(jj)+v(jj)))^2 - 4*u(jj)*v(jj)*k(jj)*(k(jj)-1)));
   end
end
