# Supplementary material for: Dynamic financial tail risk networks: A backtesting-based conditional expected shortfall approach
Source: PLoS One. 2026 Jun 24;21(6):e0351966. doi: 10.1371/journal.pone.0351966 (PMC13293451; doi:10.1371/journal.pone.0351966)
Supplement: S2 File — (ZIP) [file pone.0351966.s002.zip › File/Benchmark model/Static & Time-varying Copula/randint.m]

function out1 = randint(lower,upper,T,k);
%function out1 = randint(lower,upper,T,k);
%
% Generates random integers between lower and upper
%
% INPUTS:		lower, a scalar, the lower bound on draws
%					upper, a scalar, the upper bound
%					T, a scalar, the number of rows
%					k, a scalar, the number of columns
%
% OUTPUTS:	out1, a Txk matrix filled with random integers
%								in the interval [lower,upper]
%
%  Andrew Patton
%
%  15 July, 2002.

if nargin<4;
   k=1;
end
if nargin<3;
   T=1;
end
if nargin<2;
   lower=0;
   upper=1;
end
out1 = rand(T,k)*(upper-lower+1-eps)+lower-0.5+eps;	% making sure that each integer gets same prob mass
out1 = round(out1);
