# Supplementary material for: Dynamic financial tail risk networks: A backtesting-based conditional expected shortfall approach
Source: PLoS One. 2026 Jun 24;21(6):e0351966. doi: 10.1371/journal.pone.0351966 (PMC13293451; doi:10.1371/journal.pone.0351966)
Supplement: S2 File — (ZIP) [file pone.0351966.s002.zip › File/Benchmark model/Static & Time-varying Copula/readme.txt]

4 June 2006

This toolbox is a collection of Matlab functions that I wrote for
my research on copulas for financial time series. The main papers from
that research are listed below.

Some simple example code is given in "copula_example_code.m", which is a
good place to start. It loads in a small data set and estimates a variety of
constant and time-varying copula models. 

If you find any bugs in this code please feel free to let me know:
a.patton@lse.ac.uk

Updates will be available from my web page:
http://fmg.lse.ac.uk/~patton


-Andrew Patton.


References

Granger, C.W.J, T. Ter�svirta, and A.J. Patton, 2006 Common Factors in Conditional
Distributions for Bivariate Time Series, Journal of Econometrics, 132(1), 43-57.   

Patton, A.J., 2004, On the Out-of-Sample Importance of Skewness and Asymmetric Dependence
for Asset Allocation, Journal of Financial Econometrics, 2(1), 130-168.

Patton, A.J., 2006, Modelling Asymmetric Exchange Rate Dependence, International Economic
Review, 47(2), 527-556.

Patton, A.J., 2006, Estimation of Multivariate Models for Time Series of Possibly Different
Lengths, Journal of Applied Econometrics, 21(2), 147-173.  
