# Supplementary material for: Dynamic financial tail risk networks: A backtesting-based conditional expected shortfall approach
Source: PLoS One. 2026 Jun 24;21(6):e0351966. doi: 10.1371/journal.pone.0351966 (PMC13293451; doi:10.1371/journal.pone.0351966)
Supplement: S2 File — (ZIP) [file pone.0351966.s002.zip › File/Benchmark model/Static & Time-varying Copula/rho2theta.m]

function out1 = rho2theta(rho)
%function out1 = rho2theta(rho)
%
% Takes a kxk correlation matrix and returns
% a k*(k-1)/2 x 1 vector of the correlation coeffs
%
% INPUTS: 	rho, a kxk correlation matrix
%
% OUTPUTS:	out1, a kx(k-1)/2 x 1 vector of correlations [rho12,rho13,...rho(k-1)k]
%
%  Andrew Patton
%
%  Monday, 5 August, 2002.


k = size(rho,2);
out1 = nines(k*(k-1)/2,1);
counter=1;
for ii=1:k;
   for jj=ii+1:k
      out1(counter) = rho(ii,jj);
      counter=counter+1;
   end
end
