# Supplementary material for: Dynamic financial tail risk networks: A backtesting-based conditional expected shortfall approach
Source: PLoS One. 2026 Jun 24;21(6):e0351966. doi: 10.1371/journal.pone.0351966 (PMC13293451; doi:10.1371/journal.pone.0351966)
Supplement: S2 File — (ZIP) [file pone.0351966.s002.zip › File/Benchmark model/Static & Time-varying Copula/Rotgumbel_GAS_CLa.m]

function [CLa] = rotgumbel_GAS_CLa(theta,data,kappa0,hessINFO)
%function CL = rotgumbel_GAS_CL(theta,data)
% The negative copula log-likelihood of a member of ROTATED Gumbel's family
% (from Joe (1997), p142), where the parameter varies through time according to the "GAS" model for Creal, Koopman and Lucas (2011, JAE)
%
% INPUTS:   theta = [w,a,b], the parameters of the GAS specification
%           data, a Tx2 matrix of Unif(0,1) random variables.
%           kappa0, a scalar, the value of the Rotated Gumbel copula to use as the starting value (perhaps the estimate from a constant version of this model)
%           hessINFO, a kx2 matrix containing the grid of values at which the hessian was evaluated, and the value of the hessian at those points
%
% OUTPUTS:  CL, a scalar, the negative log-likelihood
%
%  Andrew Patton
%
%  7 Sep 2011


data = 1-data;			% this is the rotation, and below we just use the Gumbel log-likelihood everywhere

T = size(data,1);

ut = -log(data(:,1));
vt = -log(data(:,2));

w = theta(1);
a = theta(2);
b = theta(3);

% will model  f[t] = w + b*f[t-1] + a*DELTA[t-1]*S[t-1]
% where f[t] = log(kappa[t]-1),  so that kappa[t] = 1+exp{ f[t] }, ensuring kappa is always above 1

h = 0.0001;  % step size to use when computing score

ft = nan(T,1);
kappat = nan(T,1);
kappat(1) = kappa0;
ft(1) = log(kappat(1)-1);

for tt=2:T
    It = interp1(hessINFO(:,1),hessINFO(:,2),kappat(tt-1));     % estimated hessian for kappa
    DELTAt = (-gumbelCL(kappat(tt-1)+h,data(tt-1,:))--gumbelCL(kappat(tt-1),data(tt-1,:)))/h;         % estimated score for kappa. NOTE: my gumbelCL code returns the *neg* log-like, so need to undo that here
    
    dkappadf = exp(kappat(tt-1));  % used below
    Itildat = It / ( dkappadf^2) ;                         % estimated hessian for f
    
    DELTAtildat = DELTAt / (  dkappadf  );                    % estimated score for f
    
    ft(tt) = w + b*ft(tt-1) + a*DELTAtildat/sqrt(Itildat);  % dkappadf drops out in this univar case (as Creal et al. note) but I keep it here for completeness
    kappat(tt) = 1+exp(ft(tt));
end


CL = log(Gumbel(data(:,1),data(:,2),kappat)) - log(data(:,1)) - log(data(:,2));
CL = CL + (kappat-1).*(log(ut)+log(vt)) - (2-1./kappat).*(log(ut.^kappat+vt.^kappat));
CL = CL + log((ut.^kappat + vt.^kappat).^(1./kappat) + kappat - 1);
CLa = -CL;
