# Supplementary material for: Dynamic financial tail risk networks: A backtesting-based conditional expected shortfall approach
Source: PLoS One. 2026 Jun 24;21(6):e0351966. doi: 10.1371/journal.pone.0351966 (PMC13293451; doi:10.1371/journal.pone.0351966)
Supplement: S2 File — (ZIP) [file pone.0351966.s002.zip › File/Benchmark model/Static & Time-varying Copula/tcopula_GAS_CLa.m]

function [CLa] = tcopula_GAS_CLa(theta,data,rho0,RR,NN,HESSstudt)
%function [CL,rhot,ft] = tcopula_GAS_CL(theta,data,rho0,RR,NN,HESSstudt)
% The negative copula log-likelihood of the Student's t copula,
% where the CORRELATION parameter varies through time according to the "GAS" model for Creal, Koopman and Lucas (2011, JAE)
% but the DEGREES OF FREEDOM parameter is constant.
%
% INPUTS:   theta = [w,a,b,nuinv], the parameters of the GAS specification, and the *inverse* DoF parameter
%           data, a Tx2 matrix of Unif(0,1) random variables.
%           rho0, a scalar, the value of the correlation parameter to use as the starting value (perhaps the estimate from a constant version of this model)
%           RR, a k1x1 vector of values of rho at which the hessian was computed
%           NN, a k2x1 vector of values of nu at which the hessian was computed
%           HESSstudt, a k1 x k2 x 2 x 2 matrix, containing the 2x2 hessian for each combination of values of [rho,nu]
%
% OUTPUTS:  CL, a scalar, the negative log-likelihooda
%
%  Andrew Patton
%
%  8 Sep 2011


% will model  f[t] = w + b*f[t-1] + a*DELTA[t-1]*S[t-1]
% where f[t] = log( (1+rho[t]) / (1-rho[t]) ),  so that rho is always inside (-1,1)

% for numerical stability, will use a modified transformation to keep rho inside (-RBAR,+RBAR),  where RBAR = 0.999

RBAR = 0.9999;  % can make this equal to 1, in theory, but issues occur very close to that boundary


T = size(data,1);

w = theta(1);
a = theta(2);
b = theta(3);
nuinv = theta(4);
nu = 1/theta(4);

h = 0.00001;  % step size to use when computing score

% generating the time series of rho
ft = nan(T,1);
rhot = nan(T,1);
rhot(1) = rho0;
ft(1) = log( (RBAR+rhot(1))/(RBAR-rhot(1)) );
count = zeros(1,2);
for tt=2:T
    
    It = interp2(RR',NN',squeeze(HESSstudt(:,:,1,1))',rhot(tt-1),nu,'nearest')    ;  % hessian for rho
    DELTAt = (-tcopulaCL([rhot(tt-1)+h;nu],data(tt-1,:))--tcopulaCL([rhot(tt-1);nu],data(tt-1,:)))/h    ;         % estimated score for rho. NOTE: my tcopulaCL2 code returns the *neg* log-like, so need to undo that here
    
    
    drhodf = 2*RBAR*exp(-ft(tt-1))/((1+exp(-ft(tt-1)))^2);  % used below
    Itildat = It / ( drhodf^2) ;                         % estimated hessian for f
    DELTAtildat = DELTAt / (  drhodf  );                    % estimated score for f
    
    
    % the search algorithm sometimes looks in parts of te parameter space where things blow up. so put in the following checks to stop this
    % happening. Those parts are never selected, so this is just to keep the search algorithm going, rather than stopping with a NaN of Inf error
    % message.
    % code below is used to count how many times the trunaction is needed. comment out for speed
    %         if Itildat<=1e-6
    %             count(1)=count(1)+1;
    %         end
    %         if abs(DELTAtildat)>=1e4
    %             count(2)=count(2)+1;
    %         end
    
    Itildat = max(Itildat,1e-6);                            % imposing a min value here to stop the likelihood blowing up when Rho is very close to the boundary
    DELTAtildat = max(min(DELTAtildat,1e4),-1e4);           % imposing that this is inside (-1e6,1e6)
    
    ft(tt) = w + b*ft(tt-1) + a*DELTAtildat/sqrt(Itildat);
    
    ft(tt) = max(min(ft(tt),100),-100);                     % imposing that this is inside (-100,100)
    rhot(tt) = RBAR*(1-exp(-ft(tt)))/(1+exp(-ft(tt)));
    
    %        [tt,rhot(tt),ft(tt),Itildat,DELTAtildat]
end
%    count

% transforming data to feed into likelihood
if nu>=100;			% for nu>100, normal is good approximation, and MUCH quicker.
    x = norminv(data(:,1));
    y = norminv(data(:,2));
else
    x = tdis_inv(data(:,1),nu);
    y = tdis_inv(data(:,2),nu);
end

% the t likelihood
CL = gammaln((nu+2)/2) + gammaln(nu/2) - 2*gammaln((nu+1)/2) - 0.5*log((1-rhot.^2));
CL = CL - (nu+2)/2*log(1+(x.^2 + y.^2 - 2*rhot.*x.*y)./(nu*(1-rhot.^2)));
CL = CL + (nu+1)/2*log(1+x.^2/nu) + (nu+1)/2*log(1+y.^2/nu);
CLa = -CL;
