# Supplementary material for: Dynamic financial tail risk networks: A backtesting-based conditional expected shortfall approach
Source: PLoS One. 2026 Jun 24;21(6):e0351966. doi: 10.1371/journal.pone.0351966 (PMC13293451; doi:10.1371/journal.pone.0351966)
Supplement: S2 File — (ZIP) [file pone.0351966.s002.zip › File/Benchmark model/Static & Time-varying Copula/YYYYMMDD2cols3.m]

function out1 = dates2(date);
% function out1 = dates2(date);
%
% INPUT:	date, a Tx1 vector of dates in the form YYYYMMDD
%
% OUTPUT:	out1, a Tx3 matrix of dates = [YYYY,MM,DD]
%
%  Andrew Patton
%
%  May 2002

out1      = nines(size(date,1),3);
out1(:,1) = (date-mod(date,10000))/10000;
out1(:,2) = (mod(date,10000)-mod(date,100))/100;
out1(:,3) = mod(date,100);
