# Supplementary material for: Dynamic financial tail risk networks: A backtesting-based conditional expected shortfall approach
Source: PLoS One. 2026 Jun 24;21(6):e0351966. doi: 10.1371/journal.pone.0351966 (PMC13293451; doi:10.1371/journal.pone.0351966)
Supplement: S2 File — (ZIP) [file pone.0351966.s002.zip › File/Copula/factor_cop_Gpdf_calc1_Skewtt_loading.m]

function out1 = factor_cop_Gpdf_calc1_Skewtt_loading(u,x,theta)
% function out1 = factor_cop_Gpdf_calc1_Skewtt_loading(u,x,theta)
%
%  Helper function for calculation of integral:
%  g(x) = Integrate[ pdf_eps(x- lam*Fzinv(u))*du, 0,1]
%
% INPUTS:   u, a Kx1 vector of values of u (used by numerical integration function)
%           x, a scalar, the value of x that we will evaluate g at
%           theta, =[lam, nuinv_z, nuinv_eps, psi_z], the parameters of Fz and Feps
%
%  OUTPUTS: out1, a Kx1 vector, the value of the argument of the integral at each value of u
%
%  Dong Hwan Oh and Andrew Patton
%
%  16 April 2015
%
%  This code is to accompany the paper:
%  Oh, D.H. and A.J. Patton, 2015, Time-Varying Systemic Risk: Evidence 
%  from a Dynamic Copula Model of CDS Spreads, working paper, Duke University. 

lam         = theta(1);
nuinv_z     = theta(2);
nuinv_eps   = theta(3);
psi_z       = theta(4);

[T,k] = size(u);  % skewtdis_inv needs "u" to be a column vector not a row vector
if k>T
    u=u';
end

out1 = skewtdis_pdf( x - lam * skewtdis_inv(u, 1/nuinv_z, psi_z), 1/nuinv_eps, 0 );
