# Supplementary material for: Dynamic financial tail risk networks: A backtesting-based conditional expected shortfall approach
Source: PLoS One. 2026 Jun 24;21(6):e0351966. doi: 10.1371/journal.pone.0351966 (PMC13293451; doi:10.1371/journal.pone.0351966)
Supplement: S2 File — (ZIP) [file pone.0351966.s002.zip › File/Copula/Gcdfpdf_Skewtt.m]

function [Gcdf, Gpdf] = Gcdfpdf_Skewtt(theta, GLweight, x_grid, lam_grid)
% function [Gcdf, Gpdf] = Gcdfpdf_Skewtt(theta, GLweight, x_grid, lam_grid)
%
% The marginal cdf and pdf of X_i evaluated at x_grid and lam_grid (skew t - t factor model)
%
% INPUTS:   theta,      =[nuinv_z, nuinv_esp, psi_z], the parameters of Fz and Feps without factor loadings
%           GLweight, a matrix, nodes and weights for Gauss-Legendre quadrature
%           x_grid,   a vector of x that Gcdf and Gpdf are evaluated at
%           lam_grid, a vector of factor loading that Gcdf and Gpdf are evaluated at
%           
%  OUTPUTS: Gcdf,     a [Num_x_grid by Num_lam_grid] matrix of the marginal cdfs of skew t-t factor model at x and factor loading (lam)
%           Gpdf,     a [Num_x_grid by Num_lam_grid] matrix of the marginal pdfs of skew t-t factor model at x and factor loading (lam)
%
%  Dong Hwan Oh and Andrew Patton
%
%  16 April 2015
%
%  This code is to accompany the paper:
%  Oh, D.H. and A.J. Patton, 2015, Time-Varying Systemic Risk: Evidence 
%  from a Dynamic Copula Model of CDS Spreads, working paper, Duke University. 

Gcdf = nan(length(x_grid), length(lam_grid));
Gpdf = nan(length(x_grid), length(lam_grid));

for ii=1:length(x_grid);
    for jj = 1:length(lam_grid);    
    Gcdf(ii, jj) = factor_cop_Gcdf_GL_Skewtt(x_grid(ii), [lam_grid(jj); theta], GLweight);
    Gpdf(ii, jj) = factor_cop_Gpdf_GL_Skewtt(x_grid(ii), [lam_grid(jj); theta], GLweight);
    end
end
