# Supplementary material for: Dynamic financial tail risk networks: A backtesting-based conditional expected shortfall approach
Source: PLoS One. 2026 Jun 24;21(6):e0351966. doi: 10.1371/journal.pone.0351966 (PMC13293451; doi:10.1371/journal.pone.0351966)
Supplement: S2 File — (ZIP) [file pone.0351966.s002.zip › File/Copula/Main.m]

clc;clear;
input_path = '...';  % where the copula data was saved
output_path = '...'; % where the results MAT file should be saved
addpath(genpath('C:\matlab path\mfe-toolbox-main\mfe-toolbox-main\'));
price = csvread('55_price.csv',1,1);
[TT, NN] = size(price);
GSRD_real_return = price(2:end,:);
[TT, NN] = size(GSRD_real_return);
x = [];
GSR_fitted = [];
for i = 1:NN
    [~,~, errors]=armaxfilter(price(:,i),1,1,0);
    x = [x errors(2:end)];
    GSR_fitted = [GSR_fitted price(2:end,i)-errors(2:end)];
end

parameters_norm = [];
ht_norm = [];
std_residuals_norm = [];
parameters_skewt= [];
ht_skewt = [];
std_residuals_skewt = [];
for i = 1:NN
    [parameters, ~, ht] = tarch(x(:,i),1,0,1,"NORMAL");
    parameters_norm = [parameters_norm parameters];
    ht_norm = [ht_norm ht];
    std_residuals_norm = [std_residuals_norm x(:,i)./sqrt(ht)];
end

for i = 1:NN
    [parameters, ~, ht] = tarch(x(:,i),1,0,1,"SKEWT");
    parameters_skewt = [parameters_skewt parameters];
    ht_skewt = [ht_skewt ht];
    std_residuals_skewt = [std_residuals_skewt x(:,i)./sqrt(ht)];
end

sim_number = 10000;

%%% Calculate the input data for estimating copula

skewt_copula_data = skewtdis_cdf(std_residuals_skewt, ones(TT,1)*parameters_skewt(4,:), ones(TT,1)*parameters_skewt(5,:));

%%% Factor copula
%%% Nodes and weight for Gauss-Legandre quadrature 
Npt_Quad = 50;               
[Wa, Wb] = GLNodeWt(Npt_Quad);
GLweight = [Wa, Wb];

%%% Bound for parameters [alpha, beta, nuinv_z, nuinv_eps, psi_z] 
options = optimset('Display','iter','MaxIter',1000,'TolFun',1e-6,'TolX',1e-6);
lower     =  [ 0.0001 ; 0.01;      0.008;  0.008; -0.6 ];
upper     =  [ 0.2    ; 0.999999;  0.42;   0.42;   0.6 ]; 
theta_ini =  [  0.05  ; 0.95 ;  0.1;  0.1; 0.1];

%%% Factor loadings at t = 1
cr_65_norm = corr(norm_copula_data(1:26,:),'type','spearman');
cr_full_norm = corr(norm_copula_data,'type','spearman');

lam_ini_norm   = rhobar2betabar(cr_65_norm) ;
lam_bar_norm = rhobar2betabar(cr_full_norm) ;

[theta_NMLE_norm, fobj_norm, exitflag_norm, output_norm]= fminsearchbnd('LL_GASFacCop_Skewtt_VT', theta_ini, lower, upper, options, norm_copula_data, GLweight, lam_bar_norm, lam_ini_norm);
[obj_norm, LL_norm, lam_norm, log_lam_norm, s_norm] = LL_GASFacCop_Skewtt_VT(theta_NMLE_norm, norm_copula_data, GLweight, lam_bar_norm, lam_ini_norm);

cr_65_skewt = corr(skewt_copula_data(1:26,:),'type','spearman');
cr_full_skewt = corr(skewt_copula_data,'type','spearman');

lam_ini_skewt   = rhobar2betabar(cr_65_skewt) ;
lam_bar_skewt = rhobar2betabar(cr_full_skewt) ;

[theta_NMLE_skewt, fobj_skewt, exitflag_skewt, output_skewt]= fminsearchbnd('LL_GASFacCop_Skewtt_VT', theta_ini, lower, upper, options, skewt_copula_data, GLweight, lam_bar_skewt, lam_ini_skewt);
[obj_skewt, LL_skewt, lam_skewt, log_lam_skewt, s_skewt] = LL_GASFacCop_Skewtt_VT(theta_NMLE_skewt, skewt_copula_data, GLweight, lam_bar_skewt, lam_ini_skewt);

save([output_path,'55_coupla.mat']);
%load([output_path,'55_coupla.mat']);
skewt_estvol_in = sqrt(ht_skewt);

Nsim = sim_number;

rng('default')
rng(1);

%10000 simulations
simArray_skewt = nan(sim_number,NN,TT);

parfor i = 1:TT;
    currX = reshape(skewtdis_rnd(1/theta_NMLE_skewt(3),theta_NMLE_skewt(5),sim_number),sim_number,1)*lam_skewt(i,:) + trnd(1/theta_NMLE_skewt(4),sim_number,NN);
    for j = 1:NN
        [currUi,currUii] = ecdf(currX(:,j));
        [~,loci,~]=intersect(currX(:,j),currUii(2:(sim_number+1),1));
        currUia = sortrows([currUi(2:(sim_number+1),1) loci],2);
        simArray_skewt(:,j,i) = skewtdis_inv(currUia(:,1),parameters_skewt(4,j), parameters_skewt(5,j));
    end
end

simreturn_skewt = nan(sim_number,NN,TT);
parfor i = 1:TT;
    simreturn_skewt(:,:,i) = simArray_skewt(:,:,i).*skewt_estvol_in(i,:) + ones(sim_number,1)*GSR_fitted(i,:);
end

TTT=TT;
skewt_simreturn = nan(sim_number,NN,TT);

%fill NaN
for i = 1:TTT
    skewt_simreturn(:,:,i) = fillmissing(simreturn_skewt(:,:,i),'movmean',5) ;
end

PP = 2;
QQ = 1;
RR = 3;

co_var_es_skewt = nan(RR,NN,NN,PP,TTT);
HS_skewt = nan(PP,NN,TTT);
CHS_skewt = nan(QQ,NN,NN,PP,TTT);
Ujit_skewt = nan(NN,NN,PP,TTT);

%skewt
for i =1:TTT;
    disp([num2str(i*100/TTT),'%']);
    curr_quntile = prctile(skewt_simreturn(:,:,i),[5 25 75],1);
    curr_loc_5 = skewt_simreturn(:,:,i)<=curr_quntile(1,:);
    curr_loc_25_75 = (skewt_simreturn(:,:,i)<=curr_quntile(3,:))&(skewt_simreturn(:,:,i)>=curr_quntile(2,:));
    curr_simreturn = skewt_simreturn(:,:,i);
    
    curr_realreturn = GSRD_real_return(i,:);
    HS_skewt(1,:,i) = curr_realreturn<=curr_quntile(1,:);
    HS_skewt(2,:,i) = (curr_realreturn<=curr_quntile(3,:))&(curr_realreturn>=curr_quntile(2,:));    
    
    curr_co_return_5 = cell(NN,NN);
    
    for j =1:NN;
        curr_loc = curr_loc_5(:,j);
        for k = 1:NN;
            curr_co_return_5{k,j} = curr_simreturn(curr_loc,k);
            [curr_ecdf,curr_value] = ecdf(curr_simreturn(curr_loc,k));
            Ujit_skewt(k,j,1,i)=interp1(curr_value(2:end-1),curr_ecdf(2:end-1),curr_realreturn(1,k));
        end
    end
    
    curr_co_return_25_75 = cell(NN,NN);
    
    for j =1:NN;
        curr_loc = curr_loc_25_75(:,j);
        for k = 1:NN;
            curr_co_return_25_75{k,j} = curr_simreturn(curr_loc,k);
            [curr_ecdf,curr_value] = ecdf(curr_simreturn(curr_loc,k));
            Ujit_skewt(k,j,2,i)=interp1(curr_value(2:end-1),curr_ecdf(2:end-1),curr_realreturn(1,k));
        end
    end
    
    %covar 25_75
    for j = 1:NN;
        for k = 1:NN;
            curr_co_return = curr_co_return_25_75{k,j};
            co_var_es_skewt(1,k,j,2,i) = prctile(curr_co_return,5,1);
            co_var_es_skewt(2,k,j,2,i) = mean(curr_co_return(curr_co_return<=co_var_es_skewt(1,k,j,2,i)));
            CHS_skewt(:,k,j,2,i) = curr_realreturn(1,k)<=co_var_es_skewt(1,k,j,2,i);
        end
    end
    
    %covar 5
    for j = 1:NN;
        for k = 1:NN;
            curr_co_return = curr_co_return_5{k,j};
            co_var_es_skewt(1,k,j,1,i) = prctile(curr_co_return,5,1);
            co_var_es_skewt(2,k,j,1,i) = mean(curr_co_return(curr_co_return<=co_var_es_skewt(1,k,j,1,i)));
            co_var_es_skewt(3,k,j,1,i) = co_var_es_skewt(2,k,j,1,i) - co_var_es_skewt(2,k,j,2,i);
            CHS_skewt(:,k,j,1,i) = curr_realreturn(1,k)<=co_var_es_skewt(1,k,j,1,i);
        end
    end
end

Ujit_skewt(isnan(Ujit_skewt)) = 0;

save([output_path,'55_coupla_sim.mat']);
%load([output_path,'55_coupla_sim.mat']);

%%backtesting 
prctil = [0.05];

%skewt
IND_coes_5_skewt=nan(NN,NN); 
IND_coes_10_skewt=nan(NN,NN); 

pIND_coes_5_skewt=nan(NN,NN); 
pIND_coes_10_skewt=nan(NN,NN); 

for i =1:NN;
    for j =1:NN;

        alpha = prctil;
        beta = prctil;

        curr_HS = reshape(HS_skewt(1,i,:),TTT,1);
        curr_CHS = reshape(CHS_skewt(1,j,i,1,:),TTT,1);
        curr_Ujit = reshape(Ujit_skewt(j,i,1,:),TTT,1);

        curr_Ht_coes = (1/beta*(beta-curr_Ujit)).*curr_HS.*curr_CHS;

        %%backtest CoES
        curr_Ht = curr_Ht_coes;

        rho_10_coes = nan(10,1);
        gama_coes = nan(11,1);

        for k = 0:10;
            H_t = curr_Ht(1+k:end,1)-alpha*beta/2;
            H_tk = curr_Ht(1:end-k,1)-alpha*beta/2;
            gama_coes(k+1,1) = mean(H_t.*H_tk);
        end

        for k = 1:10;
            rho_10_coes(k,1) = gama_coes(k+1,1)/gama_coes(1,1);
        end

        C_coes_5 = TTT*sum(rho_10_coes(1:5,1).^2);
        C_coes_10 = TTT*sum(rho_10_coes.^2);
        
        IND_coes_5_skewt(j,i)= C_coes_5;
        IND_coes_10_skewt(j,i)=C_coes_10;

        pIND_coes_5_skewt(j,i)=1-chi2cdf(C_coes_5,5);
        pIND_coes_10_skewt(j,i)=1-chi2cdf(C_coes_10,10);
    end
end

delta_coes_skewt = nan(NN,NN,TT);

for i = 1:TT
    for j = 1:NN
        for k = 1:NN
            if k==j
                delta_coes_skewt(k,j,i) = 0;
            else
                delta_coes_skewt(k,j,i) = abs(co_var_es_skewt(3,k,j,1,i));
            end
        end
    end
end

%adjacency matrix

adjacency_matrix_skewt = NaN(NN,NN,TT);

for j = 1:NN
    for k = 1:NN
        aaaa = reshape(delta_coes_skewt(j,k,:),TT,1);
        prct = prctile(aaaa,75);
        threshould = mean(aaaa(aaaa>=prct,:));
        for i =1:TT
            adjacency_matrix_skewt(j,k,i) = delta_coes_skewt(j,k,i)>threshould;
        end
    end
end

adjacency_matrix_reshape_skewt = reshape(adjacency_matrix_skewt,NN*NN,TT);
