# Supplementary material for: Dynamic financial tail risk networks: A backtesting-based conditional expected shortfall approach
Source: PLoS One. 2026 Jun 24;21(6):e0351966. doi: 10.1371/journal.pone.0351966 (PMC13293451; doi:10.1371/journal.pone.0351966)
Supplement: S2 File — (ZIP) [file pone.0351966.s002.zip › File/Data/balance.csv]

Stkcd	date	cash	tasset	liqlib	tlib
000001	2010-01-01	54243952000	5.87811E+11		5.67341E+11
000001	2010-03-31	56488499000	6.19928E+11		5.97818E+11
000001	2010-06-30	61505223000	6.24398E+11		5.93977E+11
000001	2010-09-30	66631494000	6.75064E+11		6.4292E+11
000001	2010-12-31	76586858000	7.27207E+11		6.9401E+11
000001	2011-01-01	76586858000	7.27207E+11		6.9401E+11
000001	2011-03-31	79335482000	8.07563E+11		7.71613E+11
000001	2011-06-30	95491599000	8.52057E+11		8.13905E+11
000001	2011-09-30	1.36994E+11	1.20721E+12		1.13553E+12
000001	2011-12-31	1.60635E+11	1.25818E+12		1.1828E+12
000001	2012-01-01	1.60635E+11	1.25818E+12	0	1.1828E+12
000001	2012-03-31	1.71899E+11	1.36801E+12		1.28905E+12
000001	2012-06-30	1.80414E+11	1.49062E+12	0	1.4108E+12
000001	2012-09-30	1.82474E+11	1.47753E+12	0	1.3958E+12
000001	2012-12-31	2.19347E+11	1.60654E+12	0	1.52174E+12
000001	2013-01-01	2.19347E+11	1.60654E+12	0	1.52174E+12
000001	2013-03-31	2.12952E+11	1.81125E+12	0	1.72249E+12
000001	2013-06-30	2.36166E+11	1.827E+12	0	1.73546E+12
000001	2013-09-30	2.56845E+11	1.85562E+12	0	1.76071E+12
000001	2013-12-31	2.29924E+11	1.89174E+12	0	1.77966E+12
000001	2014-01-01	2.29924E+11	1.89174E+12	0	1.77966E+12
000001	2014-03-31	2.5811E+11	2.0971E+12	0	1.9798E+12
000001	2014-06-30	2.59604E+11	2.13648E+12	0	2.01554E+12
000001	2014-09-30	2.77325E+11	2.14436E+12	0	2.01762E+12
000001	2014-12-31	3.06298E+11	2.18646E+12	0	2.05551E+12
000001	2015-01-01	3.06298E+11	2.18646E+12	0	2.05551E+12
000001	2015-03-31	2.66705E+11	2.30478E+12	0	2.16807E+12
000001	2015-06-30	2.98618E+11	2.57051E+12	0	2.41963E+12
000001	2015-09-30	2.97223E+11	2.59906E+12	0	2.44192E+12
000001	2015-12-31	2.91715E+11	2.50715E+12	0	2.34565E+12
000001	2016-01-01	2.91715E+11	2.50715E+12		2.34565E+12
000001	2016-03-31	2.96144E+11	2.68116E+12	0	2.49359E+12
000001	2016-06-30	2.78178E+11	2.80098E+12	0	2.60928E+12
000001	2016-09-30	3.03936E+11	2.79124E+12	0	2.59301E+12
000001	2016-12-31	3.11258E+11	2.95343E+12		2.75126E+12
000001	2017-01-01	3.11258E+11	2.95343E+12		2.75126E+12
000001	2017-03-31	2.69541E+11	3.0062E+12		2.79846E+12
000001	2017-06-30	2.89977E+11	3.09214E+12		2.88069E+12
000001	2017-09-30	2.79706E+11	3.13748E+12		2.91937E+12
000001	2017-12-31	3.10212E+11	3.24847E+12		3.02642E+12
000001	2018-01-01	3.10212E+11	3.24847E+12		3.02642E+12
000001	2018-03-31	2.81949E+11	3.33857E+12		3.11518E+12
000001	2018-06-30	3.074E+11	3.3674E+12		3.13926E+12
000001	2018-09-30	2.87648E+11	3.35206E+12		3.11683E+12
000001	2018-12-31	2.78528E+11	3.41859E+12		3.17855E+12
000001	2019-01-01	2.78528E+11	3.41859E+12		3.17855E+12
000001	2019-03-31	2.46856E+11	3.53018E+12		3.27924E+12
000001	2019-06-30	2.69794E+11	3.59077E+12		3.33416E+12
000001	2019-09-30	2.39471E+11	3.70768E+12		3.41961E+12
000001	2019-12-31	2.5223E+11	3.93907E+12		3.62609E+12
000001	2020-01-01	2.5223E+11	3.93907E+12		3.62609E+12
000001	2020-03-31	2.83706E+11	4.1323E+12		3.77994E+12
000001	2020-06-30	2.52426E+11	4.17862E+12		3.82723E+12
000001	2020-09-30	2.9888E+11	4.34692E+12		3.98815E+12
000001	2020-12-31	2.83982E+11	4.46851E+12		4.10438E+12
000001	2021-01-01	2.83982E+11	4.46851E+12		4.10438E+12
000001	2021-03-31	3.12903E+11	4.57297E+12		4.20036E+12
000001	2021-06-30	3.29376E+11	4.72352E+12		4.34633E+12
000001	2021-09-30	3.30292E+11	4.85307E+12		4.46422E+12
000001	2021-12-31	3.12033E+11	4.92138E+12		4.52593E+12
000001	2022-03-31	3.54541E+11	5.11795E+12		4.71177E+12
000001	2022-06-30	3.1369E+11	5.10878E+12		4.69668E+12
000001	2022-09-30	3.08211E+11	5.19513E+12		4.76975E+12
000002	2010-01-01		1.37609E+11	68058279849	92200042375
000002	2010-03-31		1.48396E+11	77734839278	1.01002E+11
000002	2010-06-30		1.60513E+11	85884688461	1.12093E+11
000002	2010-09-30		1.87935E+11	1.08691E+11	1.38599E+11
000002	2010-12-31		2.15638E+11	1.29651E+11	1.61051E+11
000002	2011-01-01		2.15638E+11	1.29651E+11	1.61051E+11
000002	2011-03-31		2.35359E+11	1.51807E+11	1.7923E+11
000002	2011-06-30		2.6096E+11	1.72594E+11	2.03153E+11
000002	2011-09-30		2.83206E+11	1.94654E+11	2.23652E+11
000002	2011-12-31		2.96208E+11	2.00724E+11	2.28376E+11
000002	2012-01-01	0	2.96208E+11	2.00724E+11	2.28376E+11
000002	2012-03-31		3.10437E+11	2.03348E+11	2.41316E+11
000002	2012-06-30	0	3.30401E+11	2.17101E+11	2.60567E+11
000002	2012-09-30	0	3.47775E+11	2.33555E+11	2.76134E+11
000002	2012-12-31	0	3.78802E+11	2.59834E+11	2.96663E+11
000002	2013-01-01	0	3.78802E+11	2.59834E+11	2.96663E+11
000002	2013-03-31	0	4.17894E+11	2.99237E+11	3.33268E+11
000002	2013-06-30	0	4.32242E+11	3.14101E+11	3.44176E+11
000002	2013-09-30	0	4.61138E+11	3.30163E+11	3.66771E+11
000002	2013-12-31	0	4.79205E+11	3.28922E+11	3.73766E+11
000002	2014-01-01	0	4.79205E+11	3.28922E+11	3.73766E+11
000002	2014-03-31	0	4.95119E+11	3.41352E+11	3.93368E+11
000002	2014-06-30	0	5.01774E+11	3.36161E+11	3.96054E+11
000002	2014-09-30	0	5.19974E+11	3.56127E+11	4.13792E+11
000002	2014-12-31	0	5.08409E+11	3.45654E+11	3.92515E+11
000002	2015-01-01	0	5.08409E+11	3.45654E+11	3.92515E+11
000002	2015-03-31	0	5.2604E+11	3.69308E+11	4.09837E+11
000002	2015-06-30	0	5.36938E+11	3.78968E+11	4.19138E+11
000002	2015-09-30	0	5.70793E+11	4.02084E+11	4.49668E+11
000002	2015-12-31	0	6.11296E+11	4.20062E+11	4.74986E+11
000002	2016-01-01		6.11296E+11	4.20062E+11	4.74986E+11
000002	2016-03-31	0	6.58837E+11	4.56899E+11	5.20089E+11
000002	2016-06-30	0	7.12307E+11	5.09867E+11	5.74133E+11
000002	2016-09-30	0	7.5593E+11	5.53158E+11	6.12396E+11
000002	2016-12-31		8.30674E+11	5.79998E+11	6.68998E+11
000002	2017-01-01		8.30674E+11	5.79998E+11	6.68998E+11
000002	2017-03-31		8.86754E+11	6.27634E+11	7.24767E+11
000002	2017-06-30		9.29266E+11	6.76124E+11	7.68108E+11
000002	2017-09-30		1.01838E+12	7.43441E+11	8.50657E+11
000002	2017-12-31		1.16535E+12	8.47355E+11	9.78673E+11
000002	2018-01-01		1.16535E+12	8.47355E+11	9.78673E+11
000002	2018-03-31		1.22426E+12	8.80954E+11	1.02893E+12
000002	2018-06-30		1.34515E+12	9.69762E+11	1.13937E+12
000002	2018-09-30		1.43222E+12	1.04414E+12	1.21633E+12
000002	2018-12-31		1.52858E+12	1.12191E+12	1.29296E+12
000002	2019-01-01		1.52858E+12	1.12191E+12	1.29296E+12
000002	2019-03-31		1.55117E+12	1.11503E+12	1.31498E+12
000002	2019-06-30		1.57706E+12	1.16174E+12	1.34459E+12
000002	2019-09-30		1.63876E+12	1.2023E+12	1.39391E+12
000002	2019-12-31		1.72993E+12	1.27261E+12	1.45935E+12
000002	2020-01-01		1.72993E+12	1.27261E+12	1.45935E+12
000002	2020-03-31		1.73979E+12	1.26538E+12	1.46568E+12
000002	2020-06-30		1.80619E+12	1.31594E+12	1.51493E+12
000002	2020-09-30		1.81447E+12	1.31754E+12	1.51182E+12
000002	2020-12-31		1.86918E+12	1.31749E+12	1.51933E+12
000002	2021-01-01		1.86918E+12	1.31749E+12	1.51933E+12
000002	2021-03-31		1.90786E+12	1.34692E+12	1.55243E+12
000002	2021-06-30		1.95505E+12	1.38085E+12	1.59133E+12
000002	2021-09-30		1.9674E+12	1.37767E+12	1.59247E+12
000002	2021-12-31		1.93864E+12	1.31145E+12	1.54587E+12
000002	2022-03-31		1.94737E+12	1.30393E+12	1.55406E+12
000002	2022-06-30		1.8792E+12	1.24344E+12	1.48749E+12
000002	2022-09-30		1.83262E+12	1.16833E+12	1.42666E+12
000046	2010-01-01		22740909303	5134650805	13692711782
000046	2010-03-31		23952485849	5781497906	14970336978
000046	2010-06-30		22416989558	4254898458	13244330185
000046	2010-09-30		22072465042	3602557134	12781668736
000046	2010-12-31		22345892751	6479828784	14000893353
000046	2011-01-01		22345892751	6479828784	14000893353
000046	2011-03-31		22444901992	6363491875	14201836263
000046	2011-06-30		23788186261	8430238074	15656536830
000046	2011-09-30		23278368532	6802085406	14895121257
000046	2011-12-31		23437130836	7143232652	14965254601
000046	2012-01-01	0	23437130836	7143232652	14965254601
000046	2012-03-31		24043726230	7588470736	15589805555
000046	2012-06-30	0	25317503341	9224777840	17091161780
000046	2012-09-30	0	27276061682	8764736392	18708209864
000046	2012-12-31	0	30934760741	7226151839	21972426749
000046	2013-01-01	0	30934760741	7226151839	21972426749
000046	2013-03-31	0	36164730590	6705632067	27123368834
000046	2013-06-30	0	36478443646	6214085950	27808448573
000046	2013-09-30	0	39640768545	7858101640	30793151133
000046	2013-12-31	0	40738039058	12140279969	31087026115
000046	2014-01-01	0	53842417295	21915143872	40863325071
000046	2014-03-31	0	42147220260	12672976586	32410862732
000046	2014-06-30	0	44575892341	13762616448	35430882594
000046	2014-09-30	0	59700718452	28334274264	50279246193
000046	2014-12-31	0	70889108573	30982557634	58374057830
000046	2015-01-01	0	71321080396	31118269477	58509769672
000046	2015-03-31	0	83543489420	37017842112	70610342228
000046	2015-06-30	0	1.01119E+11	48418164326	87736048491
000046	2015-09-30	0	97638839672	36667054852	84157841765
000046	2015-12-31	0	1.18356E+11	48452611313	1.03194E+11
000046	2016-01-01		1.2237E+11	49568600410	1.0431E+11
000046	2016-03-31	0	1.34551E+11	44840357070	1.13366E+11
000046	2016-06-30	0	1.38983E+11	48659418367	1.17858E+11
000046	2016-09-30	0	1.44794E+11	43919546406	1.22628E+11
000046	2016-12-31		1.67836E+11	54120815180	1.42942E+11
000046	2017-01-01		1.67836E+11	54120815180	1.42942E+11
000046	2017-03-31		1.75737E+11	59930139110	1.50487E+11
000046	2017-06-30		1.7819E+11	67731781238	1.52794E+11
000046	2017-09-30		1.86589E+11	74584865225	1.60733E+11
000046	2017-12-31		1.87775E+11	89733728460	1.60279E+11
000046	2018-01-01		1.87775E+11	89733728460	1.60279E+11
000046	2018-03-31		1.98649E+11	1.01079E+11	1.70162E+11
000046	2018-06-30		2.0302E+11	1.09222E+11	1.73649E+11
000046	2018-09-30		2.07909E+11	1.0873E+11	1.78533E+11
000046	2018-12-31		2.12097E+11	1.11517E+11	1.83667E+11
000046	2019-01-01		2.12097E+11	1.11517E+11	1.83667E+11
000046	2019-03-31		1.83543E+11	96810904494	1.51339E+11
000046	2019-06-30		1.84123E+11	95436343233	1.51685E+11
000046	2019-09-30		1.82072E+11	94169267696	1.47968E+11
000046	2019-12-31		1.77872E+11	1.02121E+11	1.44765E+11
000046	2020-01-01		1.77875E+11	1.02114E+11	1.44758E+11
000046	2020-03-31		1.79062E+11	1.01525E+11	1.45339E+11
000046	2020-06-30		1.83455E+11	1.04609E+11	1.46957E+11
000046	2020-09-30		1.82706E+11	1.01138E+11	1.4445E+11
000046	2020-12-31		1.80991E+11	1.13619E+11	1.4601E+11
000046	2021-01-01		1.80991E+11	1.13619E+11	1.4601E+11
000046	2021-03-31		1.74464E+11	1.08338E+11	1.39427E+11
000046	2021-06-30		1.7082E+11	1.0512E+11	1.36288E+11
000046	2021-09-30		1.22982E+11	77678792336	97992598351
000046	2021-12-31		1.10245E+11	80666680542	96472281179
000046	2022-03-31		1.09884E+11	81843075357	97081663300
000046	2022-06-30		1.0807E+11	84559430606	96200564811
000046	2022-09-30		1.0867E+11	86450043277	96902998973
000069	2010-01-01		30744801789	16333013217	19295086165
000069	2010-03-31		37726567052	18793767881	25889417196
000069	2010-06-30		39947338602	19496269125	27138376002
000069	2010-09-30		44633687457	22319466456	31482720855
000069	2010-12-31		48538233403	19924633436	33827951651
000069	2011-01-01		48538233403	19924633436	33827951651
000069	2011-03-31		54331037152	22338114882	39484070290
000069	2011-06-30		56963779077	21497732389	41200195282
000069	2011-09-30		61988672950	23713685844	45609939087
000069	2011-12-31		62761819483	24744946166	44667491663
000069	2012-01-01	0	62761819483	24744946166	44667491663
000069	2012-03-31		64822077243	26794989680	46487112231
000069	2012-06-30	0	67140242664	27574574660	48313859006
000069	2012-09-30	0	70388729060	30234878968	50969353319
000069	2012-12-31	0	72998225435	32156340925	51064294823
000069	2013-01-01	0	72998225435	32156340925	51064294823
000069	2013-03-31	0	74843441896	33000201468	52323774060
000069	2013-06-30	0	84697755983	41535238818	60678377022
000069	2013-09-30	0	86972503173	44077084253	61103204988
000069	2013-12-31	0	87878764490	43828350895	60223055233
000069	2014-01-01	0	87878764490	43828350895	60223055233
000069	2014-03-31	0	89390309502	44037064260	60950303100
000069	2014-06-30	0	89780156515	39494801447	60798997373
000069	2014-09-30	0	93936238813	40923792521	64027085147
000069	2014-12-31	0	94875367925	40977776380	62627667269
000069	2015-01-01	0	94875367925	40977776380	62627667269
000069	2015-03-31	0	94186521645	39315687361	61393364479
000069	2015-06-30	0	96665707226	37094537535	63848327400
000069	2015-09-30	0	1.03145E+11	45899826187	69249607869
000069	2015-12-31	0	1.15266E+11	43523193139	73090088862
000069	2016-01-01		1.15266E+11	43523193139	73090088862
000069	2016-03-31	0	1.19548E+11	44944573886	77003312713
000069	2016-06-30	0	1.21803E+11	53238742893	78598997516
000069	2016-09-30	0	1.35749E+11	65044948152	91264077170
000069	2016-12-31		1.46345E+11	71793090468	98228880083
000069	2017-01-01		1.46345E+11	71793090468	98228880083
000069	2017-03-31		1.57944E+11	76785529853	1.08733E+11
000069	2017-06-30		1.75514E+11	89405268479	1.25659E+11
000069	2017-09-30		1.97352E+11	1.01809E+11	1.44522E+11
000069	2017-12-31		2.17463E+11	1.02794E+11	1.51987E+11
000069	2018-01-01		2.18029E+11	1.03352E+11	1.52546E+11
000069	2018-03-31		2.3906E+11	1.00174E+11	1.70845E+11
000069	2018-06-30		2.56823E+11	1.07598E+11	1.88209E+11
000069	2018-09-30		2.73741E+11	1.14701E+11	2.03547E+11
000069	2018-12-31		2.94167E+11	1.44999E+11	2.17005E+11
000069	2019-01-01		2.95526E+11	1.46337E+11	2.18343E+11
000069	2019-03-31		3.42117E+11	1.69311E+11	2.62725E+11
000069	2019-06-30		3.34603E+11	1.6607E+11	2.56649E+11
000069	2019-09-30		3.64395E+11	1.76064E+11	2.80188E+11
000069	2019-12-31		3.7962E+11	2.00471E+11	2.84627E+11
000069	2020-01-01		3.7962E+11	2.00471E+11	2.84627E+11
000069	2020-03-31		4.03354E+11	2.14974E+11	3.07202E+11
000069	2020-06-30		4.14191E+11	2.10371E+11	3.1957E+11
000069	2020-09-30		4.32691E+11	2.23177E+11	3.29139E+11
000069	2020-12-31		4.56588E+11	2.30142E+11	3.46213E+11
000069	2021-01-01		4.60441E+11	2.30148E+11	3.50286E+11
000069	2021-03-31		4.62476E+11	2.26962E+11	3.50507E+11
000069	2021-06-30		4.82157E+11	2.41024E+11	3.67974E+11
000069	2021-09-30		4.81214E+11	2.39926E+11	3.63772E+11
000069	2021-12-31		4.80061E+11	2.42241E+11	3.59275E+11
000069	2022-03-31		4.78554E+11	2.3754E+11	3.54081E+11
000069	2022-06-30		4.73373E+11	2.32029E+11	3.51512E+11
000069	2022-09-30		4.65906E+11	2.32115E+11	3.46881E+11
000402	2010-01-01		42354053360	12347740063	26410462668
000402	2010-03-31		43900854741	14403170384	27845078160
000402	2010-06-30		47078437027	15331160256	30642705371
000402	2010-09-30		46765446525	16684942158	30548254797
000402	2010-12-31		54168114471	20910648131	36925063081
000402	2011-01-01		54168114471	20910648131	36925063081
000402	2011-03-31		56290730063	20777683016	38377471791
000402	2011-06-30		58976539992	21606872761	41238431617
000402	2011-09-30		58382425256	24427839162	40092412280
000402	2011-12-31		59722101913	30094626471	41226708840
000402	2012-01-01	0	59722101913	30094626471	41226708840
000402	2012-03-31		62647157556	30384230718	43285418787
000402	2012-06-30	0	64902041089	29247179918	45818413371
000402	2012-09-30	0	69579724226	32526470324	49584387838
000402	2012-12-31	0	70030327732	30712174386	48984765872
000402	2013-01-01	0	70030327732	30712174386	48984765872
000402	2013-03-31	0	72049354777	32124608243	50407050355
000402	2013-06-30	0	69005795685	28627094230	47296056033
000402	2013-09-30	0	78203632476	29791709410	55746126791
000402	2013-12-31	0	76070576433	27278552119	51614923643
000402	2014-01-01	0	76070576433	27278552119	51614923643
000402	2014-03-31	0	82610354531	25504878439	57838559345
000402	2014-06-30	0	83736917368	27358971787	59674837527
000402	2014-09-30	0	85686791048	30602879960	61269030909
000402	2014-12-31	0	87587439628	33219209636	60784575353
000402	2015-01-01	0	87587439628	33219209636	60784575353
000402	2015-03-31	0	89219945956	27926789357	60151896164
000402	2015-06-30	0	91682177929	26853397796	63291195048
000402	2015-09-30	0	1.04767E+11	27795176696	77010326835
000402	2015-12-31	0	1.05679E+11	26678555565	76675129168
000402	2016-01-01		1.05679E+11	26678555565	76675129168
000402	2016-03-31	0	1.07604E+11	24768874674	77822070108
000402	2016-06-30	0	1.1497E+11	29388819389	86030592818
000402	2016-09-30	0	1.12712E+11	34232909810	83751402603
000402	2016-12-31		1.12836E+11	31552178426	81703973159
000402	2017-01-01		1.12836E+11	31552178426	81703973159
000402	2017-03-31		1.18022E+11	30114526879	86364683896
000402	2017-06-30		1.16262E+11	33396518747	85238412651
000402	2017-09-30		1.15724E+11	31422671804	84209818609
000402	2017-12-31		1.25216E+11	31824613995	91509284364
000402	2018-01-01		1.25216E+11	31824613995	91509284364
000402	2018-03-31		1.32662E+11	29653333763	98799758477
000402	2018-06-30		1.35981E+11	33375435926	1.02464E+11
000402	2018-09-30		1.45E+11	36003491549	1.10468E+11
000402	2018-12-31		1.48527E+11	36793336702	1.11328E+11
000402	2019-01-01		1.48527E+11	36793336702	1.11328E+11
000402	2019-03-31		1.49966E+11	40043243743	1.12283E+11
000402	2019-06-30		1.53818E+11	44040517118	1.1699E+11
000402	2019-09-30		1.55646E+11	51181462024	1.18998E+11
000402	2019-12-31		1.6199E+11	50139999718	1.23009E+11
000402	2020-01-01		1.6199E+11	50139999718	1.23009E+11
000402	2020-03-31		1.64064E+11	50557061793	1.24843E+11
000402	2020-06-30		1.65495E+11	54349052647	1.27115E+11
000402	2020-09-30		1.69277E+11	60592478958	1.3022E+11
000402	2020-12-31		1.69208E+11	51884846423	1.29403E+11
000402	2021-01-01		1.69208E+11	51884846423	1.29403E+11
000402	2021-03-31		1.66204E+11	55175320930	1.25957E+11
000402	2021-06-30		1.68349E+11	58000142776	1.28863E+11
000402	2021-09-30		1.70117E+11	52783049830	1.30127E+11
000402	2021-12-31		1.6478E+11	50834202445	1.22185E+11
000402	2022-03-31		1.56527E+11	42713320722	1.13052E+11
000402	2022-06-30		1.5371E+11	40286256427	1.10125E+11
000402	2022-09-30		1.54181E+11	44743564871	1.10449E+11
000416	2010-01-01		979508825.6	177606730.4	236512974.4
000416	2010-03-31		981108915.6	176116687.1	233313147
000416	2010-06-30		949942098.1	161093556.3	215937296.3
000416	2010-09-30		1006653355	209535118.5	262347606.5
000416	2010-12-31		992436394.7	190223604.1	231004840.1
000416	2011-01-01		992436394.7	190223604.1	231004840.1
000416	2011-03-31		960521703.7	195410989.1	196652341.3
000416	2011-06-30		970013280.5	194650977.3	195942848.9
000416	2011-09-30		881125672.9	123183324.8	123183324.8
000416	2011-12-31		897456782.1	108882219.1	109168949.3
000416	2012-01-01	0	897456782.1	108882219.1	109168949.3
000416	2012-03-31		867783616	96014440.32	96014440.32
000416	2012-06-30	0	868271855.5	97742938.19	97742938.19
000416	2012-09-30	0	869669377.1	104124591.7	104124591.7
000416	2012-12-31	0	961648197.6	98475021.65	114314957.6
000416	2013-01-01	0	961648197.6	98475021.65	114314957.6
000416	2013-03-31	0	969984507.9	97278613.74	118908876.1
000416	2013-06-30	0	936709911.8	122036646.5	131483285.2
000416	2013-09-30	0	977959590.7	116051434.4	134073881.5
000416	2013-12-31	0	935331083.3	103983091.3	112197777.7
000416	2014-01-01	0	1035490613	104698539.5	112913225.8
000416	2014-03-31	0	887606721.6	80291665.85	86374258.39
000416	2014-06-30	0	903858515	91071445.16	91071445.16
000416	2014-09-30	0	956082599.2	99640919.97	102113238.9
000416	2014-12-31	0	935485726.8	46521898.12	46569586.51
000416	2015-01-01	0	1037047040	47767045.74	47814734.13
000416	2015-03-31	0	1148537787	271532637.4	274646239
000416	2015-06-30	0	1021374714	133081612.9	133661785.4
000416	2015-09-30	0	1272214941	425793722	426858831.9
000416	2015-12-31	0	1420965709	534504884.3	536471385.8
000416	2016-01-01		1420965709	534504884.3	536471385.8
000416	2016-03-31	0	1402150310	514592474.8	518315834.1
000416	2016-06-30	0	1416456131	545485932.7	550123284.4
000416	2016-09-30	0	1055049435	174463315.6	174586185.4
000416	2016-12-31		920886016.7	18007640.85	18007640.85
000416	2017-01-01		920886016.7	18007640.85	18007640.85
000416	2017-03-31		933794118	23903961.32	24433580.72
000416	2017-06-30		905974274.4	14974484.21	16152852.64
000416	2017-09-30		929241618.3	26629120.93	26991116.93
000416	2017-12-31		942772512.2	39424221.23	39951742.12
000416	2018-01-01		942772512.2	39424221.23	39951742.12
000416	2018-03-31		940828000.4	35021630.88	35427671.77
000416	2018-06-30		899713686	18700573.89	18700573.89
000416	2018-09-30		915195387.5	22146340.32	22146340.32
000416	2018-12-31		919761485.3	20350092.4	20350092.4
000416	2019-01-01		919761485.3	20350092.4	20350092.4
000416	2019-03-31		926789786.4	22117869.88	22117869.88
000416	2019-06-30		925119664.3	25702868.96	25702868.96
000416	2019-09-30		935950412.9	24219934.67	24219934.67
000416	2019-12-31		935368998.5	24838750.77	24838750.77
000416	2020-01-01		935368998.5	24838750.77	24838750.77
000416	2020-03-31		940054811.4	21326521.66	21326521.66
000416	2020-06-30		926101516.7	13551640.58	13551640.58
000416	2020-09-30		934469146.5	12806456.35	12806456.35
000416	2020-12-31		973401419.9	47628092.57	47823180.96
000416	2021-01-01		973401419.9	47628092.57	47823180.96
000416	2021-03-31		959607041.4	15827612.15	32739901.79
000416	2021-06-30		942358794.3	12119186.72	27057471.87
000416	2021-09-30		941551208.5	11306808.94	24708415.1
000416	2021-12-31		955626214.1	28850165.6	32531574.29
000416	2022-03-31		940558698.7	20199745.93	22499469.03
000416	2022-06-30		934696371.7	29970291.63	30875395.12
000416	2022-09-30		928779360.4	20371390.55	26962058.01
000540	2010-01-01		6286704852	2333680466	5040922467
000540	2010-03-31		7226550786	2592172230	5899968182
000540	2010-06-30		8774788278	3416310497	7384938360
000540	2010-09-30		10018015387	4162279604	8582254069
000540	2010-12-31		12395831023	6155391095	10515853825
000540	2011-01-01		12395831023	6155391095	10515853825
000540	2011-03-31		12920058091	6839071386	10933094857
000540	2011-06-30		14485387347	7820552668	12433660873
000540	2011-09-30		15126919188	7332343073	13008915177
000540	2011-12-31		18010760705	12777224482	15553687422
000540	2012-01-01	0	18010760705	12777224482	15553687422
000540	2012-03-31		18515809681	12041821014	15915996972
000540	2012-06-30	0	19827119501	12852240692	17178388845
000540	2012-09-30	0	22261769798	13145455744	19691590012
000540	2012-12-31	0	25898508756	16408871581	23271630027
000540	2013-01-01	0	25898508756	16408871581	23271630027
000540	2013-03-31	0	26508652270	16650647140	23593239009
000540	2013-06-30	0	29240071274	18150710506	26234941638
000540	2013-09-30	0	31180886205	19288674597	27928099252
000540	2013-12-31	0	36450489783	23683651800	32796564914
000540	2014-01-01	0	36450489783	23595119984	32796564914
000540	2014-03-31	0	37981050983	23650901076	33959430138
000540	2014-06-30	0	39463955871	25879105291	35169441463
000540	2014-09-30	0	40616610204	27245411445	35985921383
000540	2014-12-31	0	43394959112	27398604045	35759638354
000540	2015-01-01	0	43394959112	27417208545	35778242854
000540	2015-03-31	0	40666491760	24475167509	32665427676
000540	2015-06-30	0	43248342953	25746127033	34487985264
000540	2015-09-30	0	44118461479	26084707510	34860956245
000540	2015-12-31	0	55400145909	29090573426	42441956955
000540	2016-01-01		55400145909	29090573426	42441956955
000540	2016-03-31	0	53698096470	26811570736	40641463857
000540	2016-06-30	0	50868709442	23651310326	36929282869
000540	2016-09-30	0	66888816848	24100970087	52222126308
000540	2016-12-31		71159272910	22634711421	55582872930
000540	2017-01-01		71159272910	22634711421	55582872930
000540	2017-03-31		73020435382	20333703511	56389828971
000540	2017-06-30		73294644752	20878326679	56969873253
000540	2017-09-30		76229047675	21538941711	59718902402
000540	2017-12-31		1.08505E+11	53563946430	89434265255
000540	2018-01-01		1.08505E+11	53563946430	89434265255
000540	2018-03-31		1.06677E+11	53766178723	87011513073
000540	2018-06-30		77828289920	30080803619	54944346281
000540	2018-09-30		79375461739	35529963474	56657842558
000540	2018-12-31		1.01955E+11	57983014189	82247539864
000540	2019-01-01		1.01956E+11	57984148838	82248674514
000540	2019-03-31		1.13427E+11	64455355783	92481617754
000540	2019-06-30		1.13526E+11	66335054799	92720301279
000540	2019-09-30		1.17192E+11	65092359819	96109669054
000540	2019-12-31		1.19834E+11	71936007831	99077722771
000540	2020-01-01		1.19834E+11	42601588985	99077722771
000540	2020-03-31		1.22487E+11	74545501658	1.01575E+11
000540	2020-06-30		1.25105E+11	74804508328	1.03752E+11
000540	2020-09-30		1.33241E+11	85076647433	1.11695E+11
000540	2020-12-31		1.38451E+11	46957298879	1.16779E+11
000540	2021-01-01		1.38451E+11	93489265940	1.16779E+11
000540	2021-03-31		1.49529E+11	82950237755	1.27519E+11
000540	2021-06-30		1.55884E+11	1.09343E+11	1.33699E+11
000540	2021-09-30		1.60008E+11	1.17464E+11	1.38602E+11
000540	2021-12-31		1.54548E+11	1.3056E+11	1.43404E+11
000540	2022-03-31		1.57481E+11	1.34726E+11	1.47715E+11
000540	2022-06-30		1.58224E+11	1.4239E+11	1.50398E+11
000540	2022-09-30		1.58304E+11	1.36786E+11	1.53368E+11
000563	2010-01-01		1097085658	467529608.3	501007027.9
000563	2010-03-31		1116123085	481835086.8	512779145.8
000563	2010-06-30		1049028561	451380008.3	474141491.1
000563	2010-09-30		1190087914	445308847.1	471224564.6
000563	2010-12-31		1204033433	440145707.7	461181675.9
000563	2011-01-01		1204033433	440145707.7	461181675.9
000563	2011-03-31		945373401.3	152915278.2	170763007.5
000563	2011-06-30		967825856.6	161702361.6	176379129.5
000563	2011-09-30		984383997	170746423.8	179371462
000563	2011-12-31		1212088635	354171840.7	362528623.2
000563	2012-01-01	0	1212088635	354171840.7	362528623.2
000563	2012-03-31		1210230945	316535976.1	325435643.1
000563	2012-06-30	0	3298338308	140447010.9	180419220
000563	2012-09-30	0	3372344720	148873144.6	182490133.9
000563	2012-12-31	0	3560886609	263633761.7	298060756.3
000563	2013-01-01	0	3560886609	263633761.7	298060756.3
000563	2013-03-31	0	3589799900	209082636.6	245927013.8
000563	2013-06-30	0	3721745775	260412109.4	294479446.2
000563	2013-09-30	0	3765243787	316303272.9	336090537.3
000563	2013-12-31	0	3929188447	399960803.6	419756273.9
000563	2014-01-01	0	3929188447	395893304.9	419756273.9
000563	2014-03-31	0	3992268116	355214016.8	382690265
000563	2014-06-30	0	4026646990	326744701.5	342860860.1
000563	2014-09-30	0	4151627333	355145654.8	390470205.5
000563	2014-12-31	0	4257245047	425540028.1	443371144
000563	2015-01-01	0	4257245047	425540028.1	443371144
000563	2015-03-31	0	4565004699	400882337.3	483284377.8
000563	2015-06-30	0	5778932582	1293480575	1411231116
000563	2015-09-30	0	5484076613	1382671403	1390795778
000563	2015-12-31	0	8743858003	987566596.6	1089716821
000563	2016-01-01	0	8743858003	987566596.6	1089716821
000563	2016-03-31	0	8189282056	659924919	680560890.7
000563	2016-06-30	0	8064110106	437754637.3	447903582.3
000563	2016-09-30	0	9798766462	2231788501	2232666634
000563	2016-12-31	0	9504666887	1775475349	1776306282
000563	2017-01-01		9504666887	1775475349	1776306282
000563	2017-03-31		10286075932	2506413447	2506951119
000563	2017-06-30		10193431040	2459006403	2459432463
000563	2017-09-30		10377422399	2518723649	2525621882
000563	2017-12-31		9448211891	1504392642	1517082305
000563	2018-01-01		9448211891	1504392642	1517082305
000563	2018-03-31		9426660559	1389689165	1399004759
000563	2018-06-30		9878186763	1856850839	1861417311
000563	2018-09-30		12443108447	2127748420	2132060387
000563	2018-12-31		12279353223	1859530311	1864495050
000563	2019-01-01		12279353223		1864495050
000563	2019-03-31		12336419338		1760742172
000563	2019-06-30		11783196730		1220152678
000563	2019-09-30		12852680808		2095192385
000563	2019-12-31		14666736402		3689372690
000563	2020-01-01		14666736402		3689372690
000563	2020-03-31		13887558538		2784404407
000563	2020-06-30		16252787415		4735371392
000563	2020-09-30		17068450807		5421025324
000563	2020-12-31		16517056276		4722007826
000563	2021-01-01		16517056276		4722007826
000563	2021-03-31		15900846810		3932966770
000563	2021-06-30		15711896700		3635434828
000563	2021-09-30		15473349008		3368798156
000563	2021-12-31		17243923719		4991777879
000563	2022-03-31		16973784936		4571795199
000563	2022-06-30		16109264747		3536579504
000563	2022-09-30		15906955371		3186114117
000617	2010-01-01		2211546480	1149000818	1375717699
000617	2010-03-31		2246488778	1198147888	1421232683
000617	2010-06-30		2361029461	1310840024	1530292731
000617	2010-09-30		2433469175	1373977901	1589798522
000617	2010-12-31		2528696935	1469602063	1681790597
000617	2011-01-01		2528696935	1469602063	1681790597
000617	2011-03-31		2588235432	1549290251	1757846698
000617	2011-06-30		2706844315	1667323525	1872247886
000617	2011-09-30		2973767164	1937460546	2138752820
000617	2011-12-31		3233062989	2283399995	2490772682
000617	2012-01-01	0	3233062989	2283399995	2490772682
000617	2012-03-31		3221572790	2299040489	2502389490
000617	2012-06-30	0	3096127698	2179907459	2376066975
000617	2012-09-30	0	3091369857	2188544219	2380929749
000617	2012-12-31	0	2809265062	1925304623	2113916168
000617	2013-01-01	0	2809265062	1925304623	2113916168
000617	2013-03-31	0	2647893378	1801007018	1964559411
000617	2013-06-30	0	2524905547	1654549694	1814328101
000617	2013-09-30	0	2471622260	1604036386	1760040808
000617	2013-12-31	0	2334154320	1472085799	1624316236
000617	2014-01-01	0	2334154320	1472085799	1624316236
000617	2014-03-31	0	2319722473	1458080948	1606537400
000617	2014-06-30	0	2246540186	1420141666	1564824132
000617	2014-09-30	0	2366125872	1565785470	1706693951
000617	2014-12-31	0	2204834510	1468704526	1605839022
000617	2015-01-01	0	2204834510	1468704526	1605839022
000617	2015-03-31	0	2198364264	1463498745	1596859255
000617	2015-06-30	0	2245310145	1509932782	1639519307
000617	2015-09-30	0	2296517953	1596256400	1722068939
000617	2015-12-31	0	2215063998	1565946923	1687985477
000617	2016-01-01		7.32999E+11	5.88851E+11	6.32523E+11
000617	2016-03-31	0	2157682848	1552189042	1670453610
000617	2016-06-30	0	1976474178	1491592174	1606082758
000617	2016-09-30	0	1926831688	1496202935	1606919533
000617	2016-12-31		7.75296E+11	6.2212E+11	6.54719E+11
000617	2017-01-01		7.75296E+11	6.2212E+11	6.54719E+11
000617	2017-03-31		7.79129E+11	6.21278E+11	6.53864E+11
000617	2017-06-30		7.86575E+11	6.25807E+11	6.58439E+11
000617	2017-09-30		8.37124E+11	6.74361E+11	7.06537E+11
000617	2017-12-31		8.65697E+11	7.0198E+11	7.34079E+11
000617	2018-01-01		8.65697E+11	7.0198E+11	7.34079E+11
000617	2018-03-31		8.2282E+11	6.56451E+11	6.88255E+11
000617	2018-06-30		8.65512E+11	6.98647E+11	7.29525E+11
000617	2018-09-30		9.02464E+11	7.30628E+11	7.6204E+11
000617	2018-12-31		8.91406E+11	7.23784E+11	7.49107E+11
000617	2019-01-01		8.9149E+11	7.23784E+11	7.49107E+11
000617	2019-03-31		9.0211E+11	7.25416E+11	7.55289E+11
000617	2019-06-30		9.18256E+11	7.43464E+11	7.7061E+11
000617	2019-09-30		8.86433E+11	7.0219E+11	7.34312E+11
000617	2019-12-31		9.3338E+11	7.4942E+11	7.79796E+11
000617	2020-01-01		9.3338E+11	7.4942E+11	7.79796E+11
000617	2020-03-31		9.09604E+11	7.21707E+11	7.52465E+11
000617	2020-06-30		9.23929E+11	7.33882E+11	7.65652E+11
000617	2020-09-30		9.20696E+11	7.31227E+11	7.60215E+11
000617	2020-12-31		9.40043E+11	7.50092E+11	7.77875E+11
000617	2021-01-01		9.40043E+11	7.50092E+11	7.77875E+11
000617	2021-03-31		9.39493E+11	7.46663E+11	7.74515E+11
000617	2021-06-30		9.36904E+11	7.48723E+11	7.72208E+11
000617	2021-09-30		9.40166E+11	7.48009E+11	7.71826E+11
000617	2021-12-31		9.90532E+11	8.03434E+11	8.22053E+11
000617	2022-03-31		9.76574E+11	7.87993E+11	8.06311E+11
000617	2022-06-30		9.92696E+11	8.09005E+11	8.2068E+11
000617	2022-09-30		9.90158E+11	8.01532E+11	8.13892E+11
000627	2010-01-01		2155730175	356285558.9	581285558.9
000627	2010-03-31		2228504232	396675697.2	621675697.2
000627	2010-06-30		2261675863	591440672.4	656440672.4
000627	2010-09-30		2039679825	290012794.9	443012794.9
000627	2010-12-31		1976311276	239749624.9	374249624.9
000627	2011-01-01		1976311276	239749624.9	374249624.9
000627	2011-03-31		1965579228	197735338.8	362235338.8
000627	2011-06-30		2052830658	316806111	453306111
000627	2011-09-30		2027391836	374625450.2	509125450.2
000627	2011-12-31		1883614535	334969958.6	469469958.6
000627	2012-01-01	0	1883614535	334969958.6	469469958.6
000627	2012-03-31		1988338623	484396696.9	590896696.9
000627	2012-06-30	0	2032719607	444366293.4	577166293.4
000627	2012-09-30	0	1957319234	421357697.4	551657697.4
000627	2012-12-31	0	2064727679	492568550.2	527368550.2
000627	2013-01-01	0	2064727679	492568550.2	527368550.2
000627	2013-03-31	0	2062818101	487450239.7	519250239.7
000627	2013-06-30	0	2120493021	591554034.8	603354034.8
000627	2013-09-30	0	2168948681	643334966.4	655134966.4
000627	2013-12-31	0	2156951594	704897470.2	720709184.5
000627	2014-01-01	0	2156951594	704897470.2	738971500.8
000627	2014-03-31	0	2384937464	740516875.7	756328590
000627	2014-06-30	0	2386031128	662957034.4	772887982.3
000627	2014-09-30	0	2297275487	694428953.5	714932524.9
000627	2014-12-31	0	2108497834	577496381.6	618756051.5
000627	2015-01-01	0	2108497834	577496381.6	618756051.5
000627	2015-03-31	0	2136853843	625482177.7	666741847.6
000627	2015-06-30	0	2133873424	580021086.7	680661899.5
000627	2015-09-30	0	1972713311	436390917.2	536531730
000627	2015-12-31	0	2409213491	427037249.3	625498258.4
000627	2016-01-01		2409213491	415037249.3	625498258.4
000627	2016-03-31	0	1.11198E+11	1337050839	93145744594
000627	2016-06-30	0	1.0992E+11	87536170326	91584314656
000627	2016-09-30	0	1.13209E+11	87074477676	93452933576
000627	2016-12-31		1.17877E+11	89821992233	97479212284
000627	2017-01-01		1.17877E+11	89821992233	97479212284
000627	2017-03-31		1.26987E+11	99985706412	1.06567E+11
000627	2017-06-30		1.29909E+11	1.05379E+11	1.10081E+11
000627	2017-09-30		1.29563E+11	1.04313E+11	1.08735E+11
000627	2017-12-31		1.40417E+11	1.0955E+11	1.13712E+11
000627	2018-01-01		1.40417E+11	1.09566E+11	1.13712E+11
000627	2018-03-31		1.64805E+11	1.33619E+11	1.38278E+11
000627	2018-06-30		1.65397E+11	1.35215E+11	1.39656E+11
000627	2018-09-30		1.63673E+11	1.33895E+11	1.38082E+11
000627	2018-12-31		1.78254E+11	1.48154E+11	1.52239E+11
000627	2019-01-01		1.78254E+11	1.48154E+11	1.52239E+11
000627	2019-03-31		1.85357E+11	1.48298E+11	1.52168E+11
000627	2019-06-30		1.91165E+11	1.54162E+11	1.5793E+11
000627	2019-09-30		1.971E+11	1.60453E+11	1.6406E+11
000627	2019-12-31		2.05274E+11	1.67036E+11	1.7092E+11
000627	2020-01-01		2.05274E+11	1.67036E+11	1.7092E+11
000627	2020-03-31		2.16963E+11	1.78308E+11	1.82681E+11
000627	2020-06-30		2.28741E+11	12961164788	1.94675E+11
000627	2020-09-30		2.29148E+11	1.90198E+11	1.95171E+11
000627	2020-12-31		2.39403E+11	1.95992E+11	2.04815E+11
000627	2021-01-01		2.39403E+11	1.95992E+11	2.04815E+11
000627	2021-03-31		2.49213E+11	2.04298E+11	2.13891E+11
000627	2021-06-30		2.46841E+11	2.01189E+11	2.11422E+11
000627	2021-09-30		2.54706E+11	1.60968E+11	2.17564E+11
000627	2021-12-31		2.63904E+11	2.12872E+11	2.26429E+11
000627	2022-03-31		2.686E+11	20807654882	2.32964E+11
000627	2022-06-30		2.7242E+11	2.23063E+11	2.3618E+11
000627	2022-09-30		2.79449E+11	2.31073E+11	2.44582E+11
000656	2010-01-01		445358982	6439471.83	6439471.83
000656	2010-03-31		459955937.3	7030014.81	7030014.81
000656	2010-06-30		461657317.3	7327161.98	7327161.98
000656	2010-09-30		462350680.1	7667568.79	7667568.79
000656	2010-12-31		470541315.6	7773326.53	7773326.53
000656	2011-01-01		28749425761	14504127306	24619694219
000656	2011-03-31		471977405.6	7819934.2	7819934.2
000656	2011-06-30		478040434.8	4078754.3	4078754.3
000656	2011-09-30		36095408004	19947925438	31821668465
000656	2011-12-31		37352879633	21967320113	31939728131
000656	2012-01-01	0	37352879633	21967320113	31939728131
000656	2012-03-31		40149177958	24577740885	34415648903
000656	2012-06-30	0	43941981229	26869276891	36873825720
000656	2012-09-30	0	47100631968	29508306261	39841720090
000656	2012-12-31	0	52015209421	33870868175	44056051290
000656	2013-01-01	0	52015209421	33870868175	44056051290
000656	2013-03-31	0	55768619285	34038314430	47351878962
000656	2013-06-30	0	58703052477	34065960832	49496116845
000656	2013-09-30	0	63319880417	35143614152	53659638476
000656	2013-12-31	0	62395055252	37244027460	52467541567
000656	2014-01-01	0	62395055252	37244027460	52467541567
000656	2014-03-31	0	69872347389	39999245094	59503770815
000656	2014-06-30	0	78054183357	49013556249	67806978256
000656	2014-09-30	0	81146583429	44044560492	70457135378
000656	2014-12-31	0	82065806685	45709397288	68899596365
000656	2015-01-01	0	82065806685	45709397288	68899596365
000656	2015-03-31	0	88642963638	49669794762	73931901409
000656	2015-06-30	0	94671687388	60351984170	79856259033
000656	2015-09-30	0	96402113782	65772069043	81099612949
000656	2015-12-31	0	95552796699	60514827838	80214694710
000656	2016-01-01		95552796699	60514827838	80214694710
000656	2016-03-31	0	96352901753	53829802427	80686116656
000656	2016-06-30	0	99033654461	52434530081	83076700133
000656	2016-09-30	0	1.03004E+11	44857033131	81369569832
000656	2016-12-31		1.09249E+11	47868450105	86716944721
000656	2017-01-01		1.09249E+11	47868450105	86716944721
000656	2017-03-31		1.15089E+11	49343839638	93168334524
000656	2017-06-30		1.3373E+11	62353751215	1.12252E+11
000656	2017-09-30		1.42186E+11	64357207060	1.20638E+11
000656	2017-12-31		1.57364E+11	84293608824	1.34998E+11
000656	2018-01-01		1.57364E+11	84293608824	1.34998E+11
000656	2018-03-31		1.62788E+11	87896927473	1.40348E+11
000656	2018-06-30		1.85671E+11	1.03941E+11	1.57436E+11
000656	2018-09-30		2.07864E+11	1.21639E+11	1.74262E+11
000656	2018-12-31		2.30699E+11	1.37626E+11	1.92932E+11
000656	2019-01-01		2.30699E+11	1.37626E+11	1.92932E+11
000656	2019-03-31		2.46922E+11	1.43174E+11	2.07218E+11
000656	2019-06-30		2.72013E+11	1.59342E+11	2.28107E+11
000656	2019-09-30		2.9123E+11	1.72201E+11	2.44194E+11
000656	2019-12-31		3.21605E+11	2.00965E+11	2.69454E+11
000656	2020-01-01		3.21605E+11	2.00965E+11	2.69454E+11
000656	2020-03-31		3.27243E+11	1.89727E+11	2.72827E+11
000656	2020-06-30		3.67242E+11	2.31022E+11	3.08195E+11
000656	2020-09-30		3.83263E+11	2.46454E+11	3.20673E+11
000656	2020-12-31		3.81158E+11	2.39952E+11	3.0766E+11
000656	2021-01-01		3.81158E+11	2.39952E+11	3.0766E+11
000656	2021-03-31		3.88336E+11	2.45744E+11	3.15041E+11
000656	2021-06-30		3.95634E+11	2.47687E+11	3.18074E+11
000656	2021-09-30		3.94371E+11	2.45693E+11	3.1589E+11
000656	2021-12-31		3.71362E+11	2.41393E+11	2.9363E+11
000656	2022-03-31		3.51219E+11	2.28179E+11	2.76881E+11
000656	2022-06-30		3.39223E+11	2.31783E+11	2.67315E+11
000656	2022-09-30		3.27491E+11	2.28384E+11	2.60279E+11
000671	2010-01-01		3322596609	2046904036	2070015045
000671	2010-03-31		3530010222	2073030905	2266030484
000671	2010-06-30		4156478961	1983904035	2286644585
000671	2010-09-30		4999274188	1728105664	2629324234
000671	2010-12-31		5903748548	2054018824	3154484712
000671	2011-01-01		5903748548	2054018824	3154484712
000671	2011-03-31		6522514645	2332042405	4031903465
000671	2011-06-30		8561981960	3407882331	5825555351
000671	2011-09-30		12676964050	5923038063	8540687140
000671	2011-12-31		13188700936	4144387595	8847286232
000671	2012-01-01	0	13188700936	4144387595	8847286232
000671	2012-03-31		13710292856	4871351067	9755639705
000671	2012-06-30	0	13408161488	5170919908	10061808546
000671	2012-09-30	0	14066655201	8304304453	10503953091
000671	2012-12-31	0	16445344201	9862259817	12565688276
000671	2013-01-01	0	16445344201	9862259817	12565688276
000671	2013-03-31	0	21744861106	13765801698	17567630157
000671	2013-06-30	0	22306050453	14352229303	19783256159
000671	2013-09-30	0	24688680490	16113949369	21435723831
000671	2013-12-31	0	32710619895	20051763379	28412915452
000671	2014-01-01	0	32710619895	20051763379	28412915452
000671	2014-03-31	0	39068518661	23738629264	34626763539
000671	2014-06-30	0	42766141128	27365712891	38359229966
000671	2014-09-30	0	42174879946	27394285088	38363616355
000671	2014-12-31	0	46229436628	31237025857	39150837439
000671	2015-01-01	0	46229436628	31237025857	39150837439
000671	2015-03-31	0	50333003808	32694688935	43052900517
000671	2015-06-30	0	51638949824	35199610750	43523402247
000671	2015-09-30	0	61020094156	42408804947	53336328922
000671	2015-12-31	0	70173296581	40211446077	56431194546
000671	2016-01-01		70173296581	40211446077	56431194546
000671	2016-03-31	0	72496785172	41518879312	58415924595
000671	2016-06-30	0	83504142073	44382810338	68982199615
000671	2016-09-30	0	1.12109E+11	53246185662	94905957247
000671	2016-12-31		1.20431E+11	52151380137	1.01506E+11
000671	2017-01-01		1.20431E+11	52151380137	1.01506E+11
000671	2017-03-31		1.56933E+11	74938534322	1.37545E+11
000671	2017-06-30		1.80455E+11	90035140186	1.56185E+11
000671	2017-09-30		1.96386E+11	1.0823E+11	1.69485E+11
000671	2017-12-31		2.1325E+11	1.17097E+11	1.8268E+11
000671	2018-01-01		2.1325E+11	1.17097E+11	1.8268E+11
000671	2018-03-31		2.26701E+11	1.23776E+11	1.96785E+11
000671	2018-06-30		2.44672E+11	1.38739E+11	2.09748E+11
000671	2018-09-30		2.64134E+11	1.5449E+11	2.25976E+11
000671	2018-12-31		2.63397E+11	1.56838E+11	2.22367E+11
000671	2019-01-01		2.63397E+11	1.56838E+11	2.22367E+11
000671	2019-03-31		2.71984E+11	1.52089E+11	2.27866E+11
000671	2019-06-30		2.88688E+11	1.62251E+11	2.41274E+11
000671	2019-09-30		3.10318E+11	1.78801E+11	2.61892E+11
000671	2019-12-31		3.07552E+11	1.76758E+11	2.56653E+11
000671	2020-01-01		3.07552E+11	1.76758E+11	2.56653E+11
000671	2020-03-31		3.25501E+11	1.89864E+11	2.71835E+11
000671	2020-06-30		3.39248E+11	2.07991E+11	2.83753E+11
000671	2020-09-30		3.56279E+11	2.2288E+11	3.01109E+11
000671	2020-12-31		3.52302E+11	2.18043E+11	2.93045E+11
000671	2021-01-01		3.52302E+11	2.18043E+11	2.93045E+11
000671	2021-03-31		3.60268E+11	2.2228E+11	2.99589E+11
000671	2021-06-30		3.58209E+11	2.28427E+11	2.99651E+11
000671	2021-09-30		3.74377E+11	2.53633E+11	3.16048E+11
000671	2021-12-31		3.58271E+11	2.69942E+11	3.1616E+11
000671	2022-03-31		3.58555E+11	2.79924E+11	3.20245E+11
000671	2022-06-30		3.40277E+11	2.74799E+11	3.0409E+11
000671	2022-09-30		3.31473E+11	2.71194E+11	2.9848E+11
000728	2010-01-01		29385604218		14202304808
000728	2010-03-31		26434208510		11982565272
000728	2010-06-30		26278592465		11726846987
000728	2010-09-30		25481636479		10689763146
000728	2010-12-31		24900708801		9920682758
000728	2011-01-01		24900708801		9920682758
000728	2011-03-31		25744365333		10433457895
000728	2011-06-30		24511816627		9637976194
000728	2011-09-30		22979525460		8253877008
000728	2011-12-31		22597071936		7797881876
000728	2012-01-01	0	22597071936	0	7797881876
000728	2012-03-31		22811206552		7833836881
000728	2012-06-30	0	22169838278	0	7261243475
000728	2012-09-30	0	21839275622	0	6974031662
000728	2012-12-31	0	22885957499	0	7941055919
000728	2013-01-01	0	22885957499	0	7941055919
000728	2013-03-31	0	24713149888	0	9616005405
000728	2013-06-30	0	24866238126	0	9750210424
000728	2013-09-30	0	28426271973	0	13013538055
000728	2013-12-31	0	30329934559	0	14814103722
000728	2014-01-01	0	33832872453	0	18198567122
000728	2014-03-31	0	32015517204	0	16151741343
000728	2014-06-30	0	33079215153	0	17015296065
000728	2014-09-30	0	39628804680	0	22959791428
000728	2014-12-31	0	53143320198	0	35683537676
000728	2015-01-01	0	53143320198	0	35683537676
000728	2015-03-31	0	64134322682	0	46078969757
000728	2015-06-30	0	92401153303	0	73300249965
000728	2015-09-30	0	71610732601	0	52458140431
000728	2015-12-31	0	72550643047	0	52487273368
000728	2016-01-01		72550643047		52487273368
000728	2016-03-31	0	66149444105	0	46277536334
000728	2016-06-30	0	67243387619	0	47511536864
000728	2016-09-30	0	67310375109	0	46829747826
000728	2016-12-31		71689042612		50803547044
000728	2017-01-01		71689042612		50803547044
000728	2017-03-31		73026963752		51918964610
000728	2017-06-30		72993162931		52266625831
000728	2017-09-30		76604396426		55571370519
000728	2017-12-31		79678841645		54293864254
000728	2018-01-01		79678841645		54293864254
000728	2018-03-31		80763909631		55423213487
000728	2018-06-30		83734366301		58846994766
000728	2018-09-30		76277676826		51356511082
000728	2018-12-31		78039209869		53391523076
000728	2019-01-01		78039209869		53391523076
000728	2019-03-31		87948084745		62880270363
000728	2019-06-30		83837563143		59267280217
000728	2019-09-30		80936330356		56021844292
000728	2019-12-31		83168823269		58322417295
000728	2020-01-01		83168823269		58322417295
000728	2020-03-31		83856134357		58527146463
000728	2020-06-30		87229879766		62171168771
000728	2020-09-30		89943853033		64750964039
000728	2020-12-31		90557304049		59685269700
000728	2021-01-01		90557304049		59685269700
000728	2021-03-31		99078431697		67877953321
000728	2021-06-30		1.00613E+11		69254002666
000728	2021-09-30		1.09578E+11		77568787815
000728	2021-12-31		1.14618E+11		82306335521
000728	2022-03-31		1.25413E+11		93454540058
000728	2022-06-30		1.3182E+11		99580281645
000728	2022-09-30		1.33881E+11		1.00887E+11
000732	2010-01-01		5237051991	2690671012	3883454286
000732	2010-03-31		5635544342	3474555897	4264299372
000732	2010-06-30		5866694343	3652307495	4391796647
000732	2010-09-30		6280338738	3559227957	4788428103
000732	2010-12-31		5181027574	1818992988	3478213223
000732	2011-01-01		5181027574	1818992988	3478213223
000732	2011-03-31		6013255350	2623399720	4336764927
000732	2011-06-30		7041956701	2817599570	5315600253
000732	2011-09-30		8059887768	3658047476	6286012333
000732	2011-12-31		8228471746	3099917477	5752520180
000732	2012-01-01	0	8228471746	3099917477	5752520180
000732	2012-03-31		8576049083	3120080940	5901631600
000732	2012-06-30	0	9688317262	3996376930	6993272350
000732	2012-09-30	0	10878988376	4867348931	8079723906
000732	2012-12-31	0	13640356924	5251590955	11266160230
000732	2013-01-01	0	13648517108	5331217720	11345786995
000732	2013-03-31	0	14777432011	5985491454	12212429664
000732	2013-06-30	0	23671148963	13063002760	18940942801
000732	2013-09-30	0	29860385974	15680067871	24469430929
000732	2013-12-31	0	35695370103	16904660207	30604993765
000732	2014-01-01	0	35695370103	16904660207	30604993765
000732	2014-03-31	0	44164754041	17413871137	38370199358
000732	2014-06-30	0	53465632089	21879608101	47062049883
000732	2014-09-30	0	59591092063	27409813268	52994497531
000732	2014-12-31	0	62395452580	32107623803	55673151730
000732	2015-01-01	0	62406089156	32107623803	55675810874
000732	2015-03-31	0	66623993876	35216579557	58536343278
000732	2015-06-30	0	71480308692	37805425040	64128720151
000732	2015-09-30	0	80282131420	35984701722	68981821651
000732	2015-12-31	0	84781627860	33002302082	67713337350
000732	2016-01-01		84781627860	33002302082	67713337350
000732	2016-03-31	0	86143903311	34850172487	68821002613
000732	2016-06-30	0	1.03995E+11	36493140952	86673326358
000732	2016-09-30	0	1.18556E+11	43405207806	1.01109E+11
000732	2016-12-31		1.23365E+11	43495174568	1.01649E+11
000732	2017-01-01		1.23365E+11	43495174568	1.01649E+11
000732	2017-03-31		1.46136E+11	50563737282	1.24156E+11
000732	2017-06-30		1.61897E+11	61403003655	1.39046E+11
000732	2017-09-30		1.83587E+11	68821155545	1.56928E+11
000732	2017-12-31		2.06421E+11	86907108314	1.81302E+11
000732	2018-01-01		2.06421E+11	86907108314	1.81302E+11
000732	2018-03-31		2.27166E+11	99964423598	2.00954E+11
000732	2018-06-30		2.35553E+11	1.08281E+11	2.01787E+11
000732	2018-09-30		2.42091E+11	1.24439E+11	2.05244E+11
000732	2018-12-31		2.43136E+11	1.28937E+11	2.11247E+11
000732	2019-01-01		2.43136E+11	1.28937E+11	2.11247E+11
000732	2019-03-31		2.47278E+11	1.25378E+11	2.09077E+11
000732	2019-06-30		2.38636E+11	1.21965E+11	2.01875E+11
000732	2019-09-30		2.3059E+11	1.1947E+11	1.94244E+11
000732	2019-12-31		2.24309E+11	1.4643E+11	1.90555E+11
000732	2020-01-01		2.24309E+11	1.4643E+11	1.90555E+11
000732	2020-03-31		2.23425E+11	1.5817E+11	1.90046E+11
000732	2020-06-30		2.25516E+11	1.65541E+11	1.93594E+11
000732	2020-09-30		2.28884E+11	1.72237E+11	1.97375E+11
000732	2020-12-31		2.16833E+11	1.3156E+11	1.96766E+11
000732	2021-01-01		2.16833E+11	1.3156E+11	1.96766E+11
000732	2021-03-31		2.1942E+11	1.35209E+11	1.99758E+11
000732	2021-06-30		2.20767E+11	1.69519E+11	2.0269E+11
000732	2021-09-30		2.22752E+11	1.71357E+11	2.04522E+11
000732	2021-12-31		2.19124E+11	1.44714E+11	2.0433E+11
000732	2022-03-31		2.21345E+11	1.47679E+11	2.06974E+11
000732	2022-06-30		2.18268E+11	1.64009E+11	2.05652E+11
000732	2022-09-30		2.16899E+11	1.6742E+11	2.05727E+11
000776	2010-01-01		1.04336E+11		87093338826
000776	2010-03-31		1.08284E+11		91170789922
000776	2010-06-30		91131688057		73687022203
000776	2010-09-30		84322683778		65380933026
000776	2010-12-31		95946580139		76515474141
000776	2011-01-01		95946580139		76515474141
000776	2011-03-31		78671777424		58665694181
000776	2011-06-30		70285472237		50749733681
000776	2011-09-30		77857130133		46348654089
000776	2011-12-31		76810750885		45143250798
000776	2012-01-01	0	76810750885	0	45143250798
000776	2012-03-31		83006041169		50060008571
000776	2012-06-30	0	80554697133	0	48013788849
000776	2012-09-30	0	79262461466	0	46463694323
000776	2012-12-31	0	89976324197	0	56915490497
000776	2013-01-01	0	89976324197	0	56915490497
000776	2013-03-31	0	94084947157	0	60112821051
000776	2013-06-30	0	1.02945E+11	0	69467385984
000776	2013-09-30	0	1.06979E+11	0	72637876172
000776	2013-12-31	0	1.17349E+11	0	82560567443
000776	2014-01-01	0	1.17349E+11	0	82560567443
000776	2014-03-31	0	1.19078E+11	0	83601545443
000776	2014-06-30	0	1.25551E+11	0	90153361908
000776	2014-09-30	0	1.58013E+11	0	1.19413E+11
000776	2014-12-31	0	2.401E+11	0	1.98722E+11
000776	2015-01-01	0	2.401E+11	0	1.98722E+11
000776	2015-03-31	0	3.20503E+11	0	2.76686E+11
000776	2015-06-30	0	5.17126E+11	0	4.42483E+11
000776	2015-09-30	0	4.05852E+11	0	3.3045E+11
000776	2015-12-31	0	4.19097E+11	0	3.39276E+11
000776	2016-01-01		4.19097E+11		3.39276E+11
000776	2016-03-31	0	3.71144E+11	0	2.91097E+11
000776	2016-06-30	0	3.57609E+11	0	2.81469E+11
000776	2016-09-30	0	3.67283E+11	0	2.88359E+11
000776	2016-12-31		3.59801E+11		2.78448E+11
000776	2017-01-01		3.59801E+11		2.78448E+11
000776	2017-03-31		3.54935E+11		2.70487E+11
000776	2017-06-30		3.58328E+11		2.74451E+11
000776	2017-09-30		3.62411E+11		2.75098E+11
000776	2017-12-31		3.56905E+11		2.68279E+11
000776	2018-01-01		3.56905E+11		2.68279E+11
000776	2018-03-31		3.8784E+11		2.97987E+11
000776	2018-06-30		3.90471E+11		3.0243E+11
000776	2018-09-30		3.92532E+11		3.03156E+11
000776	2018-12-31		3.89106E+11		3.00477E+11
000776	2019-01-01		3.89106E+11		3.00477E+11
000776	2019-03-31		4.1491E+11		3.22312E+11
000776	2019-06-30		3.99407E+11		3.06054E+11
000776	2019-09-30		3.8322E+11		2.88206E+11
000776	2019-12-31		3.94391E+11		3.00254E+11
000776	2020-01-01		3.94391E+11		3.00254E+11
000776	2020-03-31		4.38448E+11		3.42327E+11
000776	2020-06-30		4.21654E+11		3.24796E+11
000776	2020-09-30		4.32635E+11		3.33368E+11
000776	2020-12-31		4.57464E+11		3.5519E+11
000776	2021-01-01		4.57464E+11		3.5519E+11
000776	2021-03-31		4.9928E+11		3.94597E+11
000776	2021-06-30		5.05652E+11		4.01364E+11
000776	2021-09-30		5.15101E+11		4.06638E+11
000776	2021-12-31		5.35855E+11		4.25054E+11
000776	2022-03-31		5.54667E+11		4.42628E+11
000776	2022-06-30		5.81023E+11		4.67481E+11
000776	2022-09-30		5.90257E+11		4.67804E+11
000783	2010-01-01		35378032645		26253685777
000783	2010-03-31		29233769409		19659083353
000783	2010-06-30		31670526506		22901978621
000783	2010-09-30		30345974027		21065286940
000783	2010-12-31		35772643537		26244040589
000783	2011-01-01		35772643537		26244040589
000783	2011-03-31		34165532231		21849585523
000783	2011-06-30		32579620172		20910832011
000783	2011-09-30		29632434922		18252653370
000783	2011-12-31		28662055686		17159265347
000783	2012-01-01	0	28662055686	0	17159265347
000783	2012-03-31		30365456174		18646101042
000783	2012-06-30	0	27852459907	0	15994650676
000783	2012-09-30	0	27105333575	0	15154928702
000783	2012-12-31	0	31269393216	0	19153270283
000783	2013-01-01	0	31269393216	0	19153270283
000783	2013-03-31	0	29403716512	0	16920620015
000783	2013-06-30	0	29454741090	0	17299061082
000783	2013-09-30	0	30940726359	0	18410050165
000783	2013-12-31	0	31576225004	0	18883968619
000783	2014-01-01	0	31576225004	0	18882882991
000783	2014-03-31	0	32670033630	0	19609739358
000783	2014-06-30	0	37090603234	0	24313953998
000783	2014-09-30	0	44235124002	0	30839739921
000783	2014-12-31	0	67922830882	0	53965826086
000783	2015-01-01	0	67922830882	0	53965826086
000783	2015-03-31	0	96866576359	0	82028309611
000783	2015-06-30	0	1.33433E+11	0	1.1753E+11
000783	2015-09-30	0	1.06513E+11	0	90355381118
000783	2015-12-31	0	99625022179	0	82601411654
000783	2016-01-01		99625022179		82601411654
000783	2016-03-31	0	92709684337	0	75466659007
000783	2016-06-30	0	91351826505	0	75111567399
000783	2016-09-30	0	88337608349	0	62946323079
000783	2016-12-31		1.07095E+11		81353216454
000783	2017-01-01		1.07095E+11		81353216454
000783	2017-03-31		1.07639E+11		81282435981
000783	2017-06-30		1.08004E+11		81783896480
000783	2017-09-30		1.11248E+11		84444171979
000783	2017-12-31		1.13152E+11		86384647616
000783	2018-01-01		1.13152E+11		86384647616
000783	2018-03-31		1.17903E+11		89870588885
000783	2018-06-30		1.10735E+11		83609084268
000783	2018-09-30		1.04163E+11		76759688337
000783	2018-12-31		99494682887		72696108402
000783	2019-01-01		99494682887		72696108402
000783	2019-03-31		1.21254E+11		93803497065
000783	2019-06-30		1.10193E+11		82542437241
000783	2019-09-30		1.08296E+11		80288350534
000783	2019-12-31		1.09343E+11		81190688073
000783	2020-01-01		1.09343E+11		81190688073
000783	2020-03-31		1.24014E+11		95454978536
000783	2020-06-30		1.27166E+11		98996296014
000783	2020-09-30		1.34316E+11		1.05197E+11
000783	2020-12-31		1.3441E+11		1.05156E+11
000783	2021-01-01		1.3441E+11		1.05156E+11
000783	2021-03-31		1.45205E+11		1.1532E+11
000783	2021-06-30		1.60128E+11		1.30243E+11
000783	2021-09-30		1.63561E+11		1.32942E+11
000783	2021-12-31		1.59665E+11		1.28691E+11
000783	2022-03-31		1.70068E+11		1.39078E+11
000783	2022-06-30		1.74106E+11		1.43781E+11
000783	2022-09-30		1.68179E+11		1.37145E+11
000961	2010-01-01		17140738811	11093957782	13148957782
000961	2010-03-31		18462427743	11229633191	14283293191
000961	2010-06-30		19540055026	11593249235	15192249235
000961	2010-09-30		21139146435	13015578547	16404578547
000961	2010-12-31		24135910851	15774540126	18861540126
000961	2011-01-01		24135910851	15774540126	18861540126
000961	2011-03-31		24327503079	15510491641	18851791641
000961	2011-06-30		28683433972	19140000509	23035200509
000961	2011-09-30		30649535562	20536247544	24229922844
000961	2011-12-31		33567947663	22426752579	26676752579
000961	2012-01-01	0	33567947663	22426752579	26676752579
000961	2012-03-31		35547549733	23923564927	28364474927
000961	2012-06-30	0	38684076625	28140890412	31381940412
000961	2012-09-30	0	42029644606	30742065250	34422515250
000961	2012-12-31	0	47838182668	35316772863	39639852863
000961	2013-01-01	0	47838182668	35316772863	39639852863
000961	2013-03-31	0	47614153883	34248450723	39211030723
000961	2013-06-30	0	54286923731	36873581026	45479861026
000961	2013-09-30	0	59420072576	39272881446	50451011446
000961	2013-12-31	0	65112103499	41248589426	55271395009
000961	2014-01-01	0	65112103499	41248589426	55271395009
000961	2014-03-31	0	70270217738	45561889903	59485891635
000961	2014-06-30	0	75032329484	49885759161	62931301911
000961	2014-09-30	0	80103147447	53168283070	67438801278
000961	2014-12-31	0	84280299981	60049713405	71409352835
000961	2015-01-01	0	84280299981	60049713405	71409352835
000961	2015-03-31	0	87789144484	61734527319	74502736004
000961	2015-06-30	0	89197084846	60837691575	75758616745
000961	2015-09-30	0	92078054978	60728516343	78239486614
000961	2015-12-31	0	96226200677	62053187893	83011472200
000961	2016-01-01		96226200677	62053187893	83011472200
000961	2016-03-31	0	1.02883E+11	62529782165	84911643043
000961	2016-06-30	0	1.03676E+11	62592519178	85888725905
000961	2016-09-30	0	1.08112E+11	62946101203	90653404200
000961	2016-12-31		1.17135E+11	69390147181	1.01E+11
000961	2017-01-01		1.17135E+11	69390147181	1.01E+11
000961	2017-03-31		1.2243E+11	72156648478	1.06169E+11
000961	2017-06-30		1.34127E+11	83048980949	1.18024E+11
000961	2017-09-30		1.50478E+11	95518370451	1.33988E+11
000961	2017-12-31		1.75004E+11	1.17809E+11	1.58406E+11
000961	2018-01-01		1.76896E+11	1.17809E+11	1.5888E+11
000961	2018-03-31		1.903E+11	1.28483E+11	1.72759E+11
000961	2018-06-30		1.89391E+11	1.27625E+11	1.70179E+11
000961	2018-09-30		2.18667E+11	1.55856E+11	1.96604E+11
000961	2018-12-31		2.35694E+11	1.75117E+11	2.16101E+11
000961	2019-01-01		2.35694E+11	1.75117E+11	2.16101E+11
000961	2019-03-31		2.40087E+11	1.73711E+11	2.19827E+11
000961	2019-06-30		2.68009E+11	1.91774E+11	2.4451E+11
000961	2019-09-30		2.72971E+11	1.94222E+11	2.48139E+11
000961	2019-12-31		2.90571E+11	2.16417E+11	2.63748E+11
000961	2020-01-01		2.90571E+11	2.16417E+11	2.63748E+11
000961	2020-03-31		3.02503E+11	2.187E+11	2.7071E+11
000961	2020-06-30		3.22903E+11	2.33383E+11	2.88936E+11
000961	2020-09-30		3.40614E+11	2.47275E+11	3.03204E+11
000961	2020-12-31		3.59253E+11	2.53201E+11	3.1089E+11
000961	2021-01-01		3.59253E+11	2.53201E+11	3.1089E+11
000961	2021-03-31		3.60238E+11	2.49008E+11	3.09717E+11
000961	2021-06-30		3.72985E+11	2.62549E+11	3.20732E+11
000961	2021-09-30		3.5094E+11	2.48991E+11	2.98519E+11
000961	2021-12-31		3.67977E+11	2.83825E+11	3.25182E+11
000961	2022-03-31		3.68992E+11	2.85934E+11	3.26831E+11
000961	2022-06-30		3.42319E+11	2.67643E+11	3.01415E+11
000961	2022-09-30		3.37287E+11	2.64842E+11	2.96861E+11
000987	2010-01-01		2255602697	932632269.8	937807716.7
000987	2010-03-31		2389626445	972859107.7	978027144.1
000987	2010-06-30		2291866301	903224000.7	908386801.2
000987	2010-09-30		2577794105	1132597287	1137756369
000987	2010-12-31		2907805494	1346993445	1370533249
000987	2011-01-01		2907805494	1346993445	1370533249
000987	2011-03-31		2857250367	1179931991	1203468077
000987	2011-06-30		2800342459	1180646093	1204178461
000987	2011-09-30		3022301931	1342160857	1365689508
000987	2011-12-31		3400291345	1615993821	1639519262
000987	2012-01-01	0	3400291345	1615993821	1639519262
000987	2012-03-31		3253836265	1360449998	1383971979
000987	2012-06-30	0	3043509699	1247586849	1270730154
000987	2012-09-30	0	3342280056	1482127595	1505270900
000987	2012-12-31	0	3560085842	1584306564	1597261035
000987	2013-01-01	0	3560085842	1584306564	1597261035
000987	2013-03-31	0	3518264468	1441797421	1454751892
000987	2013-06-30	0	3316618005	1353095456	1366049928
000987	2013-09-30	0	3364204046	1360077194	1373031665
000987	2013-12-31	0	3608004870	1507685064	1515877563
000987	2014-01-01	0	3608004870	1507685064	1515877563
000987	2014-03-31	0	3442177176	1266494786	1274687286
000987	2014-06-30	0	3357936033	1308548769	1316741268
000987	2014-09-30	0	3262296507	1169537172	1177729671
000987	2014-12-31	0	3445064358	1260592272	1269691235
000987	2015-01-01	0	3445064358	1260592272	1269691235
000987	2015-03-31	0	3344863899	1096114545	1105213507
000987	2015-06-30	0	3112811959	967075932	1006087641
000987	2015-09-30	0	3172616301	986065716	1025077426
000987	2015-12-31	0	3318452235	1085982337	1093502788
000987	2016-01-01		3318452235	1085982337	1093502788
000987	2016-03-31	0	13088039611	842105406.6	849625857.9
000987	2016-06-30	0	64872656106	30844466632	47534699709
000987	2016-09-30	0	65948937252	28548937371	48608064172
000987	2016-12-31		66852891354	28883117498	49320763037
000987	2017-01-01		66852891354		49320763037
000987	2017-03-31		70557967714	32468524203	52793723474
000987	2017-06-30		74476422222	34098595564	56825929344
000987	2017-09-30		77769263075	36755393816	59610182520
000987	2017-12-31		76740177721		58397580689
000987	2018-01-01		76740177721		58397580689
000987	2018-03-31		80598526601		61621825155
000987	2018-06-30		87439715905		68170734617
000987	2018-09-30		89982538359		70648078065
000987	2018-12-31		96901389497		77158517993
000987	2019-01-01		96901389497		77158517993
000987	2019-03-31		1.13666E+11		91308165477
000987	2019-06-30		1.10414E+11		87197636155
000987	2019-09-30		1.0858E+11		86010487467
000987	2019-12-31		1.14534E+11		91208246611
000987	2020-01-01		1.14534E+11	58703974530	91208246611
000987	2020-03-31		1.11587E+11		82692478161
000987	2020-06-30		1.12575E+11	44291561777	82950465313
000987	2020-09-30		1.17982E+11	43328273627	87279042053
000987	2020-12-31		1.24046E+11	45003757231	92720703126
000987	2021-01-01		1.24046E+11	45003757231	92720703126
000987	2021-03-31		1.36276E+11	48880128395	1.03566E+11
000987	2021-06-30		1.41719E+11	55419036647	1.08908E+11
000987	2021-09-30		1.46503E+11	56712233364	1.12622E+11
000987	2021-12-31		1.53331E+11	58257706877	1.17812E+11
000987	2022-03-31		1.57078E+11	59438437287	1.20788E+11
000987	2022-06-30		1.64162E+11	66410757157	1.27703E+11
000987	2022-09-30		1.69419E+11	69571447621	1.31553E+11
002142	2010-01-01	21106693000	1.63352E+11		1.5361E+11
002142	2010-03-31	23461543000	1.82476E+11		1.72219E+11
002142	2010-06-30	25297535000	2.09761E+11		1.99225E+11
002142	2010-09-30	28565252000	2.34968E+11		2.23826E+11
002142	2010-12-31	31560555000	2.63274E+11		2.47398E+11
002142	2011-01-01	31560555000	2.63274E+11		2.47398E+11
002142	2011-03-31	34349932000	2.71373E+11		2.54679E+11
002142	2011-06-30	33052804000	2.62446E+11		2.45506E+11
002142	2011-09-30	34939839000	2.33279E+11		2.15438E+11
002142	2011-12-31	41582445000	2.60498E+11		2.41784E+11
002142	2012-01-01	41582445000	2.60498E+11	0	2.41784E+11
002142	2012-03-31	38844472000	2.65557E+11		2.45831E+11
002142	2012-06-30	42127546000	2.77643E+11	0	2.57272E+11
002142	2012-09-30	43908681000	3.38913E+11	0	3.17506E+11
002142	2012-12-31	45493814000	3.73537E+11	0	3.5142E+11
002142	2013-01-01	45493814000	3.72697E+11	0	3.5058E+11
002142	2013-03-31	52314694000	4.21619E+11	0	3.98241E+11
002142	2013-06-30	52705141000	4.4395E+11	0	4.19281E+11
002142	2013-09-30	58038004000	4.5245E+11	0	4.27425E+11
002142	2013-12-31	62194816000	4.67773E+11	0	4.42251E+11
002142	2014-01-01	62194816000	4.62188E+11	0	4.36666E+11
002142	2014-03-31	57582241000	5.31748E+11	0	5.0439E+11
002142	2014-06-30	61876755000	5.24229E+11	0	4.95008E+11
002142	2014-09-30	62677013000	5.3792E+11	0	5.0519E+11
002142	2014-12-31	70953938000	5.54113E+11	0	5.19948E+11
002142	2015-01-01	70953938000	5.54113E+11	0	5.19948E+11
002142	2015-03-31	67096990000	6.08484E+11	0	5.72535E+11
002142	2015-06-30	61575210000	6.57313E+11	0	6.19208E+11
002142	2015-09-30	61101432000	6.58505E+11	0	6.20022E+11
002142	2015-12-31	66189440000	7.16465E+11	0	6.71367E+11
002142	2016-01-01	66189440000	7.16465E+11		6.71367E+11
002142	2016-03-31	72761350000	8.1421E+11	0	7.66877E+11
002142	2016-06-30	75609910000	8.33693E+11	0	7.84531E+11
002142	2016-09-30	79252777000	8.37689E+11	0	7.87324E+11
002142	2016-12-31	93376715000	8.8502E+11		8.34634E+11
002142	2017-01-01	93376715000	8.8502E+11		8.34634E+11
002142	2017-03-31	81837662000	9.19583E+11		8.67874E+11
002142	2017-06-30	87858987000	9.38529E+11		8.85147E+11
002142	2017-09-30	86581076000	9.53064E+11		8.99028E+11
002142	2017-12-31	90193821000	1.03204E+12		9.74836E+11
002142	2018-01-01	90193821000	1.03204E+12		9.74836E+11
002142	2018-03-31	98623844000	1.06865E+12		1.00791E+12
002142	2018-06-30	88638534000	1.07642E+12		1.01179E+12
002142	2018-09-30	84582040000	1.08616E+12		1.01822E+12
002142	2018-12-31	88457374000	1.11642E+12		1.03519E+12
002142	2019-01-01	88457374000	1.11642E+12		1.03519E+12
002142	2019-03-31	85638590000	1.161E+12		1.07439E+12
002142	2019-06-30	91239566000	1.2055E+12		1.11358E+12
002142	2019-09-30	82813885000	1.23972E+12		1.14194E+12
002142	2019-12-31	93555663000	1.31772E+12		1.21698E+12
002142	2020-01-01	93556000000	1.31772E+12		1.21698E+12
002142	2020-03-31	1.10523E+11	1.43895E+12		1.33253E+12
002142	2020-06-30	96786939000	1.51047E+12		1.39309E+12
002142	2020-09-30	95877381000	1.54183E+12		1.42601E+12
002142	2020-12-31	1.02498E+11	1.62675E+12		1.50776E+12
002142	2021-01-01	1.02498E+11	1.62675E+12		1.50776E+12
002142	2021-03-31	98861000000	1.72272E+12		1.59898E+12
002142	2021-06-30	1.00992E+11	1.83372E+12		1.70431E+12
002142	2021-09-30	1.01206E+11	1.90768E+12		1.7747E+12
002142	2021-12-31	97596000000	2.01561E+12		1.86561E+12
002142	2022-03-31	1.79009E+11	2.21919E+12		2.06329E+12
002142	2022-06-30	1.11301E+11	2.23971E+12		2.07764E+12
002142	2022-09-30	1.04444E+11	2.31568E+12		2.14984E+12
002146	2010-01-01		13651701708	6775614602	9786686978
002146	2010-03-31		15034454049	7256653732	10967292039
002146	2010-06-30		16434932429	7874848237	12239655547
002146	2010-09-30		17739149425	8867430462	13313226482
002146	2010-12-31		21254343106	11807980892	15937221958
002146	2011-01-01		21254343106	11807980892	15937221958
002146	2011-03-31		23194690137	13532418989	17640390532
002146	2011-06-30		24967086677	14513305155	19314765369
002146	2011-09-30		27323301019	16612491485	21025142988
002146	2011-12-31		28171191463	17797832070	21090665016
002146	2012-01-01	0	28171191463	17797832070	21090665016
002146	2012-03-31		29093248392	18294806953	21498316815
002146	2012-06-30	0	30270584604	19729555877	22049875820
002146	2012-09-30	0	35191113170	21951336083	26308364658
002146	2012-12-31	0	40482887006	24024012879	30994402217
002146	2013-01-01	0	40482887006	24024012879	30994402217
002146	2013-03-31	0	43327824121	26364227263	33291072694
002146	2013-06-30	0	47550671886	28945783107	37046289620
002146	2013-09-30	0	53494612270	33576054620	42214505185
002146	2013-12-31	0	59405450908	37600035361	46921480833
002146	2014-01-01	0	59405450908	37600035361	46921480833
002146	2014-03-31	0	63910536567	39213659259	51040509357
002146	2014-06-30	0	67823024447	42279045059	54373536148
002146	2014-09-30	0	71053476792	44216744195	56981278693
002146	2014-12-31	0	75792173017	49583334238	60316559180
002146	2015-01-01	0	75792173017	49583334238	60316559180
002146	2015-03-31	0	82454710455	55590618226	67492610360
002146	2015-06-30	0	83910870676	55268374544	68553964273
002146	2015-09-30	0	91308174314	56762827032	75369075969
002146	2015-12-31	0	1.02871E+11	59403398604	80855803496
002146	2016-01-01		1.0384E+11	60318007623	81770412514
002146	2016-03-31	0	1.11594E+11	60772612397	89203357685
002146	2016-06-30	0	1.20719E+11	68385370853	98448198569
002146	2016-09-30	0	1.28031E+11	70288802822	1.04855E+11
002146	2016-12-31		1.45745E+11	85277105794	1.20536E+11
002146	2017-01-01		1.45745E+11	85277105794	1.20536E+11
002146	2017-03-31		1.5673E+11	94704273814	1.30968E+11
002146	2017-06-30		1.71785E+11	1.0608E+11	1.46469E+11
002146	2017-09-30		1.75817E+11	1.09983E+11	1.49607E+11
002146	2017-12-31		1.91733E+11	1.22727E+11	1.62353E+11
002146	2018-01-01		1.91733E+11	1.22727E+11	1.62353E+11
002146	2018-03-31		1.97722E+11	1.26173E+11	1.67621E+11
002146	2018-06-30		2.054E+11	1.38103E+11	1.74492E+11
002146	2018-09-30		2.1395E+11	1.44168E+11	1.81615E+11
002146	2018-12-31		2.27762E+11	1.54254E+11	1.91402E+11
002146	2019-01-01		2.27762E+11	1.54254E+11	1.91402E+11
002146	2019-03-31		2.29428E+11	1.59085E+11	1.92082E+11
002146	2019-06-30		2.41657E+11	1.68079E+11	2.03901E+11
002146	2019-09-30		2.44517E+11	1.71746E+11	2.04633E+11
002146	2019-12-31		2.54595E+11	1.77578E+11	2.09922E+11
002146	2020-01-01		2.54595E+11	1.77578E+11	2.09922E+11
002146	2020-03-31		2.54562E+11	1.78755E+11	2.09584E+11
002146	2020-06-30		2.60511E+11	1.76251E+11	2.15558E+11
002146	2020-09-30		2.74705E+11	1.80841E+11	2.26515E+11
002146	2020-12-31		2.88611E+11	1.87832E+11	2.3685E+11
002146	2021-01-01		2.88611E+11	1.87832E+11	2.3685E+11
002146	2021-03-31		2.94304E+11	1.91819E+11	2.38872E+11
002146	2021-06-30		2.93553E+11	1.88383E+11	2.35323E+11
002146	2021-09-30		2.90324E+11	1.91711E+11	2.31628E+11
002146	2021-12-31		2.92775E+11	2.12965E+11	2.47357E+11
002146	2022-03-31		2.90847E+11	2.18115E+11	2.47684E+11
002146	2022-06-30		2.82164E+11	2.19105E+11	2.40474E+11
002146	2022-09-30		2.74807E+11	2.11503E+11	2.3448E+11
600000	2010-01-01	2.05119E+11	1.62272E+12		1.55463E+12
600000	2010-03-31	2.05849E+11	1.66156E+12		1.58921E+12
600000	2010-06-30	2.61616E+11	1.78126E+12		1.70519E+12
600000	2010-09-30	2.56772E+11	1.97572E+12		1.8939E+12
600000	2010-12-31	2.93249E+11	2.19141E+12		2.06813E+12
600000	2011-01-01	2.93249E+11	2.19141E+12		2.06813E+12
600000	2011-03-31	3.23461E+11	2.27014E+12		2.14072E+12
600000	2011-06-30	3.57649E+11	2.45524E+12		2.3216E+12
600000	2011-09-30	3.48289E+11	2.52142E+12		2.38141E+12
600000	2011-12-31	3.66957E+11	2.68469E+12		2.53515E+12
600000	2012-01-01	3.66957E+11	2.68469E+12	0	2.53515E+12
600000	2012-03-31	3.90891E+11	2.80465E+12		2.6469E+12
600000	2012-06-30	3.95913E+11	3.03643E+12	0	2.87254E+12
600000	2012-09-30	4.1943E+11	3.14218E+12	0	2.97059E+12
600000	2012-12-31	4.27563E+11	3.14571E+12	0	2.96605E+12
600000	2013-01-01	4.27563E+11	3.14571E+12	0	2.96605E+12
600000	2013-03-31	4.26391E+11	3.40792E+12	0	3.21884E+12
600000	2013-06-30	4.67515E+11	3.46844E+12	0	3.27942E+12
600000	2013-09-30	4.81631E+11	3.59394E+12	0	3.39554E+12
600000	2013-12-31	4.76342E+11	3.68013E+12	0	3.4729E+12
600000	2014-01-01	4.76342E+11	3.68013E+12	0	3.4729E+12
600000	2014-03-31	4.61539E+11	3.7405E+12	0	3.52086E+12
600000	2014-06-30	5.07149E+11	3.93022E+12	0	3.7089E+12
600000	2014-09-30	4.89574E+11	3.95664E+12	0	3.72214E+12
600000	2014-12-31	5.06067E+11	4.19592E+12	0	3.93264E+12
600000	2015-01-01	5.06067E+11	4.19592E+12	0	3.93264E+12
600000	2015-03-31	4.91813E+11	4.25533E+12	0	3.96661E+12
600000	2015-06-30	5.05979E+11	4.60374E+12	0	4.31474E+12
600000	2015-09-30	4.9238E+11	4.82263E+12	0	4.51901E+12
600000	2015-12-31	4.81157E+11	5.04435E+12	0	4.72575E+12
600000	2016-01-01	4.81157E+11	5.04435E+12		4.72575E+12
600000	2016-03-31	4.50048E+11	5.22798E+12	0	4.87963E+12
600000	2016-06-30	4.90935E+11	5.37129E+12	0	5.02102E+12
600000	2016-09-30	4.64525E+11	5.56428E+12	0	5.19968E+12
600000	2016-12-31	5.1723E+11	5.85726E+12		5.48433E+12
600000	2017-01-01	5.1723E+11	5.85726E+12		5.48433E+12
600000	2017-03-31	4.57304E+11	5.88966E+12		5.50439E+12
600000	2017-06-30	5.0139E+11	5.9154E+12		5.52322E+12
600000	2017-09-30	4.63572E+11	6.06384E+12		5.64114E+12
600000	2017-12-31	4.86531E+11	6.13724E+12		5.70626E+12
600000	2018-01-01	4.86531E+11	6.13724E+12		5.70626E+12
600000	2018-03-31	4.67266E+11	6.13299E+12		5.69818E+12
600000	2018-06-30	4.28359E+11	6.09176E+12		5.64434E+12
600000	2018-09-30	4.38348E+11	6.08919E+12		5.62716E+12
600000	2018-12-31	4.43723E+11	6.28961E+12		5.81123E+12
600000	2019-01-01	4.43723E+11	6.28961E+12		5.81123E+12
600000	2019-03-31	3.88589E+11	6.54958E+12		6.054E+12
600000	2019-06-30	3.95053E+11	6.65991E+12		6.16024E+12
600000	2019-09-30	4.24888E+11	6.79067E+12		6.24351E+12
600000	2019-12-31	4.77853E+11	7.00593E+12		6.44488E+12
600000	2020-01-01	4.77853E+11	7.00593E+12		6.44488E+12
600000	2020-03-31	3.86203E+11	7.30059E+12		6.71778E+12
600000	2020-06-30	4.6445E+11	7.5211E+12		6.94893E+12
600000	2020-09-30	4.16931E+11	7.67448E+12		7.09412E+12
600000	2020-12-31	4.89088E+11	7.95022E+12		7.3044E+12
600000	2021-01-01	4.89088E+11	7.95022E+12		7.3044E+12
600000	2021-03-31	4.40796E+11	8.067E+12		7.40353E+12
600000	2021-06-30	4.14587E+11	8.12312E+12		7.46266E+12
600000	2021-09-30	3.91436E+11	8.06438E+12		7.39376E+12
600000	2021-12-31	4.20996E+11	8.13676E+12		7.45854E+12
600000	2022-03-31	3.74682E+11	8.42307E+12		7.72732E+12
600000	2022-06-30	4.3936E+11	8.50596E+12		7.81209E+12
600000	2022-09-30	3.76546E+11	8.42535E+12		7.72452E+12
600015	2010-01-01	91071727975	8.45456E+11		8.15222E+11
600015	2010-03-31	1.06409E+11	8.9151E+11		8.59922E+11
600015	2010-06-30	1.12287E+11	9.41696E+11		9.09033E+11
600015	2010-09-30	1.09461E+11	1.01079E+12		9.76615E+11
600015	2010-12-31	1.414E+11	1.04023E+12		1.00473E+12
600015	2011-01-01	1.414E+11	1.04023E+12		1.00473E+12
600015	2011-03-31	1.48805E+11	1.12244E+12		1.08524E+12
600015	2011-06-30	1.5878E+11	1.14077E+12		1.08196E+12
600015	2011-09-30	1.49565E+11	1.07978E+12		1.01883E+12
600015	2011-12-31	1.72473E+11	1.24414E+12		1.18021E+12
600015	2012-01-01	1.72473E+11	1.24414E+12	0	1.18021E+12
600015	2012-03-31	1.98412E+11	1.25006E+12		1.18375E+12
600015	2012-06-30	1.90905E+11	1.35452E+12	0	1.2859E+12
600015	2012-09-30	2.20774E+11	1.44644E+12	0	1.37525E+12
600015	2012-12-31	2.27152E+11	1.48886E+12	0	1.41414E+12
600015	2013-01-01	2.27152E+11	1.48886E+12	0	1.41414E+12
600015	2013-03-31	2.16635E+11	1.51906E+12	0	1.44116E+12
600015	2013-06-30	2.37562E+11	1.50715E+12	0	1.42449E+12
600015	2013-09-30	2.29464E+11	1.55181E+12	0	1.46928E+12
600015	2013-12-31	2.62227E+11	1.67245E+12	0	1.58643E+12
600015	2014-01-01	2.62227E+11	1.67245E+12	0	1.58643E+12
600015	2014-03-31	2.6808E+11	1.73419E+12	0	1.64389E+12
600015	2014-06-30	2.93345E+11	1.77856E+12	0	1.68648E+12
600015	2014-09-30	2.86689E+11	1.78409E+12	0	1.68719E+12
600015	2014-12-31	2.92248E+11	1.85163E+12	0	1.74953E+12
600015	2015-01-01	2.92248E+11	1.85163E+12	0	1.74953E+12
600015	2015-03-31	2.84119E+11	1.82108E+12	0	1.71508E+12
600015	2015-06-30	2.76285E+11	1.91723E+12	0	1.80543E+12
600015	2015-09-30	2.99393E+11	1.95012E+12	0	1.83724E+12
600015	2015-12-31	2.64094E+11	2.0206E+12	0	1.90222E+12
600015	2016-01-01	2.64094E+11	2.0206E+12		1.90222E+12
600015	2016-03-31	2.79536E+11	2.09446E+12	0	1.95166E+12
600015	2016-06-30	3.12769E+11	2.25055E+12	0	2.10644E+12
600015	2016-09-30	2.62536E+11	2.27372E+12	0	2.12464E+12
600015	2016-12-31	2.22173E+11	2.35624E+12		2.20326E+12
600015	2017-01-01	2.22173E+11	2.35624E+12		2.20326E+12
600015	2017-03-31	2.86176E+11	2.39906E+12		2.24273E+12
600015	2017-06-30	2.64035E+11	2.4231E+12		2.26349E+12
600015	2017-09-30	2.7892E+11	2.44579E+12		2.28182E+12
600015	2017-12-31	2.25837E+11	2.50893E+12		2.33943E+12
600015	2018-01-01	2.25837E+11	2.50893E+12		2.33943E+12
600015	2018-03-31	2.36504E+11	2.54408E+12		2.37035E+12
600015	2018-06-30	2.15845E+11	2.56722E+12		2.38955E+12
600015	2018-09-30	2.04475E+11	2.61299E+12		2.43054E+12
600015	2018-12-31	2.10204E+11	2.68058E+12		2.46187E+12
600015	2019-01-01	2.10204E+11	2.68058E+12		2.46187E+12
600015	2019-03-31	1.74015E+11	2.79362E+12		2.57888E+12
600015	2019-06-30	1.81081E+11	3.02269E+12		2.76451E+12
600015	2019-09-30	1.8633E+11	3.02171E+12		2.75867E+12
600015	2019-12-31	1.92911E+11	3.02079E+12		2.75145E+12
600015	2020-01-01	1.92911E+11	3.02079E+12		2.75145E+12
600015	2020-03-31	1.78757E+11	3.109E+12		2.83432E+12
600015	2020-06-30	2.03637E+11	3.26562E+12		2.99375E+12
600015	2020-09-30	1.95206E+11	3.33164E+12		3.05631E+12
600015	2020-12-31	2.04082E+11	3.39982E+12		3.11716E+12
600015	2021-01-01	2.04082E+11	3.39982E+12		3.11716E+12
600015	2021-03-31	1.87441E+11	3.47037E+12		3.18285E+12
600015	2021-06-30	1.93774E+11	3.51764E+12		3.23058E+12
600015	2021-09-30	1.66565E+11	3.54927E+12		3.25608E+12
600015	2021-12-31	1.86174E+11	3.67629E+12		3.37559E+12
600015	2022-03-31	2.0918E+11	3.82469E+12		3.51974E+12
600015	2022-06-30	1.86411E+11	3.84364E+12		3.54012E+12
600015	2022-09-30	1.84587E+11	3.84203E+12		3.53265E+12
600016	2010-01-01	2.26054E+11	1.42639E+12		1.3375E+12
600016	2010-03-31	2.26053E+11	1.48492E+12		1.39136E+12
600016	2010-06-30	2.37565E+11	1.63078E+12		1.53388E+12
600016	2010-09-30	2.37345E+11	1.7644E+12		1.66317E+12
600016	2010-12-31	2.66835E+11	1.82374E+12		1.71848E+12
600016	2011-01-01	2.66835E+11	1.82374E+12		1.71848E+12
600016	2011-03-31	2.62264E+11	2.0427E+12		1.93109E+12
600016	2011-06-30	2.82795E+11	2.16101E+12		2.0442E+12
600016	2011-09-30	2.88462E+11	2.12181E+12		1.99752E+12
600016	2011-12-31	3.32805E+11	2.22906E+12		2.09495E+12
600016	2012-01-01	3.32805E+11	2.22906E+12	0	2.09495E+12
600016	2012-03-31	3.36272E+11	2.41723E+12		2.27369E+12
600016	2012-06-30	3.66243E+11	2.59407E+12	0	2.43935E+12
600016	2012-09-30	3.8299E+11	2.80957E+12	0	2.64997E+12
600016	2012-12-31	4.20418E+11	3.212E+12	0	3.04346E+12
600016	2013-01-01	4.20418E+11	3.212E+12	0	3.04346E+12
600016	2013-03-31	4.08228E+11	3.29988E+12	0	3.11621E+12
600016	2013-06-30	4.29566E+11	3.41009E+12	0	3.21889E+12
600016	2013-09-30	4.30739E+11	3.31322E+12	0	3.11699E+12
600016	2013-12-31	4.33802E+11	3.22621E+12	0	3.02192E+12
600016	2014-01-01	4.33802E+11	3.22621E+12	0	3.02192E+12
600016	2014-03-31	4.18299E+11	3.28212E+12	0	3.06424E+12
600016	2014-06-30	4.42434E+11	3.57145E+12	0	3.34215E+12
600016	2014-09-30	4.38533E+11	3.76934E+12	0	3.52854E+12
600016	2014-12-31	4.71632E+11	4.01514E+12	0	3.76738E+12
600016	2015-01-01	4.71632E+11	4.01514E+12	0	3.76738E+12
600016	2015-03-31	4.34614E+11	4.01676E+12	0	3.75498E+12
600016	2015-06-30	4.73449E+11	4.30107E+12	0	4.01276E+12
600016	2015-09-30	4.44377E+11	4.37485E+12	0	4.07411E+12
600016	2015-12-31	4.32831E+11	4.52069E+12	0	4.21091E+12
600016	2016-01-01	4.32831E+11	4.52069E+12		4.21091E+12
600016	2016-03-31	4.28039E+11	4.8208E+12	0	4.50135E+12
600016	2016-06-30	4.98931E+11	5.25016E+12	0	4.92251E+12
600016	2016-09-30	4.55086E+11	5.63658E+12	0	5.30087E+12
600016	2016-12-31	5.24239E+11	5.89588E+12		5.54385E+12
600016	2017-01-01	5.24239E+11	5.89588E+12		5.54385E+12
600016	2017-03-31	4.5351E+11	5.95661E+12		5.58986E+12
600016	2017-06-30	4.24669E+11	5.76721E+12		5.39269E+12
600016	2017-09-30	4.24566E+11	5.71253E+12		5.33125E+12
600016	2017-12-31	4.42938E+11	5.90209E+12		5.51227E+12
600016	2018-01-01	4.42938E+11	5.90209E+12		5.51227E+12
600016	2018-03-31	4.08521E+11	6.00251E+12		5.60667E+12
600016	2018-06-30	4.17747E+11	6.06114E+12		5.6533E+12
600016	2018-09-30	3.77177E+11	5.96583E+12		5.54338E+12
600016	2018-12-31	3.89281E+11	5.99482E+12		5.56382E+12
600016	2019-01-01	3.89281E+11	5.99482E+12		5.56382E+12
600016	2019-03-31	3.55511E+11	6.19675E+12		5.7487E+12
600016	2019-06-30	3.76234E+11	6.34066E+12		5.85199E+12
600016	2019-09-30	3.37833E+11	6.27374E+12		5.77067E+12
600016	2019-12-31	3.71155E+11	6.68184E+12		6.15101E+12
600016	2020-01-01	3.71155E+11	6.68184E+12		6.15101E+12
600016	2020-03-31	3.21076E+11	6.96195E+12		6.41331E+12
600016	2020-06-30	4.11384E+11	7.14264E+12		6.60376E+12
600016	2020-09-30	3.56369E+11	6.92703E+12		6.38257E+12
600016	2020-12-31	4.01525E+11	6.95023E+12		6.40899E+12
600016	2021-01-01	4.01525E+11	6.95023E+12		6.40899E+12
600016	2021-03-31	3.57232E+11	7.06272E+12		6.50597E+12
600016	2021-06-30	4.15363E+11	7.06971E+12		6.48241E+12
600016	2021-09-30	3.78093E+11	7.01561E+12		6.41702E+12
600016	2021-12-31	3.61302E+11	6.95279E+12		6.36625E+12
600016	2022-03-31	3.55694E+11	7.1577E+12		6.55895E+12
600016	2022-06-30	3.6596E+11	7.32058E+12		6.71787E+12
600016	2022-09-30	3.24168E+11	7.13392E+12		6.52273E+12
600030	2010-01-01		2.06807E+11		1.41993E+11
600030	2010-03-31		2.14666E+11		1.47944E+11
600030	2010-06-30		1.81776E+11		1.17996E+11
600030	2010-09-30		1.74942E+11		1.0752E+11
600030	2010-12-31		1.53178E+11		82329955110
600030	2011-01-01		1.53178E+11		82329955110
600030	2011-03-31		1.41123E+11		68680183035
600030	2011-06-30		1.31825E+11		63755754670
600030	2011-09-30		1.19993E+11		53984120572
600030	2011-12-31		1.4828E+11		61290177126
600030	2012-01-01	0	1.4828E+11	0	61290177126
600030	2012-03-31		1.49603E+11		61746776124
600030	2012-06-30	0	1.49243E+11	0	64736076547
600030	2012-09-30	0	1.49964E+11	0	65241342099
600030	2012-12-31	0	1.68508E+11	0	81823257968
600030	2013-01-01	0	1.68508E+11	0	81823257968
600030	2013-03-31	0	1.89575E+11	0	1.02107E+11
600030	2013-06-30	0	1.99086E+11	0	1.14503E+11
600030	2013-09-30	0	2.6786E+11	0	1.79476E+11
600030	2013-12-31	0	2.71354E+11	0	1.81952E+11
600030	2014-01-01	0	2.71354E+11	0	1.81952E+11
600030	2014-03-31	0	3.18987E+11	0	2.28996E+11
600030	2014-06-30	0	3.39744E+11	0	2.48305E+11
600030	2014-09-30	0	3.75706E+11	0	2.81105E+11
600030	2014-12-31	0	4.79626E+11	0	3.78495E+11
600030	2015-01-01	0	4.79626E+11	0	3.78495E+11
600030	2015-03-31	0	5.68657E+11	0	4.6247E+11
600030	2015-06-30	0	7.75506E+11	0	6.42755E+11
600030	2015-09-30	0	6.44168E+11	0	5.07813E+11
600030	2015-12-31	0	6.16108E+11	0	4.74371E+11
600030	2016-01-01		6.16108E+11		4.74371E+11
600030	2016-03-31	0	5.84585E+11	0	4.42763E+11
600030	2016-06-30	0	5.70059E+11	0	4.3108E+11
600030	2016-09-30	0	5.47892E+11	0	4.05473E+11
600030	2016-12-31		5.97439E+11		4.5165E+11
600030	2017-01-01		5.97439E+11		4.5165E+11
600030	2017-03-31		6.24579E+11		4.75701E+11
600030	2017-06-30		6.05912E+11		4.58868E+11
600030	2017-09-30		6.31773E+11		4.8126E+11
600030	2017-12-31		6.25575E+11		4.72432E+11
600030	2018-01-01		6.25575E+11		4.72432E+11
600030	2018-03-31		6.59669E+11		5.0451E+11
600030	2018-06-30		6.57724E+11		5.04269E+11
600030	2018-09-30		6.14146E+11		4.57783E+11
600030	2018-12-31		6.53133E+11		4.96301E+11
600030	2019-01-01		6.53133E+11		4.96301E+11
600030	2019-03-31		6.73339E+11		5.11651E+11
600030	2019-06-30		7.23866E+11		5.64134E+11
600030	2019-09-30		7.2941E+11		5.65672E+11
600030	2019-12-31		7.91722E+11		6.26273E+11
600030	2020-01-01		7.91722E+11		6.26273E+11
600030	2020-03-31		9.22327E+11		7.41131E+11
600030	2020-06-30		9.75039E+11		7.9504E+11
600030	2020-09-30		1.04414E+12		8.60349E+11
600030	2020-12-31		1.05296E+12		8.6708E+11
600030	2021-01-01		1.05296E+12		8.6708E+11
600030	2021-03-31		1.14863E+12		9.58719E+11
600030	2021-06-30		1.16914E+12		9.7756E+11
600030	2021-09-30		1.21237E+12		1.00408E+12
600030	2021-12-31		1.27866E+12		1.06486E+12
600030	2022-03-31		1.36213E+12		1.1134E+12
600030	2022-06-30		1.40319E+12		1.1557E+12
600030	2022-09-30		1.33525E+12		1.08144E+12
600036	2010-01-01	2.16167E+11	2.06794E+12		1.97516E+12
600036	2010-03-31	2.239E+11	2.19928E+12		2.08106E+12
600036	2010-06-30	2.53134E+11	2.28248E+12		2.15764E+12
600036	2010-09-30	2.627E+11	2.35956E+12		2.22646E+12
600036	2010-12-31	2.94955E+11	2.40251E+12		2.2685E+12
600036	2011-01-01	2.94955E+11	2.40251E+12		2.2685E+12
600036	2011-03-31	3.2352E+11	2.58472E+12		2.44195E+12
600036	2011-06-30	3.48698E+11	2.64321E+12		2.49777E+12
600036	2011-09-30	3.86052E+11	2.63328E+12		2.47943E+12
600036	2011-12-31	4.08304E+11	2.79497E+12		2.62996E+12
600036	2012-01-01	4.08304E+11	2.79497E+12	0	2.62996E+12
600036	2012-03-31	4.0783E+11	2.96358E+12		2.78631E+12
600036	2012-06-30	4.17646E+11	3.3227E+12	0	3.14134E+12
600036	2012-09-30	4.31986E+11	3.14462E+12	0	2.95366E+12
600036	2012-12-31	4.71415E+11	3.40822E+12	0	3.20771E+12
600036	2013-01-01	4.71392E+11	3.4081E+12	0	3.2077E+12
600036	2013-03-31	4.62364E+11	3.51343E+12	0	3.29887E+12
600036	2013-06-30	4.8371E+11	3.81063E+12	0	3.59813E+12
600036	2013-09-30	5.15738E+11	3.88537E+12	0	3.6281E+12
600036	2013-12-31	5.17239E+11	4.0164E+12	0	3.75044E+12
600036	2014-01-01	5.17239E+11	4.0164E+12	0	3.75044E+12
600036	2014-03-31	5.53271E+11	4.40455E+12	0	4.12071E+12
600036	2014-06-30	5.93971E+11	5.03312E+12	0	4.74676E+12
600036	2014-09-30	5.90593E+11	4.72265E+12	0	4.42025E+12
600036	2014-12-31	6.54785E+11	4.73183E+12	0	4.41677E+12
600036	2015-01-01	6.54785E+11	4.73183E+12	0	4.41677E+12
600036	2015-03-31	6.03391E+11	4.90894E+12	0	4.57683E+12
600036	2015-06-30	6.21035E+11	5.22122E+12	0	4.8883E+12
600036	2015-09-30	6.16953E+11	5.22229E+12	0	4.87233E+12
600036	2015-12-31	5.84342E+11	5.47498E+12	0	5.11322E+12
600036	2016-01-01	5.84342E+11	5.47498E+12		5.11322E+12
600036	2016-03-31	5.95289E+11	5.43204E+12	0	5.05199E+12
600036	2016-06-30	5.69644E+11	5.5373E+12	0	5.15811E+12
600036	2016-09-30	5.61201E+11	5.56399E+12	0	5.16656E+12
600036	2016-12-31	5.97529E+11	5.94231E+12		5.53895E+12
600036	2017-01-01	5.97529E+11	5.94231E+12		5.53895E+12
600036	2017-03-31	5.99101E+11	6.00067E+12		5.57885E+12
600036	2017-06-30	6.06623E+11	6.19969E+12		5.77787E+12
600036	2017-09-30	5.69921E+11	6.16924E+12		5.7286E+12
600036	2017-12-31	6.16419E+11	6.29764E+12		5.81425E+12
600036	2018-01-01	6.16419E+11	6.29764E+12		5.81425E+12
600036	2018-03-31	5.13415E+11	6.25224E+12		5.75276E+12
600036	2018-06-30	5.54311E+11	6.53734E+12		6.03329E+12
600036	2018-09-30	5.34237E+11	6.50868E+12		5.97979E+12
600036	2018-12-31	4.93382E+11	6.74573E+12		6.20212E+12
600036	2019-01-01	4.93382E+11	6.74573E+12		6.20212E+12
600036	2019-03-31	4.90474E+11	6.79435E+12		6.22131E+12
600036	2019-06-30	5.50176E+11	7.19318E+12		6.61919E+12
600036	2019-09-30	4.98594E+11	7.30593E+12		6.70308E+12
600036	2019-12-31	5.67896E+11	7.41724E+12		6.79953E+12
600036	2020-01-01	5.67896E+11	7.41724E+12		6.79953E+12
600036	2020-03-31	4.73467E+11	7.76611E+12		7.11764E+12
600036	2020-06-30	4.94839E+11	8.03183E+12		7.39281E+12
600036	2020-09-30	4.99425E+11	8.1567E+12		7.44697E+12
600036	2020-12-31	5.38446E+11	8.36145E+12		7.63109E+12
600036	2021-01-01	5.38446E+11	8.36145E+12		7.63109E+12
600036	2021-03-31	5.76826E+11	8.66464E+12		7.90279E+12
600036	2021-06-30	5.70285E+11	8.88589E+12		8.12432E+12
600036	2021-09-30	5.53632E+11	8.91744E+12		8.12163E+12
600036	2021-12-31	5.67208E+11	9.24902E+12		8.38334E+12
600036	2022-03-31	6.15099E+11	9.41538E+12		8.51465E+12
600036	2022-06-30	5.85102E+11	9.725E+12		8.82933E+12
600036	2022-09-30	5.98478E+11	9.70711E+12		8.77934E+12
600048	2010-01-01		89830723861	38233616966	62869175061
600048	2010-03-31		1.08519E+11	45961900079	81340057922
600048	2010-06-30		1.20596E+11	48327612571	92585441055
600048	2010-09-30		1.36789E+11	56463141962	1.07951E+11
600048	2010-12-31		1.52328E+11	68896674806	1.20308E+11
600048	2011-01-01		1.52328E+11	68896674806	1.20308E+11
600048	2011-03-31		1.71074E+11	82401353378	1.39262E+11
600048	2011-06-30		1.80285E+11	90382382321	1.46192E+11
600048	2011-09-30		1.95828E+11	1.01287E+11	1.5811E+11
600048	2011-12-31		1.95015E+11	98585942341	1.5295E+11
600048	2012-01-01	0	1.95015E+11	98585942341	1.5295E+11
600048	2012-03-31		2.0363E+11	1.05799E+11	1.60704E+11
600048	2012-06-30	0	2.16803E+11	1.15119E+11	1.72658E+11
600048	2012-09-30	0	2.38257E+11	1.36452E+11	1.9158E+11
600048	2012-12-31	0	2.51169E+11	1.40471E+11	1.96389E+11
600048	2013-01-01	0	2.51169E+11	1.40471E+11	1.96389E+11
600048	2013-03-31	0	2.74431E+11	1.53227E+11	2.1776E+11
600048	2013-06-30	0	2.8394E+11	1.59967E+11	2.25054E+11
600048	2013-09-30	0	3.05484E+11	1.66833E+11	2.44987E+11
600048	2013-12-31	0	3.1394E+11	1.66635E+11	2.44787E+11
600048	2014-01-01	0	3.1394E+11	1.66635E+11	2.44787E+11
600048	2014-03-31	0	3.38609E+11	1.74038E+11	2.67885E+11
600048	2014-06-30	0	3.5213E+11	1.82603E+11	2.8014E+11
600048	2014-09-30	0	3.64889E+11	1.87286E+11	2.93093E+11
600048	2014-12-31	0	3.65766E+11	1.87313E+11	2.84893E+11
600048	2015-01-01	0	3.65766E+11	1.87313E+11	2.84893E+11
600048	2015-03-31	0	3.77924E+11	1.84507E+11	2.94277E+11
600048	2015-06-30	0	3.79447E+11	2.00474E+11	2.9394E+11
600048	2015-09-30	0	3.95824E+11	2.18736E+11	3.07952E+11
600048	2015-12-31	0	4.03833E+11	2.21834E+11	3.06693E+11
600048	2016-01-01		4.03833E+11	2.21834E+11	3.06693E+11
600048	2016-03-31	0	4.20994E+11	2.20827E+11	3.2165E+11
600048	2016-06-30	0	4.34046E+11	2.31245E+11	3.2493E+11
600048	2016-09-30	0	4.38129E+11	2.37048E+11	3.26773E+11
600048	2016-12-31		4.67997E+11	2.50796E+11	3.49895E+11
600048	2017-01-01		4.67997E+11	2.50796E+11	3.49895E+11
600048	2017-03-31		5.12752E+11	2.63711E+11	3.91816E+11
600048	2017-06-30		5.82266E+11	3.05366E+11	4.5899E+11
600048	2017-09-30		6.32624E+11	3.2901E+11	5.05713E+11
600048	2017-12-31		6.96452E+11	3.6295E+11	5.38212E+11
600048	2018-01-01		6.97635E+11	3.64159E+11	5.39471E+11
600048	2018-03-31		7.61187E+11	3.84798E+11	5.97131E+11
600048	2018-06-30		8.13861E+11	4.23982E+11	6.45525E+11
600048	2018-09-30		8.57027E+11	4.48068E+11	6.8452E+11
600048	2018-12-31		8.46494E+11	4.44897E+11	6.6E+11
600048	2019-01-01		8.46494E+11	4.44897E+11	6.6E+11
600048	2019-03-31		9.01215E+11	4.63583E+11	7.11452E+11
600048	2019-06-30		9.33097E+11	5.15111E+11	7.3968E+11
600048	2019-09-30		9.752E+11	5.4874E+11	7.76691E+11
600048	2019-12-31		1.03321E+12	5.997E+11	8.03687E+11
600048	2020-01-01		1.03321E+12	5.997E+11	8.03687E+11
600048	2020-03-31		1.05835E+12	5.88394E+11	8.22553E+11
600048	2020-06-30		1.09517E+12	6.11752E+11	8.50505E+11
600048	2020-09-30		1.1479E+12	6.55854E+11	8.94741E+11
600048	2020-12-31		1.25137E+12	7.51758E+11	9.84737E+11
600048	2021-01-01		1.25144E+12	7.51763E+11	9.84742E+11
600048	2021-03-31		1.31417E+12	7.56094E+11	1.03369E+12
600048	2021-06-30		1.38262E+12	7.98118E+11	1.07835E+12
600048	2021-09-30		1.39988E+12	8.01019E+11	1.09096E+12
600048	2021-12-31		1.39993E+12	8.18817E+11	1.09702E+12
600048	2022-03-31		1.42979E+12	8.20423E+11	1.11791E+12
600048	2022-06-30		1.43258E+12	8.16622E+11	1.11075E+12
600048	2022-09-30		1.44806E+12	8.247E+11	1.12824E+12
600053	2010-01-01		2625404512	1111155029	1866955059
600053	2010-03-31		2573175357	1058229604	2019329634
600053	2010-06-30		2494863075	978901725.5	1940001756
600053	2010-09-30		2537185271	934052336.2	1995152366
600053	2010-12-31		2602368807	1569304336	1837505324
600053	2011-01-01		2602368807	1569304336	1837505324
600053	2011-03-31		2970560705	2112364282	2205565270
600053	2011-06-30		2995964212	1961310671	2229511659
600053	2011-09-30		2828216270	1729377980	2047578967
600053	2011-12-31		2757909833	1519514474	1977535372
600053	2012-01-01	0	2757909833	1519514474	1977535372
600053	2012-03-31		2862228763	1633045154	2081066053
600053	2012-06-30	0	2922070683	1692466621	2140487520
600053	2012-09-30	0	3122756169	1812764254	2340785153
600053	2012-12-31	0	2986445011	1846265370	2193423406
600053	2013-01-01	0	2986445011	1846265370	2193423406
600053	2013-03-31	0	3120406597	1928525043	2325683079
600053	2013-06-30	0	3234719734	2047386811	2444544848
600053	2013-09-30	0	3026036425	1884957372	2232115409
600053	2013-12-31	0	2828016672	1761412907	2018095315
600053	2014-01-01	0	2828016672	1761412907	2018095315
600053	2014-03-31	0	2834118193	1761813220	2018495629
600053	2014-06-30	0	2839825542	1799955357	2020637766
600053	2014-09-30	0	2729221563	1669620389	1890302798
600053	2014-12-31	0	2518737768	1635944040	1641939517
600053	2015-01-01	0	2518737768	1635944040	1641939517
600053	2015-03-31	0	2620669329	1732012366	1738007843
600053	2015-06-30	0	2610453042	1726136935	1732132412
600053	2015-09-30	0	2726353084	1840420813	1846416291
600053	2015-12-31	0	4592220892	2694699676	3390515278
600053	2016-01-01		4592220892	2694699676	3390515278
600053	2016-03-31	0	4443839385	2522245236	3222105321
600053	2016-06-30	0	4393055727	2339604854	3047623433
600053	2016-09-30	0	4390052174	2111670062	2910434613
600053	2016-12-31		4247025098	1963097582	2508104799
600053	2017-01-01		4337710684	1963097582	2530776196
600053	2017-03-31		4433719685	1732020546	2397093391
600053	2017-06-30		4428405149	1957715335	2599826612
600053	2017-09-30		4226403911	1829102189	2463211760
600053	2017-12-31		4753833197	2337594314	2681592051
600053	2018-01-01		4753833197	2337594314	2681592051
600053	2018-03-31		5063478626	2537075121	2983862439
600053	2018-06-30		5371577950	2601603241	3296338942
600053	2018-09-30		5052272968	2328252869	2951438224
600053	2018-12-31		5927333639	2355404100	2876185496
600053	2019-01-01		5939559310	2355436984	2876218380
600053	2019-03-31		6204558708	2460863963	2982852266
600053	2019-06-30		4597990033	2154381131	2506265552
600053	2019-09-30		4520433235	2056075134	2405935572
600053	2019-12-31		3891693566	864579375.1	1210445774
600053	2020-01-01		3891693566	864579375.1	1210445774
600053	2020-03-31		3776888815	710741606.7	1054579658
600053	2020-06-30		3605427670	827318268.9	876485457.2
600053	2020-09-30		3577759678	728352711	781316474.6
600053	2020-12-31		3362559594	581220574.7	630494030.6
600053	2021-01-01		3362559594	581220574.7	630494030.6
600053	2021-03-31		3309483674	509289274.8	584273037.9
600053	2021-06-30		3344266264	493864507.5	573105157.8
600053	2021-09-30		3334112370	452723849.3	541838178.7
600053	2021-12-31		3321475625	380173421.1	539339623.7
600053	2022-03-31		3351971648	365378581.8	527845713.5
600053	2022-06-30		3415447882	330223395.8	504415923.8
600053	2022-09-30		3303825665	291157713.4	390885026.4
600061	2010-01-01		782824492.2	200339852	233753114.9
600061	2010-03-31		937377372.6	352967836.4	386339247.2
600061	2010-06-30		939550172.5	349607900.6	383184815.6
600061	2010-09-30		967171473.8	375375751.5	408952666.5
600061	2010-12-31		954501516.8	368157589.3	384152049.3
600061	2011-01-01		954501516.8	368157589.3	384152049.3
600061	2011-03-31		1122797212	522913462	538907922
600061	2011-06-30		1431710389	798075564.9	844070024.9
600061	2011-09-30		1449292056	810976678.3	856971138.3
600061	2011-12-31		1353910176	718161719.7	766744979.7
600061	2012-01-01	0	1353910176	718161719.7	766744979.7
600061	2012-03-31		1525259344	904382276.7	952891786.7
600061	2012-06-30	0	1497304129	875271551.7	923707311.7
600061	2012-09-30	0	1753647412	1124930143	1171917153
600061	2012-12-31	0	1728443435	1100314452	1136875441
600061	2013-01-01	0	1728443435	1100314452	1136875441
600061	2013-03-31	0	1776248234	1146826055	1183313293
600061	2013-06-30	0	2107768269	1505460606	1511874094
600061	2013-09-30	0	2351957837	1748596723	1754519368
600061	2013-12-31	0	2047326673	1442034058	1449547868
600061	2014-01-01	0	2047326673	1442034058	1449547868
600061	2014-03-31	0	2102791405	1496555266	1503983753
600061	2014-06-30	0	2181750756	1574217719	1581572456
600061	2014-09-30	0	2104294992	1516633364	1523914352
600061	2014-12-31	0	95119666681	68168565712	78552898923
600061	2015-01-01	0	99463241051	71933554822	82146195300
600061	2015-03-31	0	1.26066E+11	88310706658	1.02601E+11
600061	2015-06-30	0	1.92728E+11	1.40392E+11	1.67126E+11
600061	2015-09-30	0	1.66229E+11	1.13702E+11	1.40197E+11
600061	2015-12-31	0	1.41141E+11	88322441441	1.14658E+11
600061	2016-01-01		1.41141E+11	88322441441	1.14658E+11
600061	2016-03-31	0	1.28182E+11	79502074717	1.01808E+11
600061	2016-06-30	0	1.23179E+11	76580763631	96239244549
600061	2016-09-30	0	1.23701E+11	77030534520	96663953730
600061	2016-12-31		1.27559E+11	75642585717	99964605139
600061	2017-01-01		1.37776E+11	78241143106	1.02585E+11
600061	2017-03-31		1.44463E+11	94470031081	1.14973E+11
600061	2017-06-30		1.31113E+11	82130824658	1.00849E+11
600061	2017-09-30		1.43047E+11	93561377374	1.1195E+11
600061	2017-12-31		1.42404E+11	84618880447	1.03016E+11
600061	2018-01-01		1.42404E+11	84618880447	1.03016E+11
600061	2018-03-31		1.62797E+11	99058795967	1.22939E+11
600061	2018-06-30		1.61921E+11	97557512885	1.22188E+11
600061	2018-09-30		1.60605E+11	93410539032	1.20678E+11
600061	2018-12-31		1.5546E+11	89014462478	1.15659E+11
600061	2019-01-01		1.5546E+11	89014462478	1.15659E+11
600061	2019-03-31		1.81973E+11	1.14274E+11	1.40616E+11
600061	2019-06-30		1.82778E+11	1.11155E+11	1.41184E+11
600061	2019-09-30		1.80093E+11	1.07471E+11	1.37592E+11
600061	2019-12-31		1.78109E+11	1.01868E+11	1.35067E+11
600061	2020-01-01		1.78109E+11	1.01868E+11	1.35067E+11
600061	2020-03-31		1.99292E+11	1.19296E+11	1.55418E+11
600061	2020-06-30		2.03009E+11	1.23695E+11	1.579E+11
600061	2020-09-30		2.2953E+11	1.3428E+11	1.79927E+11
600061	2020-12-31		2.18743E+11	1.29621E+11	1.6844E+11
600061	2021-01-01		2.18743E+11	1.29621E+11	1.6844E+11
600061	2021-03-31		2.3663E+11	1.46518E+11	1.85186E+11
600061	2021-06-30		2.49256E+11	1.52476E+11	1.97025E+11
600061	2021-09-30		2.74679E+11	1.72074E+11	2.20985E+11
600061	2021-12-31		2.46432E+11	1.42062E+11	1.91889E+11
600061	2022-03-31		2.73439E+11	1.70565E+11	2.18723E+11
600061	2022-06-30		2.84853E+11	1.77563E+11	2.29189E+11
600061	2022-09-30		3.06922E+11	1.92991E+11	2.50728E+11
600177	2010-01-01		41934001116	20740889042	26360785220
600177	2010-03-31		43334954762	20786565642	27687514740
600177	2010-06-30		42001858374	23529908051	29342505066
600177	2010-09-30		45630386271	25764302895	32188128077
600177	2010-12-31		48262700064	27590442529	33055848554
600177	2011-01-01		48262700064	27590442529	33055848554
600177	2011-03-31		51426724929	30036038154	35324455683
600177	2011-06-30		50183258909	30567892665	35398600730
600177	2011-09-30		48518576076	29849032980	34763661003
600177	2011-12-31		48932573342	32244220489	35545186234
600177	2012-01-01	0	48932573342	32244220489	35545186234
600177	2012-03-31		49837437715	32517503534	36598356187
600177	2012-06-30	0	48939691532	32506935872	36006639745
600177	2012-09-30	0	47603383258	31467641236	34800114350
600177	2012-12-31	0	49859736648	33336279901	35558240284
600177	2013-01-01	0	50234100100	33401279901	35623240284
600177	2013-03-31	0	50114305868	32658927879	35677148331
600177	2013-06-30	0	47932476354	32295133066	35223939299
600177	2013-09-30	0	47859559028	31062084743	34219022540
600177	2013-12-31	0	48346126550	31571087123	34125729946
600177	2014-01-01	0	48346126550	31571087123	34125729946
600177	2014-03-31	0	46354436841	28151626749	31404047590
600177	2014-06-30	0	46902773847	29807434035	32571872698
600177	2014-09-30	0	48206634373	29997908908	33508366657
600177	2014-12-31	0	47623722114	27640361533	30879818443
600177	2015-01-01	0	47623722114	27640361533	30879818443
600177	2015-03-31	0	45132009006	23158367814	26336393799
600177	2015-06-30	0	45978006800	24290967101	26801612856
600177	2015-09-30	0	61424877380	39755371172	42116427185
600177	2015-12-31	0	66277283055	26956646166	45908532389
600177	2016-01-01		66277283055	26956646166	45908532389
600177	2016-03-31	0	63544818582	25438185245	43232684277
600177	2016-06-30	0	64438407955	23076800649	41550371432
600177	2016-09-30	0	64498715836	22933520773	41650495678
600177	2016-12-31		63911831503	21859001657	41020274540
600177	2017-01-01		63911831503	21859001657	41020274540
600177	2017-03-31		64286893993	22292060997	41061271098
600177	2017-06-30		65795979549	24439615730	42251355372
600177	2017-09-30		66005483261	24748246834	42265442613
600177	2017-12-31		66918835826	40759407891	42490197668
600177	2018-01-01		66918835826	40759407891	42490197668
600177	2018-03-31		68408558635	42062586848	43533616295
600177	2018-06-30		70906350720	44540371112	46371333403
600177	2018-09-30		75015802324	35226135484	48913671383
600177	2018-12-31		75612003576	30976944708	47230709879
600177	2019-01-01		75612003576	30976944708	47230709879
600177	2019-03-31		76305721477	32161553084	46948613873
600177	2019-06-30		75827443901	34916774997	47663932279
600177	2019-09-30		79027513164	38476133230	51828874054
600177	2019-12-31		80661323033	51571437805	52654434403
600177	2020-01-01		80661323033	51571437805	52654434403
600177	2020-03-31		80934729066	53289992671	54225337751
600177	2020-06-30		75799665920	47180631303	48560627689
600177	2020-09-30		75322073371	45121571506	47382946680
600177	2020-12-31		80015085418	46350618297	51308191966
600177	2021-01-01		80015085418	46350618297	51308191966
600177	2021-03-31		80594559601	43690389176	50199846270
600177	2021-06-30		84246125093	47768100674	54337541041
600177	2021-09-30		73944339377	35623821943	41601119250
600177	2021-12-31		80223992026	39251906732	46052334918
600177	2022-03-31		76858624092	31956162930	39936777034
600177	2022-06-30		74901646451	30938682235	39077372912
600177	2022-09-30		73975901687	28860393776	37214785048
600208	2010-01-01		22047699384	10966540790	15255917794
600208	2010-03-31		24373199869	11705876544	17705327289
600208	2010-06-30		25125713755	11918112705	18365160653
600208	2010-09-30		27392132203	12843118157	19969511275
600208	2010-12-31		28453106034	12567783045	19473790825
600208	2011-01-01		28453106034	12567783045	19473790825
600208	2011-03-31		31623647709	13159268344	22389481585
600208	2011-06-30		33345900137	15332628102	24030560740
600208	2011-09-30		34089036892	14832531980	24544702098
600208	2011-12-31		35307862599	14165554068	23956326432
600208	2012-01-01	0	35307862599	14165554068	23956326432
600208	2012-03-31		37605441668	15876920200	26049712629
600208	2012-06-30	0	40227766886	17290731478	28333215756
600208	2012-09-30	0	43259164788	20675047261	31209468409
600208	2012-12-31	0	46459599769	22149383790	32546483626
600208	2013-01-01	0	46459599769	22149383790	32546483626
600208	2013-03-31	0	47435581853	22191694299	33486370944
600208	2013-06-30	0	49143891761	22799769742	35116806196
600208	2013-09-30	0	53156782646	24073474100	39441042974
600208	2013-12-31	0	58579251341	27025953801	44413221171
600208	2014-01-01	0	58579251341	27025953801	44413221171
600208	2014-03-31	0	59964458017	29693968378	45741795523
600208	2014-06-30	0	61441396777	29731650347	47073291995
600208	2014-09-30	0	65533013474	32398066744	51241586677
600208	2014-12-31	0	70849233162	31780147718	50342833843
600208	2015-01-01	0	70849233162	31780147718	50342833843
600208	2015-03-31	0	75072850094	32326483660	53886944730
600208	2015-06-30	0	76897617959	33198518023	54847088607
600208	2015-09-30	0	87752390113	36189925687	65691218274
600208	2015-12-31	0	89067439341	35665463757	63666692589
600208	2016-01-01		89067439341	35665463757	63666692589
600208	2016-03-31	0	94845037961	41048053898	70479369505
600208	2016-06-30	0	96671746891	40480954803	74671192421
600208	2016-09-30	0	96131955826	35102453899	72376179526
600208	2016-12-31		1.11572E+11	34080198688	81673269663
600208	2017-01-01		1.11572E+11	34080198688	81673269663
600208	2017-03-31		1.22458E+11	40047806804	92157024459
600208	2017-06-30		1.2494E+11	42934967727	94661999368
600208	2017-09-30		1.26881E+11	44281314263	95018227462
600208	2017-12-31		1.24569E+11	37324257160	91669497687
600208	2018-01-01		1.24569E+11	37324257160	91669497687
600208	2018-03-31		1.31273E+11	37747435949	97455919386
600208	2018-06-30		1.35847E+11	39986791568	1.0223E+11
600208	2018-09-30		1.37751E+11	43495831734	1.04078E+11
600208	2018-12-31		1.39871E+11	44371406056	1.05485E+11
600208	2019-01-01		1.39598E+11	44371406056	1.05485E+11
600208	2019-03-31		1.44481E+11	50927060358	1.09332E+11
600208	2019-06-30		1.46482E+11	52527621873	1.10983E+11
600208	2019-09-30		1.41546E+11	49013554872	1.05441E+11
600208	2019-12-31		1.44032E+11	55006589501	1.08869E+11
600208	2020-01-01		1.44032E+11	55006589501	1.08869E+11
600208	2020-03-31		1.45044E+11	53705915052	1.0975E+11
600208	2020-06-30		1.52492E+11	57124247316	1.14804E+11
600208	2020-09-30		1.52767E+11	56991163972	1.1487E+11
600208	2020-12-31		1.35685E+11	59778603551	97156404705
600208	2021-01-01		1.35685E+11	59778603551	97156404705
600208	2021-03-31		1.33412E+11	61594208271	94450414640
600208	2021-06-30		1.30649E+11	59528901025	90490648120
600208	2021-09-30		1.33576E+11	64900722076	92965893711
600208	2021-12-31		1.32497E+11	62727527581	91734549338
600208	2022-03-31		1.28722E+11	60686275713	87593084396
600208	2022-06-30		1.28404E+11	58590317049	86763751170
600208	2022-09-30		1.2843E+11	62134637863	86371252758
600340	2010-01-01		340167651	67680058.44	67680058.44
600340	2010-03-31		332627389.7	65511647.28	65511647.28
600340	2010-06-30		371029698.1	97543370.64	97543370.64
600340	2010-09-30		374243042.8	99507841.94	99507841.94
600340	2010-12-31		363664126	88961698.55	88961698.55
600340	2011-01-01		15928297821	11669549461	14245538001
600340	2011-03-31		360720393.1	86918073.18	86918073.18
600340	2011-06-30		389755689.8	115539960.5	115539960.5
600340	2011-09-30		25261593280	18416864248	21280211977
600340	2011-12-31		27579843008	21310000354	23571008273
600340	2012-01-01	0	27579843008	21310000354	23571008273
600340	2012-03-31		29309654213	23078360284	25642179629
600340	2012-06-30	0	31954793364	25001886024	27633374684
600340	2012-09-30	0	36644984079	27600656284	32075764677
600340	2012-12-31	0	43193448033	31948141744	38234854259
600340	2013-01-01	0	43193448033	31948141744	38234854259
600340	2013-03-31	0	49774854838	37070516752	44834218453
600340	2013-06-30	0	57633339540	42956875679	51608565249
600340	2013-09-30	0	62511200362	45102673949	56024499525
600340	2013-12-31	0	74093810903	54415091428	64138570566
600340	2014-01-01	0	74093810903	54415091428	64138570566
600340	2014-03-31	0	80938780764	59785176188	70226226801
600340	2014-06-30	0	98997854452	74160730606	86051721698
600340	2014-09-30	0	1.04547E+11	75026787884	87572226442
600340	2014-12-31	0	1.13964E+11	84783495096	96567913330
600340	2015-01-01	0	1.13964E+11	84783495096	96567913330
600340	2015-03-31	0	1.23341E+11	90165670598	1.04525E+11
600340	2015-06-30	0	1.38401E+11	1.00448E+11	1.1984E+11
600340	2015-09-30	0	1.47704E+11	99881479044	1.28238E+11
600340	2015-12-31	0	1.68623E+11	1.13839E+11	1.42993E+11
600340	2016-01-01		1.68623E+11	1.13839E+11	1.42993E+11
600340	2016-03-31	0	1.86009E+11	1.17592E+11	1.54644E+11
600340	2016-06-30	0	2.1699E+11	1.33345E+11	1.83574E+11
600340	2016-09-30	0	2.35606E+11	1.50061E+11	2.00241E+11
600340	2016-12-31		2.49903E+11	1.59699E+11	2.11872E+11
600340	2017-01-01		2.49903E+11	1.59699E+11	2.11872E+11
600340	2017-03-31		2.80357E+11	1.74975E+11	2.35367E+11
600340	2017-06-30		3.2454E+11	2.00144E+11	2.68924E+11
600340	2017-09-30		3.36484E+11	2.04959E+11	2.74692E+11
600340	2017-12-31		3.75865E+11	2.28064E+11	3.04832E+11
600340	2018-01-01		3.7592E+11	2.28064E+11	3.04846E+11
600340	2018-03-31		3.75626E+11	2.248E+11	3.05463E+11
600340	2018-06-30		3.87136E+11	2.32451E+11	3.17831E+11
600340	2018-09-30		3.97387E+11	2.44186E+11	3.35507E+11
600340	2018-12-31		4.09712E+11	2.42595E+11	3.54996E+11
600340	2019-01-01		4.09712E+11	2.42595E+11	3.54996E+11
600340	2019-03-31		4.3295E+11	2.61416E+11	3.77852E+11
600340	2019-06-30		4.57067E+11	2.72593E+11	4.02777E+11
600340	2019-09-30		4.45334E+11	2.52767E+11	3.78278E+11
600340	2019-12-31		4.57812E+11	2.65332E+11	3.84126E+11
600340	2020-01-01		4.57812E+11	2.65332E+11	3.84126E+11
600340	2020-03-31		4.74931E+11	2.73314E+11	3.97074E+11
600340	2020-06-30		4.98594E+11	2.98073E+11	4.1452E+11
600340	2020-09-30		5.06813E+11	2.97022E+11	4.15871E+11
600340	2020-12-31		4.88762E+11	2.85589E+11	3.97332E+11
600340	2021-01-01		4.88762E+11	2.85589E+11	3.97332E+11
600340	2021-03-31		4.82715E+11	2.9257E+11	3.95151E+11
600340	2021-06-30		4.74584E+11	3.1164E+11	3.92341E+11
600340	2021-09-30		4.657E+11	3.21835E+11	3.87737E+11
600340	2021-12-31		4.40964E+11	3.63987E+11	4.17138E+11
600340	2022-03-31		4.33268E+11	2.90882E+11	4.07708E+11
600340	2022-06-30		4.23907E+11	2.79358E+11	4.04322E+11
600340	2022-09-30		4.17293E+11	2.68681E+11	4.00802E+11
600383	2010-01-01		55517814148	24554350757	38667254050
600383	2010-03-31		55238756085	22378961287	37317442974
600383	2010-06-30		59447240874	24617665284	41524455195
600383	2010-09-30		65554172237	29282369342	47370927783
600383	2010-12-31		72816537483	32549268093	51810936976
600383	2011-01-01		72816537483	32549268093	51810936976
600383	2011-03-31		77380368974	36142710792	55823580469
600383	2011-06-30		84382354284	42397441360	61752975606
600383	2011-09-30		91546566680	50457742967	68533879163
600383	2011-12-31		90500054223	48980338733	64358275531
600383	2012-01-01	0	90500054223	48980338733	64358275531
600383	2012-03-31		92777130981	49190905160	66743297023
600383	2012-06-30	0	96716703228	50920084458	69729304133
600383	2012-09-30	0	1.05544E+11	55845310562	76675042257
600383	2012-12-31	0	1.02521E+11	49753667559	71524508163
600383	2013-01-01	0	1.07138E+11	49753667559	72582268561
600383	2013-03-31	0	1.06032E+11	54452611865	74508740284
600383	2013-06-30	0	1.14666E+11	56694155187	82924478925
600383	2013-09-30	0	1.17522E+11	60515906543	86483885278
600383	2013-12-31	0	1.23926E+11	60052524819	85890877300
600383	2014-01-01	0	1.23926E+11	60052524819	85890877300
600383	2014-03-31	0	1.30975E+11	62319805613	92878098440
600383	2014-06-30	0	1.34734E+11	69178246589	96982498433
600383	2014-09-30	0	1.36064E+11	70129899652	97966625792
600383	2014-12-31	0	1.24667E+11	55625997984	84147935299
600383	2015-01-01	0	1.24667E+11	55625997984	84147935299
600383	2015-03-31	0	1.30487E+11	60153588463	88335557130
600383	2015-06-30	0	1.32644E+11	62768131385	89511256746
600383	2015-09-30	0	1.35034E+11	64827935571	91574419082
600383	2015-12-31	0	1.39346E+11	65014579124	91730070527
600383	2016-01-01		1.39346E+11	65014579124	91730070527
600383	2016-03-31	0	1.45516E+11	68785273169	96931215107
600383	2016-06-30	0	1.45541E+11	73600787821	99250731257
600383	2016-09-30	0	1.50365E+11	75038674694	1.03011E+11
600383	2016-12-31		1.53634E+11	68616172112	1.0053E+11
600383	2017-01-01		1.53634E+11	68616172112	1.0053E+11
600383	2017-03-31		1.6346E+11	73677646040	1.09194E+11
600383	2017-06-30		1.70061E+11	85068793032	1.18375E+11
600383	2017-09-30		1.96602E+11	98448308561	1.44409E+11
600383	2017-12-31		2.07942E+11	1.04494E+11	1.49986E+11
600383	2018-01-01		2.07942E+11	1.04494E+11	1.49986E+11
600383	2018-03-31		2.24861E+11	1.12164E+11	1.66465E+11
600383	2018-06-30		2.46568E+11	1.2541E+11	1.88953E+11
600383	2018-09-30		2.61923E+11	1.30512E+11	2.00298E+11
600383	2018-12-31		2.78355E+11	1.40613E+11	2.11877E+11
600383	2019-01-01		2.78355E+11	1.40613E+11	2.11877E+11
[truncated: 1,522 more rows]
