# Supplementary material for: Dynamic financial tail risk networks: A backtesting-based conditional expected shortfall approach
Source: PLoS One. 2026 Jun 24;21(6):e0351966. doi: 10.1371/journal.pone.0351966 (PMC13293451; doi:10.1371/journal.pone.0351966)
Supplement: S2 File — (ZIP) [file pone.0351966.s002.zip › File/Data/chaijie.csv]

date	chaijie3m
2011/1/4	4.6
2011/1/5	4.7
2011/1/6	4.6
2011/1/7	4.4
2011/1/10	4.42
2011/1/11	4.22
2011/1/12	3.85
2011/1/13	4.4
2011/1/14	4.1
2011/1/17	4.8
2011/1/19	4.7
2011/1/20	4.28
2011/1/21	5.0322
2011/1/24	7.2
2011/1/26	7.5
2011/1/27	5.61
2011/1/28	5.5
2011/1/30	6.8
2011/2/1	5.7437
2011/2/10	5
2011/2/11	5.5415
2011/2/14	4.6
2011/2/15	4.05
2011/2/16	4.2
2011/2/17	5.12
2011/2/18	4.8
2011/2/21	6.2
2011/2/23	5
2011/2/24	5.1
2011/2/28	4.6
2011/3/1	4.55
2011/3/2	4.05
2011/3/3	3.95
2011/3/4	4.12
2011/3/7	5.6
2011/3/8	3.7
2011/3/9	4.34
2011/3/10	4.5
2011/3/14	4.285
2011/3/16	4.2629
2011/3/17	4.28
2011/3/18	3.4
2011/3/21	5.6
2011/3/22	5.9
2011/3/23	4.45
2011/3/24	4.3517
2011/3/25	4.5388
2011/3/28	3.8
2011/3/29	4.02
2011/3/30	4.3
2011/4/1	5
2011/4/2	3.55
2011/4/6	4.5
2011/4/7	3.7
2011/4/8	3.7
2011/4/11	3.9
2011/4/12	6.05
2011/4/13	4.85
2011/4/14	3.68
2011/4/15	4.7
2011/4/18	3.75
2011/4/19	4.8
2011/4/21	5.8449
2011/4/22	4.3771
2011/4/26	4.1
2011/4/28	4.3
2011/4/29	4
2011/5/4	6
2011/5/5	4
2011/5/6	4.2
2011/5/10	4.91
2011/5/11	4.2
2011/5/12	4.05
2011/5/13	4.4
2011/5/16	6
2011/5/17	6
2011/5/20	4.52
2011/5/23	6.2
2011/5/25	4.6263
2011/5/26	5.03
2011/5/27	4.65
2011/5/30	4.5
2011/5/31	6.1
2011/6/1	4.7121
2011/6/2	4.8
2011/6/7	5.8
2011/6/8	5.8
2011/6/9	5.1
2011/6/10	4.78
2011/6/13	5.44
2011/6/14	5
2011/6/15	6.5
2011/6/16	7.3
2011/6/17	6.5
2011/6/20	4.75
2011/6/22	6.8594
2011/6/23	6.2
2011/6/24	6.4893
2011/6/27	6.45
2011/6/28	6.5611
2011/6/29	6.46
2011/6/30	6.47
2011/7/4	6
2011/7/5	7.54
2011/7/7	6.4302
2011/7/8	6.3
2011/7/11	5.1
2011/7/12	6.2
2011/7/13	4.9
2011/7/14	6.7
2011/7/15	5.6
2011/7/18	5.2
2011/7/20	6.12
2011/7/21	6.056
2011/7/22	5
2011/7/26	5.6
2011/7/27	5.75
2011/7/29	6.0993
2011/8/1	7.2
2011/8/3	5.5
2011/8/5	5.81
2011/8/8	5.3
2011/8/9	5.75
2011/8/10	5.68
2011/8/11	5
2011/8/12	5
2011/8/15	5.55
2011/8/16	7.3
2011/8/17	7
2011/8/18	5.18
2011/8/23	5.4246
2011/8/29	5.8
2011/8/30	5.05
2011/8/31	5.54
2011/9/1	5.6774
2011/9/2	5.5
2011/9/5	5.7
2011/9/6	7
2011/9/7	5.8
2011/9/8	5.7
2011/9/9	5.65
2011/9/13	7
2011/9/14	4.8
2011/9/16	5.4
2011/9/19	5.5
2011/9/20	5.5
2011/9/21	5.67
2011/9/23	5.7328
2011/9/26	5.5
2011/9/27	5.6
2011/9/28	5.7391
2011/9/29	5.6399
2011/10/8	5.7421
2011/10/9	5.72
2011/10/10	5.8
2011/10/11	5.65
2011/10/12	5.55
2011/10/13	5.9
2011/10/17	7.3
2011/10/18	5.77
2011/10/20	5.52
2011/10/21	5.717
2011/10/24	6.95
2011/10/25	8
2011/10/26	5.65
2011/10/27	5.6
2011/10/28	5.7643
2011/10/31	5.7048
2011/11/1	5.95
2011/11/2	5.89
2011/11/3	5.4
2011/11/4	5.6
2011/11/7	5.6
2011/11/8	5.8
2011/11/9	6.53
2011/11/10	6.3
2011/11/11	5.7542
2011/11/14	6.4
2011/11/15	6
2011/11/16	5.65
2011/11/17	5.6
2011/11/21	5.8
2011/11/22	5.8627
2011/11/23	5.65
2011/11/24	5.8
2011/11/25	6.1
2011/11/28	6.2
2011/11/29	5.8
2011/11/30	6
2011/12/1	5.8
2011/12/2	5.15
2011/12/5	4.5
2011/12/7	5.5
2011/12/8	6
2011/12/12	7.2
2011/12/13	6.05
2011/12/14	5.7
2011/12/15	5.45
2011/12/20	5.4
2011/12/21	7
2011/12/22	6.2
2011/12/23	6.05
2011/12/30	6
2012/1/4	6.8
2012/1/9	5.4
2012/1/11	6.5
2012/1/13	5.6
2012/1/16	5.4498
2012/1/17	5.5147
2012/1/18	5.5883
2012/1/19	5.5498
2012/1/31	5.4668
2012/2/2	4.9
2012/2/3	5.32
2012/2/7	5.27
2012/2/9	5.1313
2012/2/10	5.4031
2012/2/13	6.5
2012/2/14	5.27
2012/2/15	5.82
2012/2/16	5.284
2012/2/17	5.3061
2012/2/20	5.6669
2012/2/22	5.4025
2012/2/24	5.3555
2012/2/27	5.4
2012/2/28	5.2828
2012/2/29	5.78
2012/3/1	5.32
2012/3/5	6.3
2012/3/6	4.3
2012/3/8	5.2897
2012/3/9	5.2
2012/3/12	6.5
2012/3/13	4.31
2012/3/15	4.5
2012/3/16	6.3
2012/3/20	5.1
2012/3/26	4.5
2012/3/27	4.9474
2012/3/28	6.5
2012/3/30	4.9
2012/4/1	6.2
2012/4/5	6
2012/4/6	5.476
2012/4/10	6
2012/4/11	6.05
2012/4/12	4.835
2012/4/13	4.6
2012/4/16	4.6
2012/4/17	4.65
2012/4/24	5.4
2012/4/25	6.4
2012/4/27	4.7113
2012/5/2	4.8
2012/5/4	4.2
2012/5/8	4.2
2012/5/9	4.78
2012/5/11	4.62
2012/5/14	6
2012/5/17	4.2
2012/5/18	4.8612
2012/5/21	4.8612
2012/5/22	4.78
2012/5/23	4.4097
2012/5/24	4.7
2012/5/28	3.6
2012/5/30	3.55
2012/5/31	4.2068
2012/6/1	4.14
2012/6/4	5.6
2012/6/5	3.4318
2012/6/7	3.4701
2012/6/8	3.3663
2012/6/12	6.6
2012/6/13	3.35
2012/6/14	3.4
2012/6/19	3.4
2012/6/25	6.3
2012/6/27	3.5
2012/6/28	4
2012/6/29	4.0778
2012/7/2	5.8
2012/7/3	4.9
2012/7/4	5.2
2012/7/5	4.5479
2012/7/9	3.7
2012/7/12	3
2012/7/13	3.82
2012/7/16	4.5
2012/7/19	3.8266
2012/7/20	3.58
2012/7/25	6.4
2012/7/26	4.5
2012/7/30	3.7466
2012/8/1	3.5
2012/8/2	3.5
2012/8/3	3.5
2012/8/8	3.7093
2012/8/9	3.35
2012/8/10	3.6501
2012/8/13	5
2012/8/14	3.6192
2012/8/15	4.2
2012/8/16	3.6606
2012/8/17	4
2012/8/20	3.7263
2012/8/21	3.625
2012/8/22	3.625
2012/8/23	3.7058
2012/8/24	3.6
2012/8/27	3.6284
2012/8/28	3.75
2012/8/29	5.4
2012/8/30	5.5
2012/9/3	5
2012/9/4	3.63
2012/9/5	3.9
2012/9/6	3.63
2012/9/10	5.5
2012/9/11	5.2
2012/9/12	4.1
2012/9/13	3.85
2012/9/14	3.7501
2012/9/17	3.7
2012/9/18	4.2
2012/9/20	5.2
2012/9/21	3.6686
2012/9/24	4.6
2012/9/25	3.7
2012/9/26	3.6883
2012/9/27	3.7
2012/9/28	3.6865
2012/10/8	4.7
2012/10/9	4.105
2012/10/10	3.9
2012/10/11	3.85
2012/10/12	3.8
2012/10/15	3.5
2012/10/18	3.2
2012/10/19	3.8
2012/10/23	3.62
2012/10/24	3.64
2012/10/29	3.85
2012/10/30	3.74
2012/10/31	3.7185
2012/11/1	3.7164
2012/11/5	3.73
2012/11/6	3.75
2012/11/7	3.73
2012/11/8	3.76
2012/11/9	3.85
2012/11/14	3.7699
2012/11/15	3.771
2012/11/20	3.7893
2012/11/22	4.5
2012/11/23	4.5
2012/11/26	4.5055
2012/11/27	4.5125
2012/11/28	4.514
2012/11/29	3.821
2012/11/30	5.5
2012/12/3	3.8252
2012/12/5	4.7347
2012/12/6	3.8398
2012/12/7	4.14
2012/12/10	5.5
2012/12/12	4.65
2012/12/13	4.755
2012/12/14	3.9
2012/12/17	4.76
2012/12/18	3.87
2012/12/19	3.8742
2012/12/20	4.9
2012/12/26	5.4
2012/12/27	5
2013/1/4	3.9528
2013/1/5	4.5
2013/1/6	5
2013/1/7	4.3
2013/1/8	4.3
2013/1/9	3.9475
2013/1/10	3.8
2013/1/11	4.6
2013/1/14	3.9049
2013/1/15	3.9
2013/1/16	3.9
2013/1/17	4.6
2013/1/18	4.5942
2013/1/21	4.9
2013/1/22	3.78
2013/1/23	4.6
2013/1/24	3.885
2013/1/25	3.8831
2013/1/29	3.8872
2013/1/30	4.8
2013/2/1	3.2
2013/2/4	3.9388
2013/2/7	3.8937
2013/2/18	3.95
2013/2/19	3.936
2013/2/22	3.8798
2013/2/26	4.35
2013/2/27	3.8866
2013/3/1	3.4
2013/3/4	4.5
2013/3/5	4.3
2013/3/7	4.48
2013/3/11	3.85
2013/3/15	4.1
2013/3/18	3.88
2013/3/20	3.88
2013/3/21	3.9304
2013/3/22	4.1
2013/3/25	5.1
2013/3/26	3.2
2013/3/27	4.38
2013/3/28	3.9319
2013/3/29	4
2013/4/2	3.65
2013/4/3	3.68
2013/4/7	3.7
2013/4/8	3.9324
2013/4/9	4.03
2013/4/10	3.7
2013/4/11	4.1
2013/4/15	3.9308
2013/4/16	3.8803
2013/4/17	4.53
2013/4/18	3.9305
2013/4/19	3.9305
2013/4/22	4.2
2013/4/23	3.8
2013/4/24	4.05
2013/4/25	5
2013/4/26	3.2
2013/4/28	4.6
2013/5/2	3.9
2013/5/6	4.3
2013/5/8	3.9321
2013/5/9	3.9319
2013/5/10	3.9316
2013/5/13	4.05
2013/5/15	3.8803
2013/5/16	4.7
2013/5/17	4.4
2013/5/20	3.83
2013/5/22	3.8852
2013/5/23	4.7
2013/5/24	3.8838
2013/5/27	3.9
2013/5/28	3.85
2013/5/29	3.35
2013/5/31	3.9325
2013/6/3	5.1
2013/6/4	4.45
2013/6/5	3.68
2013/6/6	5.005
2013/6/7	5.5
2013/6/8	6.2
2013/6/13	6
2013/6/14	6
2013/6/17	5.1
2013/6/18	5.329
2013/6/19	6.15
2013/6/20	6.8
2013/6/21	9.82
2013/6/24	6
2013/6/25	5.4
2013/6/26	8.829
2013/6/27	9
2013/7/2	5.2
2013/7/3	6.3
2013/7/5	5
2013/7/8	5.3
2013/7/9	4.8
2013/7/10	5.2
2013/7/11	4.8
2013/7/15	5.8
2013/7/16	4.6703
2013/7/19	5.3
2013/7/22	5.6
2013/7/24	5.6
2013/7/25	5.3
2013/7/26	5.5
2013/7/29	5.7
2013/7/30	5.3
2013/7/31	5
2013/8/1	5.5
2013/8/2	5.3
2013/8/6	4.88
2013/8/7	4.9
2013/8/9	5.7
2013/8/13	4.724
2013/8/15	4.6502
2013/8/16	4.5
2013/8/21	5.4
2013/8/22	5.6
2013/8/23	5.5
2013/8/26	5.6
2013/8/27	4.8
2013/8/28	5.55
2013/8/29	4.8
2013/8/30	5.6
2013/9/2	5.95
2013/9/3	5.2
2013/9/6	4.7
2013/9/10	5.5
2013/9/11	5
2013/9/12	6
2013/9/13	5
2013/9/16	5.36
2013/9/17	4.3
2013/9/18	4.6584
2013/9/22	5.25
2013/9/23	6
2013/9/24	4.6731
2013/9/27	4.2
2013/9/29	5.6
2013/10/8	5.8
2013/10/9	5.8
2013/10/10	5.4
2013/10/12	5.19
2013/10/14	5.19
2013/10/15	5.19
2013/10/16	5.11
2013/10/17	5.7
2013/10/18	5.75
2013/10/21	5.2775
2013/10/22	5.2813
2013/10/23	5.2843
2013/10/24	5.2876
2013/10/25	6.2
2013/10/31	4.5
2013/11/1	5.3
2013/11/5	5.293
2013/11/6	5.2926
2013/11/7	5.54
2013/11/11	5.3
2013/11/12	6.3
2013/11/13	6
2013/11/14	6.5
2013/11/15	6.7
2013/11/18	4.8
2013/11/19	5.8
2013/11/20	6.85
2013/11/21	4.6
2013/11/22	6.39
2013/11/25	4.7132
2013/11/26	6.88
2013/11/27	7.1
2013/11/28	6.8
2013/11/29	6.8
2013/12/2	4.6
2013/12/4	4.8
2013/12/5	6.67
2013/12/6	4.8
2013/12/10	4.9
2013/12/11	5.95
2013/12/12	4.9
2013/12/13	6.8
2013/12/16	5.0889
2013/12/17	4.9
2013/12/18	7.6
2013/12/19	8
2013/12/20	8
2013/12/23	5.516
2013/12/24	4.8
2013/12/26	6.02
2013/12/27	6.02
2013/12/30	6.08
2014/1/2	6.7
2014/1/3	6.8
2014/1/6	4.8
2014/1/7	6.8
2014/1/8	6.2
2014/1/9	4.8
2014/1/10	6.5
2014/1/14	6.8
2014/1/15	6.83
2014/1/16	7.15
2014/1/17	4.9
2014/1/20	7.6
2014/1/21	4.6
2014/1/22	5.8
2014/1/23	6.6
2014/1/24	5.1
2014/1/26	7.3
2014/1/27	6.95
2014/1/28	5.5998
2014/1/29	5.6
2014/1/30	4.5
2014/2/8	6.3
2014/2/10	6.1
2014/2/11	5.95
2014/2/12	6
2014/2/13	6.2
2014/2/14	6.8
2014/2/17	6
2014/2/18	5.8
2014/2/19	5.7
2014/2/20	5.1
2014/2/21	5
2014/2/24	5.9
2014/2/26	5.3
2014/2/27	5.7
2014/2/28	6.7
2014/3/3	5.469
2014/3/4	5.6
2014/3/5	4
2014/3/6	5.6
2014/3/7	5.6
2014/3/10	6.5
2014/3/11	4.8
2014/3/12	3.9
2014/3/13	3.8
2014/3/14	5
2014/3/17	4.6
2014/3/18	5
2014/3/19	6.7
2014/3/20	3.85
2014/3/21	3.85
2014/3/24	5.5
2014/3/27	4.8
2014/3/28	3.85
2014/3/31	3.85
2014/4/1	5.5
2014/4/2	6
2014/4/3	6
2014/4/4	5.5
2014/4/8	6
2014/4/9	5.9
2014/4/10	5.6
2014/4/11	3.8
2014/4/14	5.2
2014/4/15	5.4
2014/4/16	4.3
2014/4/17	4.2
2014/4/18	4.2
2014/4/21	5.7
2014/4/22	4.4
2014/4/23	5.1
2014/4/24	3.85
2014/4/25	5.7
2014/4/28	5.2
2014/4/29	4.4
2014/4/30	4.3
2014/5/4	4.4
2014/5/6	4.4
2014/5/7	5.8
2014/5/8	3.75
2014/5/9	3.75
2014/5/12	4.8
2014/5/13	5.5
2014/5/14	4.7
2014/5/16	4.3
2014/5/19	4.35
2014/5/20	4.35
2014/5/21	5.6
2014/5/22	4.95
2014/5/23	4.5
2014/5/27	5.2
2014/5/28	3.8
2014/5/29	5.2
2014/5/30	5.6
2014/6/3	4.75
2014/6/4	3.8
2014/6/5	4.6
2014/6/6	4.889
2014/6/9	5.6
2014/6/10	5
2014/6/11	4.4
2014/6/12	4.27
2014/6/13	4.25
2014/6/17	3.8
2014/6/18	5.2
2014/6/19	5.4
2014/6/20	4.6
2014/6/23	5.2
2014/6/24	3.5
2014/6/25	5.3
2014/6/26	3.8
2014/6/30	4.65
2014/7/2	3.5
2014/7/3	5.6
2014/7/4	4.3
2014/7/8	5.6
2014/7/9	4.3
2014/7/14	4.6
2014/7/15	3.8
2014/7/16	4.3
2014/7/17	4.7
2014/7/21	4.74
2014/7/22	4.95
2014/7/23	4.9
2014/7/24	4.9
2014/7/28	4.74
2014/7/29	4.7
2014/7/30	4.7316
2014/8/1	5
2014/8/5	5
2014/8/6	4.69
2014/8/8	5.8
2014/8/11	5.75
2014/8/12	4.7
2014/8/13	4.61
2014/8/14	4.6834
2014/8/18	3.4
2014/8/19	4.6
2014/8/20	4.5
2014/8/21	4.62
2014/8/22	5
2014/8/25	4.9
2014/8/26	4.6195
2014/8/27	4.43
2014/8/28	4.7
2014/8/29	4.7
2014/9/1	4.7
2014/9/2	4.8
2014/9/3	3.6
2014/9/4	4.6632
2014/9/5	4.5
2014/9/9	6.8
2014/9/10	3.6
2014/9/11	4.74
2014/9/12	4.37
2014/9/15	3.6
2014/9/16	4.73
2014/9/17	4.729
2014/9/18	4.72
2014/9/19	4.75
2014/9/22	4.64
2014/9/23	4.8
2014/9/24	4.8
2014/9/25	3.6
2014/10/8	4.54
2014/10/11	4.75
2014/10/13	4.85
2014/10/14	3.6
2014/10/15	4.7
2014/10/16	4.4
2014/10/17	4.2
2014/10/20	4.15
2014/10/21	4.2
2014/10/22	4.6
2014/10/23	4.6
2014/10/24	4.6
2014/10/28	4
2014/10/29	3.7
2014/10/30	4.65
2014/10/31	4.4
2014/11/3	4.27
2014/11/4	4.44
2014/11/5	4.3
2014/11/6	5.4
2014/11/7	4.3813
2014/11/10	3.9
2014/11/11	4.4
2014/11/12	4.54
2014/11/13	4.25
2014/11/14	4.07
2014/11/17	4.2
2014/11/18	5.3
2014/11/19	4.6
2014/11/21	6.4
2014/11/24	4.082
2014/11/25	4.7
2014/11/26	6.6
2014/11/27	4.9
2014/11/28	4.2
2014/12/1	4.3
2014/12/2	4.4
2014/12/3	4.5
2014/12/4	5.1
2014/12/5	6.8
2014/12/8	5.3
2014/12/9	6.8
2014/12/10	5.5
2014/12/12	6.25
2014/12/15	6.3
2014/12/16	5.5
2014/12/17	6
2014/12/18	7.6
2014/12/19	5.501
2014/12/22	7.1
2014/12/23	6.3
2014/12/24	6.35
2014/12/25	6.05
2014/12/26	5.4
2014/12/29	5.1
2014/12/31	5.5
2015/1/4	5.138
2015/1/5	5
2015/1/6	4.8
2015/1/7	5
2015/1/8	4.95
2015/1/9	4.92
2015/1/12	5.0561
2015/1/13	6.1
2015/1/14	4.89
2015/1/15	4.89
2015/1/16	4.88
2015/1/19	5.2
2015/1/20	4.89
2015/1/21	5.1
2015/1/22	4.85
2015/1/23	5.3
2015/1/26	5.3
2015/1/27	5.25
2015/1/29	5.35
2015/2/4	5.5
2015/2/5	5.3
2015/2/6	4.8
2015/2/9	5.2851
2015/2/10	5.6
2015/2/11	5.25
2015/2/12	5.251
2015/2/13	5.6
2015/2/16	5.6
2015/2/26	6.4
2015/2/27	5.1
2015/2/28	5.35
2015/3/2	5.1
2015/3/3	4.88
2015/3/4	4.9
2015/3/5	5.6
2015/3/6	5
2015/3/10	5.5
2015/3/11	5.6
2015/3/12	5.3
2015/3/13	5.2
2015/3/16	5.25
2015/3/17	5.25
2015/3/18	5.3
2015/3/19	5.15
2015/3/20	5.5
2015/3/23	5.2
2015/3/24	5.45
2015/3/25	5.2
2015/3/27	5.25
2015/3/30	5.35
2015/3/31	5
2015/4/1	5.45
2015/4/2	5
2015/4/3	5.15
2015/4/7	4.7
2015/4/8	4.9
2015/4/9	4.2
2015/4/10	5.2
2015/4/13	4.6
2015/4/14	4.85
2015/4/15	4.7
2015/4/16	4.72
2015/4/17	4.6
2015/4/20	6.4
2015/4/21	4.5
2015/4/22	4.22
2015/4/23	4.15
2015/4/24	4
2015/4/27	5.6
2015/4/28	3.8
2015/4/29	5.35
2015/4/30	3.55
2015/5/4	4.25
2015/5/5	4.25
2015/5/6	3.65
2015/5/7	3.17
2015/5/8	4.15
2015/5/11	3.11
2015/5/12	4.6
2015/5/13	3.06
2015/5/15	4.6
2015/5/18	2.8
2015/5/20	2.5
2015/5/21	3.06
2015/5/25	3.2
2015/5/26	3.1
2015/5/27	3
2015/5/28	3.05
2015/5/29	2.85
2015/6/3	5.6
2015/6/4	3.05
2015/6/5	2.6
2015/6/8	3.65
2015/6/9	4.3
2015/6/10	3.8
2015/6/11	3.7
2015/6/12	3
2015/6/15	3.1
2015/6/16	3.5
2015/6/17	2.999
2015/6/18	5.75
2015/6/19	3.105
2015/6/23	4.15
2015/6/24	3.6
2015/6/25	3.27
2015/6/26	3.5
2015/6/29	4
2015/6/30	3.5
2015/7/1	3.9
2015/7/2	4
2015/7/3	3.27
2015/7/6	4.7
2015/7/7	3.6
2015/7/8	3.4
2015/7/9	4.5
2015/7/10	4.18
2015/7/13	6.1
2015/7/14	3.5
2015/7/15	3.55
2015/7/16	3.6
2015/7/17	3.25
2015/7/20	6.4
2015/7/21	3.2
2015/7/22	3.7
2015/7/23	5.6
2015/7/27	5.6
2015/7/28	3.1638
2015/7/29	3.45
2015/7/30	3.4
2015/7/31	3.05
2015/8/3	3.3
2015/8/4	4
2015/8/5	3
2015/8/6	3.34
2015/8/7	3.33
2015/8/10	3.9
2015/8/11	3.1
2015/8/12	3.3
2015/8/13	3.4
2015/8/14	3.05
2015/8/17	3
2015/8/18	3.1
2015/8/19	3.09
2015/8/20	4.1
2015/8/21	3.09
2015/8/24	6.4
2015/8/25	3.2
2015/8/26	3.28
2015/8/27	3.25
2015/8/28	3.25
2015/8/31	3.3
2015/9/1	3.35
2015/9/2	3.25
2015/9/6	3.3
2015/9/7	3.4
2015/9/9	3.12
2015/9/10	3.2
2015/9/11	3.7
2015/9/14	4.15
2015/9/15	3.15
2015/9/16	5.75
2015/9/17	4.15
2015/9/18	3.47
2015/9/21	3.141
2015/9/22	4.4
2015/9/23	3.8
2015/9/24	4.2
2015/9/25	3.2
2015/9/28	3.25
2015/9/29	3.05
2015/9/30	3.5
2015/10/8	3.6
2015/10/9	3.3
2015/10/10	3.1656
2015/10/12	3.55
2015/10/13	3.2
2015/10/14	3.55
2015/10/15	3.55
2015/10/16	3.6
2015/10/19	3.1783
2015/10/20	5
2015/10/21	3.169
2015/10/22	3.2
2015/10/23	3.4
2015/10/26	3
2015/10/27	3.1
2015/10/28	3.1
2015/10/29	3.1
2015/10/30	3.4
2015/11/3	3.2
2015/11/4	3.13
2015/11/5	3
2015/11/9	4.7
2015/11/11	4
2015/11/12	2.95
2015/11/13	3.4
2015/11/16	3.038
2015/11/17	3.07
2015/11/18	3.0441
2015/11/19	3.45
2015/11/20	3.4
2015/11/23	3.8
2015/11/24	3.05
2015/11/25	3.1
2015/11/26	3.05
2015/11/27	3.05
2015/11/30	3.4
2015/12/1	3.3
2015/12/2	3.3
2015/12/3	3.5
2015/12/4	3.6
2015/12/7	3.3
2015/12/8	3.5
2015/12/9	3.15
2015/12/10	3.01
2015/12/11	3.7
2015/12/14	3.4
2015/12/15	3.01
2015/12/16	3.3
2015/12/17	3.2
2015/12/18	3.35
2015/12/21	3.35
2015/12/22	3.4
2015/12/23	4.2
2015/12/24	3.0774
2015/12/25	3.05
2015/12/28	3.65
2015/12/29	3.35
2015/12/30	3.65
2015/12/31	3.18
2016/1/4	3.35
2016/1/5	3.3
2016/1/6	3.35
2016/1/7	3.4
2016/1/8	3.35
2016/1/11	3.2
2016/1/12	3.2
2016/1/13	3.441
2016/1/14	2.69
2016/1/15	5.75
2016/1/19	3.2
2016/1/20	3.6
2016/1/21	3.45
2016/1/22	3.031
2016/1/25	3.18
2016/1/26	3.1
2016/1/27	3.104
2016/1/28	3.55
2016/1/29	3.6
2016/2/1	3.26
2016/2/2	4.17
2016/2/3	3.05
2016/2/4	3
2016/2/5	3
2016/2/6	3.058
2016/2/15	4
2016/2/16	3.029
2016/2/17	3
2016/2/18	3
2016/2/22	2.87
2016/2/23	2.85
2016/2/24	3.05
2016/2/25	3.35
2016/2/26	3.1
2016/2/29	3.3
2016/3/1	3.36
2016/3/2	3.3
2016/3/3	3.35
2016/3/4	2.85
2016/3/7	2.85
2016/3/8	2.9
2016/3/9	2.92
2016/3/10	2.9
2016/3/11	2.799
2016/3/14	2.83
2016/3/15	2.85
2016/3/16	2.9
2016/3/17	2.77
2016/3/18	2.83
2016/3/21	2.72
2016/3/22	2.84
2016/3/23	2.72
2016/3/24	3.2
2016/3/25	2.797
2016/3/28	2.85
2016/3/29	3.2
2016/3/30	3.05
2016/4/1	3.1
2016/4/5	3.3
2016/4/6	3.2
2016/4/7	3.4
2016/4/8	3.05
2016/4/11	3.1
2016/4/12	3.45
2016/4/13	3.2
2016/4/14	3.45
2016/4/15	3.3
2016/4/18	3.3
2016/4/19	3.02
2016/4/20	2.95
2016/4/21	3.05
2016/4/22	3.2
2016/4/25	3.37
2016/4/26	2.9
2016/4/28	3.3
2016/4/29	2.87
2016/5/3	2.92
2016/5/4	3.6
2016/5/5	3.4
2016/5/6	2.9
2016/5/9	3.5
2016/5/10	4
2016/5/11	3.5
2016/5/12	3.55
2016/5/13	2.9
2016/5/16	3.07
2016/5/17	3.4
2016/5/18	3.2
2016/5/19	3.55
2016/5/20	3.05
2016/5/23	3.48
2016/5/24	3
2016/5/25	3
2016/5/26	3
2016/5/27	3.2
2016/5/30	3.1
2016/5/31	3.18
2016/6/1	2.94
2016/6/2	3.5
2016/6/3	3.5
2016/6/6	2.96
2016/6/7	3.45
2016/6/8	2.9
2016/6/12	4.45
2016/6/13	2.9
2016/6/14	2.6
2016/6/15	3.55
2016/6/17	2.9568
2016/6/20	2.9572
2016/6/21	3.3
2016/6/22	4.35
2016/6/23	3.25
2016/6/24	3.15
2016/6/27	3
2016/6/28	3.3
2016/6/29	4.45
2016/6/30	3.2
2016/7/4	3.15
2016/7/5	3.3
2016/7/7	3.35
2016/7/8	3.15
2016/7/11	5
2016/7/12	3.15
2016/7/13	2.8
2016/7/14	2.95
2016/7/15	2.84
2016/7/18	2.85
2016/7/19	2.85
2016/7/20	3.3615
2016/7/21	2.85
2016/7/22	3.2
2016/7/25	3.35
2016/7/26	2.92
2016/7/27	2.8
2016/7/28	2.85
2016/7/29	2.85
2016/8/1	2.844
2016/8/2	2.95
2016/8/3	2.8335
2016/8/4	3.3
2016/8/5	4
2016/8/8	2.8
2016/8/9	3
2016/8/10	3.1
2016/8/11	3.1
2016/8/12	3.35
2016/8/16	2.8
2016/8/17	2.9
2016/8/18	3.23
2016/8/19	3.293
2016/8/22	4
2016/8/23	2.85
2016/8/24	3.1
2016/8/25	2.95
2016/8/26	2.85
2016/8/29	2.82
2016/8/30	2.7
2016/8/31	3.79
2016/9/1	3.3
2016/9/2	2.788
2016/9/5	2.75
2016/9/6	2.72
2016/9/7	3.1
2016/9/8	3.7
2016/9/9	2.8
2016/9/12	2.7849
2016/9/13	2.85
2016/9/14	2.88
2016/9/18	3.07
2016/9/19	2.9
2016/9/20	2.84
2016/9/21	3.5
2016/9/22	3.3
2016/9/23	2.804
2016/9/26	3.15
2016/9/27	3
2016/9/28	3.3
2016/9/29	2.8
2016/9/30	2.9
2016/10/8	3
2016/10/9	3.05
2016/10/10	3
2016/10/11	5
2016/10/12	2.85
2016/10/13	2.8
2016/10/14	2.86
2016/10/17	3.15
2016/10/18	5
2016/10/19	3.3
2016/10/20	3.1
2016/10/21	3.35
2016/10/24	3.45
2016/10/25	3.1
2016/10/27	3.82
2016/10/28	2.95
2016/11/1	2.8254
2016/11/2	3.35
2016/11/3	3.25
2016/11/4	3.1
2016/11/7	3.1
2016/11/8	3.35
2016/11/9	3.55
2016/11/10	4.4
2016/11/11	2.8751
2016/11/14	3.13
2016/11/15	3.21
2016/11/16	3.4
2016/11/17	3.6
2016/11/18	3.2
2016/11/21	3.58
2016/11/22	3.5
2016/11/23	2.9857
2016/11/24	3.3
2016/11/25	3.0026
2016/11/28	3.5
2016/11/29	3.0172
2016/11/30	3.95
2016/12/1	4.2
2016/12/2	3.99
2016/12/5	4
2016/12/6	4.3
2016/12/7	3.72
2016/12/8	3.72
2016/12/9	4.5
2016/12/12	4
2016/12/13	4
2016/12/14	4.95
2016/12/15	4.5
2016/12/16	3.1774
2016/12/19	3.55
2016/12/20	4
2016/12/21	5.7
2016/12/22	3.8
2016/12/23	3.2337
2016/12/27	5
2016/12/28	3.2592
2016/12/29	4
2016/12/30	3.2726
2017/1/3	4.3
2017/1/4	4.45
2017/1/5	4.3
2017/1/6	4.4
2017/1/9	4.6
2017/1/10	4.3
2017/1/11	3.55
2017/1/12	3.8
2017/1/13	3.8
2017/1/16	4.3
2017/1/17	4.25
2017/1/18	3.9
2017/1/20	3.8213
2017/1/22	4.25
2017/1/23	4.1
2017/1/24	4.7
2017/1/25	4.4
2017/1/26	4.6
2017/2/3	4.2
2017/2/4	4.15
2017/2/6	4.2
2017/2/7	4.35
2017/2/8	4.4
2017/2/9	5
2017/2/10	4.1727
2017/2/13	4.2029
2017/2/14	4.6
2017/2/15	4.85
2017/2/16	4.65
2017/2/17	4.8
2017/2/20	4.7
2017/2/21	4.45
2017/2/22	5.15
2017/2/23	5
2017/2/24	4.6
2017/2/27	4.55
2017/3/1	4.6
2017/3/2	5
2017/3/3	4.56
2017/3/6	4.55
2017/3/7	4.4
2017/3/8	4.4
2017/3/9	5
2017/3/13	4.4
2017/3/14	4.75
2017/3/15	5
2017/3/16	4.3267
2017/3/17	4.9
2017/3/20	5.19
2017/3/21	5.5
2017/3/22	4
2017/3/23	4.9
2017/3/24	4.75
2017/3/27	4.9
2017/3/29	4.7
2017/3/30	4.5
2017/4/1	4.3642
2017/4/5	4.55
2017/4/6	4.6
2017/4/7	4.85
2017/4/10	5.1
2017/4/11	5.1
2017/4/12	3.2
2017/4/13	4.3
2017/4/14	4.6
2017/4/17	4.65
2017/4/18	5.1
2017/4/19	4.5
2017/4/20	4.21
2017/4/21	4.21
2017/4/24	4.3
2017/4/25	4.55
2017/4/27	4.66
2017/4/28	4.9
2017/5/2	5.3
2017/5/3	4.3309
2017/5/4	4.9
2017/5/5	6.1
2017/5/8	4.9
2017/5/9	4.7
2017/5/10	4.65
2017/5/11	4.95
2017/5/12	4.7
2017/5/15	4.33
2017/5/16	4.95
2017/5/17	5.1
2017/5/18	4.4
2017/5/19	5.15
2017/5/22	4.75
2017/5/23	4.8
2017/5/24	4.9
2017/5/25	4.85
2017/5/26	5
2017/5/27	5.1
2017/5/31	5.3
2017/6/1	5
2017/6/2	5.5
2017/6/5	5.35
2017/6/6	5.1
2017/6/7	5.5
2017/6/8	5.3
2017/6/9	4.71
2017/6/12	5
2017/6/13	5.4
2017/6/14	5.5
2017/6/15	5.4
2017/6/16	5
2017/6/19	5.25
2017/6/20	4.76
2017/6/21	4.77
2017/6/22	4.7
2017/6/23	4.65
2017/6/26	5
2017/6/27	4.35
2017/6/28	4.5522
2017/6/29	5.52
2017/6/30	4.6
2017/7/3	5
2017/7/4	4.4
2017/7/5	4.3
2017/7/6	4.25
2017/7/7	4.5
2017/7/10	4.15
2017/7/11	5.3
2017/7/12	4.4
2017/7/13	4.1
2017/7/14	4.4
2017/7/17	4.6
2017/7/18	4.28
2017/7/19	4.2
2017/7/20	5
2017/7/21	4.4
2017/7/24	4.26
2017/7/25	4.5
2017/7/26	4.4
2017/7/27	4.4
2017/7/28	4.65
2017/7/31	4.85
2017/8/1	4.35
2017/8/2	4.4
2017/8/3	4.4
2017/8/4	5
2017/8/7	4.4
2017/8/8	4.8
2017/8/9	4.35
2017/8/10	4.45
2017/8/11	4.45
2017/8/14	4.4
2017/8/15	4.3
2017/8/16	4.65
2017/8/17	4.48
2017/8/18	4.8
2017/8/21	6.3
2017/8/22	4.3505
2017/8/23	5
2017/8/24	4.75
2017/8/25	4.3689
2017/8/28	4.374
2017/8/29	5.4
2017/8/30	5.85
2017/8/31	5.8
2017/9/1	5.2
2017/9/4	4.35
2017/9/5	4.6
2017/9/7	4.95
2017/9/8	4.75
2017/9/11	4.6
2017/9/12	4.4
2017/9/13	4.4
2017/9/14	5
2017/9/15	4.5
2017/9/18	5
2017/9/19	4.9
2017/9/20	4.367
2017/9/21	4.3
2017/9/25	4.5
2017/9/26	4.7
2017/9/27	5.35
2017/9/28	4.6
2017/9/29	5.8
2017/10/9	5.8
2017/10/10	5.9
2017/10/11	4.6
2017/10/12	4.7
2017/10/13	4.6
2017/10/16	4.5
2017/10/17	4.7
2017/10/18	4.85
2017/10/19	5.1
2017/10/20	4.65
2017/10/23	4.7
2017/10/24	4.95
2017/10/25	4.65
2017/10/26	4.5
2017/10/27	4.3901
2017/10/30	5.1
2017/10/31	4.3954
2017/11/1	5.4
2017/11/2	5
2017/11/3	4.6
2017/11/6	5.2
2017/11/7	4.7
2017/11/8	4.85
2017/11/9	4.9
2017/11/10	6
2017/11/13	5.3
2017/11/14	4.8
2017/11/15	5.25
2017/11/16	6.05
2017/11/20	4.75
2017/11/21	5.3
2017/11/22	5.5
2017/11/23	5.5
2017/11/24	5.3
2017/11/27	6.5
2017/11/28	5.2
2017/11/29	4.95
2017/11/30	6.5
2017/12/1	5.4
2017/12/4	4.88
2017/12/5	5.05
2017/12/7	5.8
2017/12/8	6.5
2017/12/11	5.7
2017/12/12	5.9
2017/12/13	5.7
2017/12/14	6.1
2017/12/15	5.7
2017/12/18	4.8348
2017/12/19	5.5
2017/12/20	4.8559
2017/12/21	4.5
2017/12/22	6
2017/12/25	5.95
2017/12/26	5.5
2017/12/27	6.3
2017/12/28	5.95
2017/12/29	7
2018/1/2	4.5
2018/1/3	5
2018/1/4	4.8
2018/1/5	4.9
2018/1/8	5
2018/1/9	4.85
2018/1/10	4.9
2018/1/11	5
2018/1/12	5
2018/1/15	5.3
2018/1/16	5.2
2018/1/17	5.2
2018/1/18	5.3
2018/1/19	4.7115
2018/1/22	5.05
2018/1/23	5.2
2018/1/24	5
2018/1/25	5.5
2018/1/26	4.85
2018/1/29	5.25
2018/1/30	5
2018/1/31	4.7
2018/2/1	4.8
2018/2/2	5.1
2018/2/5	5
2018/2/6	5.4
2018/2/7	4.95
2018/2/8	4.55
2018/2/9	5.5
2018/2/11	6.45
2018/2/12	5.05
2018/2/13	5.1
2018/2/22	4.68
2018/2/23	4.68
2018/2/24	5
2018/2/26	4.9
2018/2/27	4.9
2018/2/28	5.8
2018/3/1	5.15
2018/3/2	5.35
2018/3/5	5.45
2018/3/6	5.1
2018/3/7	5.22
2018/3/8	5
2018/3/9	5.2
2018/3/12	5.2
2018/3/13	4.9
2018/3/14	5.3
2018/3/15	5.3
2018/3/16	5.16
2018/3/19	5.3
2018/3/20	5.16
2018/3/21	5.13
2018/3/22	5.4
2018/3/23	5.3
2018/3/26	4.6351
2018/3/27	6.7
2018/3/28	4.62
2018/3/29	5.15
2018/3/30	5.1
2018/4/3	6.55
2018/4/4	4.32
2018/4/8	4.28
2018/4/9	5.9
2018/4/10	3.95
2018/4/11	4
2018/4/12	4.2
2018/4/13	4.05
2018/4/16	5.5
2018/4/17	4.174
2018/4/18	4.1
2018/4/19	4.05
2018/4/20	6.6
2018/4/23	5
2018/4/24	4.3
2018/4/25	4.6
2018/4/26	4.5
2018/4/27	6.5
2018/4/28	4.7
2018/5/2	4.4
2018/5/3	4.35
2018/5/4	4.5
2018/5/7	4.95
2018/5/8	3.99
2018/5/9	4.02
2018/5/10	4.8
2018/5/11	4.05
2018/5/14	4.2
2018/5/15	4.072
2018/5/16	4.5
2018/5/17	4.35
2018/5/18	4.15
2018/5/21	4.25
2018/5/22	4.6
2018/5/23	4.5
2018/5/24	6.8
2018/5/25	4.215
2018/5/28	5.8
2018/5/29	4.65
2018/5/30	4.55
2018/5/31	4.329
2018/6/4	5.4
2018/6/5	7.5
2018/6/6	5.2
2018/6/7	4.8
2018/6/8	5.18
2018/6/11	5.6
2018/6/12	4.7
2018/6/13	5.6
2018/6/14	5
2018/6/15	6.3
2018/6/19	6.3
2018/6/20	5.2
2018/6/21	4.95
2018/6/22	4.8
2018/6/25	4.7
2018/6/26	4.25
2018/6/27	5.05
2018/6/28	5
2018/6/29	4.155
2018/7/2	6.15
2018/7/3	6.4
2018/7/4	6.5
2018/7/5	4
2018/7/6	3
2018/7/9	6.4
2018/7/10	3.6
2018/7/11	6.6
2018/7/12	3.5
2018/7/13	3.45
2018/7/16	6.4
2018/7/17	5.65
2018/7/18	4
2018/7/19	3.75
2018/7/20	3.75
2018/7/23	4
2018/7/24	3.53
2018/7/25	3.8
2018/7/26	3.15
2018/7/27	3.303
2018/7/30	6.9
2018/7/31	6
2018/8/1	3.174
2018/8/2	3.35
2018/8/3	2.72
2018/8/6	2.9
2018/8/7	2.895
2018/8/8	6.3
2018/8/9	3.08
2018/8/10	3.2
2018/8/13	3.3
2018/8/14	2.73
2018/8/15	3.45
2018/8/16	3.6
2018/8/17	2.82
2018/8/20	3.1
2018/8/21	3.1
2018/8/22	3.15
2018/8/23	3.6
2018/8/24	6.9
2018/8/27	3.55
2018/8/28	2.9
2018/8/29	3.2
2018/8/30	4.4
2018/8/31	3.35
2018/9/3	3.2
2018/9/4	3
2018/9/5	6.9
2018/9/6	3.5
2018/9/7	2.851
2018/9/10	6
2018/9/11	6.1
2018/9/12	4.4
2018/9/13	5
2018/9/14	6.5
2018/9/17	6.5
2018/9/18	5.5
2018/9/19	5.5
2018/9/20	5.8
2018/9/21	3.75
2018/9/25	4
2018/9/26	4.4
2018/9/27	6.3
2018/9/28	7.8
2018/9/29	4.7
2018/9/30	3.35
2018/10/8	6.55
2018/10/9	6.6
2018/10/10	2.76
2018/10/11	3.3
2018/10/12	6.1
2018/10/15	7
2018/10/16	6.6
2018/10/17	3.9
2018/10/18	2.9
2018/10/19	2.95
2018/10/22	2.95
2018/10/23	4.2
2018/10/24	4.8
2018/10/25	3
2018/10/26	2.952
2018/10/29	3.1
2018/10/30	3.3
2018/10/31	4
2018/11/1	4.3
2018/11/2	6.5
2018/11/5	4
2018/11/6	3.15
2018/11/7	3.68
2018/11/8	3.1
2018/11/9	3.001
2018/11/12	3.6
2018/11/13	4.8
2018/11/14	3.95
2018/11/15	6.5
2018/11/16	6.5
2018/11/19	6.5
2018/11/20	3.15
2018/11/21	4.4
2018/11/22	6.5
2018/11/23	3.3
2018/11/26	3.4
2018/11/27	3.096
2018/11/28	3.3
2018/11/29	4.1
2018/11/30	3.53
2018/12/3	6.2
2018/12/4	3.85
2018/12/5	3.2
2018/12/6	3.25
2018/12/7	5.44
2018/12/10	6.5
2018/12/11	3.7
2018/12/12	7
2018/12/13	3.7
2018/12/14	5.85
2018/12/17	3.764
2018/12/18	5.85
2018/12/19	5
2018/12/20	4.3
2018/12/21	4.18
2018/12/24	3.95
2018/12/25	4.1
2018/12/26	6.5
2018/12/27	5.5
2018/12/28	4.1
2018/12/29	4.4
2019/1/2	3.4
2019/1/3	6.25
2019/1/4	3
2019/1/7	5
2019/1/8	3.1
2019/1/9	2.85
2019/1/10	3
2019/1/11	3.1
2019/1/14	3
2019/1/15	5.3
2019/1/16	3.12
2019/1/17	3.6
2019/1/18	2.85
2019/1/21	3.15
2019/1/22	3.2
2019/1/23	3.08
2019/1/24	3.55
2019/1/25	3.2
2019/1/28	6.5
2019/1/29	6.2
2019/1/30	2.4
2019/1/31	2.95
2019/2/1	3.1
2019/2/2	6.3
2019/2/3	2.9
2019/2/11	4.1
2019/2/12	2.8
2019/2/13	2.8
2019/2/14	2.9
2019/2/15	2.8
2019/2/18	3
2019/2/19	3.3
2019/2/20	2.8
2019/2/21	3.2
2019/2/22	2.749
2019/2/25	2.82
2019/2/26	7
2019/2/27	2.8
2019/2/28	2.8
2019/3/1	7
2019/3/4	2.65
2019/3/5	2.75
2019/3/6	5.5
2019/3/7	3.7
2019/3/8	2.95
2019/3/11	3.1
2019/3/12	7
2019/3/13	3.05
2019/3/14	3.4
2019/3/15	6.5
2019/3/18	3.15
2019/3/19	5.9
2019/3/20	4.1
2019/3/21	6.5
2019/3/22	3.45
2019/3/25	2.836
2019/3/26	6.5
2019/3/27	3.4
2019/3/28	2.807
2019/3/29	4.5
2019/4/1	6
2019/4/2	4.5
2019/4/3	3.1
2019/4/4	4.5
2019/4/8	2.82
2019/4/9	3.15
2019/4/10	4.3
2019/4/11	6.7
2019/4/12	3.2
2019/4/15	6.5
2019/4/16	4.1
2019/4/17	3.4
2019/4/18	6.3
2019/4/19	3.25
2019/4/22	3.1
2019/4/23	3.28
2019/4/24	3.7
2019/4/25	3.6
2019/4/26	6.3
2019/4/29	3.2
2019/4/30	3.3
2019/5/5	6.15
2019/5/6	3.1
2019/5/7	4.35
2019/5/8	3.5
2019/5/9	3.18
2019/5/10	4.3
2019/5/13	3.2
2019/5/14	6
2019/5/15	3.35
2019/5/16	5
2019/5/17	3.2
2019/5/20	6.5
2019/5/21	3.6
2019/5/22	6.5
2019/5/23	2.89
2019/5/24	3.4
2019/5/27	4.9
2019/5/28	6.6
2019/5/29	7
2019/5/30	3.3
2019/5/31	3.2
2019/6/3	3.95
2019/6/4	3.2
2019/6/5	5.1
2019/6/6	4
2019/6/10	3.3
2019/6/11	6.7
2019/6/12	3.55
2019/6/13	4.35
2019/6/14	3.45
2019/6/17	3.7
2019/6/18	3.4
2019/6/19	3.6
2019/6/20	5.9
2019/6/21	3.45
2019/6/24	3.55
2019/6/25	4
2019/6/26	3.6
2019/6/27	6.8
2019/6/28	5.1
2019/7/1	6
2019/7/2	7
2019/7/3	3
2019/7/4	3
2019/7/5	4
2019/7/8	6.7
2019/7/9	4
2019/7/10	3.1
2019/7/11	3.02
2019/7/12	5.1
2019/7/15	4
2019/7/16	3.45
2019/7/17	3.8
2019/7/18	3.8
2019/7/19	3.6
2019/7/22	7
2019/7/23	3.0826
2019/7/24	6.8
2019/7/25	4
2019/7/26	3.2
2019/7/29	3.8
2019/7/30	4.2
2019/7/31	6.5
2019/8/1	3.15
2019/8/2	2.75
2019/8/5	6.5
2019/8/6	3.05
2019/8/7	6.9
2019/8/8	2.85
2019/8/9	4
2019/8/12	2.7
2019/8/13	3.55
2019/8/14	3.9
2019/8/15	4.1
2019/8/16	2.666
2019/8/19	4.1
2019/8/20	2.671
2019/8/21	3.59
2019/8/22	2.682
2019/8/23	3.1
2019/8/26	2.694
2019/8/27	4
2019/8/28	2.702
2019/8/29	3.4
2019/8/30	3.5
2019/9/2	2.95
2019/9/3	3.5
2019/9/4	3.5
2019/9/5	2.704
2019/9/6	2.708
2019/9/9	2.9
2019/9/10	2.9
2019/9/11	2.9
2019/9/12	2.709
2019/9/16	3.5
2019/9/17	2.708
2019/9/18	4.4
2019/9/19	4.6
2019/9/20	4.2
2019/9/23	3.5
2019/9/24	3.55
2019/9/25	5.3
2019/9/26	5.1
2019/9/27	3.2
2019/9/29	6
2019/9/30	3
2019/10/8	3.5
2019/10/9	3.5
2019/10/10	2.718
2019/10/11	4.2
2019/10/12	3.25
2019/10/14	3.35
2019/10/15	3
2019/10/16	4.6
2019/10/17	5
2019/10/18	2.746
2019/10/21	4.2
2019/10/22	7
2019/10/23	3.1
2019/10/24	2.824
2019/10/25	4.2
2019/10/28	3.6
2019/10/29	4.5
2019/10/30	4.4
2019/10/31	3.8
2019/11/1	3.5
2019/11/4	4
2019/11/5	3.4
2019/11/6	3.8
2019/11/7	3.7
2019/11/8	3.8
2019/11/11	4.1
2019/11/12	3.12
2019/11/13	3.4
2019/11/14	3.15
2019/11/15	3.4
2019/11/18	4.05
2019/11/19	5.5
2019/11/20	3.85
2019/11/21	3.034
2019/11/22	7
2019/11/25	4.5
2019/11/26	3.75
2019/11/27	4.5
2019/11/28	3.02
2019/11/29	7
2019/12/2	3.3
2019/12/3	6
2019/12/4	3.9
2019/12/5	3.85
2019/12/6	3.2
2019/12/9	3.2
2019/12/10	3.028
2019/12/11	7
2019/12/12	6.8
2019/12/13	6.5
2019/12/16	4.3
2019/12/17	4.45
2019/12/18	4.03
2019/12/19	3.85
2019/12/20	6.8
2019/12/23	3.75
2019/12/24	3.95
2019/12/25	4
2019/12/26	4.2
2019/12/27	6
2019/12/30	4
2019/12/31	3.8
2020/1/2	4
2020/1/3	2.6
2020/1/6	4.6
2020/1/7	2.55
2020/1/8	2.92
2020/1/9	2.8
[truncated: 741 more rows]
