# Supplementary material for: Dynamic financial tail risk networks: A backtesting-based conditional expected shortfall approach
Source: PLoS One. 2026 Jun 24;21(6):e0351966. doi: 10.1371/journal.pone.0351966 (PMC13293451; doi:10.1371/journal.pone.0351966)
Supplement: S2 File — (ZIP) [file pone.0351966.s002.zip › File/Data/EStable.csv]

0.083154912	0.145857366	0.189476084	0.234700637	0.09823832	0.128728715	0.169925213	0.161119706	0.100879619	0.144710944	0.187617404	0.151166123	0.108446803	0.07383383	0.157194756	0.145709459	0.049492332	0.054925308	0.047375791	0.04841546	0.078173078	0.054225369	0.210540931	0.108826276	0.075167431	0.064934433	0.056318696	0.084153357	0.066389088	0.094203546	0.074192525	0.086917921	0.094946999	0.073898408	0.142512917	0.094288733	0.079306475	0.095955783	0.078322248	0.130701161	0.175083612	0.118301133	0.075960015	0.141343291	0.08259681	0.062658546	0.077433282	0.097429145	0.150639593	0.15608377
0.100039896	0.132847148	0.17825756	0.208691233	0.094908779	0.109325825	0.166510218	0.289694805	0.107460625	0.131450812	0.195366011	0.155333984	0.129081088	0.07545076	0.149921707	0.165279625	0.050886851	0.057666988	0.045503993	0.046517575	0.076733057	0.058371565	0.189114549	0.104466021	0.070980038	0.062303659	0.061303574	0.089449207	0.065766083	0.094688897	0.076497553	0.087636437	0.094243874	0.072825419	0.130917669	0.091627508	0.08543542	0.098412009	0.087170053	0.105344775	0.174134257	0.114721649	0.079941261	0.129870307	0.087965684	0.06509812	0.078504959	0.099783813	0.18693569	0.153791122
0.09732459	0.139296528	0.173198968	0.187529805	0.098681962	0.099673124	0.178337081	0.195183223	0.117589081	0.122539545	0.193265967	0.147644286	0.107053681	0.077619941	0.151358579	0.152374731	0.049881317	0.056910204	0.044521468	0.045326927	0.074885362	0.055277017	0.169730205	0.0983169	0.0668922	0.061010039	0.058992512	0.086712097	0.067856857	0.086640655	0.079764169	0.089308226	0.092426481	0.071205312	0.120002484	0.087199229	0.084836396	0.092261205	0.078800882	0.094214858	0.16678518	0.11155456	0.080878027	0.122438716	0.084737593	0.06481579	0.082308303	0.092791789	0.170345642	0.152346182
0.095121251	0.138810126	0.179961279	0.173050248	0.099942873	0.113883876	0.168467736	0.157864226	0.108724002	0.126297886	0.262194241	0.144194995	0.096541302	0.079913926	0.175074171	0.149594671	0.050823645	0.065255541	0.043286127	0.042028844	0.073085161	0.053811065	0.153354941	0.09281155	0.064816837	0.06232215	0.056555843	0.084944872	0.066193772	0.08168234	0.074925671	0.086464951	0.090095381	0.068587704	0.177766057	0.084798493	0.082482798	0.090077033	0.08100459	0.084474931	0.15964473	0.109754133	0.081337585	0.115611109	0.082056851	0.065206505	0.081690148	0.101592116	0.15911542	0.151439592
0.093754028	0.134251173	0.1683068	0.155892398	0.099394076	0.111864988	0.154871206	0.128039669	0.100640412	0.154795673	0.223365504	0.138124883	0.096986419	0.078446101	0.171457655	0.143987809	0.048948194	0.061158215	0.044489134	0.042624807	0.073157586	0.052949078	0.140555419	0.089374985	0.0738898	0.059796101	0.056867728	0.085069838	0.069812374	0.081097486	0.079276157	0.095924638	0.100860098	0.085766286	0.159592779	0.087258258	0.088811746	0.095098692	0.080964115	0.082427285	0.213755791	0.125639702	0.088424299	0.121461551	0.082349668	0.065713808	0.078076588	0.112052633	0.146491843	0.150872419
0.094699891	0.127375156	0.160919499	0.14518186	0.108844247	0.113696869	0.149561593	0.118430274	0.098254037	0.149602604	0.201448455	0.133542791	0.097677757	0.07700578	0.161724765	0.143304541	0.047145719	0.058316934	0.042121929	0.041919165	0.070981506	0.052555367	0.130064103	0.087358024	0.073724687	0.05726891	0.057558866	0.081659056	0.065202571	0.076430993	0.07337226	0.08876335	0.101077185	0.08292313	0.143247271	0.091486616	0.08756737	0.096671377	0.077876887	0.098871288	0.208269085	0.127864617	0.087741263	0.113165983	0.082690961	0.067143525	0.075712773	0.105431248	0.136943625	0.150518241
0.094342872	0.141194748	0.163119166	0.177287412	0.115414197	0.172407409	0.165454419	0.11578789	0.096316144	0.147481606	0.185120069	0.19390856	0.098445468	0.079980646	0.176114067	0.146852842	0.048756086	0.057652205	0.047754943	0.047249908	0.093124235	0.057985176	0.128592464	0.097325784	0.099591933	0.066392882	0.061509014	0.087051502	0.074489156	0.12361934	0.097833412	0.111167866	0.099532835	0.079007629	0.130050402	0.089770153	0.083884529	0.092926202	0.076992155	0.092999571	0.199771272	0.128251868	0.087622684	0.136474001	0.094934621	0.070575624	0.082995794	0.108588506	0.128197678	0.150297327
0.093239721	0.127853792	0.157660418	0.159678468	0.106875688	0.136412793	0.152952276	0.111604638	0.090825449	0.141269177	0.191328264	0.188641005	0.096221372	0.077229494	0.166429787	0.14455443	0.046312572	0.055218016	0.044068111	0.043245465	0.088029226	0.056549849	0.117077386	0.095136045	0.097088383	0.061654604	0.061710415	0.086896658	0.068250868	0.114186171	0.08534479	0.09604932	0.102234722	0.077520834	0.132332256	0.087041058	0.081308695	0.091662857	0.074481551	0.102096642	0.18915716	0.123714245	0.08700419	0.133825244	0.087042289	0.072642578	0.077040152	0.098920273	0.146312665	0.150159635
0.0930649	0.124390206	0.152783373	0.145104002	0.10529197	0.112371978	0.148330224	0.112929827	0.085737092	0.133581004	0.182328676	0.177417625	0.099862791	0.07741711	0.15812745	0.142591923	0.045325291	0.053619219	0.043504109	0.048577851	0.086017164	0.055670978	0.107752983	0.090432008	0.089671743	0.06050278	0.059082525	0.084554746	0.068265451	0.103915954	0.085340395	0.093118837	0.097647143	0.073243185	0.124137238	0.089155783	0.079532143	0.095939599	0.07986971	0.130889458	0.182115552	0.121996173	0.088136652	0.128019335	0.087027354	0.073487058	0.078610776	0.094863926	0.137178277	0.150073853
0.09967211	0.142468863	0.14946546	0.138710145	0.118330259	0.10159272	0.167056192	0.122362883	0.111864732	0.123075569	0.211216142	0.168802459	0.127738812	0.079655902	0.157366842	0.152088333	0.058141565	0.059014568	0.048363402	0.061785757	0.091509776	0.058825054	0.116123136	0.090133593	0.086821472	0.065910422	0.056568604	0.08434744	0.070543678	0.118226159	0.089301879	0.103339426	0.091679841	0.069822676	0.124712108	0.086334953	0.077247168	0.08982139	0.073314099	0.111571116	0.176060748	0.11907623	0.088408023	0.116009998	0.087995985	0.071693485	0.081913141	0.092657224	0.128400181	0.150020426
0.09734476	0.131783566	0.145741861	0.129403267	0.108909614	0.104258713	0.154158477	0.116977512	0.104194862	0.11939859	0.180316228	0.162505542	0.105389664	0.078226323	0.149047507	0.148666154	0.054420606	0.055551586	0.053827525	0.054612854	0.086362246	0.059443127	0.119825883	0.094137051	0.091028907	0.084867128	0.055436374	0.082516843	0.070606492	0.111372825	0.085375349	0.094504676	0.087597401	0.066967846	0.118646396	0.096575193	0.076318282	0.089395551	0.074146861	0.131989887	0.170053855	0.116538339	0.087676952	0.127801253	0.08392334	0.07013918	0.081804569	0.091556585	0.131235509	0.149987157
0.095793726	0.128676453	0.149389813	0.121792164	0.104947124	0.098348461	0.144374865	0.112386165	0.097558012	0.13816197	0.166217054	0.153962101	0.095878552	0.078599031	0.142861856	0.144620023	0.052731198	0.055566807	0.054861749	0.050372144	0.086773089	0.062105353	0.111304503	0.091187563	0.082140345	0.080023339	0.05476005	0.084093894	0.067990938	0.114650579	0.081210003	0.092918537	0.085544693	0.066278202	0.113220413	0.092296445	0.076066672	0.086884165	0.071867885	0.11062642	0.174041348	0.113928761	0.091744695	0.115375264	0.085688571	0.069789347	0.083450345	0.088932949	0.126572988	0.149966442
0.094546783	0.120987141	0.145450131	0.462078856	0.103016098	0.094119236	0.136847038	0.111253782	0.109248918	0.130334249	0.166146455	0.147446	0.092692934	0.082210446	0.137231467	0.148278109	0.057296424	0.059627478	0.062619144	0.050549626	0.083452787	0.06253259	0.102569763	0.090770181	0.076406689	0.079432587	0.052587302	0.103402429	0.066785689	0.100240816	0.079063964	0.088353896	0.083373342	0.064328237	0.153643323	0.091336704	0.074209038	0.086452031	0.071710105	0.110282422	0.167637465	0.113630869	0.091820863	0.110224916	0.08431301	0.070344121	0.08948601	0.094278336	0.165989878	0.149953545
0.097277784	0.117410078	0.162770354	0.39601565	0.103289332	0.090792308	0.136378442	0.187827045	0.105915839	0.121963269	0.146680976	0.140864962	0.092513839	0.078826321	0.146896012	0.14886199	0.057331795	0.05714482	0.058435455	0.050433725	0.081433065	0.064800768	0.106056286	0.091192644	0.074029832	0.074345205	0.053374081	0.102260603	0.064749512	0.099532918	0.076030364	0.089508908	0.08762639	0.08055274	0.144733106	0.094190581	0.081667781	0.085945028	0.075994502	0.099566877	0.162038031	0.113064596	0.093884254	0.106284346	0.083628579	0.072433001	0.082188077	0.093133471	0.152116027	0.149945516
0.095191688	0.11563852	0.160945223	0.341052073	0.106283962	0.165048945	0.132555202	0.170562928	0.103870884	0.117851554	0.153606149	0.156713595	0.096820459	0.078575859	0.139724081	0.14195293	0.056069152	0.055667195	0.06086963	0.046878259	0.079576714	0.060473281	0.099113385	0.086605597	0.072773811	0.074650248	0.053883602	0.0993049	0.065873137	0.096605413	0.077833931	0.091436458	0.097896512	0.077953676	0.161262187	0.10746489	0.080676407	0.087955009	0.075176431	0.095449312	0.159205476	0.127837634	0.098552573	0.108142639	0.0814225	0.086518922	0.082645204	0.108281827	0.15943865	0.362991689
0.094948457	0.117547206	0.166982882	0.294329669	0.10618962	0.141532497	0.127943084	0.134517774	0.097124362	0.11399725	0.146224621	0.152415206	0.102373564	0.077288308	0.137676004	0.138149086	0.053468642	0.053905017	0.055979601	0.044195788	0.078207933	0.059916935	0.571300777	0.085352198	0.073289298	0.074050653	0.052679619	0.097637727	0.065770483	0.093668592	0.080741213	0.092049231	0.098744496	0.077886227	0.160284285	0.106106539	0.079631424	0.084321886	0.072377277	0.176670732	0.156208241	0.121402825	0.097187022	0.144322233	0.08380054	0.084153017	0.086434925	0.098562401	0.160514849	0.304871644
0.093377182	0.121300044	0.18426177	0.254865273	0.107802379	0.123253103	0.127756194	0.17345547	0.102258782	0.198934966	0.135880667	0.146109217	0.100158868	0.079188419	0.137748865	0.139484909	0.05084199	0.052347924	0.053551877	0.041363142	0.076362904	0.056519434	0.517246237	0.080988077	0.068726925	0.074180282	0.050875518	0.094074997	0.06777202	0.085233032	0.08196712	0.090995477	0.093690766	0.075814888	0.167737669	0.099761537	0.077179175	0.081261656	0.069590931	0.141993809	0.147476116	0.118457234	0.095184012	0.138854242	0.081613041	0.079698969	0.089881221	0.096163313	0.152502818	0.266148671
0.092677353	0.149564877	0.172282875	0.221552237	0.103289964	0.116139392	0.125175765	0.145907183	0.098036931	0.190481247	0.127391244	0.139611427	0.094829915	0.076897279	0.133331397	0.154634532	0.048745684	0.050735446	0.052840622	0.039472924	0.074547232	0.053719382	0.45962693	0.080138344	0.066783722	0.073199368	0.049620408	0.094499073	0.06711791	0.08086696	0.079414751	0.088824042	0.092939703	0.071942822	0.148871385	0.098128687	0.076017988	0.07971549	0.065812746	0.128058642	0.140679844	0.119257916	0.093478887	0.126687171	0.078856588	0.076543781	0.084954643	0.093603296	0.140818503	0.237798727
0.096407266	0.180158727	0.166526452	0.207559207	0.106815667	0.113222435	0.124982501	0.160184697	0.095881027	0.175518827	0.137581904	0.15647668	0.108045169	0.077629952	0.129333865	0.17382007	0.05231089	0.055118367	0.058721346	0.042612257	0.073331826	0.056764562	0.410904674	0.081365652	0.094600224	0.069509233	0.074054376	0.094003754	0.06559981	0.078214744	0.079669126	0.092296977	0.091659905	0.070733356	0.200022297	0.09550927	0.079549555	0.077874112	0.076745866	0.141514098	0.159822999	0.123896941	0.100051818	0.175118834	0.082066941	0.081096049	0.08317811	0.132609164	0.148299317	0.218731531
0.094916896	0.171715591	0.404599342	0.184863005	0.10832783	0.105159196	0.344138278	0.140805013	0.091364031	0.202435393	0.151897226	0.148642191	0.170129582	0.079245663	0.129279855	0.169432729	0.051556184	0.054221234	0.059952758	0.040778747	0.073220799	0.056309682	0.366721372	0.234291921	0.091234098	0.068738418	0.071567785	0.09723201	0.068319237	0.076675878	0.082942295	0.096924463	0.085981025	0.067203951	0.242875918	0.09283234	0.076721842	0.078735616	0.074013796	0.118291996	0.149874434	0.118429369	0.097618351	0.146264863	0.080381164	0.077669477	0.081583243	0.114304911	0.142699706	0.195339939
0.094667103	0.181074299	0.3680816	0.165690317	0.108601219	0.096186737	0.308340914	0.123493292	0.095631967	0.185659624	0.134872678	0.141820144	0.123234562	0.078578169	0.125951398	0.157611977	0.049269163	0.052280128	0.057418773	0.064203234	0.075026126	0.053925224	0.326627868	0.21847216	0.083063823	0.067802097	0.067513186	0.093842911	0.070036644	0.083833365	0.083370486	0.094845142	0.082772003	0.068529779	0.218351997	0.094121309	0.075764842	0.075444731	0.069240423	0.129076426	0.144141914	0.116316896	0.095653321	0.138878417	0.07814622	0.074954732	0.079906011	0.106752934	0.131241729	0.185262986
0.093456021	0.178508233	0.32950651	0.149828937	0.111768981	0.135528999	0.27521084	0.117998922	0.092289274	0.24957408	0.127889882	0.137924948	0.134349897	0.07963278	0.124022999	0.151589949	0.051031736	0.050855428	0.0595635	0.062842613	0.073773182	0.05383121	0.290995453	0.203186752	0.084336939	0.068392029	0.067205756	0.093804653	0.075673957	0.092085746	0.08534853	0.092966868	0.091392064	0.072611798	0.229137373	0.090194679	0.076544	0.09020377	0.076067134	0.141393799	0.141090548	0.113913358	0.096266203	0.145268419	0.08446911	0.073250822	0.080654462	0.10237982	0.145470973	0.172861979
0.095586414	0.175632812	0.292851715	0.142399283	0.112782337	0.111506532	0.247107737	0.119915185	0.09222501	0.224731171	0.141175921	0.178073847	0.11970553	0.080118975	0.122019666	0.152086707	0.061288531	0.049824935	0.074459196	0.080985999	0.077239452	0.055618115	0.266248239	0.192973523	0.080197789	0.075167695	0.066472362	0.103104381	0.08958429	0.101804885	0.09370766	0.100358941	0.113185569	0.086396812	0.21569789	0.114992066	0.079325666	0.093388752	0.077822314	0.117210265	0.165601712	0.11676496	0.099448869	0.148275277	0.095233237	0.072426728	0.095158978	0.098550622	0.134581647	0.18078624
0.096429769	0.171630404	0.276122321	0.136333096	0.117046875	0.101778455	0.235934631	0.112794048	0.155635156	0.207118123	0.127738803	0.17356454	0.116025483	0.079547187	0.126259919	0.148875348	0.057457854	0.048311652	0.065798546	0.077062957	0.074771168	0.054912085	0.2380154	0.181266671	0.084893783	0.074320249	0.063696419	0.097465273	0.081931254	0.093268426	0.085740841	0.091435416	0.115193884	0.083410933	0.188516255	0.11498044	0.077424085	0.094446997	0.083283597	0.109850265	0.160560963	0.118101581	0.097433295	0.137486161	0.087524629	0.071133444	0.093158858	0.094368181	0.126731455	0.171981306
0.095102213	0.161008871	0.272146187	0.127988694	0.114278664	0.095283133	0.209370484	0.172019213	0.142479275	0.234479972	0.113132975	0.167673712	0.113715765	0.077434148	0.124399561	0.143440799	0.055601594	0.048321592	0.063743392	0.067399558	0.076578785	0.052832323	0.223217912	0.171139866	0.079829996	0.074560337	0.061799428	0.096939207	0.084132672	0.089983656	0.088549285	0.090976765	0.108018804	0.079178974	0.173495981	0.113153936	0.075067103	0.0929737	0.077405462	0.099889911	0.15290526	0.115468014	0.095541138	0.133810327	0.083190874	0.070034762	0.087308174	0.090726367	0.125414242	0.171452648
0.098841156	0.149526095	0.243489933	0.124386758	0.114547249	0.091324564	0.205236591	0.133738818	0.13139445	0.214840589	0.335103511	0.168783566	0.100095688	0.077532732	0.12000714	0.160256197	0.054842507	0.04829886	0.06191389	0.059087171	0.074124031	0.050561385	0.198581191	0.159352638	0.073691452	0.071225549	0.058418256	0.094713468	0.080103414	0.080587011	0.081403418	0.088055111	0.10549126	0.075426758	0.156274271	0.111312977	0.073802703	0.208654546	0.075340785	0.094857708	0.145908085	0.113572611	0.093881765	0.150269696	0.079937913	0.070115367	0.083681136	0.09528136	0.131183019	0.163959545
0.096052133	0.15453994	0.220961028	0.11913856	0.113060572	0.093732992	0.188211543	1.259030487	0.121852735	0.195075452	0.330670264	0.160196787	0.096379422	0.077537978	0.118343561	0.15009909	0.05170175	0.047774636	0.058227642	0.053513104	0.073694373	0.116160997	0.181503148	0.151095547	0.074360264	0.069190485	0.058444021	0.095010696	0.077885835	0.07787022	0.079795864	0.08666726	0.10064395	0.07208456	0.143057694	0.105001582	0.073146444	0.183231164	0.072805374	0.099139738	0.1397988	0.111402283	0.093359471	0.136611197	0.080564535	0.06952727	0.081793879	0.090294045	0.139467493	0.166495139
0.097072247	0.145526724	0.20929303	0.114319209	0.109293098	0.102266467	0.172012845	0.750398372	0.113097851	0.217268884	0.301940338	0.152280541	0.113009993	0.076750158	0.115999144	0.145001757	0.052449709	0.048915349	0.05541159	0.048623295	0.07278848	0.106209601	0.164500522	0.142597143	0.093108923	0.069553515	0.0561641	0.091795504	0.077796765	0.086751425	0.080164775	0.086997334	0.099980645	0.078423956	0.167795846	0.106554152	0.071989957	0.177573764	0.088559557	0.090025609	0.141666605	0.110342315	0.093502585	0.128339783	0.084390078	0.07403731	0.081693785	0.102822554	0.128535038	0.162226983
0.094825792	0.144264662	0.202689483	0.110986498	0.1075665	0.114086717	0.15897389	0.457807237	0.107907535	0.19527483	0.279787056	0.14534869	0.101521444	0.077073382	0.113612779	0.141526413	0.056030484	0.054788857	0.053991655	0.055168535	0.074799913	0.103311098	0.151714657	0.136113884	0.10672125	0.069912024	0.060346875	0.097473935	0.076337203	0.086193025	0.07837802	0.088134806	0.097353699	0.079672088	0.150847142	0.108969178	0.074518347	0.1709272	0.094700433	0.091391617	0.136877721	0.113859261	0.096654981	0.120813419	0.089666492	0.079107234	0.082595809	0.103567688	0.139910131	0.158706039
0.095081133	0.147720111	0.200168199	0.111355002	0.113203326	0.102078767	0.161153276	0.283591957	0.100824845	0.200831368	0.253031329	0.138937143	0.100174374	0.076729354	0.124529231	0.146781435	0.055120759	0.053814721	0.053074245	0.050360846	0.073776636	0.093938018	0.137888345	0.127128204	0.095394268	0.070888286	0.057955229	0.095369467	0.076940602	0.079074959	0.078699339	0.088894921	0.092121084	0.078219298	0.171204052	0.105153901	0.081239838	0.16492838	0.097638882	0.101483248	0.133031897	0.116592274	0.09628648	0.129188055	0.087583507	0.084310274	0.085261365	0.112943922	0.131426844	0.158950405
0.096996537	0.135007846	0.185114581	0.11529838	0.105160808	0.120860859	0.148715801	0.19644358	0.108453839	0.20093034	0.2268225	0.133690492	0.094757859	0.076051797	0.119405991	0.145115445	0.052118882	0.052078481	0.051214045	0.048172392	0.071799721	0.084112404	0.125472123	0.118956077	0.085981855	0.077087208	0.057834145	0.09104174	0.076498379	0.089542211	0.077379897	0.088017378	0.087137552	0.074087317	0.171366438	0.103348013	0.079202342	0.156186366	0.092569722	0.091867676	0.126569969	0.11396118	0.095273522	0.140953447	0.084977187	0.079892808	0.080958304	0.106329966	0.140543729	0.156339928
0.09630239	0.142852812	0.175308071	0.114877097	0.104542438	0.141234806	0.140535003	0.157413331	0.102498324	0.194428405	0.217825083	0.129225745	0.10680024	0.079533315	0.116510395	0.14206736	0.050520915	0.052194368	0.053397792	0.050579682	0.076383721	0.084931206	0.128183252	0.116912851	0.095109572	0.091173237	0.062658705	0.094095123	0.097373265	0.11056065	0.088253501	0.099624014	0.085115689	0.078409602	0.1999707	0.105366353	0.080324554	0.147511282	0.097110945	0.08387526	0.133802312	0.111763164	0.104330922	0.125709256	0.0898886	0.076593982	0.092539575	0.100077026	0.142306658	0.162000801
0.097665664	0.127419412	0.201339796	0.117635129	0.10805368	0.140290471	0.14171421	0.134450467	0.119756201	0.219608564	0.191556445	0.137839486	0.104617134	0.076732997	0.125326579	0.155510335	0.0486687	0.050113745	0.049599638	0.046672109	0.072651389	0.078482333	0.119705374	0.110413716	0.092400547	0.084189377	0.06317364	0.093390955	0.086661269	0.123359374	0.085917783	0.09152058	0.08893028	0.084291447	0.196566629	0.110484877	0.083641146	0.147743191	0.109511515	0.10831649	0.142389408	0.1144363	0.107794441	0.127965429	0.083839841	0.078241218	0.084134832	0.108801965	0.146245347	0.163205215
0.095299059	0.13069949	0.206104235	0.113711782	0.108944467	0.114801403	0.13592705	0.121703374	0.115843957	0.198235263	0.187341786	0.138105029	0.096645773	0.077708248	0.124815285	0.148241109	0.050263264	0.049454554	0.0486169	0.043993907	0.071047942	0.072265304	0.110412042	0.103705353	0.089359626	0.08232508	0.060646606	0.090329045	0.087120201	0.112322404	0.08903807	0.09227787	0.083165167	0.078685523	0.176634376	0.107558899	0.079943942	0.139109649	0.099834852	0.101806795	0.134068306	0.110685639	0.104454091	0.144871875	0.082347423	0.075009762	0.084310559	0.103517858	0.133010655	0.160505089
0.093789717	0.131936944	0.207142849	0.109979326	0.106943129	0.100598692	0.130046543	0.113722592	0.108640697	0.175916285	0.176016809	0.138387751	0.095762267	0.076568351	0.126793759	0.14334552	0.048596852	0.048392649	0.046615417	0.041445137	0.069276266	0.066652362	0.102184158	0.100742677	0.081369344	0.078321241	0.057551623	0.090167812	0.083577316	0.099159468	0.084611608	0.089477513	0.079840521	0.0751116	0.156990575	0.101863721	0.078513931	0.13220208	0.096408429	0.091381049	0.127775003	0.108298372	0.101764414	0.134438069	0.080429358	0.072768077	0.080854078	0.095892024	0.143154642	0.163148263
0.10917899	0.124856073	0.208634026	0.113877873	0.136932688	0.094105324	0.13999035	0.127582334	0.125711941	0.16037281	0.171911923	0.152638303	0.092689334	0.076865536	0.12866493	0.164913766	0.049603289	0.04877767	0.0461347	0.045220351	0.06989033	0.064817411	0.096876322	0.096961496	0.080327115	0.075211951	0.055832637	0.087330619	0.082725972	0.096793861	0.082054889	0.086445438	0.077705099	0.07177069	0.149366676	0.099608517	0.075684077	0.128398295	0.090779884	0.106180667	0.122404804	0.106552007	0.099687203	0.141300978	0.083340641	0.075351931	0.078484913	0.094015916	0.13629968	0.166832698
0.104512722	0.136185813	0.194919449	0.130067322	0.147098515	0.12563454	0.134336891	0.1532658	0.144239482	0.203093438	0.185207846	0.157781212	0.123680999	0.07773807	0.129338731	0.160058485	0.048543784	0.048054358	0.046657654	0.045274547	0.069036901	0.060748177	0.093270716	0.092758189	0.086550889	0.074772784	0.055786564	0.087587565	0.08074098	0.08778284	0.080797638	0.085864141	0.093814579	0.071795821	0.183615959	0.095749495	0.073887975	0.126609318	0.08673796	0.234879125	0.13606649	0.107024183	0.098639647	0.15323347	0.124336552	0.082950459	0.087093083	0.100646113	0.183846957	0.277306801
0.100565375	0.136486968	0.181578999	0.122583525	0.138011989	0.133896374	0.130303811	0.127010546	0.137920286	0.178417425	0.175137777	0.150095839	0.11062152	0.079763756	0.131537361	0.153671621	0.057313343	0.059778883	0.064857449	0.073167353	0.074524095	0.061015712	0.092053478	0.091146264	0.081875712	0.082229456	0.055946359	0.086157853	0.092661856	0.11053473	0.087131292	0.095270689	0.092268672	0.113725228	0.164006252	0.099010171	0.079443453	0.122244317	0.08920018	0.190128932	0.129919235	0.114868029	0.10358511	0.132273407	0.132420879	0.101006328	0.101384271	0.100795184	0.168241725	0.246685231
0.103938912	0.128069377	0.179392917	0.124662008	0.144353656	0.112987006	0.139943032	0.181007792	0.185336063	0.194292502	0.15917487	0.167552954	0.097763568	0.07880073	0.142713669	0.169375673	0.053094352	0.055964326	0.057094263	0.063424022	0.070671494	0.058563132	0.086992337	0.086451043	0.082159045	0.076875279	0.058644684	0.083687667	0.086638293	0.100510405	0.079849139	0.087991798	0.10118529	0.117208885	0.15680311	0.111322741	0.085554538	0.128690096	0.100106923	0.224825966	0.141344347	0.126491269	0.103605437	0.123146548	0.114617609	0.110826073	0.101035803	0.106990599	0.19110932	0.256345927
0.127522761	0.18391242	0.198340962	0.168727118	0.198340852	0.168568759	0.197702473	0.39359447	0.226614176	0.178526386	0.207203883	0.18896986	0.13908284	0.091405403	0.166080008	0.207638772	0.058963819	0.064800899	0.064114777	0.061064342	0.076439365	0.07421027	0.107626334	0.091091411	0.097840379	0.084441567	0.065150035	0.092700698	0.091398129	0.097106006	0.094472586	0.105628004	0.105412639	0.12461717	0.165544179	0.107357506	0.086687269	0.123893767	0.095155921	0.188073026	0.140550257	0.121989944	0.106561776	0.149523227	0.135064496	0.120828893	0.12881688	0.116997423	0.187041931	0.255770259
0.118549136	0.153286945	0.182907626	0.153758596	0.160441068	0.130796653	0.176567426	0.248863703	0.20657604	0.165238952	0.196359077	0.180897615	0.113028393	0.087001388	0.156926512	0.195662603	0.055551949	0.062658239	0.057835966	0.054467663	0.072336548	0.067692667	0.098347367	0.086386461	0.087889765	0.078808085	0.061644114	0.088130365	0.085910591	0.086631356	0.086490781	0.099638388	0.103211552	0.118654652	0.152513879	0.104946899	0.084518829	0.12191519	0.093456738	0.171617069	0.135410151	0.120880597	0.103714289	0.139862255	0.121841776	0.138497552	0.127469696	0.110725594	0.169190666	0.225692201
0.114497249	0.146881712	0.171824851	0.148524215	0.154555279	0.114245914	0.167125797	0.179752306	0.201665813	0.156429141	0.173631011	0.171552839	0.098731793	0.084950473	0.163936498	0.187570352	0.052681924	0.060787819	0.05499786	0.051849221	0.071663663	0.062431064	0.095976096	0.083807429	0.086117081	0.075537045	0.060793271	0.086225052	0.082880529	0.086656165	0.081334632	0.092622512	0.10548095	0.11719772	0.146040412	0.109080114	0.085584004	0.121326402	0.103853018	0.170325214	0.133759991	0.121635409	0.1024635	0.134051085	0.108635757	0.131948184	0.114474207	0.111264757	0.161147428	0.20382723
0.114801406	0.142842344	0.179087382	0.138800683	0.144830718	0.131505121	0.159087068	0.137938913	0.18298759	0.160830875	0.178548206	0.161913003	0.096857956	0.084446207	0.158970209	0.180000315	0.050889747	0.059151885	0.057339717	0.052357014	0.07263989	0.061287294	0.093697888	0.082630382	0.086662167	0.074775173	0.060848531	0.087188405	0.082729032	0.086153614	0.081871004	0.091007274	0.104812654	0.11561027	0.132555866	0.105748183	0.085634923	0.118943143	0.100238788	0.15265353	0.131972408	0.120190885	0.102937992	0.147616814	0.109633126	0.120300332	0.11603585	0.104872214	0.149748955	0.193280751
0.107613482	0.145529595	0.183320437	0.129028978	0.133097169	0.116838493	0.14844396	0.122276027	0.174342129	0.177438821	0.168363624	0.153448381	0.104358048	0.084150609	0.158219611	0.164818903	0.049835995	0.057076061	0.057095235	0.050179558	0.071506295	0.062881192	0.088657722	0.079844009	0.080330027	0.07291563	0.058814599	0.084590355	0.083285815	0.079807176	0.082407401	0.090729516	0.101054662	0.121283414	0.149581245	0.111994712	0.086775805	0.114427084	0.09786708	0.13121091	0.12948736	0.119913157	0.103234132	0.128285369	0.101090602	0.110941636	0.11503613	0.098160224	0.140533616	0.191698735
0.105229987	0.155645748	0.17144272	0.137052497	0.130646515	0.111625096	0.148449744	0.142883194	0.16209553	0.167128945	0.152150426	0.149132921	0.09612077	0.086109253	0.150068995	0.175669421	0.049065068	0.054970026	0.056882788	0.052099293	0.070725808	0.058900338	0.085358353	0.077642648	0.075776255	0.075807585	0.056327231	0.082197618	0.085046855	0.079060894	0.082331243	0.09623528	0.095754068	0.112649878	0.141272104	0.110569586	0.089054017	0.109176804	0.092368094	0.151443748	0.129356017	0.12266421	0.102653443	0.118929195	0.098906882	0.108571499	0.115834809	0.112197432	0.143332084	0.17764455
0.101796713	0.150246317	0.163468174	0.128772829	0.124827652	0.106054455	0.144980588	0.121469741	0.148054668	0.154621032	0.142056201	0.152453366	0.093134393	0.084514291	0.154223565	0.172738535	0.048100345	0.053048947	0.053488474	0.04780597	0.068728804	0.056333617	0.080512876	0.074511917	0.070655188	0.071227397	0.054284994	0.079358931	0.08129249	0.071873386	0.078523474	0.089822809	0.09033885	0.106295012	0.157447735	0.105704809	0.084995663	0.104172228	0.085630447	0.160113647	0.146192227	0.117600677	0.100022278	0.111855072	0.093123197	0.102689317	0.106433851	0.115182004	0.15576364	0.201851323
0.099205147	0.138433638	0.165984549	0.121787034	0.113958652	0.111682717	0.149642095	0.113419509	0.139545758	0.161089541	0.148858151	0.148375635	0.100061007	0.082703075	0.149083404	0.163586855	0.04699296	0.053137287	0.05053594	0.044551296	0.067121978	0.05508205	0.078244913	0.071536446	0.069174888	0.068218679	0.054046556	0.080761193	0.079554845	0.074513674	0.075421974	0.089108134	0.098255089	0.105485783	0.197534411	0.13289663	0.09236592	0.110550787	0.107238	0.176679339	0.143520312	0.124517402	0.09934058	0.160125176	0.093829672	0.106438214	0.101172748	0.117425731	0.208430744	0.232316564
0.096911465	0.139277101	0.161138746	0.11607866	0.119018424	0.130379777	0.140721905	0.154596211	0.128330686	0.159967149	0.1432795	0.148216972	0.119305688	0.083413525	0.144098116	0.154717759	0.045268629	0.053757391	0.04927963	0.04290686	0.066080036	0.052491049	0.07732161	0.068899625	0.065725526	0.067289554	0.054048374	0.079007867	0.076907027	0.067695215	0.073167144	0.085951163	0.106060846	0.122261404	0.190683064	0.136027175	0.098382594	0.112222574	0.106939971	0.15313904	0.14936948	0.120470631	0.101816291	0.161514979	0.098081455	0.097979969	0.098629241	0.104594062	0.192025202	0.204611707
0.095487292	0.13050757	0.156526095	0.111920671	0.109278115	0.110400535	0.149969182	0.158433499	0.119224004	0.153997782	0.131887148	0.141401105	0.123811263	0.082405567	0.141901394	0.151094216	0.046283831	0.052449081	0.049525859	0.041613566	0.064994689	0.050750595	0.073894169	0.066377599	0.062806277	0.06429281	0.056046405	0.077079916	0.076293614	0.06312681	0.07210473	0.086461888	0.097395662	0.112270292	0.173209723	0.125773817	0.09304245	0.10426532	0.096060766	0.136128823	0.16709292	0.116855439	0.099364196	0.13759473	0.092960581	0.093685395	0.095145063	0.098589569	0.180271432	0.22410938
0.098338112	0.126587694	0.166498919	0.121050624	0.105660253	0.117041365	0.163986421	0.157575382	0.134625143	0.143486084	0.120139569	0.146736628	0.110512481	0.082092154	0.150860463	0.161899811	0.045081426	0.054252949	0.049083474	0.044500788	0.063366931	0.05445644	0.074314301	0.06688862	0.066497713	0.065812251	0.05362587	0.075306713	0.076838498	0.061632086	0.072075117	0.088127363	0.09747638	0.106651954	0.165656863	0.121162184	0.093655963	0.101382251	0.095227832	0.172852649	0.162763752	0.11411174	0.097114486	0.14025317	0.086545003	0.09761076	0.090444524	0.093972793	0.169970195	0.210186119
0.09888988	0.137498285	0.158156169	0.120416262	0.114960455	0.112076042	0.161085511	0.128835733	0.137018391	0.133636957	0.134270905	0.146246686	0.137781042	0.085322397	0.159311555	0.153746629	0.04519246	0.05566502	0.04585509	0.041654759	0.066187484	0.060135709	0.079730547	0.070233136	0.066226724	0.067786564	0.05263328	0.084278088	0.080346969	0.061389696	0.072751282	0.085023384	0.094048246	0.107440611	0.161109685	0.11843686	0.093250388	0.098428374	0.088057786	0.142758277	0.157420819	0.112153401	0.096941776	0.123778935	0.09924852	0.103160218	0.09265834	0.089905952	0.209156857	0.200581
0.102729161	0.139891287	0.153367552	0.130123086	0.130715975	0.122283508	0.148573717	0.116154043	0.134287943	0.125115967	0.129734881	0.144296216	0.111545806	0.087394363	0.150016445	0.152621237	0.04352754	0.056134651	0.050214431	0.044363559	0.067887087	0.063585113	0.092005336	0.074125023	0.079945361	0.073542179	0.056559611	0.084843768	0.082890192	0.07753433	0.085837648	0.10353422	0.11554314	0.130422488	0.144055984	0.14460559	0.099771956	0.100563737	0.094709047	0.150098832	0.156592729	0.115906928	0.105389659	0.130172898	0.11571966	0.111385391	0.110396936	0.088369706	0.203387057	0.184542267
0.100045993	0.125324678	0.159708203	0.122391109	0.115654388	0.105287404	0.139526992	0.113052977	0.126658173	0.11757994	0.114917517	0.137942072	0.098942719	0.084500532	0.145194594	0.149284999	0.043464668	0.053485917	0.048123104	0.043155629	0.064921933	0.061772532	0.086176269	0.071017589	0.073292992	0.068588243	0.053636695	0.082137512	0.079461718	0.069902858	0.079133015	0.093069166	0.115895827	0.126112145	0.137249793	0.145834088	0.097580827	0.102780375	0.099470744	0.145201573	0.150880395	0.11712759	0.104792747	0.126391131	0.104400959	0.102643895	0.098904354	0.086890693	0.177237693	0.173538357
0.097109321	0.128341408	0.249988084	0.120953225	0.115771322	0.096167173	0.138865554	0.112704677	0.128850594	0.11587192	0.144412665	0.134244332	0.094902889	0.084864027	0.157602072	0.16120962	0.041636993	0.051587452	0.045312952	0.040923225	0.063266404	0.058546962	0.0815113	0.068341993	0.068913747	0.065566152	0.051603383	0.079246198	0.076715894	0.070108001	0.075008996	0.089901679	0.108943781	0.118215357	0.132605986	0.138423756	0.093220196	0.098463707	0.092931859	0.135557461	0.143417621	0.114083851	0.101887486	0.119077114	0.093865201	0.096242534	0.093927193	0.086597147	0.184536203	0.166279436
0.095324588	0.120301628	0.223550759	0.115527276	0.111532358	0.092577003	0.134252907	0.11230653	0.118185447	0.111455861	0.122871814	0.137131977	0.092807286	0.082371045	0.149396294	0.162916721	0.040741546	0.049939096	0.044336089	0.039780926	0.062102467	0.055279789	0.07767801	0.066265605	0.065951985	0.06331575	0.050112661	0.078935537	0.074909402	0.070203822	0.074271968	0.089002543	0.103268424	0.111432726	0.155073327	0.13009645	0.08976316	0.094447314	0.087720593	0.126800381	0.13798356	0.111709448	0.099593649	0.117592034	0.087238495	0.090761097	0.091038074	0.122320159	0.17493493	0.161557893
0.10896124	0.139545046	0.20600108	0.12465577	0.156868736	0.148943521	0.202251828	0.367505676	0.16796979	0.133607292	0.19081159	0.167356496	0.112330175	0.09584717	0.187703036	0.182315755	0.0412099	0.04869102	0.045649284	0.043091076	0.061659066	0.053742949	0.076412	0.067016067	0.06566181	0.062903486	0.05179746	0.079300213	0.076082974	0.073827737	0.082343576	0.091370402	0.103224407	0.111204898	0.158253705	0.129550303	0.093461798	0.096180635	0.105643358	0.119884995	0.134911504	0.117932482	0.104776323	0.115749996	0.093299714	0.088390198	0.096119397	0.114094372	0.158655961	0.158511767
0.10433919	0.123932325	0.19226265	0.117980927	0.150711892	0.118941484	0.192320577	0.26617397	0.155229132	0.129255347	0.166301128	0.160236225	0.098772227	0.090344521	0.182353106	0.173507895	0.039681516	0.047440098	0.043058505	0.04032218	0.060520607	0.052423521	0.075437202	0.066203877	0.070045092	0.063515423	0.05134136	0.081297121	0.07389088	0.067144483	0.075763681	0.087477769	0.101524483	0.10653441	0.144899282	0.136032262	0.091910889	0.097078992	0.107132498	0.110375576	0.129637864	0.121664157	0.104015325	0.112638385	0.085283596	0.085315156	0.088477087	0.104591951	0.144150555	0.163029579
0.100416246	0.12226332	0.181941938	0.11320728	0.133537211	0.116748141	0.174143578	0.179380445	0.144627745	0.119716113	0.151177199	0.15199848	0.093587745	0.088397798	0.171453556	0.164813891	0.041677169	0.048873284	0.041697871	0.044089727	0.062067098	0.054567301	0.073777162	0.065919907	0.068369391	0.061752236	0.052918619	0.081564533	0.070770105	0.073225594	0.073555159	0.086666126	0.09790027	0.104524645	0.182913981	0.134609925	0.094419165	0.09591514	0.104541268	0.109136324	0.124153958	0.121280651	0.110772689	0.118753039	0.083762828	0.094662966	0.086963257	0.098037085	0.133068207	0.159178244
0.10118317	0.115267694	0.171900011	0.121671609	0.141361067	0.147382954	0.183078647	0.266855048	0.159843618	0.11748773	0.168222406	0.156403196	0.105987167	0.088658623	0.167475031	0.17941089	0.041456019	0.048230824	0.04136185	0.041996748	0.06263132	0.053871954	0.071640917	0.065723339	0.066124309	0.061350998	0.051975764	0.081495002	0.06998039	0.07020771	0.073754509	0.088701983	0.095341177	0.099999615	0.161825597	0.134133548	0.091438017	0.098674246	0.106685722	0.122984121	0.120663151	0.1191684	0.108629384	0.118762682	0.081449472	0.090210949	0.086014334	0.107746492	0.124394812	0.158947596
0.098693064	0.120574962	0.179970926	0.116677973	0.135086595	0.130230169	0.171106041	0.188587275	0.146218402	0.116981545	0.164886589	0.150497375	0.127311865	0.08972628	0.160325935	0.163562885	0.040453057	0.047453407	0.041484491	0.047104824	0.061973313	0.055612071	0.069870705	0.06507844	0.063705137	0.059881537	0.050937953	0.080699902	0.069133363	0.067782789	0.072826617	0.088456365	0.100698525	0.106893834	0.150013691	0.13352513	0.095326538	0.095477405	0.103352454	0.13454718	0.125665035	0.121508687	0.109626652	0.145331585	0.081331145	0.087385458	0.084330039	0.102981261	0.125426912	0.155922153
0.096676497	0.132659385	0.171996	0.112248176	0.13268354	0.12406288	0.172793644	0.146055289	0.138681996	0.117589686	0.146470571	0.146556195	0.125833033	0.088489167	0.153455163	0.156651027	0.04035086	0.051158416	0.043661741	0.045651836	0.061047379	0.052983246	0.070010041	0.063651381	0.073488109	0.058290418	0.052661929	0.079309573	0.067905997	0.063585082	0.073978394	0.087418065	0.093472307	0.098883084	0.185473551	0.125801193	0.098208899	0.096408138	0.102739887	0.160051206	0.143976387	0.11928952	0.106139927	0.151090182	0.087060594	0.085192641	0.084029503	0.119691383	0.209660157	0.187948375
0.095004522	0.122416696	0.182246965	0.112452745	0.122013402	0.106699541	0.157879472	0.126474471	0.134906377	0.119090745	0.148904584	0.140720223	0.10364069	0.090213184	0.148414396	0.150942167	0.039360717	0.0503891	0.041404488	0.045430007	0.060011184	0.05111317	0.068579667	0.061642239	0.069328396	0.056802022	0.051063016	0.078385033	0.067716733	0.062002241	0.07666214	0.087586797	0.097589091	0.112697422	0.171307288	0.130983111	0.100496223	0.09211839	0.09625713	0.13048779	0.139943906	0.118101139	0.109016187	0.13131262	0.091242945	0.081690294	0.084802176	0.108150265	0.183091557	0.197838799
0.094548904	0.126430469	0.172474459	0.112575755	0.12050644	0.129388497	0.147293542	0.132891055	0.129531349	0.122913512	0.131458921	0.150479947	0.101658641	0.086914401	0.14175839	0.14573403	0.041466765	0.049515442	0.043592731	0.045177908	0.059825758	0.05115497	0.068526057	0.062179299	0.068175929	0.057153933	0.049690376	0.077403581	0.067255165	0.061622169	0.080516676	0.08721036	0.100096438	0.110509955	0.159425001	0.128338099	0.103710914	0.099673051	0.095554171	0.121897346	0.142770194	0.1181504	0.107923386	0.120980346	0.093522151	0.083599134	0.085318649	0.103078606	0.183114063	0.208536638
0.093367836	0.123314709	0.17306225	0.109112255	0.111239181	0.152653559	0.14641668	0.121096312	0.125994583	0.121531379	0.119109799	0.143985447	0.098383306	0.086661162	0.137111794	0.141409193	0.041878754	0.048084064	0.044972876	0.041897646	0.059080781	0.053393867	0.075467011	0.061983156	0.072112815	0.058453069	0.052459224	0.076225559	0.070029995	0.059591597	0.087848451	0.091713792	0.097761551	0.104771456	0.143544253	0.123729398	0.103403825	0.101520703	0.10221137	0.116444486	0.161574778	0.117860113	0.107333304	0.112374155	0.093903359	0.087866412	0.097608777	0.114106305	0.16713454	0.220174628
0.095274198	0.12108857	0.166767461	0.107735714	0.112953815	0.129011167	0.140169346	0.115315013	0.146274218	0.115299709	0.107430482	0.137740399	0.095035987	0.089229001	0.147758331	0.140481604	0.040576509	0.047756911	0.041962503	0.039869924	0.057488803	0.051468756	0.07673821	0.060774962	0.067588995	0.057330232	0.054288989	0.073902265	0.071629746	0.056723852	0.08962243	0.089534474	0.100241988	0.106024367	0.144369129	0.128099339	0.099852018	0.108123315	0.121325986	0.189909983	0.158801249	0.121922265	0.109930269	0.112372219	0.086179765	0.083463263	0.088446213	0.109416076	0.152011744	0.198002034
0.095133709	0.122678322	0.175839941	0.108076022	0.119113559	0.111925665	0.134389738	0.112318329	0.134114766	0.109549491	0.100412579	0.132917086	0.092831798	0.087571419	0.139636313	0.138490046	0.040202941	0.046355451	0.041341524	0.038684449	0.057445572	0.050067241	0.076657569	0.059509016	0.066094862	0.058807652	0.05287998	0.07250522	0.069621784	0.059274118	0.083889515	0.091612026	0.095856725	0.10300924	0.135404071	0.129822771	0.095536488	0.102902787	0.109359001	0.152951945	0.150880432	0.118171037	0.108919686	0.112556109	0.096438419	0.08879862	0.091455181	0.101192823	0.148165419	0.182808523
0.096603992	0.111675413	0.377247731	0.114296328	0.114474403	0.107934703	0.129660271	0.115502639	0.138241072	0.105335432	0.104366036	0.130187625	0.123361063	0.085008903	0.136431033	0.136249732	0.03917507	0.046695915	0.03996177	0.037451906	0.05781686	0.052440027	0.084584067	0.063240123	0.069672941	0.056638148	0.051644972	0.07615407	0.066747379	0.059303426	0.080377025	0.086801542	0.105366669	0.111451233	0.19900761	0.130970567	0.097284707	0.114923134	0.109000894	0.140694053	0.15079423	0.120163436	0.11166243	0.120917216	0.091874248	0.098899609	0.089530211	0.102888264	0.141289349	0.171037831
0.098403214	0.114331148	0.341979283	0.110755688	0.11259445	0.104165393	0.125221338	0.118950894	0.129165263	0.114361727	0.099948038	0.126642638	0.102657341	0.084788179	0.132027178	0.134650428	0.042167782	0.053076153	0.0424819	0.044386167	0.06063145	0.056247155	0.086228275	0.065639989	0.078625857	0.056876825	0.052322477	0.075560242	0.068492279	0.091959614	0.080765412	0.090750569	0.097729343	0.106308091	0.174644903	0.123014553	0.101643144	0.106368795	0.10091827	0.137844449	0.143386022	0.116188104	0.112040069	0.111032441	0.087567513	0.09208856	0.090924131	0.097128164	0.13564611	0.169461778
0.097500241	0.123477284	0.314939447	0.107892449	0.122237716	0.098356162	0.137758968	0.113172148	0.119097292	0.110140114	0.103594585	0.129973865	0.096212643	0.085053319	0.127471052	0.147035623	0.043399377	0.052329202	0.04314998	0.042276272	0.060412784	0.054419299	0.082280184	0.063569032	0.073798258	0.057427321	0.05139177	0.07381289	0.070307895	0.084923584	0.079807042	0.090801949	0.093731413	0.100984487	0.155373143	0.118774901	0.099875675	0.103317653	0.096722282	0.128760704	0.138516925	0.114517324	0.108573159	0.122454857	0.083248571	0.091287167	0.087139325	0.09933338	0.130447148	0.163037557
0.097475261	0.115069162	0.281541618	0.178308828	0.122764615	0.102891071	0.134304265	0.140788745	0.140505326	0.109877395	0.095704523	0.129685281	0.094954666	0.08828296	0.12814518	0.148665481	0.044601571	0.050815135	0.042414433	0.041885973	0.059150806	0.05460274	0.078621591	0.061558962	0.069173187	0.0570132	0.055421297	0.072581859	0.068679029	0.077106528	0.082648194	0.088097824	0.093112923	0.104287367	0.168233385	0.116421547	0.113311259	0.100745125	0.098178355	0.110237814	0.132429222	0.113212093	0.113999738	0.113050953	0.087205634	0.087615135	0.093053179	0.092829506	0.128734235	0.158519639
0.097286519	0.111000982	0.252397393	0.161269452	0.112653533	0.172738848	0.128540616	0.1294255	0.159253636	0.110301963	0.09045019	0.131086828	0.099839302	0.086518649	0.128952486	0.153575598	0.044018657	0.049392648	0.040765153	0.040776992	0.066523141	0.056599634	0.089291286	0.070248823	0.088389622	0.05908965	0.056052509	0.082979799	0.069015093	0.082442276	0.086211688	0.08927524	0.102464668	0.107007698	0.192196582	0.121778185	0.114608521	0.109153682	0.125655006	0.150001911	0.142648981	0.116814999	0.116819197	0.120574734	0.082739632	0.097634878	0.089175364	0.08960098	0.128466108	0.197601297
0.0957636	0.119620911	0.229010835	0.150054307	0.116227832	0.139557482	0.123606163	0.120786711	0.145510941	0.10653548	0.085453661	0.127844586	0.10153558	0.090857421	0.14041655	0.149702445	0.053369752	0.048660384	0.041520805	0.068878531	0.066900557	0.054151242	0.088429595	0.068484867	0.083141227	0.059149668	0.055147427	0.082886556	0.075677121	0.077405184	0.108796228	0.101577008	0.095303147	0.099305664	0.171029147	0.113598698	0.108671233	0.101861771	0.111185024	0.124335866	0.135470967	0.112500048	0.115660058	0.111531636	0.126257352	0.113161497	0.113641846	0.094223971	0.120440849	0.195044667
0.095615938	0.131981682	0.20936515	0.137783693	0.121216454	0.120195795	0.144617364	0.121624557	0.142382936	0.114959909	0.103885691	0.123811608	0.126459353	0.08761252	0.148617327	0.142781809	0.052828046	0.064136446	0.041257531	0.062466549	0.064831825	0.051622871	0.083031365	0.072134899	0.077707128	0.057235724	0.052637795	0.079792386	0.074289073	0.070424915	0.095904744	0.093164425	0.106067986	0.106564203	0.187176711	0.118312593	0.11781827	0.118395094	0.118903279	0.203101689	0.144027505	0.125813631	0.122616247	0.191525507	0.106749057	0.104452862	0.101407311	0.092288282	0.155123706	0.185265058
0.106365612	0.180734022	0.201928371	0.14837285	0.134422274	0.108955891	0.155911227	0.114883729	0.131767331	0.128911082	0.107453185	0.124201115	0.113000194	0.090724835	0.15109625	0.140116212	0.050918348	0.063099115	0.042399611	0.055473193	0.065237727	0.050715151	0.078849679	0.070493426	0.072234088	0.056850954	0.051362153	0.077292783	0.071591431	0.069573767	0.092797849	0.09278599	0.097916821	0.101164161	0.169139945	0.529441061	0.115624776	0.110533381	0.109694576	0.17595172	0.137144896	0.124549989	0.118649845	0.157803712	0.097504624	0.097945616	0.100259078	0.092622736	0.138893902	0.172649724
0.102831389	0.159012026	0.1861165	0.135999191	0.119309325	0.10437069	0.158700779	0.11423915	0.137057529	0.122372013	0.113252771	0.128521382	0.099467718	0.088562365	0.144449216	0.149225932	0.05591739	0.063775173	0.046293271	0.052097233	0.067009323	0.054878358	0.082199736	0.071061317	0.070333109	0.05459882	0.051048785	0.075306524	0.142837356	0.076689082	0.087082091	0.091272217	0.092696108	0.098447886	0.163988233	0.460144675	0.109278039	0.106575225	0.101250912	0.163029748	0.132156749	0.119477169	0.114331509	0.148574629	0.09085209	0.09115477	0.094786036	0.09780246	0.129314385	0.165489819
0.107130522	0.150497378	0.181461679	0.144615626	0.165398402	0.104992225	0.165335757	0.148971284	0.141468923	0.115134447	0.124933738	0.135564254	0.093800711	0.086417496	0.152594978	0.15278339	0.054864241	0.061651028	0.047524767	0.048959894	0.066598509	0.053645414	0.079971953	0.069020788	0.070074927	0.053484754	0.0495309	0.073568947	0.160195765	0.073034458	0.087453572	0.090726052	0.088450541	0.094069846	0.148474953	0.430647678	0.106246866	0.101929093	0.097155511	0.216810909	0.127633189	0.117298004	0.113373229	0.157697472	0.088484611	0.095311667	0.091863171	0.092725236	0.122420398	0.165772002
0.10487096	0.15793243	0.175797244	0.148685564	0.159485317	0.110602772	0.154177493	0.158829815	0.134157713	0.114847307	0.139487897	0.147187636	0.092103126	0.085441808	0.148130328	0.157271001	0.052529188	0.060244864	0.044946501	0.045779344	0.066122891	0.05305338	0.076582861	0.06727499	0.066275865	0.052403604	0.047964748	0.07192762	0.157525081	0.071618846	0.08420416	0.089322308	0.094601254	0.099038009	0.143174651	0.403224652	0.117997438	0.104212068	0.10383956	0.307026797	0.125162664	0.11703007	0.112545853	0.140030405	0.085335295	0.098273209	0.088929951	0.092985558	0.119502668	0.160300581
0.102920838	0.154281757	0.167655129	0.136972552	0.147302397	0.11346473	0.144008652	0.129166828	0.123564803	0.113641763	0.138629483	0.147507508	0.123853611	0.084992112	0.144042537	0.149046372	0.053355205	0.060381144	0.046329365	0.046197965	0.06681864	0.06788715	0.07786631	0.069334781	0.066598169	0.055073833	0.047111424	0.073352363	0.154940472	0.083682225	0.081741861	0.08839313	0.089327319	0.096388242	0.148772182	0.381041365	0.111445618	0.105070994	0.108204688	0.250235347	0.118940165	0.113629774	0.108857258	0.125608924	0.08244447	0.09102185	0.089270179	0.099940289	0.143130729	0.165503208
0.099159872	0.15609404	0.171726545	0.127715464	0.138263718	0.105374253	0.136088221	0.122009233	0.113638373	0.141057704	0.139614573	0.141587161	0.102509918	0.08545511	0.143139583	0.143637302	0.050184391	0.058004335	0.044022127	0.042962065	0.065360942	0.06221158	0.076140282	0.06699919	0.063547277	0.053749223	0.046681422	0.071237042	0.148995175	0.079014937	0.077318223	0.085941379	0.084353873	0.092342173	0.151383436	0.351220225	0.1060139	0.098418598	0.097074272	0.262221121	0.114264593	0.111205185	0.107201889	0.135279201	0.081759325	0.085284006	0.088394014	0.094525184	0.149960864	0.159581071
0.097787966	0.146163519	0.16204507	0.125894331	0.124648965	0.10288952	0.130320118	0.119193208	0.111189531	0.138424896	0.125636017	0.146842111	0.119065439	0.083799154	0.137851955	0.140956781	0.049216718	0.055359461	0.042110837	0.04048672	0.063399096	0.058110264	0.073449284	0.068625096	0.065910834	0.051768617	0.04549939	0.069737293	0.143427219	0.07467069	0.075065476	0.085941532	0.11972342	0.14577624	0.136543622	0.336378532	0.123714845	0.113717582	0.147581353	0.293453832	0.123162317	0.119032317	0.11978565	0.136247727	0.095058897	0.098222128	0.090968919	0.091302615	0.141393987	0.156097524
0.103483946	0.141515786	0.160879289	0.123374276	0.133140755	0.094754733	0.144769901	0.128117869	0.104001242	0.131755393	0.112113655	0.142055437	0.11090321	0.085892989	0.134685374	0.155948034	0.046734768	0.053849909	0.041557903	0.039111669	0.062288226	0.055861067	0.074545657	0.066210833	0.063501003	0.051507262	0.045067968	0.075411035	0.140265185	0.070958944	0.077945476	0.086723495	0.108086723	0.132373902	0.125611126	0.312969772	0.116156829	0.104773293	0.127451581	0.251529034	0.116375982	0.115288944	0.115635113	0.12407709	0.091210479	0.092613022	0.093049462	0.09533867	0.136731092	0.153888098
0.09977408	0.148715597	0.156828352	0.117740524	0.128610174	0.102392857	0.138260322	0.128234073	0.101058847	0.1239803	0.103099516	0.136090124	0.099161578	0.087956955	0.131347563	0.148238505	0.04539689	0.053006987	0.04120256	0.03774535	0.061966414	0.05355399	0.07271167	0.06505573	0.061719446	0.053056923	0.045184669	0.074371408	0.139827677	0.067073252	0.082060068	0.088957322	0.111283153	0.127002453	0.119516243	0.318376327	0.110919741	0.102279834	0.120520452	0.27240756	0.116350906	0.114631451	0.111740014	0.114412043	0.09318471	0.09064485	0.092105687	0.097737925	0.168073667	0.152495872
0.106205436	0.174224555	0.166314413	0.123393697	0.132672733	0.112806455	0.152548486	0.129547589	0.119601148	0.121089949	0.110476663	0.14129095	0.104212769	0.092749221	0.141412774	0.160685091	0.043702616	0.050915068	0.040482325	0.039921662	0.060429358	0.051284206	0.07044546	0.062897486	0.060500695	0.051663343	0.044258808	0.072656869	0.134403273	0.064447025	0.077501137	0.086916621	0.126396214	0.147220698	0.170333937	0.294109183	0.117243157	0.102358059	0.130915727	0.22704375	0.119996981	0.11731948	0.123293565	0.133054726	0.111375841	0.09516506	0.100477997	0.10015106	0.15581784	0.151622239
0.104426469	0.149832774	0.157954301	0.117451774	0.120294585	0.103059711	0.145475155	0.12134214	0.123586552	0.117631971	0.095587929	0.136060681	0.101801377	0.088651258	0.135776955	0.160457021	0.042549569	0.049433553	0.038980769	0.041865451	0.059273226	0.05296666	0.068747948	0.061382591	0.059401903	0.051764454	0.044902902	0.071212413	0.130315073	0.061739759	0.075580259	0.085027829	0.125897711	0.141327455	0.150695473	0.280878042	0.113540818	0.103513923	0.137003612	0.211426834	0.116181731	0.11767688	0.119305325	0.126677267	0.097682398	0.089978687	0.090953847	0.096989655	0.143481164	0.17180676
0.109675915	0.143788022	0.156769467	0.12768175	0.129303543	0.133674862	0.159913569	0.113480206	0.114152413	0.114548572	0.103099091	0.134076911	0.152939679	0.089227082	0.137126848	0.196549916	0.04694967	0.052124483	0.041752896	0.049426594	0.06152133	0.055451877	0.075718341	0.06678225	0.08069932	0.056455513	0.050980298	0.092161061	0.126591556	0.085256063	0.083736197	0.088634035	0.126937827	0.140832393	0.174554	0.269207604	0.110998336	0.111446629	0.137666737	0.231702313	0.121272237	0.116441184	0.120903668	0.144553582	0.093888024	0.087567166	0.094646612	0.101501502	0.174060948	0.184636299
0.114349667	0.163865389	0.158562399	0.127530054	0.141299107	0.110512735	0.163758035	0.119024357	0.108612576	0.110425707	0.11152151	0.139912345	0.123196669	0.09857114	0.134765821	0.179061242	0.050715313	0.055529679	0.046054863	0.054986701	0.064559455	0.060630027	0.076498125	0.066746009	0.077145249	0.060964295	0.050561362	0.090717381	0.127475509	0.079966875	0.090190374	0.090097664	0.129515756	0.150684936	0.162314581	0.255028644	0.114392083	0.107530744	0.140666851	0.189599207	0.127535238	0.119583084	0.133793721	0.130436882	0.101914431	0.087747608	0.109792192	0.094403382	0.154066584	0.174678654
0.109427614	0.145355917	0.152471158	0.120479809	0.125242452	0.099577767	0.157769377	0.112408552	0.100689568	0.106464796	0.098062476	0.134241993	0.102729939	0.093606278	0.129947742	0.173784993	0.05226611	0.061122649	0.046098032	0.052377419	0.063348161	0.05804124	0.07506408	0.06483636	0.07277677	0.060935645	0.049610454	0.087521592	0.12513642	0.077719404	0.085885071	0.090306456	0.128935947	0.143410665	0.144918143	0.243941871	0.11015324	0.106384797	0.139574038	0.172343644	0.133889937	0.119870886	0.12912589	0.120792738	0.090957314	0.084847549	0.09843449	0.09115055	0.140329917	0.167914234
0.104553457	0.153411044	0.159253028	0.121115649	0.127321188	0.101455601	0.152611761	0.112032609	0.093657275	0.104078832	0.101727565	0.136413285	0.096414756	0.093502605	0.137921684	0.165630158	0.051925412	0.057691228	0.044452669	0.047186903	0.061600764	0.055315195	0.074267022	0.064081227	0.068979354	0.064999592	0.048787353	0.084600327	0.121322072	0.076618979	0.081323814	0.090093541	0.120391154	0.133851947	0.131068066	0.227309518	0.105139818	0.103212781	0.133508403	0.172299578	0.131094033	0.117369364	0.12393631	0.114067631	0.086592056	0.084734624	0.094668272	0.088631103	0.132348317	0.162914379
0.102370212	0.136795254	0.155508397	0.116968797	0.11926347	0.118558833	0.141994169	0.111180142	0.104397564	0.112048328	0.088551181	0.131438161	0.117313724	0.090891699	0.131121184	0.157385932	0.049869965	0.055284486	0.043297921	0.045059528	0.060250001	0.055137514	0.072897641	0.06300758	0.077840787	0.060725193	0.048008361	0.085246631	0.116441635	0.071233248	0.079580115	0.087150292	0.126837274	0.139083728	0.119924495	0.223001431	0.107319168	0.113990324	0.14943998	0.15558939	0.131552556	0.127918556	0.125499648	0.147190917	0.090567527	0.081390391	0.092544763	0.08669677	0.137289652	0.176375773
0.10402254	0.158612958	0.173228219	0.123619789	0.147217141	0.13085719	0.16538777	0.269674343	0.110040411	0.109500672	0.097410416	0.182404188	0.106031699	0.094383285	0.16031556	0.162855136	0.051069095	0.057929665	0.050981989	0.054284185	0.05967666	0.054100262	0.081329395	0.064849544	0.077477658	0.061327099	0.049027189	0.089358994	0.1227255	0.089482851	0.088495992	0.092645782	0.117293757	0.130443456	0.111172245	0.205883022	0.102789295	0.105585311	0.137368965	0.134040483	0.128019773	0.123203296	0.12240615	0.129549543	0.087351317	0.086428261	0.090340914	0.087118902	0.133944	0.166437327
0.102903753	0.136713164	0.165194049	0.120698768	0.126324466	0.128870424	0.156209558	0.181546026	0.104190626	0.106882581	0.0860108	0.171360374	0.113502846	0.090636255	0.153267913	0.162119281	0.048117296	0.05557395	0.04864415	0.051659499	0.058479292	0.053073458	0.077155168	0.064222801	0.076234225	0.058461676	0.057590828	0.085378854	0.114766155	0.08299261	0.080180384	0.088311506	0.120384925	0.132912751	0.127419728	0.206436389	0.115396156	0.112130381	0.167607915	0.149384351	0.129469398	0.135230324	0.128598236	0.134524448	0.08337444	0.086469712	0.088265956	0.089964729	0.146856437	0.210154714
0.100063451	0.137563054	0.158701413	0.118919991	0.122645512	0.112306053	0.147378752	0.184342432	0.108947837	0.103491249	0.10598128	0.162663582	0.103769781	0.090253918	0.147565409	0.16403554	0.047080044	0.054734964	0.045932765	0.055755881	0.05881471	0.053882941	0.075807822	0.064152139	0.071391551	0.056418197	0.056537199	0.083834416	0.111945043	0.07900242	0.079560797	0.088780013	0.114021175	0.129898643	0.164724982	0.190461192	0.112965939	0.114775364	0.148956932	0.151660191	0.12644847	0.130621488	0.125680044	0.149322799	0.085020424	0.085562513	0.093522127	0.09135645	0.134175324	0.206702712
0.098374102	0.139366648	0.155224107	0.121345497	0.120733989	0.099914774	0.148820622	0.143635626	0.104695831	0.100530231	0.103129881	0.163655749	0.100597561	0.089800061	0.143619223	0.161061513	0.046216437	0.053730208	0.044288643	0.050868965	0.058497998	0.052738854	0.075372603	0.063935326	0.073942223	0.055023053	0.055659225	0.08185278	0.114397863	0.082670854	0.08128897	0.089459851	0.106615513	0.123513429	0.148175849	0.178039982	0.106863785	0.106573712	0.138663504	0.124894153	0.121164924	0.126673294	0.122894264	0.129058314	0.082428005	0.081794876	0.097346682	0.087931786	0.125199087	0.188256255
0.098279753	0.131551097	0.151065197	0.11966212	0.113720299	0.108531003	0.139386293	0.12238017	0.098784058	0.104585087	0.101186818	0.154910845	0.117055379	0.089035812	0.138923698	0.154788445	0.045139396	0.052393996	0.043755505	0.046291059	0.057142535	0.050477756	0.072865061	0.06205664	0.069155413	0.058682032	0.053172786	0.082337735	0.107845045	0.075883533	0.076828102	0.085834744	0.116116812	0.137666841	0.205321221	0.188456051	0.11705554	0.114799968	0.172629227	0.170790395	0.137326249	0.146647792	0.143549041	0.157439642	0.079869318	0.078189737	0.090627878	0.119349261	0.181675697	0.215317597
0.100793699	0.139466268	0.153166159	0.129486883	0.152783798	0.108502268	0.142517378	0.14445394	0.120576632	0.100006002	0.117927163	0.158631284	0.129720992	0.091397413	0.160199435	0.151698464	0.045041216	0.055972116	0.042821947	0.045015304	0.070511693	0.066309085	0.119377142	0.096031399	0.08660688	0.083284271	0.060039622	0.104285721	0.129485911	0.109067114	0.088675723	0.100631771	0.114157107	0.154754708	0.184761652	0.188714146	0.124707565	0.114650568	0.170430067	0.150568317	0.159410732	0.143962312	0.146779429	0.155084484	0.101598269	0.083437219	0.121810848	0.116344195	0.165267557	0.228286454
0.103121412	0.140875438	0.155391908	0.127257475	0.146996814	0.111423379	0.13947559	0.140746061	0.141095588	0.1051927	0.13072345	0.165630942	0.116975808	0.091713146	0.15664436	0.149371474	0.055919149	0.063779816	0.066567367	0.068041511	0.081458408	0.068878197	0.129624364	0.106011068	0.098376619	0.100148615	0.077886556	0.115144978	0.142115304	0.129038122	0.111819252	0.139897674	0.117740627	0.149523758	0.163357633	0.185374842	0.123601741	0.11612385	0.17273372	0.140618106	0.163028701	0.144866133	0.146612838	0.153777573	0.108791689	0.088447815	0.123330681	0.107910113	0.153900776	0.23081526
0.101773616	0.124312231	0.149956683	0.122277245	0.129405818	0.100796998	0.133569215	0.136398334	0.129732477	0.119488965	0.112317273	0.156935831	0.103984739	0.088062374	0.156652323	0.154999624	0.052828138	0.060575954	0.059163511	0.063311614	0.077546745	0.063183451	0.117234636	0.099984491	0.088756064	0.090621543	0.072469875	0.108882996	0.131724526	0.113357125	0.096241518	0.113754403	0.114614772	0.140631875	0.149019629	0.177271551	0.118502581	0.114474388	0.167737948	0.131304297	0.15775902	0.143044366	0.14003278	0.141599142	0.09689929	0.084939701	0.112469903	0.102590993	0.143681614	0.242590891
0.113143477	0.145480046	0.170075881	0.162703848	0.167144939	0.243513526	0.167191684	0.457034825	0.164304421	0.148624544	0.108059839	0.163628238	0.112338391	0.09711182	0.153818709	0.162091549	0.054778617	0.06214241	0.060706382	0.058734359	0.089480883	0.074245521	0.125592895	0.106307545	0.092100511	0.095285501	0.077279778	0.110005156	0.127647391	0.117026428	0.099367403	0.103483571	0.125512304	0.139488826	0.150187478	0.173837809	0.120508098	0.112105002	0.159184536	0.119065157	0.157405151	0.140889238	0.139169383	0.142410461	0.094540874	0.088207127	0.111724949	0.099787653	0.136149124	0.213357914
0.107360179	0.148341811	0.164392111	0.152071889	0.155550849	0.176041493	0.180474032	0.2824882	0.149299739	0.14828561	0.101051731	0.155339845	0.103316027	0.096607249	0.151529204	0.157043265	0.057385004	0.065519916	0.069568076	0.059572361	0.088263856	0.079398381	0.116927198	0.105172176	0.088715797	0.093681669	0.075472639	0.105953854	0.127898999	0.105397003	0.094219588	0.096974759	0.122966398	0.132241948	0.134712786	0.167565722	0.115778358	0.109868813	0.149995022	0.116950347	0.151383949	0.139501756	0.133070351	0.13103167	0.108461786	0.096482595	0.119891196	0.096820605	0.127752046	0.192337263
0.103977663	0.129678468	0.157272842	0.147598572	0.136490541	0.144578245	0.1659291	0.248473143	0.137269051	0.137730662	0.097705639	0.15090493	0.101632668	0.092623376	0.144740117	0.157443936	0.053229822	0.061797024	0.064117909	0.053229594	0.083938612	0.079778229	0.109580308	0.099998829	0.096306946	0.087835017	0.074950229	0.10217194	0.120728424	0.098880897	0.088847191	0.091656509	0.122627264	0.137403078	0.122886929	0.164416603	0.116151178	0.1140794	0.163021902	0.105479062	0.153383604	0.13992509	0.132254993	0.130817909	0.102705439	0.095786694	0.108251627	0.094249329	0.120633214	0.199777872
0.101535216	0.141694503	0.154142364	0.137990367	0.132076489	0.133724104	0.189689776	0.221498122	0.133271793	0.12775975	0.103891128	0.167747262	0.102849965	0.098935566	0.143207043	0.1483791	0.051314518	0.059612009	0.063372637	0.051041215	0.081601809	0.076043946	0.116108846	0.097586466	0.116702971	0.10726751	0.074470977	0.155415477	0.127119649	0.108945236	0.097529432	0.105523561	0.118773022	0.133808548	0.130564902	0.153120548	0.110638297	0.108852058	0.150337356	0.106948348	0.147572427	0.135445366	0.132340446	0.127802578	0.103103722	0.0896433	0.108417252	0.091776471	0.165823975	0.203270746
0.104114341	0.126132669	0.1522729	0.144006377	0.119346777	0.116445374	0.192574859	0.178785211	0.123344507	0.119030379	0.106448411	0.159197515	0.103454887	0.094072533	0.155346485	0.178244984	0.049054358	0.057541928	0.06054622	0.046233446	0.078811495	0.072543913	0.118775794	0.098709752	0.139266337	0.109466069	0.100014221	0.148492476	0.132841082	0.108923453	0.12647011	0.107795744	0.114976998	0.126570868	0.190158251	0.152639117	0.108829643	0.110272863	0.151013078	0.103824094	0.14476863	0.133494888	0.127713386	0.137815508	0.092601189	0.087606106	0.10130983	0.089956137	0.157885788	0.198451645
0.101114612	0.137349726	0.151197974	0.133259608	0.143011829	0.110028736	0.18001323	0.14285025	0.120897475	0.112346603	0.104328744	0.151462196	0.156764835	0.096792944	0.155176841	0.161685015	0.063112712	0.078463144	0.105440226	0.090689253	0.09296092	0.102450077	0.153514959	0.125122252	0.144337363	0.167229636	0.10456125	0.181845356	0.134843717	0.130868241	0.124667727	0.111238594	0.143816324	0.198022966	0.171260165	0.157562344	0.166191243	0.205217581	0.168344323	0.097289206	0.175430873	0.146168165	0.15131286	0.133200247	0.126984033	0.099722904	0.114423605	0.165942848	0.145465719	0.284158651
0.098044406	0.12880132	0.150509027	0.129940619	0.140794944	0.114761555	0.169041444	0.174407932	0.115160792	0.112917852	0.095339087	0.145763615	0.123441875	0.094942521	0.146977495	0.153362091	0.058713892	0.073978595	0.090280749	0.079659038	0.089657058	0.100017068	0.142868727	0.123137945	0.13888938	0.150032338	0.095863372	0.175892768	0.125099319	0.113277309	0.112243478	0.098105204	0.144246895	0.192366049	0.155209399	0.153935973	0.161316937	0.2182071	0.168569892	0.104175509	0.170510341	0.147272374	0.144675668	0.129517147	0.110830164	0.106756737	0.102185247	0.1499752	0.134877343	0.243875071
0.104418385	0.124063269	0.150158798	0.138645381	0.158879292	0.125974818	0.157640958	0.161897128	0.119290425	0.111665085	0.088948088	0.143413837	0.171099925	0.094599685	0.141560365	0.148607502	0.066236475	0.081036768	0.092921179	0.081761971	0.094413298	0.103421155	0.158428411	0.140705987	0.146232851	0.154605412	0.107018873	0.175094003	0.126106373	0.146727207	0.118518863	0.099103152	0.166564202	0.21825986	0.16963026	0.172135014	0.171710625	0.215572865	0.201910181	0.104370488	0.193395461	0.158200692	0.149237492	0.171738587	0.132882067	0.11572419	0.11257987	0.154187216	0.149887374	0.219663088
0.107105304	0.129695434	0.147594907	0.129293654	0.153976694	0.131810575	0.169877979	0.136314197	0.111919052	0.108713133	0.083999732	0.162860544	0.123208911	0.096591502	0.14837362	0.14510473	0.064867144	0.079193195	0.092662228	0.071636684	0.092569868	0.092807714	0.188196819	0.149159209	0.134283917	0.160229064	0.104502436	0.214879627	0.128414657	0.142905476	0.129281417	0.103827276	0.157031669	0.211948365	0.150662208	0.162651771	0.167612944	0.208602868	0.18673952	0.171758637	0.184936897	0.150956742	0.143297743	0.145904184	0.119593834	0.105596136	0.113940536	0.140358436	0.135427194	0.206093965
0.12084051	0.12128623	0.156864461	0.14537057	0.160613783	0.158618118	0.199646417	0.228269874	0.149800985	0.114933385	0.098204115	0.192149339	0.116252759	0.095843881	0.165817537	0.188878414	0.061064876	0.075423728	0.08601284	0.063550219	0.090023049	0.089304327	0.167509057	0.142438134	0.122073999	0.152393888	0.098750298	0.198676545	0.121797614	0.127074866	0.114300289	0.094144495	0.164197936	0.212423112	0.13557358	0.16919908	0.165386446	0.211737942	0.206734806	0.171189024	0.181469665	0.155004999	0.138533003	0.130930448	0.109834654	0.099616141	0.107962127	0.136342723	0.129553107	0.226770212
0.116105093	0.129010136	0.153468898	0.134734498	0.156534943	0.137249257	0.183155289	0.176684107	0.141787662	0.111450056	0.095943453	0.187001588	0.102935829	0.096722039	0.165445257	0.170036723	0.059884418	0.07404601	0.08262198	0.056966576	0.090294951	0.081324873	0.157137433	0.133560279	0.107826329	0.143579863	0.092753619	0.187001399	0.121637415	0.11801371	0.111136542	0.09475656	0.160082323	0.200118344	0.130212652	0.157413672	0.156017201	0.202085655	0.190084761	0.176415117	0.176803102	0.151785245	0.135312748	0.142259814	0.105345544	0.094239869	0.103229599	0.121343141	0.123242032	0.208837137
0.112644089	0.154617472	0.170545643	0.134063883	0.164688537	0.116971592	0.197154913	0.167808994	0.132945788	0.134209228	0.088174242	0.18343893	0.104449815	0.097066344	0.16400687	0.159761441	0.056181994	0.069684755	0.077904304	0.051077821	0.092167068	0.077801491	0.159680926	0.130356609	0.18339	0.153335601	0.093082664	0.17816047	0.122378003	0.131037502	0.127033633	0.10035343	0.147792548	0.185611314	0.12077129	0.147319413	0.148033229	0.190679087	0.174483263	0.149380664	0.17536531	0.146880774	0.13307717	0.129648819	0.100339335	0.087755517	0.100211207	0.10951715	0.15623378	0.192435203
0.107919093	0.134602267	0.162533145	0.129741273	0.142728905	0.102404985	0.176920885	0.148786137	0.136734409	0.128389608	0.083930787	0.173903464	0.095716054	0.094140635	0.154783008	0.156172895	0.057207082	0.068176754	0.082137465	0.051208718	0.088912459	0.075075454	0.19422877	0.137427291	0.204785348	0.153519264	0.091423955	0.190431338	0.117543033	0.129413222	0.115842908	0.098054544	0.159318385	0.204840642	0.163116716	0.164741683	0.163269904	0.215257724	0.204581654	0.16920637	0.196210505	0.163109976	0.147314091	0.119797751	0.092813228	0.084216324	0.095215061	0.106719384	0.156225223	0.238374936
0.103027812	0.133978018	0.161879856	0.122233686	0.131560844	0.110961743	0.172799752	0.134088121	0.128892802	0.169830202	0.095009426	0.192517127	0.099524497	0.093410388	0.165182961	0.14876028	0.05588294	0.068165231	0.081877801	0.047056451	0.087363881	0.069575819	0.17794088	0.128949953	0.196596847	0.15103632	0.096177234	0.185078745	0.120031913	0.117970549	0.116124501	0.096493628	0.149380407	0.187740995	0.189250841	0.150996639	0.153245689	0.20141958	0.180278568	0.160433676	0.18341495	0.15405516	0.141300322	0.11944135	0.08782971	0.079852799	0.104420462	0.108599221	0.154040399	0.208627625
0.113282671	0.152067812	0.165218819	0.122012404	0.171437821	0.158710538	0.179988828	0.170814791	0.139735726	0.158043848	0.085157274	0.189650064	0.095109147	0.092375965	0.157321823	0.145658132	0.053950353	0.064074185	0.077925595	0.043542139	0.0866143	0.066033429	0.162371202	0.121533728	0.175178169	0.149611328	0.09298127	0.181927304	0.120014419	0.11423698	0.113792433	0.104006326	0.148216356	0.186351944	0.168293376	0.146017611	0.151644836	0.19118619	0.175539391	0.13701764	0.186585138	0.153345203	0.140664279	0.118274869	0.09169249	0.077891371	0.101719639	0.110820571	0.142637406	0.199292315
0.11955681	0.1294436	0.162745313	0.12401558	0.148699748	0.144583668	0.208019214	0.134945653	0.145852473	0.161588227	0.080771299	0.181044381	0.092354701	0.090511677	0.173122389	0.166920459	0.051553587	0.061133021	0.072327115	0.044901252	0.084255532	0.063385895	0.146117766	0.115338021	0.156900056	0.138593213	0.088952584	0.177575178	0.115913186	0.100490112	0.105498213	0.093640429	0.147647841	0.177180512	0.153159161	0.146413254	0.148326825	0.189719523	0.185320315	0.171832147	0.184083253	0.152029921	0.13667003	0.145490565	0.099579844	0.086210046	0.098249691	0.104023918	0.133687108	0.183216196
0.112705907	0.141579005	0.167316596	0.119551556	0.14525415	0.122840472	0.191944317	0.128682926	0.134662864	0.149684572	0.109436907	0.176848963	0.092573311	0.091706501	0.170292855	0.155569369	0.050474487	0.063667576	0.070625986	0.043156406	0.082946362	0.060368481	0.134850345	0.108641426	0.13647894	0.13718858	0.087726158	0.172577097	0.115373655	0.096426023	0.105939093	0.096504496	0.137945195	0.167111645	0.138149449	0.137201627	0.141489957	0.178197859	0.171246754	0.142001594	0.174801342	0.149050534	0.132371195	0.126520877	0.097765437	0.081385825	0.099920921	0.097312583	0.126433702	0.180089831
0.10809349	0.134036057	0.15869227	0.114276866	0.132411265	0.104855089	0.177988461	0.12873105	0.123369136	0.141144562	0.093371534	0.166521291	0.092432292	0.09015668	0.160896304	0.149934877	0.048737166	0.060701179	0.066681214	0.041554488	0.082103526	0.057368917	0.123104998	0.102137076	0.121451744	0.128999471	0.08168364	0.162593027	0.110429946	0.086516356	0.099665847	0.090931993	0.133225748	0.159273463	0.135771247	0.132078913	0.136184974	0.171774644	0.173926164	0.128916962	0.16979924	0.14668522	0.127143242	0.117848522	0.089095858	0.077783843	0.096773209	0.125193271	0.526483454	0.17583156
0.105119048	0.133095877	0.176992248	0.137359497	0.128950047	0.120899714	0.167661021	0.137102996	0.118523135	0.130827735	0.107778998	0.430166975	0.112720426	0.093131067	0.159863271	0.146112874	0.048009388	0.058554949	0.06287705	0.040416701	0.092375136	0.054067167	0.113295244	0.097461635	0.10692838	0.122519636	0.076941849	0.15286343	0.108655184	0.083119403	0.095859098	0.093596935	0.12448804	0.150466791	0.127564242	0.124879971	0.12888882	0.162876216	0.162343067	0.160707437	0.160815071	0.141877961	0.122529603	0.112594375	0.084247252	0.075060303	0.091037599	0.109304726	0.461369433	0.191720601
0.102219846	0.125565325	0.171970303	0.12830162	0.118392598	0.105735016	0.165773531	0.123659318	0.109791036	0.12479852	0.230190519	0.395631744	0.139563055	0.089062436	0.151638033	0.142744645	0.045697104	0.057879879	0.059012425	0.038919429	0.086943351	0.051750605	0.106803348	0.092004169	0.095320453	0.115417277	0.072000722	0.144354083	0.105004951	0.075383747	0.090386882	0.087637545	0.118765929	0.142092912	0.167295544	0.11975853	0.122719157	0.156488861	0.148815388	0.159499822	0.154262622	0.138682456	0.117878876	0.108912229	0.082125875	0.07372643	0.087511242	0.102096241	0.391134437	0.177673812
0.098610714	0.126162253	0.167783398	0.121061861	0.111099315	0.096057931	0.152355456	0.200954117	0.104548056	0.120056658	0.20609064	0.365462935	0.108790581	0.090218616	0.144655603	0.147892741	0.044488889	0.05635579	0.056563932	0.037923835	0.084519641	0.050086455	0.098734345	0.089195645	0.086015235	0.1099387	0.067839018	0.136481868	0.103291291	0.069386322	0.086324396	0.087743527	0.111905617	0.142811271	0.148177657	0.114943265	0.120142323	0.148868094	0.140758124	0.145001565	0.146647037	0.134725861	0.115817106	0.117762623	0.07989852	0.071546802	0.085614771	0.095387196	0.333235265	0.169994547
0.106307115	0.117055608	0.165439142	0.121454267	0.127363329	0.09299689	0.151266061	0.147541537	0.109844433	0.139744005	0.19207735	0.341577485	0.116098808	0.087839549	0.140362303	0.151282023	0.042804249	0.054465167	0.053644465	0.039578997	0.082294531	0.053040629	0.116092245	0.117586718	0.098901164	0.105874493	0.072083362	0.137421763	0.099432421	0.075196162	0.084464694	0.088445883	0.121807099	0.14201817	0.158122963	0.127582347	0.120044371	0.154666617	0.147586434	0.177126558	0.149397617	0.134035829	0.11217833	0.206935978	0.08426874	0.079393428	0.083815328	0.114013903	0.334477713	0.185220225
0.106447507	0.121742457	0.161006487	0.117221246	0.128336261	0.111474125	0.143279203	0.162011212	0.10540466	0.127970026	0.180468969	0.314938726	0.10841754	0.087694414	0.135551919	0.150277451	0.041616507	0.053127771	0.052273227	0.038560259	0.088472117	0.05484029	0.111442579	0.113035055	0.096304232	0.102703027	0.069267086	0.131470981	0.099957757	0.072186678	0.087639093	0.089416758	0.123888827	0.139225896	0.141419766	0.125958873	0.123503138	0.148987259	0.14586951	0.157035689	0.148104989	0.137186077	0.115768257	0.168692682	0.083810833	0.086130916	0.083865009	0.106547722	0.283196288	0.174387238
0.114041	0.120639581	0.156930745	0.124133194	0.121651985	0.120505756	0.138566107	0.130994583	0.10375401	0.118823064	0.167918769	0.290586468	0.143896292	0.088636431	0.130725288	0.143870452	0.046814632	0.108475908	0.059072858	0.118192857	0.089349266	0.070191672	0.117086601	0.122681005	0.098121231	0.100650095	0.065548082	0.387162535	0.099109	0.088524824	0.09130524	0.088815366	0.116385181	0.140030269	0.144134002	0.117938757	0.123345123	0.146025689	0.186374828	0.151737564	0.143246822	0.134278671	0.116635355	0.168328847	0.08155416	0.082830073	0.083120205	0.09779199	0.250857326	0.167222678
0.107058918	0.120219119	0.156448123	0.130012706	0.12031108	0.105567997	0.132386094	0.210358042	0.098400404	0.126733315	0.157515987	0.268180037	0.12964218	0.090744856	0.140860427	0.147641716	0.04645932	0.105988172	0.065983155	0.108627557	0.087029525	0.073714123	0.114458765	0.11480587	0.089659566	0.112216007	0.062118268	0.377481161	0.099782657	0.094773965	0.099257065	0.089117581	0.129118005	0.149705965	0.174679452	0.130307535	0.124103759	0.142965098	0.173888065	0.204388237	0.149439274	0.142493161	0.128952012	0.176388433	0.091593838	0.09894924	0.089602349	0.152117176	0.23541531	0.196357519
0.104291595	0.133827387	0.164274241	0.123715491	0.120833962	0.104466307	0.138616024	0.165951644	0.125437423	0.122851338	0.143472531	0.254457462	0.104798254	0.094945108	0.140486252	0.144031965	0.045976539	0.113482268	0.066079637	0.094601622	0.084860232	0.067782423	0.410891852	0.108688694	0.084026889	0.111075633	0.063479061	0.355547311	0.097304375	0.090803645	0.100471928	0.088834422	0.117954132	0.13743347	0.165920234	0.120134889	0.116892909	0.134232727	0.156789347	0.175079156	0.140607394	0.135463297	0.124547405	0.148740319	0.087736375	0.091769919	0.091825898	0.166086512	0.249097772	0.181911273
0.100953358	0.133384901	0.156305904	0.143330886	0.115267401	0.099346471	0.142539382	0.134032914	0.116827211	0.131421626	0.13282769	0.240881952	0.095642546	0.091587684	0.137690639	0.142048842	0.045186729	0.104253965	0.063503476	0.083124322	0.084710844	0.069981092	0.378783784	0.107598895	0.083757886	0.118807355	0.065201551	0.340982008	0.107362023	0.099618335	0.099141912	0.090675872	0.113181116	0.150682569	0.148688654	0.116402297	0.116775345	0.132000634	0.14912789	0.162618971	0.134589087	0.132514527	0.122396476	0.136078353	0.08468258	0.086104496	0.094682618	0.158723769	0.734919353	0.200328578
0.113351	0.119229151	0.158634668	0.134316676	0.133615411	0.100788804	0.171970209	0.134002367	0.109460562	0.142608743	0.118920849	0.236426526	0.117355885	0.090873688	0.138835384	0.138823248	0.043506093	0.09853338	0.059722038	0.072477808	0.085941864	0.066906027	0.339679129	0.108816023	0.091570946	0.115536658	0.070862942	0.322036513	0.098845045	0.088993207	0.093557357	0.092489036	0.115504526	0.149787535	0.134490755	0.114595469	0.115863423	0.135581004	0.146786176	0.212176004	0.131159731	0.132027059	0.119096848	0.144988004	0.08678534	0.090173258	0.087973287	0.140490272	0.608443481	0.190491373
0.107603599	0.124224653	0.154329091	0.132910048	0.130592259	0.097936232	0.163484156	0.118478726	0.103064587	0.130244227	0.106993902	0.221489746	0.100198438	0.092251558	0.134741391	0.139831696	0.042568969	0.093354957	0.056424987	0.064024658	0.084613324	0.064404714	0.303193705	0.102317107	0.086056357	0.113445216	0.068455811	0.302310565	0.099407406	0.344051005	0.093313996	0.093151382	0.111088545	0.144664993	0.122557803	0.108821732	0.111719539	0.127073565	0.135801822	0.179890641	0.125896993	0.127911691	0.115424946	0.126969107	0.085310222	0.084366707	0.086298879	0.126894549	0.509643721	0.178825186
0.110230814	0.139517036	0.155643849	0.136191483	0.145217226	0.093483257	0.16739897	0.150366652	0.097530227	0.13383903	0.103491413	0.214393526	0.097055125	0.093700525	0.136854102	0.135658761	0.04177477	0.088486922	0.054637712	0.057107694	0.082168218	0.061730584	0.270001878	0.09636094	0.078649227	0.107894555	0.0654683	0.282460423	0.102869654	0.305120056	0.091160503	0.089445047	0.107502876	0.138003134	0.113357726	0.105239802	0.107335889	0.122317844	0.128659904	0.170255018	0.121315865	0.125015157	0.111698459	0.11727935	0.082089531	0.080559248	0.083508354	0.115741126	0.437084792	0.172662539
0.106392723	0.125128232	0.154167889	0.126671939	0.125521817	0.092888218	0.159181678	0.124785613	0.11473045	0.184034101	0.091896133	0.200515189	0.095923735	0.090902041	0.134402334	0.134135129	0.040686542	0.082824204	0.052659167	0.051352711	0.079067596	0.058051328	0.241193019	0.091019216	0.072696152	0.102398956	0.061706721	0.26356127	0.099440215	0.267765102	0.086429708	0.088066186	0.103657237	0.12968858	0.108780236	0.101822777	0.102718043	0.118176705	0.121017664	0.153852012	0.116829892	0.122771818	0.108159264	0.117465693	0.082217956	0.077079677	0.080093983	0.109695376	0.375455397	0.166175163
0.101883365	0.124612613	0.15012486	0.11969767	0.120412454	0.127953511	0.147244458	0.117675758	0.10611566	0.179366927	0.082867648	0.189386302	0.094054276	0.090093732	0.133346372	0.137174121	0.040936206	0.078863548	0.052869696	0.050207687	0.078632346	0.057793341	0.232255053	0.090369546	0.075000595	0.11060314	0.06111164	0.252439449	0.099174019	0.233159214	0.08784854	0.089359514	0.097851466	0.121358463	0.1024205	0.099084542	0.098739244	0.115400365	0.120469483	0.152231932	0.112135505	0.119578649	0.10675984	0.111891488	0.087314637	0.0766809	0.087465767	0.102613522	0.332418412	0.160718322
0.101464662	0.116201907	0.146180156	0.122092558	0.130640933	0.136905066	0.146407436	0.115897587	0.115704175	0.181306203	0.078339934	0.181588506	0.151776715	0.087901662	0.130916897	0.150394994	0.040474265	0.075242788	0.049177234	0.055729592	0.077286374	0.056193587	0.207231864	0.086176847	0.069611584	0.103321984	0.060755665	0.23508101	0.095506061	0.20135923	0.080680147	0.085736428	0.101932681	0.127440698	0.100071913	0.107062258	0.100502428	0.116572104	0.224571018	0.13944657	0.112351556	0.12054812	0.105913224	0.111579671	0.081800454	0.077012276	0.080628061	0.097152736	0.29190655	0.161581746
0.098351161	0.117710923	0.143789272	0.116393106	0.126809558	0.756266857	0.138589686	0.111470836	0.107359578	0.185153769	0.077102872	0.17207641	0.117348795	0.091468815	0.129019439	0.142342421	0.040280148	0.071714243	0.048011156	0.052395348	0.076074258	0.056507033	0.18690209	0.094947564	0.065744605	0.097122907	0.058872453	0.219766361	0.100092194	0.176988272	0.08639166	0.088197806	0.098494715	0.139057215	0.095753095	0.101933052	0.100959931	0.110147968	0.193184316	0.229850422	0.112358632	0.11759141	0.109132559	0.127381668	0.08469912	0.07753445	0.086461399	0.094849359	0.275762671	0.311587569
0.095956551	0.115774159	0.14198262	0.112678268	0.118390746	0.510064358	0.131699188	0.109814441	0.104834188	0.187197883	0.068807587	0.162488236	0.112916944	0.092712286	0.124306433	0.138858253	0.039451626	0.068834949	0.04614767	0.049390919	0.07468686	0.064148653	0.180606595	0.100853777	0.083328566	0.099151589	0.056721005	0.216187071	0.096654003	0.158613482	0.08211549	0.087011613	0.095758934	0.132446249	0.092379895	0.100655765	0.097436554	0.108749079	0.186982461	0.232152238	0.109121785	0.116717169	0.106127042	0.119766208	0.084140027	0.0749361	0.083343989	0.091775465	0.236966484	0.264672817
0.101273242	0.132197045	0.141781023	0.122558393	0.12123757	0.356659056	0.143101708	0.142241441	0.168995551	0.171201842	0.085221201	0.158082777	0.204762853	0.090030987	0.126746103	0.136983935	0.04246283	0.071185384	0.068561184	0.078285076	0.086099204	0.130866751	0.175950954	0.18549641	0.106634172	0.099250867	0.082306941	0.224349462	0.112923863	0.188955105	0.11531106	0.10393413	0.145104627	0.152389176	0.09436161	0.108432451	0.114195587	0.111373327	0.181103034	0.232977979	0.113555338	0.118111791	0.12258389	0.134863505	0.091999557	0.081835169	0.108939146	0.102546829	0.213528419	0.228412016
0.124300683	0.116148963	0.156877804	0.133967227	0.127387917	0.473156464	0.168124619	0.227267551	0.186466164	0.193803082	0.090293386	0.177180885	0.173953757	0.089073937	0.129980043	0.15514506	0.045900072	0.071293222	0.066656363	0.068304841	0.091633989	0.143151422	0.175017503	0.204440135	0.116759873	0.093053502	0.083753221	0.219208831	0.103670142	0.179469379	0.107277838	0.095881941	0.158184603	0.148209164	0.125212989	0.119537999	0.118802737	0.126740609	0.192880831	0.247839616	0.115715215	0.117897776	0.122983472	0.12873408	0.090279463	0.093001747	0.105457046	0.111187893	0.188199768	0.229717338
0.117157011	0.131407103	0.250234837	0.147411589	0.125000783	0.331069406	0.160985087	0.186591464	0.172392556	0.171916591	0.087231589	0.168599043	0.237782771	0.092701355	0.128301625	0.14557468	0.046185524	0.070270351	0.067402647	0.065195944	0.090904699	0.128704631	0.162731811	0.191020752	0.103841718	0.092520516	0.080159625	0.212199341	0.108520018	0.162626461	0.11461059	0.096219961	0.145775817	0.141877615	0.1229259	0.111215071	0.112595707	0.116879164	0.174955979	0.216626096	0.110196452	0.116617421	0.118206733	0.160595367	0.087755046	0.086585662	0.109098924	0.106994828	0.166797957	0.213384219
0.111970779	0.121200442	0.231815559	0.138027093	0.116671801	0.334892128	0.16209021	0.141522923	0.157881081	0.161137632	0.078608796	0.1593382	0.183127487	0.089528687	0.126598486	0.143938705	0.0447117	0.067159452	0.062789861	0.058445731	0.087775756	0.115273529	0.149269703	0.183744469	0.092588654	0.091621027	0.075048525	0.199157153	0.103230295	0.144035335	0.103749132	0.090216794	0.139383047	0.134268206	0.115221634	0.107147928	0.107234901	0.115521017	0.162194955	0.24337869	0.106947238	0.115652095	0.114011003	0.144942294	0.083055234	0.082649085	0.10162591	0.101674481	0.160913977	0.20307264
0.107827242	0.121533384	0.214131122	0.128416606	0.114030836	0.288682849	0.152174751	0.125771941	0.154809855	0.168804815	0.077429681	0.159213165	0.180155741	0.089440656	0.127917428	0.142229363	0.044795651	0.064866619	0.059839937	0.052884086	0.085206818	0.103086987	0.141463035	0.171388651	0.083624219	0.090121077	0.070632819	0.200506912	0.103728034	0.128626174	0.10598975	0.090279824	0.13339155	0.12845837	0.107709379	0.105075661	0.10704095	0.11375833	0.159767816	0.21707631	0.104849434	0.115922298	0.112601653	0.203680917	0.08059783	0.081077187	0.099963251	0.104001532	0.158765218	0.197051502
0.107811487	0.126976151	0.201774466	0.121875475	0.118965373	0.204417638	0.142621277	0.12196635	0.144490196	0.153163175	0.07309062	0.153120781	0.137616504	0.089369483	0.125109025	0.144303769	0.046110046	0.065455903	0.063888347	0.052544983	0.084082901	0.093407163	0.13000231	0.161515877	0.096886494	0.08880484	0.069286137	0.188618621	0.100142219	0.123558247	0.096852514	0.089559751	0.124601758	0.121397851	0.126118299	0.099803601	0.102178466	0.10780708	0.148293804	0.209434712	0.100816245	0.114087923	0.110886326	0.172846445	0.096161044	0.087485876	0.105903766	0.095655378	0.152918699	0.18196565
0.110396646	0.115860667	0.188754563	0.122245658	0.109454666	0.151236781	0.139864938	0.136442074	0.139129481	0.186750369	0.070064486	0.150975735	0.110039111	0.087352583	0.12704139	0.148753149	0.043782936	0.061584159	0.058052366	0.049318946	0.081253648	0.08499206	0.132426213	0.153614229	0.091164466	0.085829057	0.0653546	0.178068209	0.096901724	0.114369878	0.091891918	0.086092125	0.136047952	0.169785587	0.121846369	0.104014459	0.106112804	0.111322229	0.151148134	0.174050587	0.105762391	0.128462577	0.112608718	0.163873537	0.090277799	0.088442788	0.097038846	0.097099662	0.193355879	0.172633592
0.104368677	0.120775234	0.183638235	0.116667715	0.105555531	0.155406674	0.134363469	0.11962323	0.127620169	0.168925714	0.066612669	0.144111338	0.099407633	0.087139342	0.124069672	0.142684859	0.042743047	0.058992359	0.055260577	0.04576145	0.079682727	0.079508083	0.122376176	0.144775479	0.084142925	0.083991578	0.062062241	0.167644183	0.096129068	0.106540469	0.089653674	0.086125467	0.126431285	0.159202418	0.113432896	0.102312324	0.101968801	0.104711534	0.136455389	0.154460228	0.10235081	0.121977864	0.110411514	0.142272902	0.09916967	0.085112995	0.105849745	0.091262531	0.190242108	0.174541179
0.101817575	0.114918915	0.175333549	0.115620988	0.105947046	0.13181315	0.130098252	0.130807087	0.127811083	0.154288204	0.062431132	0.138175529	0.097921454	0.087339763	0.120473186	0.138654427	0.044822615	0.061783383	0.057272275	0.044550812	0.08490624	0.075138504	0.112395015	0.138042276	0.077568934	0.080749394	0.059336881	0.158651993	0.096788838	0.099465939	0.08926364	0.087999718	0.132242525	0.156822467	0.113114353	0.101256543	0.099375489	0.102515635	0.129772946	0.13659177	0.099451737	0.121204194	0.110441563	0.133589775	0.100433241	0.105140758	0.12564184	0.093087555	0.172802428	0.166027546
0.098318559	0.117542329	0.169681772	0.111871423	0.103947885	0.109474063	0.124753955	0.116811819	0.117578727	0.152362536	0.058009353	0.133039112	0.094438689	0.086715688	0.117438512	0.137921406	0.043431553	0.058977065	0.053913136	0.041987152	0.080167454	0.068476724	0.103828426	0.129056404	0.071951281	0.077819338	0.056526398	0.148879346	0.094493475	0.094974674	0.087148441	0.086929387	0.1284809	0.148258269	0.106166755	0.100285193	0.097370756	0.100018174	0.122762643	0.126486947	0.098787378	0.120058789	0.107773414	0.12424463	0.097167689	0.098555824	0.11091651	0.090821973	0.158317823	0.160948757
0.096325037	0.115832298	0.161044072	0.108895172	0.101986434	0.099163308	0.12311364	0.113089953	0.108620643	0.137576695	0.051959782	0.129069367	0.111575767	0.084409148	0.115327207	0.136749049	0.042883281	0.058464533	0.051842452	0.040971353	0.077760512	0.065526202	0.096862656	0.12191382	0.069189129	0.074134877	0.054721754	0.140899454	0.092569846	0.09208827	0.085838121	0.085733901	0.121647728	0.1389722	0.112267021	0.102731052	0.094644735	0.119189285	0.115690281	0.118070121	0.096123747	0.118157281	0.109765341	0.116164305	0.093955699	0.09479707	0.105430044	0.088686038	0.143136722	0.159024534
0.095134718	0.109318056	0.154972358	0.106609871	0.108681149	0.094187017	0.121319866	0.124675792	0.10050438	0.127418513	0.047761511	0.12520407	0.117956402	0.0837457	0.113164104	0.135671759	0.044275489	0.058622788	0.054786749	0.047354201	0.075700899	0.065830566	0.09524688	0.11754233	0.06792691	0.072654769	0.053965822	0.138513986	0.088284424	0.088597815	0.079976665	0.084372687	0.11934708	0.134903013	0.10723218	0.107426582	0.094180285	0.122521711	0.119809258	0.121814333	0.094640471	0.117229779	0.107377584	0.145165817	0.086413236	0.09621075	0.101955537	0.087775074	0.135983702	0.163495217
0.109496966	0.108507349	0.150828834	0.111453195	0.105092478	0.164839834	0.14580109	0.146608051	0.099120982	0.131196978	0.056170479	0.13197081	0.124214153	0.082505092	0.119259326	0.14409536	0.052514362	0.082395391	0.058535715	0.072893006	0.075650444	0.078520881	0.102636811	0.115602224	0.129083152	0.078542869	0.064119769	0.135984669	0.090166812	0.111164745	0.077189672	0.085526203	0.116146938	0.132849106	0.111209409	0.109034055	0.093443208	0.126813027	0.113557159	0.166440266	0.099747575	0.115673543	0.104184025	0.192249434	0.102142034	0.104452891	0.103102109	0.106599464	0.131142476	0.162087138
0.104381823	0.117768849	0.149979784	0.108877434	0.105284052	0.133973777	0.138932091	0.156376	0.092334818	0.13202514	0.059393744	0.128878856	0.103294948	0.083831829	0.117463544	0.138657627	0.051910169	0.085930466	0.058131568	0.066720735	0.074079599	0.072271717	0.097134439	0.108742647	0.12732209	0.078060959	0.061857548	0.129219119	0.095299087	0.132415376	0.075896027	0.086427013	0.107951221	0.124120242	0.105270044	0.102083416	0.089222124	0.120662839	0.103830895	0.140591141	0.094657234	0.112489031	0.101435914	0.16124983	0.103883169	0.1015201	0.111637048	0.096683067	0.134846584	0.179434095
0.101953861	0.113250267	0.147157546	0.106812365	0.10672902	0.110854122	0.134637742	0.143561661	0.086675472	0.121097394	0.057186261	0.124641157	0.095051424	0.081973848	0.114791532	0.135966911	0.049444584	0.079868415	0.054991716	0.071152113	0.072903592	0.069518244	0.091633846	0.102444102	0.111237901	0.075164695	0.059216081	0.123031193	0.090218131	0.114912367	0.074184751	0.085297665	0.104323649	0.122434267	0.103115796	0.099650783	0.08911139	0.122224888	0.101791258	0.12161844	0.091443177	0.113951879	0.09921395	0.141869864	0.092793622	0.100260683	0.101465681	0.093241378	0.129385612	0.1685282
0.106715175	0.108305389	0.155728652	0.113568424	0.104122576	0.102928654	0.1481761	0.12288899	0.084594411	0.136599093	0.130304475	0.13958098	0.147201337	0.08108995	0.130744498	0.158547853	0.047741685	0.077519077	0.053037326	0.069941541	0.072254784	0.064277628	0.086351477	0.098886784	0.101100118	0.074128151	0.060172093	0.116347741	0.088422525	0.103407629	0.073265552	0.084665839	0.110012171	0.123034167	0.1262106	0.103874459	0.085596461	0.12786108	0.118617109	0.145002235	0.089441162	0.117246737	0.100261071	0.174842055	0.087436983	0.09387999	0.100147978	0.14080605	0.156550332	0.163113874
0.105637531	0.111238726	0.153029887	0.114345228	0.106727442	0.103185894	0.146569204	0.114312573	0.085883817	0.124069535	0.128274504	0.135687547	0.111888991	0.081421151	0.128195855	0.157399752	0.051845483	0.073951151	0.053064302	0.061709207	0.069782726	0.062157726	0.09000748	0.095885481	0.096008744	0.07520082	0.058102434	0.112026871	0.08687972	0.09420314	0.074198082	0.084935937	0.101325524	0.113711844	0.122534219	0.097827389	0.082181065	0.118109844	0.10493524	0.129709566	0.086646361	0.112549219	0.09890409	0.148516901	0.088536267	0.088652165	0.098239994	0.119935767	0.184661689	0.159481243
0.117625029	0.134174	0.186341181	0.128562133	0.120327339	0.136687726	0.247707111	0.136272161	0.084642467	0.189984973	0.168916379	0.174208008	0.102424605	0.086274075	0.196810025	0.255655125	0.050909997	0.070123972	0.052453946	0.054978246	0.068443411	0.058431692	0.085779143	0.090974931	0.088197627	0.073913713	0.055581292	0.107599248	0.089586331	0.088271978	0.079632691	0.086541826	0.097039459	0.110882726	0.117949584	0.097300936	0.08099084	0.117871543	0.099568444	0.119170716	0.085666405	0.1119052	0.102069201	0.142325852	0.082474845	0.084929589	0.094041896	0.11012605	0.188561903	0.166880628
0.116084754	0.114536653	0.172724211	0.12270254	0.10909215	0.117523323	0.21830779	0.130273657	0.086260498	0.178660281	0.143573275	0.169010375	0.09901479	0.082569086	0.181769406	0.236145371	0.048852407	0.066673242	0.049853889	0.049370193	0.066873876	0.055522312	0.080977023	0.086164004	0.079993005	0.074362021	0.053266878	0.103288831	0.086208829	0.079129783	0.075566855	0.084635043	0.100445476	0.110288264	0.11808401	0.099152955	0.0823682	0.123491949	0.099498998	0.141447448	0.087136432	0.114434919	0.100141324	0.132670066	0.090265548	0.091873397	0.09201232	0.103572757	0.269996683	0.162486342
0.108747189	0.116727249	0.165189427	0.116862196	0.106642595	0.146034712	0.197895427	0.140658548	0.084563673	0.160856097	0.14506911	0.162904257	0.097732116	0.082672282	0.172600716	0.212331458	0.047775022	0.065078699	0.050567499	0.0511416	0.066367854	0.060788778	0.092403181	0.087932616	0.299576961	0.099607243	0.056658803	0.108422887	0.090463997	0.084314449	0.078908699	0.089113031	0.094996269	0.103755196	0.111721891	0.094933104	0.079778623	0.11601412	0.100321514	0.142254367	0.083669456	0.111208878	0.099149734	0.136354319	0.088997063	0.089251501	0.09513172	0.199811839	0.478587018	0.158721246
0.10552031	0.111481991	0.163924225	0.112363332	0.117898681	0.149651146	0.194640807	0.125121612	0.07963937	0.150940485	0.127745661	0.159360065	0.102386719	0.081073985	0.164287076	0.19883407	0.045814779	0.061615301	0.0471132	0.050128767	0.064515264	0.057110083	0.092250402	0.086387553	0.261519502	0.090852423	0.05447406	0.105659546	0.097191794	0.080750118	0.072873108	0.085243088	0.111985386	0.112379405	0.104542021	0.106584659	0.08682993	0.137052514	0.114621248	0.139659582	0.090586503	0.126384875	0.111569092	0.127002626	0.083221178	0.084245434	0.088848598	0.200582432	0.420252488	0.167525625
0.109835242	0.114524654	0.160216918	0.12483227	0.115282501	0.188437992	0.17867255	0.153670048	0.075485627	0.200805798	0.128387024	0.170420191	0.179707689	0.082276425	0.173019269	0.20378692	0.048159941	0.061264354	0.047402679	0.05405137	0.065979454	0.056074293	0.092552893	0.087158882	0.223754864	0.088519113	0.05567464	0.104857889	0.088759956	0.074369973	0.072356138	0.08486862	0.103388702	0.108202667	0.100149854	0.102730679	0.083532323	0.125592488	0.10484561	0.132237011	0.086252189	0.119674628	0.107693467	0.121251307	0.080163544	0.082108426	0.085767035	0.167111466	0.356173778	0.163127398
0.115089899	0.126644346	0.200125104	0.118824929	0.13162545	0.144596202	0.171986364	0.129700485	0.076751162	0.175565947	0.121843003	0.162295377	0.138732038	0.084952656	0.179057492	0.190080861	0.047431951	0.059333771	0.047045208	0.050100241	0.066258007	0.056137752	0.087569082	0.083813037	0.204599218	0.088970163	0.054204553	0.102334969	0.088342456	0.068843575	0.071798547	0.085146071	0.101135885	0.10468607	0.118821118	0.10397823	0.081407746	0.125400621	0.101989977	0.158423235	0.089170954	0.120480253	0.106687952	0.114867589	0.079910338	0.079428725	0.08384213	0.149289355	0.34171232	0.158123257
0.110513867	0.122365635	0.183726513	0.11518259	0.116363908	0.122041052	0.172371221	0.117077425	0.074464387	0.159436209	0.109426369	0.163574717	0.118314105	0.082851362	0.167656592	0.181553366	0.049135847	0.057032851	0.04717343	0.046674298	0.065281789	0.055006018	0.083079093	0.08259077	0.176114994	0.083682045	0.05321301	0.102637277	0.089061414	0.064125502	0.072002995	0.087767994	0.098097879	0.100706137	0.184601134	0.102831008	0.08701833	0.119376379	0.098988794	0.170685833	0.091917071	0.119807292	0.104088404	0.129249065	0.079847661	0.082196729	0.083646348	0.136346411	0.319171084	0.171755199
0.111640255	0.123084068	0.219136232	0.120590266	0.119780874	0.119859907	0.202297848	0.177047092	0.07392464	0.146322496	0.119804776	0.224013989	0.104555764	0.093968584	0.18250548	0.170841136	0.054451947	0.056447934	0.047623205	0.051820009	0.06627722	0.059836879	0.0961803	0.105208352	0.15648448	0.081448338	0.05304326	0.104028794	0.09259175	0.070827009	0.072635825	0.092653076	0.093185356	0.097416249	0.163375128	0.097479916	0.083504782	0.11299544	0.090898083	0.149048473	0.089152295	0.115641987	0.102226787	0.117314649	0.081198394	0.080618595	0.086955024	0.124934023	0.274252614	0.166918968
0.106154641	0.131479994	0.20028131	0.115561356	0.117157824	0.125163075	0.193999394	0.1815084	0.070717372	0.141515648	0.122549547	0.208421347	0.098455037	0.090253025	0.171584104	0.162209673	0.059423899	0.059063577	0.046685378	0.052499069	0.063811215	0.05726734	0.089756503	0.100346153	0.137385752	0.083486622	0.054258656	0.098605221	0.089944533	0.064661101	0.069001534	0.089143232	0.089973551	0.092584659	0.162065772	0.095386301	0.081220251	0.109467716	0.087573226	0.144135026	0.09665328	0.116223346	0.100132927	0.131701036	0.077860347	0.077236611	0.084148047	0.11490708	0.254780989	0.161227303
0.101686289	0.13186965	0.214806471	0.113096711	0.12038963	0.105934996	0.197161573	0.166698816	0.068800866	0.167719221	0.114362061	0.20996591	0.094481692	0.089413797	0.163508909	0.155569101	0.054828403	0.055801946	0.044017252	0.048325743	0.062541016	0.055418314	0.084277329	0.094682938	0.119994932	0.077607827	0.051899912	0.09427921	0.0874256	0.069450335	0.068619067	0.087626487	0.086533432	0.087686699	0.154720943	0.092936052	0.081437791	0.10572506	0.082747939	0.182673552	0.098846416	0.113216205	0.099713548	0.124094305	0.08496065	0.076343884	0.081792483	0.105291634	0.218564131	0.15902834
0.09944244	0.119116322	0.196721061	0.110464538	0.112579376	0.096512725	0.186897657	0.131584422	0.066726594	0.169229681	0.101334275	0.212692667	0.095953848	0.088923577	0.155848836	0.148682857	0.057188997	0.05558216	0.050046405	0.057116425	0.065988151	0.060823134	0.110049551	0.097364086	0.148446944	0.080299868	0.058125726	0.099346365	0.091840258	0.078457652	0.07393434	0.091198403	0.109313876	0.094571908	0.144692203	0.092856511	0.086750559	0.105011089	0.081710219	0.151542624	0.101866026	0.112251362	0.105107806	0.119479246	0.095507777	0.088376375	0.101105338	0.098266341	0.197807193	0.155824049
0.097896441	0.115661336	0.185307061	0.107810892	0.131563654	0.117514153	0.179966629	0.120097787	0.066127724	0.156692535	0.093676086	0.198625623	0.097155978	0.087817484	0.149767491	0.143931189	0.053617395	0.05428898	0.046453396	0.053829748	0.065273039	0.061305162	0.103148828	0.097874071	0.140708548	0.075167676	0.058462596	0.100808165	0.085611859	0.084422516	0.068490852	0.086761958	0.11362592	0.0932997	0.130498461	0.093079656	0.085695824	0.109276932	0.083890107	0.137426986	0.103538178	0.110859064	0.102978684	0.115189988	0.090178467	0.089601918	0.090996463	0.093609926	0.17727144	0.15404582
0.096157533	0.118790164	0.182532257	0.105945366	0.298152908	0.11025794	0.166168682	0.133457495	0.064131586	0.156753155	0.087487159	0.185811291	0.113416779	0.093364234	0.150880273	0.143154607	0.051683628	0.052847557	0.046011851	0.0496316	0.064710457	0.058561129	0.097165507	0.092418016	0.126470034	0.073058287	0.056632977	0.101685381	0.087037851	0.077731435	0.070271883	0.086943892	0.115966986	0.093719971	0.193237427	0.092800261	0.088491896	0.106263815	0.088463144	0.142136007	0.101541864	0.110049967	0.101989783	0.136449304	0.086277764	0.086400096	0.090645477	0.098411324	0.238416732	0.154220751
0.112219831	0.112517018	0.17349563	0.106608032	0.298706455	0.136323804	0.200721078	0.140058625	0.062441656	0.158669414	0.088679134	0.192075926	0.111431409	0.090686045	0.155131891	0.145458014	0.049651832	0.051141161	0.044453692	0.045607184	0.063160854	0.05523986	0.094598958	0.087559678	0.140749025	0.070553255	0.055829035	0.097054845	0.08465359	0.07366058	0.068591882	0.08862675	0.107738522	0.087467303	0.190955101	0.089016211	0.085881784	0.100850992	0.087455123	0.150996279	0.097343418	0.109860472	0.114724009	0.12291602	0.082899582	0.08372663	0.087719755	0.122449424	0.20445044	0.159685035
0.111728147	0.130425488	0.166808371	0.106860342	0.271363256	0.118383369	0.203103431	0.120783943	0.061035929	0.142631989	0.086428322	0.18321018	0.098584053	0.087918989	0.151534065	0.146567469	0.048457378	0.050061706	0.047232515	0.046297726	0.062582467	0.053944508	0.089608086	0.082994868	0.131102016	0.069043377	0.055245434	0.094407801	0.08696095	0.073521548	0.066978123	0.086328364	0.105165791	0.083051175	0.169783736	0.087471783	0.085193615	0.101983996	0.08822052	0.125235716	0.1013394	0.110070108	0.112142288	0.114807434	0.080098664	0.079592821	0.085980699	0.117083227	0.184244883	0.166718117
0.111516314	0.182154961	0.161171295	0.106278075	0.250388727	0.102445441	0.189142187	0.113327109	0.060046549	0.135648345	0.091781198	0.175045504	0.120251955	0.092744646	0.145201775	0.143710874	0.047596593	0.048700363	0.045224325	0.045015214	0.060902443	0.052321546	0.084305693	0.078953766	0.11508435	0.067134737	0.052865339	0.092730137	0.084376067	0.067188713	0.066314236	0.086518759	0.098794786	0.07850093	0.165553608	0.087934544	0.081731429	0.097939438	0.083049759	0.110016997	0.096502127	0.107979142	0.108444132	0.115125066	0.077580156	0.07649958	0.083429577	0.106795154	0.169431912	0.160914692
0.10970061	0.22485827	0.155049343	0.104604977	0.206177367	0.09443844	0.172398072	0.110914301	0.059056755	0.126675717	0.079494709	0.165125607	0.101503384	0.091081926	0.138893476	0.143903795	0.046737635	0.047397772	0.044163861	0.041883756	0.059749479	0.050079157	0.080040606	0.07581967	0.102817844	0.065927707	0.050791805	0.088617003	0.083415978	0.064621335	0.065399131	0.084821057	0.095001764	0.075681927	0.148940077	0.084799305	0.079533633	0.093784687	0.083861018	0.100157076	0.092624965	0.105404096	0.105616863	0.107939518	0.07750403	0.074399108	0.083424675	0.099789702	0.153867846	0.159764388
0.107531025	0.215155736	0.154437999	0.104432751	0.189438239	0.090908717	0.159716753	0.141772668	0.058261093	0.128398955	0.073091844	0.156180989	0.100382275	0.089903791	0.133775434	0.14129792	0.04655624	0.046487999	0.043221766	0.042122995	0.058531734	0.04854698	0.076742444	0.072550472	0.093440573	0.063341942	0.049114493	0.085481779	0.081317168	0.063369478	0.064528765	0.084500128	0.090195346	0.073015057	0.140672251	0.083958526	0.078366901	0.094129258	0.082796635	0.092074095	0.093356827	0.10446367	0.103027153	0.104511867	0.075773262	0.072645991	0.080454651	0.096329349	0.142182863	0.156323386
0.103105942	0.215140663	0.154998136	0.103347444	0.161658811	0.092500877	0.149006919	0.12701591	0.057604189	0.119171768	0.067584463	0.152210367	0.095635996	0.091286925	0.1289796	0.137731509	0.053690298	0.049988607	0.04817857	0.058582373	0.059282043	0.051792662	0.081999223	0.071651309	0.087469165	0.061948863	0.052193546	0.115905975	0.081648639	0.065079227	0.067988011	0.08534481	0.085830079	0.070988598	0.128201408	0.08161336	0.076019791	0.089334134	0.076405781	0.087672194	0.089572486	0.102717553	0.100481311	0.102180258	0.081576504	0.072054853	0.083587674	0.092739097	0.189249505	0.154925491
0.102743079	0.196588383	0.153502486	0.106594614	0.180794996	0.107494326	0.159604567	0.125810097	0.057076893	0.114797815	0.070386625	0.170222623	0.093506549	0.090306173	0.12935717	0.147793761	0.074635503	0.047821938	0.046186189	0.054365834	0.057480561	0.05016749	0.077985543	0.068779054	0.082960753	0.065458922	0.050751119	0.112902107	0.077117602	0.060343596	0.064486333	0.083992028	0.084229008	0.072928262	0.120452771	0.088512314	0.075821354	0.091234127	0.080413875	0.097537383	0.092126215	0.105729902	0.10451332	0.118738144	0.07838985	0.074329976	0.082804604	0.099506754	0.176596513	0.166593827
0.099771076	0.194820676	0.150067159	0.105145632	0.151096305	0.097488276	0.149587721	0.192310406	0.056646379	0.108232813	0.078872114	0.172974277	0.092424426	0.090119345	0.126750174	0.14079834	0.074250685	0.046881719	0.046673537	0.100881065	0.056400538	0.04914076	0.074876911	0.086948918	0.076276249	0.140912957	0.050190626	0.107566457	0.077424248	0.058015492	0.066235981	0.085430745	0.079840743	0.068835134	0.135409811	0.084151842	0.073915153	0.08659156	0.074065775	0.085483248	0.095502364	0.10293517	0.101712381	0.110558213	0.079746604	0.078919924	0.078021688	0.100766725	0.164834797	0.161598939
0.097538245	0.190722054	0.146248166	0.105343299	0.15157665	0.095209911	0.142858006	0.144448795	0.065318971	0.104921397	0.077784235	0.189818959	0.105801024	0.092379533	0.126224328	0.137891955	0.071063686	0.048502695	0.060614959	0.090054576	0.056396611	0.049706959	0.07274187	0.082833526	0.071887023	0.144270927	0.049369935	0.102771886	0.078775068	0.057023418	0.064796803	0.085162215	0.076939316	0.066003218	0.123520695	0.082611651	0.071794037	0.084272975	0.071417737	0.081405751	0.100606592	0.102109037	0.099373446	0.108548989	0.082063524	0.076608891	0.083439571	0.105685475	0.181501451	0.157900017
0.0983106	0.187293973	0.143552466	0.103977882	0.134912376	0.099824462	0.134540497	0.144621675	0.063345674	0.101738576	0.079523478	0.17885602	0.097640126	0.089566307	0.130129616	0.135594917	0.066898926	0.067109536	0.062041795	0.077836461	0.06368452	0.077027506	0.071798808	0.079380566	0.068609561	0.135964745	0.048134538	0.099075702	0.075534753	0.086445465	0.068076103	0.083917908	0.07486042	0.065499353	0.141251751	0.085273208	0.070010234	0.082969312	0.069660015	0.077341732	0.098362193	0.440447967	0.097576418	0.106149968	0.078409595	0.07427836	0.078088842	0.100337914	0.187431651	0.173635925
0.0961793	0.186944839	0.171264932	0.103795115	0.12752523	0.095425234	0.138062196	0.127498175	0.061783195	0.099355846	0.12027672	0.181099756	0.100774719	0.103157801	0.124545183	0.161222128	0.06300524	0.06570809	0.059485418	0.068260258	0.064150143	0.071832704	0.075046782	0.075966176	0.080399599	0.129931773	0.060999274	0.095023231	0.114425141	0.081370238	0.072704076	0.085780228	0.073293045	0.062653302	0.135310341	0.081882734	0.068483254	0.080270197	0.067430161	0.075726858	0.094279487	0.397920339	0.096437569	0.107331457	0.077944951	0.071964554	0.079566358	0.096250044	0.164292884	0.16560698
0.112969446	0.197236324	0.164394016	0.115079919	0.124531984	0.098678789	0.164381732	0.120867909	0.120439154	0.189193308	0.111310382	0.175611012	0.105156376	0.102212076	0.134939666	0.170647284	0.06228799	0.067015611	0.065380158	0.062537887	0.073947251	0.072730654	0.104344493	0.078512966	0.104889511	0.127728556	0.066134488	0.102402924	0.131384259	0.089438882	0.078683147	0.0839636	0.081559517	0.076177455	0.127950806	0.084281958	0.073247656	0.081700267	0.071156222	0.071141663	0.108525831	0.388091568	0.102865341	0.104968948	0.094962209	0.080187641	0.101271107	0.094637463	0.152467494	0.160793033
0.107389925	0.170585444	0.165358156	0.137278908	0.130327161	0.129966587	0.155134262	0.148423632	0.110640482	0.192089124	0.098104746	0.170314877	0.10230503	0.09740485	0.129563094	0.164725713	0.06105909	0.06799391	0.065554517	0.070897682	0.076046502	0.149320051	0.109035301	0.080231685	0.095408423	0.126842886	0.079288211	0.103214379	0.128315319	0.113635293	0.095436439	0.101148118	0.080898125	0.074240189	0.242804785	0.085528201	0.074962084	0.08204231	0.08277055	0.067401662	0.116263626	0.380663397	0.102053261	0.102579058	0.091339043	0.083519682	0.091294895	0.091687057	0.14162819	0.21467264
0.104850896	0.168425433	0.159215967	0.131903017	0.118666951	0.110714393	0.145406925	0.145376497	0.14720908	0.170166126	0.103259034	0.160847152	0.09573062	0.096910784	0.127732158	0.156080568	0.058370635	0.064099533	0.059654563	0.061094138	0.072425894	0.130287142	0.103100824	0.078112621	0.085844871	0.117348866	0.075504462	0.098171502	0.121749786	0.09927123	0.083318698	0.090527334	0.07821121	0.07148073	0.212454482	0.084766065	0.0733137	0.080666704	0.088716581	0.064375856	0.1137217	0.372197636	0.108921857	0.105767738	0.085171016	0.080215108	0.086871851	0.093464328	0.130874748	0.195953074
0.100547662	0.167191098	0.154123717	0.124424339	0.114752905	0.104446798	0.138825668	0.124172667	0.134407707	0.15859931	0.112363703	0.153597123	0.096600006	0.095552164	0.137423041	0.148223445	0.056428647	0.061696515	0.058028453	0.054535237	0.070606106	0.11604971	0.096117536	0.075331577	0.078466406	0.112331563	0.070464657	0.094138234	0.118366711	0.089222148	0.082335582	0.089156799	0.07609528	0.069750871	0.188307742	0.083009756	0.072153131	0.079349553	0.08283694	0.061946491	0.112512358	0.358504668	0.155903768	0.122728335	0.085021352	0.078845372	0.096124731	0.091071305	0.165543326	0.200312671
0.097623425	0.157404305	0.149286978	0.118432266	0.109621167	0.101606201	0.133473063	0.130630102	0.129620567	0.167371205	0.134076295	0.148170004	0.097760707	0.098512186	0.131988789	0.145459991	0.053458502	0.058955816	0.054613004	0.049340612	0.068572642	0.103442636	0.090461289	0.072727408	0.075048032	0.106886441	0.066558008	0.09116884	0.117383735	0.080595649	0.079516201	0.087532537	0.078040831	0.071397908	0.168764849	0.082533743	0.070584576	0.080495544	0.0832094	0.060009441	0.109064938	0.347999261	0.153565065	0.11505673	0.081408879	0.077559116	0.087287454	0.088328367	0.157292606	0.184600018
0.097076518	0.155491682	0.149361413	0.11375488	0.106175837	0.116380984	0.129195822	0.126497052	0.124403675	0.15519044	0.11455371	0.151362562	0.102271464	0.094254449	0.128216519	0.149433042	0.051657587	0.057135978	0.053973421	0.046519305	0.066976064	0.09356207	0.085223598	0.069840022	0.071705529	0.10137778	0.063093794	0.08793654	0.116917796	0.07381404	0.076297477	0.085725647	0.07438426	0.067723299	0.159799734	0.083395564	0.072092674	0.081061113	0.082117484	0.058474281	0.10663218	0.338280364	0.145651194	0.11642727	0.079414552	0.074603425	0.086682871	0.095045751	0.158587569	0.173560558
0.10585295	0.157587877	0.155722149	0.116180546	0.106373338	0.135786215	0.134422147	0.124580259	0.11559255	0.143038252	0.113184565	0.1478314	0.109013267	0.094119937	0.131521471	0.144985625	0.061118072	0.061205448	0.061385287	0.050593809	0.068696766	0.094708291	0.085215952	0.070363754	0.07807914	0.100104459	0.064043408	0.087990872	0.126558459	0.076876251	0.084161146	0.090791015	0.078510779	0.076458048	0.153549241	0.086026326	0.079957774	0.080177942	0.081304571	0.057263893	0.125332654	0.324996952	0.140048331	0.108967594	0.085014257	0.085123717	0.099673897	0.093790007	0.14952678	0.170824291
0.105768353	0.143095035	0.149954977	0.113851406	0.105555509	0.112479116	0.127539762	0.114887244	0.1453631	0.135210843	0.103250043	0.141669403	0.099111404	0.09509706	0.125811344	0.143269513	0.056129474	0.057587874	0.055292029	0.046104143	0.066383675	0.08561134	0.082250073	0.068346436	0.073874978	0.093481508	0.060182292	0.085034734	0.115409498	0.072283928	0.077209346	0.086699959	0.08055385	0.075311363	0.14215191	0.087121826	0.078809062	0.081679264	0.085274215	0.056413652	0.122864194	0.317958783	0.134726193	0.105169989	0.081760856	0.081966803	0.090441925	0.097486012	0.138574167	0.164615755
0.101884228	0.141499927	0.149293341	0.110339495	0.106892618	0.108591393	0.123851802	0.172480261	0.137957117	0.127415849	0.096926007	0.135865734	0.095999168	0.091770973	0.124074367	0.144978258	0.053762787	0.055436831	0.053241594	0.042995813	0.065160162	0.079272097	0.078526858	0.068579702	0.079139219	0.089499211	0.05849629	0.08225659	0.119756501	0.067216669	0.076331198	0.087475747	0.078847781	0.072102271	0.184590701	0.08565236	0.076836903	0.07963846	0.079715777	0.055509985	0.501108849	0.306334946	0.131477614	0.102765757	0.079987422	0.078367375	0.089539826	0.124737595	0.143655462	0.183186384
0.098382178	0.139092494	0.147282165	0.107670326	0.107469938	0.099685603	0.120016132	0.136522639	0.129598588	0.119800609	0.09474586	0.130675674	0.093446193	0.092238444	0.142179466	0.142453306	0.051310653	0.053397116	0.050640589	0.042155856	0.063924085	0.074194531	0.075805469	0.066650831	0.07274176	0.085368306	0.055631338	0.08113706	0.113518983	0.062744978	0.073262554	0.086752906	0.074782815	0.069003332	0.162257249	0.084327955	0.075485587	0.078707718	0.076159758	0.05494339	0.460754401	0.298521516	0.131302229	0.101279245	0.078371022	0.075594739	0.086332938	0.115730787	0.142655209	0.172676401
0.097072439	0.144526017	0.14838875	0.109042796	0.10667002	0.103024545	0.121341932	0.130343383	0.118991758	0.163636975	0.090692973	0.130475287	0.096685455	0.09203733	0.135948547	0.156070313	0.049470385	0.051839898	0.048586566	0.040207365	0.062789311	0.068393754	0.073509396	0.064885876	0.069475309	0.083562989	0.053350676	0.078925582	0.111280499	0.060132966	0.073366797	0.091306847	0.072951913	0.066971686	0.15762257	0.083702006	0.073526937	0.078705861	0.074386881	0.054502075	0.437685346	0.293482014	0.126241283	0.100327192	0.077174225	0.074353475	0.084756262	0.143921174	0.134303296	0.313302096
0.096686098	0.130662423	0.144563292	0.108511468	0.106667925	0.101492786	0.119169798	0.124947069	0.112432764	0.165644236	0.079854487	0.133062859	0.102888216	0.090111492	0.130434949	0.163258527	0.04806194	0.050528478	0.046744279	0.039283339	0.061264351	0.063810871	0.071500031	0.062777265	0.066922439	0.078779016	0.052598651	0.076472968	0.106579188	0.056771531	0.070150996	0.091562081	0.070174105	0.063943482	0.15423236	0.085708741	0.074707028	0.077013067	0.080681766	0.054158714	0.413705001	0.282885419	0.126561178	0.099717495	0.076149082	0.073191884	0.081264267	0.153871408	0.127625251	0.285861377
0.09672933	0.128650522	0.14543021	0.107918626	0.116740865	0.097051181	0.120300159	0.121118574	0.112341784	0.149100837	0.077767879	0.142027827	0.099367356	0.09091569	0.126046042	0.155211453	0.046102228	0.049046645	0.04538921	0.038237964	0.060113842	0.05944347	0.070357729	0.062054565	0.064047323	0.075514863	0.052262793	0.07460617	0.105789191	0.056275023	0.070153146	0.087526437	0.078729211	0.06511747	0.148422891	0.090368139	0.075486204	0.077765537	0.083725805	0.053891686	0.394447616	0.277227774	0.121646757	0.099325627	0.075355654	0.071050411	0.079433174	0.161420411	0.121742939	0.247078038
0.096707369	0.135989522	0.148285031	0.111417958	0.127363389	0.267109457	0.125602696	0.117322559	0.1145428	0.147512112	0.091768525	0.153519537	0.126205573	0.09299126	0.127479435	0.152741028	0.055208648	0.053750318	0.05763724	0.070462573	0.06372269	0.070685194	0.087177274	0.071634688	0.085599743	0.078418077	0.099682701	0.09377224	0.120780697	0.077238371	0.118416632	0.15205029	0.078292657	0.077817333	0.174643636	0.091402241	0.107439166	0.082286113	0.109470993	0.053683986	0.373221414	0.266210541	0.150212279	0.09907178	0.085454675	0.08081865	0.085068876	0.143637757	0.134521352	0.223367083
0.094948075	0.12812326	0.162880314	0.108283308	0.114177796	0.194423947	0.120869543	0.148017238	0.109413247	0.146929632	0.079372047	0.147411572	0.106227748	0.089531533	0.129163469	0.148120221	0.052898107	0.051173242	0.052810387	0.060849321	0.061622616	0.066065651	0.083557165	0.068780525	0.077977607	0.07301643	0.092442008	0.088994502	0.10915583	0.071642752	0.099511308	0.125226252	0.077805006	0.076658568	0.157309941	0.098539444	0.114149499	0.0852136	0.124023324	0.053522304	0.366058926	0.260340457	0.154736652	0.098905181	0.079990277	0.078999254	0.08023944	0.126271209	0.175729816	0.199278219
0.094940896	0.133260332	0.155231267	0.137578161	0.113687009	0.378158281	0.123010299	0.164840753	0.121853658	0.134795581	0.073894261	0.140908763	0.106000057	0.09099021	0.15029062	0.146545584	0.069403205	0.064416629	0.077233503	0.13804194	0.063765733	0.081342506	0.083157808	0.083188679	0.078347226	0.085680795	0.093453869	0.085738931	0.109868839	0.079255809	0.095244248	0.109051728	0.106725319	0.111097386	0.160104963	0.106283609	0.12472698	0.087764892	0.123656664	0.05339626	0.354001517	0.254461524	0.152269839	0.09879368	0.088275304	0.090217793	0.090530832	0.113385019	0.154178986	0.187786858
0.096327197	0.1194719	0.165003252	0.13113279	0.106505107	0.285383469	0.119013863	0.132328338	0.125129321	0.130096739	0.075787691	0.135150634	0.100836245	0.087824519	0.141944343	0.140789206	0.062993941	0.063571929	0.069234187	0.121882679	0.061370224	0.079388125	0.079246663	0.079433264	0.072346556	0.079172784	0.088626806	0.082865781	0.105631078	0.073185214	0.091528979	0.107902146	0.10631719	0.109450247	0.149203693	0.11342721	0.124269203	0.097086571	0.130123395	0.258890631	0.343360631	0.247535117	0.178335745	0.098716983	0.081949979	0.085593308	0.082466646	0.104025478	0.141137818	0.183432675
0.134880147	0.185914245	0.191567897	0.141081076	0.157394274	0.276469595	0.171149753	0.44560893	0.251620855	0.230404636	0.100420918	0.14972131	0.171989096	0.114242469	0.137242213	0.188839301	0.08867354	0.101036741	0.10787568	0.174240398	0.089795811	0.178970245	0.136879892	0.126772231	0.195737925	0.111055304	0.206777507	0.130959336	0.130641689	0.174765452	0.166836138	0.175043312	0.118829243	0.145985735	0.134507897	0.163878365	0.175402404	0.141865112	0.243679744	0.440060697	0.353301348	0.250209975	0.176164306	0.098662299	0.130546917	0.221225685	0.124721943	0.097367083	0.131768177	0.188415777
0.127497216	0.171184511	0.177495122	0.132280579	0.156874024	0.215202013	0.161654291	0.327907125	0.272318787	0.231094712	0.1397811	0.146410452	0.278037646	0.150297847	0.132131178	0.179497431	0.13334684	0.173074111	0.159680106	0.189197523	0.116059234	0.209221212	0.161570738	0.134816442	0.207299048	0.184651419	0.203732047	0.168038626	0.134410394	0.219250973	0.155903108	0.140701777	0.219689159	0.212609456	0.128121191	0.23539914	0.277952821	0.235688997	0.329414144	0.533293929	0.377805286	0.288215183	0.239123587	0.098621578	0.189659143	0.219962268	0.135485195	0.092717328	0.135395756	0.178339424
0.118248069	0.173078655	0.173399117	0.132721444	0.139830366	0.263569194	0.199125576	0.224586714	0.249528719	0.217560625	0.150817556	0.157564514	0.196254832	0.154050955	0.128448986	0.167685739	0.129699441	0.156901924	0.142192284	0.186925112	0.107302164	0.196941528	0.146576587	0.129526464	0.198818794	0.165436743	0.191715461	0.157789295	0.122763868	0.198698943	0.138915366	0.124507542	0.221729858	0.214383584	0.118538474	0.234653274	0.285673993	0.241619311	0.360921035	0.534659071	0.367559733	0.289678505	0.235327006	0.401885242	0.153121181	0.213905886	0.122764841	0.089519634	0.124789628	0.168551058
0.11151695	0.157894644	0.164286615	0.124948348	0.131599497	0.212943362	0.184094591	0.188181341	0.230664672	0.205874015	0.190373393	0.152859565	0.141786953	0.144565567	0.144467546	0.161675271	0.130032532	0.170521192	0.149358307	0.171428974	0.111155335	0.189526342	0.161493187	0.135229425	0.210436513	0.187587574	0.194015163	0.158798742	0.133927625	0.198873312	0.164066607	0.152496807	0.254829348	0.220710225	0.112867586	0.218958403	0.268238286	0.231222998	0.327879135	0.522354068	0.348363866	0.290444935	0.221942998	0.69183687	0.172951784	0.196383456	0.136138195	0.087346277	0.151313547	0.164264948
0.106451551	0.158386636	0.158644417	0.125543237	0.181344877	0.156616581	0.168926781	0.143855874	0.210070399	0.183594778	0.167222859	0.146683754	0.110100479	0.144528538	0.146299934	0.170832154	0.126419234	0.163946935	0.14913893	0.168825392	0.106396697	0.165983963	0.149237744	0.131123997	0.18332817	0.196702923	0.178745931	0.148616179	0.128470429	0.187577821	0.14313716	0.122422982	0.249986617	0.208390874	0.115225054	0.207201299	0.258294599	0.221148361	0.318172981	0.437135711	0.331144114	0.288326062	0.220958551	0.593893713	0.148918396	0.231730713	0.152153661	0.0858815	0.139017601	0.160165633
0.132089192	0.213036992	0.191548772	0.133552027	0.15166234	0.155677539	0.206460359	0.162068774	0.196412659	0.18846457	0.148837045	0.141889775	0.097602176	0.13883379	0.142131111	0.181868661	0.125679211	0.150444649	0.155233932	0.232240307	0.102592916	0.14779519	0.150614886	0.12682889	0.162039159	0.180444307	0.164697675	0.139868559	0.127800257	0.162217604	0.13212351	0.109334857	0.236822204	0.194391704	0.110461651	0.197523181	0.244883885	0.216685719	0.345435996	0.416496227	0.318136661	0.286615864	0.20908375	0.490285018	0.142517946	0.218034337	0.139310502	0.08511591	0.129964563	0.167407639
0.121759938	0.186557038	0.191465311	0.125654987	0.141645953	0.122763348	0.184327188	0.192525549	0.226170723	0.17854464	0.145510803	0.135864984	0.105227556	0.13613002	0.163627916	0.183705602	0.124550135	0.143645426	0.147589582	0.230996779	0.100155156	0.159084345	0.140182431	0.128025599	0.144877915	0.173752714	0.156167732	0.132930533	0.134970767	0.154293969	0.126359669	0.101982467	0.233419792	0.18260023	0.104692742	0.184841576	0.230982888	0.2045562	0.308854379	0.35652255	0.300869209	0.274925533	0.212595864	0.390335396	0.138014006	0.202213372	0.14619291	0.084530059	0.121638877	0.168437476
0.11442948	0.180478199	0.185430173	0.118986529	0.128875914	0.121500053	0.169174898	0.227399149	0.208351548	0.19360218	0.20272349	0.132284395	0.098012946	0.132237404	0.153383687	0.172006657	0.114396302	0.13885136	0.13501762	0.190418589	0.100320551	0.144338202	0.144262087	0.125593151	0.148877029	0.165403038	0.153637551	0.132643159	0.124579584	0.13725606	0.117633986	0.097396081	0.23691561	0.177409137	0.100001834	0.184968998	0.231867043	0.199938031	0.310842581	0.315353608	0.289627015	0.268235747	0.202169855	0.317293755	0.116969151	0.190942664	0.146670362	0.425004327	0.126155575	0.199339485
0.115331945	0.163977446	0.178444295	0.114514382	0.128511745	0.145066036	0.157049368	0.18274114	0.198343369	0.215681564	0.181004152	0.155243831	0.120390397	0.12951597	0.150470907	0.171279622	0.125185921	0.136550376	0.136870509	0.189960128	0.101627169	0.151355441	0.143223266	0.129930653	0.136778828	0.161295555	0.148491341	0.127943277	0.125773912	0.140084569	0.112700815	0.095673782	0.220535899	0.180149994	0.127679644	0.183561899	0.222682496	0.19453462	0.283645431	0.29297199	0.275166587	0.263092081	0.201668909	0.262542065	0.129109376	0.191197031	0.134569806	0.374247849	0.12937809	0.188788958
0.119638377	0.165684327	0.169511675	0.111193729	0.136749871	0.132755774	0.147480899	0.183377099	0.21278668	0.20577198	0.160093742	0.150686973	0.116737846	0.131562106	0.147357678	0.159439817	0.125495066	0.135111423	0.139308893	0.190617729	0.098871173	0.141565604	0.133061765	0.122870347	0.13875364	0.157604821	0.14200358	0.122956849	0.125722428	0.131184441	0.10912922	0.094931528	0.203852717	0.168919416	0.138733766	0.168281708	0.209407732	0.190866928	0.263169489	0.259407063	0.260269971	0.252600407	0.189983977	0.250077073	0.120506553	0.171060625	0.135167274	0.316474042	0.122148109	0.183929219
0.115009644	0.182563748	0.161606805	0.108759584	0.140075251	0.133069885	0.145245155	0.41746809	0.224502133	0.188363994	0.209713873	0.174577317	0.149298876	0.137959499	0.146381316	0.152375881	0.122195141	0.128520237	0.137830836	0.163252299	0.096649504	0.129073646	0.121834735	0.116425094	0.128799656	0.153168975	0.135042183	0.119461592	0.133043983	0.133527607	0.111698834	0.100433464	0.191272928	0.160455157	0.13031533	0.161549143	0.198897889	0.188272132	0.242911297	0.2346412	0.252020188	0.244731821	0.185596496	0.216884313	0.117741227	0.166220015	0.141785162	0.261703339	0.121989045	0.202599107
0.108412894	0.16933378	0.160858712	0.10698366	0.127774822	0.112107211	0.143089085	0.260414608	0.205712867	0.176224637	0.2209064	0.166686818	0.113699468	0.134859756	0.140397407	0.159729936	0.116202475	0.12045898	0.127484622	0.135533594	0.092245376	0.113685186	0.111950127	0.109356974	0.112561953	0.143376594	0.123786029	0.112903704	0.131206992	0.117976861	0.107404183	0.094962047	0.180188424	0.150553353	0.148955095	0.155274382	0.188288279	0.178733201	0.231898021	0.224786941	0.24284138	0.23922532	0.176097556	0.18488037	0.103135578	0.149747032	0.133248525	0.219671106	0.122999674	0.195640075
0.112568201	0.15731238	0.164551986	0.105691269	0.118326386	0.101486349	0.144301764	0.215953464	0.191023608	0.173043554	0.197353994	0.160629528	0.189173835	0.129425443	0.139786779	0.162487141	0.111551861	0.116737582	0.121316235	0.136820039	0.090810312	0.10676904	0.11118991	0.112563643	0.103636079	0.137432348	0.119701457	0.110353051	0.123420871	0.118489485	0.098102759	0.091540051	0.175947102	0.146983516	0.141366643	0.148474439	0.183177376	0.175980583	0.223522759	0.226415043	0.234179741	0.233755481	0.171587855	0.17010307	0.109344715	0.145367807	0.126772005	0.186143787	0.142573876	0.181874671
0.106828082	0.167891774	0.158736442	0.104751195	0.119259202	0.095718234	0.142038293	0.164855754	0.173848897	0.154515362	0.175809045	0.152688187	0.138281851	0.13144112	0.133461069	0.154646596	0.114593395	0.124369522	0.12636118	0.148466478	0.097966041	0.116598456	0.205206808	0.13500053	0.13062354	0.141515927	0.125035428	0.13249977	0.147531068	0.140956646	0.189761078	0.152284087	0.162654756	0.135933446	0.129121065	0.140035451	0.172074384	0.166918384	0.203530149	0.189807311	0.221388615	0.225658427	0.162246434	0.165050815	0.112899183	0.13470547	0.129628734	0.163259881	0.134626897	0.17048894
0.111493421	0.182923415	0.17494956	0.10406629	0.138600032	0.170174383	0.186865204	0.150730117	0.226749111	0.174043136	0.244451351	0.15437746	0.184672159	0.133750559	0.199928329	0.159027198	0.10908562	0.121371219	0.131541084	0.139354912	0.095499625	0.10643156	0.184464951	0.12817157	0.121334964	0.134552885	0.143767518	0.125240091	0.13565539	0.12789261	0.161913008	0.126198031	0.17327949	0.156324895	0.137642851	0.155274424	0.205064185	0.172142278	0.208206289	0.215761339	0.216984216	0.220845247	0.160180384	0.183368707	0.150380381	0.123342754	0.124282696	0.231150263	0.135453898	0.202592225
0.106197753	0.166576695	0.17221539	0.127165287	0.132807437	0.132245405	0.197631852	0.126188331	0.204916736	0.161318296	0.423595945	0.189108949	0.236759855	0.130820175	0.199707916	0.160213576	0.100043146	0.112036694	0.121174998	0.115824972	0.091225957	0.096562102	0.165258755	0.121240064	0.109720301	0.125478161	0.130804016	0.118524246	0.129845643	0.11185955	0.147768808	0.109511751	0.16978287	0.151369121	0.124743239	0.152368621	0.197212388	0.170997336	0.216282643	0.215838588	0.209030967	0.218323888	0.152192285	0.179973988	0.12427961	0.11681192	0.11511963	0.210251248	0.132612851	0.187949972
0.101728411	0.165057254	0.186894586	0.119766853	0.12877086	0.143834483	0.236829132	0.173095298	0.187863359	0.168055248	0.718868564	0.178527823	0.154344074	0.132209491	0.232890102	0.166939374	0.098123267	0.10681973	0.112076572	0.099014553	0.092164525	0.087496099	0.171703692	0.120151873	0.098538025	0.121491992	0.125203993	0.118765504	0.131707987	0.107806463	0.140953519	0.106005531	0.161915312	0.188072358	0.161403701	0.151332092	0.198582214	0.164791887	0.216571575	0.19213264	0.209230851	0.211141206	0.149613282	0.240696825	0.112819121	0.10934739	0.122497281	0.175562608	0.133059905	0.177259721
0.105760267	0.186289375	0.175212475	0.126889339	0.136198336	0.137554489	0.208728546	0.294858846	0.206819971	0.261440759	0.70708143	0.168829921	0.115565489	0.134695469	0.238078771	0.168775305	0.099139775	0.10962118	0.111442226	0.098075325	0.095588467	0.09404609	0.17457236	0.126624179	0.106678046	0.122901732	0.137272083	0.197945398	0.140514584	0.142311586	0.153205757	0.117564807	0.155595438	0.179243267	0.185745763	0.147824246	0.189428537	0.169008396	0.215708301	0.204549997	0.203914194	0.206519949	0.146211707	0.322836396	0.128048229	0.121115647	0.120308071	0.150827288	0.125935822	0.201922509
0.10251579	0.182737885	0.166432917	0.120950675	0.12799915	0.118694896	0.194496066	0.19784301	0.188446189	0.249504917	0.633600772	0.160703421	0.154286808	0.127621312	0.236471656	0.163068095	0.124032708	0.128274038	0.114366926	0.124045099	0.101240393	0.101712212	0.156253595	0.126315186	0.109122932	0.124346752	0.130951779	0.210713911	0.139900974	0.200747363	0.133751079	0.110613887	0.150343525	0.167278119	0.167302872	0.149496453	0.179382063	0.169160361	0.217780829	0.268195331	0.195600078	0.204957881	0.139374548	0.315205463	0.117338557	0.116464981	0.111209508	0.156475269	0.120006064	0.191801105
0.099943134	0.161016928	0.176715309	0.115987748	0.116309136	0.116082906	0.179871354	0.147256239	0.178261623	0.223416853	0.578756587	0.153568126	0.133962414	0.124893025	0.22521422	0.157620402	0.115430958	0.124014228	0.102303936	0.117742233	0.095887225	0.10294699	0.149667853	0.123743939	0.106502186	0.115839226	0.129417944	0.201717431	0.130108407	0.174674538	0.125915063	0.098377256	0.140230796	0.158465899	0.173237997	0.13932565	0.169204115	0.161339462	0.199779608	0.219987233	0.185420409	0.201787585	0.134901641	0.252384275	0.109606412	0.111444708	0.104625067	0.263336712	0.125148897	0.179416495
0.101664256	0.16875049	0.552849897	0.117308944	0.148209556	0.193125703	0.183931744	0.124358407	0.1906289	0.246244347	0.521407672	0.20130301	0.114715101	0.12477096	0.859854185	0.188393048	0.11154529	0.119602382	0.102715833	0.108508066	0.092971729	0.094439678	0.146957573	0.118117797	0.116349598	0.113478471	0.120653758	0.18976468	0.156729441	0.166506992	0.122060917	0.09684089	0.142450328	0.152548813	0.204632947	0.138460263	0.169700144	0.159894391	0.214797713	0.202857565	0.18201587	0.20221251	0.130664926	0.214103745	0.102776323	0.102142595	0.101919042	0.232652035	0.152807899	0.16871777
0.099208282	0.151046384	0.492723164	0.114603775	0.137284683	0.46904606	0.169606769	0.141898001	0.175534659	0.215873847	0.489243953	0.189052396	0.13391141	0.1199365	0.819569542	0.237453138	0.105104688	0.112478346	0.099871169	0.093214039	0.090205443	0.08492221	0.134443521	0.111526806	0.103186689	0.10780383	0.111747741	0.178709023	0.140818889	0.147421233	0.118029837	0.091853066	0.136179204	0.147892736	0.242512798	0.130952369	0.160547593	0.15464687	0.19789508	0.175578485	0.173582743	0.198088965	0.130929835	0.280080358	0.094267682	0.099387097	0.097419382	0.194243015	0.175639746	0.167165853
0.097538066	0.161070061	0.433921291	0.129907471	0.127003594	0.323060486	0.174461946	0.202612256	0.180286459	0.271726455	0.458614849	0.186166546	0.144024536	0.12366402	0.776640972	0.223656393	0.106893441	0.109414086	0.100036516	0.086792483	0.100744179	0.084702849	0.146472652	0.112759774	0.101214516	0.109992663	0.109453082	0.172730661	0.141631731	0.160804171	0.121515551	0.110240168	0.12719036	0.142892065	0.224346111	0.127701078	0.1758979	0.144314113	0.18721186	0.176412099	0.167257641	0.19028156	0.126705638	0.239719281	0.102617939	0.092757866	0.099261415	0.19291071	0.191408479	0.214070572
0.095827411	0.146347301	0.392108623	0.161391038	0.124798964	0.299008863	0.167322207	0.202579965	0.163550933	0.319678358	0.407219092	0.213626186	0.136433877	0.118039944	0.713320346	0.215372255	0.101887336	0.10493936	0.092315208	0.093531088	0.095154545	0.076501704	0.147761042	0.109963915	0.096467329	0.105542847	0.104603118	0.166121064	0.134348121	0.154116823	0.107984981	0.109475969	0.141347568	0.154586548	0.257403322	0.142392621	0.177522152	0.158841765	0.212663735	0.208106033	0.168079539	0.188395845	0.126416259	0.216441257	0.096310183	0.101392082	0.096028132	0.184292011	0.197398999	0.194378866
0.107085165	0.174489215	0.352669846	0.147167999	0.170721109	0.293795199	0.246904007	0.275515164	0.19144691	0.281560146	0.484018585	0.204215109	0.136277939	0.137934312	0.662431052	0.196756489	0.105117254	0.115866387	0.101528999	0.124235235	0.10916165	0.169243791	0.149509792	0.11823854	0.11796616	0.110250983	0.140012036	0.163722804	0.151973371	0.180765738	0.156245589	0.15882181	0.131730657	0.14610834	0.223152883	0.139420145	0.166494796	0.146822255	0.194499073	0.278712401	0.162228153	0.181619115	0.129643593	0.254004494	0.092077245	0.097158552	0.104318897	0.222719984	0.179180303	0.226028116
0.102895909	0.154048515	0.31981848	0.135460903	0.145235561	0.247597243	0.579385838	0.184378179	0.175270556	0.271349901	0.422547367	0.19084153	0.118799882	0.128414392	0.612690151	0.198853229	0.098642998	0.109623951	0.096894506	0.142218542	0.102719341	0.167694718	0.139423503	0.111048237	0.118293802	0.108437879	0.132600831	0.153594089	0.148829766	0.157951944	0.13594952	0.124336436	0.126373604	0.137617451	0.239724088	0.136216397	0.157660729	0.142241811	0.187914349	0.296239295	0.15544894	0.178507402	0.125232198	0.224623497	0.092245237	0.090642529	0.097853161	0.195214107	0.194895452	0.203896272
0.133380852	0.149268818	0.291151072	0.129297499	0.168405615	0.277209795	0.524813605	0.192558915	0.189525207	0.282551973	0.391297862	0.215060858	0.28145567	0.126683399	0.57710425	0.286556321	0.109646436	0.12367861	0.110075702	0.17278817	0.114762994	0.198477137	0.17979843	0.115428179	0.163058471	0.143665881	0.162380759	0.16635281	0.140563067	0.203988997	0.149934975	0.132520086	0.153287744	0.180350528	0.363879982	0.155333572	0.168837856	0.177303145	0.234651057	0.261949532	0.179348629	0.199313274	0.121238819	0.306232419	0.119246704	0.159938235	0.12518868	0.27684572	0.354455343	0.203820719
0.121409909	0.159661076	0.262959766	0.121540645	0.175528512	0.31812472	0.460253499	0.302302934	0.22430721	0.247826874	0.376721753	0.203413411	0.267027579	0.127327968	0.542162446	0.271850848	0.105694833	0.118806364	0.110427013	0.146681593	0.113939529	0.176219398	0.170070109	0.120623105	0.146596984	0.144689599	0.155162859	0.163059819	0.143320783	0.186346923	0.153881252	0.133980212	0.153693221	0.17957254	0.317674185	0.157227058	0.177201781	0.169775323	0.222187976	0.231252263	0.180322307	0.195626766	0.117513324	0.352937099	0.112790623	0.153437287	0.130215431	0.261751278	0.310967571	0.196879911
0.113362502	0.162636863	0.251284261	0.239507979	0.160525016	0.574685887	0.406709802	0.49280449	0.35383974	0.291826131	0.432011767	0.258853489	0.176768707	0.148122011	0.540536026	0.234666677	0.112594828	0.111592079	0.103440675	0.123406496	0.110329375	0.166534176	0.156716269	0.112949164	0.142343746	0.139091565	0.147748961	0.157832822	0.146490706	0.168651753	0.145413875	0.15439353	0.145170428	0.167383347	0.490015909	0.171475954	0.166192913	0.164727642	0.275522414	0.206059758	0.184477037	0.19708223	0.185474879	0.569452566	0.105360767	0.138904841	0.124266716	0.403956687	0.502400193	0.215640994
0.12053515	0.217756227	0.229223083	0.225687366	0.240850774	0.424203215	0.367379845	0.353726253	0.338521988	0.373471745	0.419221669	0.245011581	0.127921217	0.155339959	0.536420783	0.212826499	0.109585347	0.140556601	0.1372201	0.270620878	0.114683503	0.158832702	0.176690857	0.123032186	0.278963222	0.156819801	0.19588491	0.176609745	0.174806958	0.164558573	0.199395202	0.160993307	0.148582197	0.165228484	0.44739746	0.167545038	0.163271448	0.158986183	0.243202425	0.183642294	0.177082709	0.187835138	0.178157386	0.450526089	0.128441214	0.231048512	0.149967882	0.336318095	0.412135653	0.207049971
0.112756459	0.179605376	0.219360949	0.203653909	0.211906425	0.342797101	0.33426547	0.229293783	0.341413667	0.3211029	0.40830726	0.264603089	0.12019205	0.15378169	0.500667226	0.193870135	0.107257194	0.133328694	0.119639929	0.227880534	0.108292037	0.147391889	0.15773794	0.11578729	0.235984158	0.143514668	0.182455205	0.170671914	0.180024311	0.14666721	0.220043701	0.130334568	0.163699583	0.174520881	0.408343433	0.172986063	0.166634261	0.170152564	0.239591678	0.164306064	0.185197723	0.190858835	0.172713876	0.421173474	0.109057146	0.218666497	0.131816782	0.342835849	0.367041397	0.212839186
0.107192803	0.177726099	0.200995583	0.198672057	0.193236971	0.251879354	0.295598144	0.163255252	0.314856384	0.307481632	0.362201407	0.244743428	0.101611514	0.148411232	0.461419812	0.189129244	0.102927396	0.127195298	0.115248117	0.193376941	0.10496564	0.136062403	0.14708876	0.115058671	0.210415294	0.139207517	0.170485419	0.162466704	0.192096978	0.146026521	0.2291193	0.115350087	0.157867169	0.168817209	0.386587611	0.163307691	0.162734979	0.162420401	0.221930443	0.310860715	0.17483688	0.18240642	0.163301736	0.367043936	0.098849142	0.198338044	0.128583262	0.291817294	0.335235976	0.284545823
0.117015562	0.170268486	0.205576667	0.181838697	0.171114758	0.214325884	0.26209774	0.21590747	0.295097249	0.28879789	0.325848925	0.242607613	0.094691927	0.144206131	0.429839382	0.196222009	0.103052662	0.126999367	0.114168391	0.207261538	0.102195474	0.151989025	0.144236362	0.118607025	0.261766297	0.134158204	0.17958565	0.162186771	0.193372773	0.179857878	0.222312624	0.112956221	0.181751146	0.180360288	0.396334126	0.159709491	0.159881746	0.167071333	0.214413049	0.407063594	0.18162545	0.185380759	0.166888315	0.414308549	0.676088956	0.190675455	0.134465235	0.317092006	0.379835058	0.252566701
0.110492368	0.182795609	0.188590425	0.162979165	0.154263854	0.162510674	0.243515611	0.172279244	0.271251777	0.275663764	0.299010247	0.22515198	0.118191493	0.144617248	0.400951607	0.177115435	0.098207042	0.120237593	0.110939543	0.175511482	0.104428869	0.134635772	0.133514245	0.112832104	0.224934031	0.131201258	0.166703571	0.154350416	0.200381514	0.161101138	0.220275802	0.112533191	0.165727508	0.16911156	0.347518064	0.148810885	0.154476065	0.154521947	0.194624533	0.316896254	0.170771008	0.176615019	0.159146455	0.338944776	0.577996842	0.168218325	0.134975803	0.268914697	0.412077939	0.230062095
0.105754675	0.181750108	0.177796901	0.163963228	0.138575789	0.350810397	0.216903684	0.208281562	0.252101875	0.311862848	0.294203973	0.212122122	0.12916539	0.143882463	0.372528841	0.165893485	0.091435579	0.112024975	0.103096113	0.146403774	0.099158575	0.118784247	0.121568248	0.10595516	0.192513368	0.122816012	0.153021466	0.145040249	0.191079993	0.140163958	0.202049717	0.099749964	0.165012937	0.161216292	0.455764164	0.14166313	0.14842111	0.147064638	0.187158685	0.306136909	0.171571692	0.179007384	0.158800382	0.359463039	0.467145035	0.149859895	0.127195216	0.255773498	0.39106366	0.281722293
0.112738556	0.164513162	0.211830034	0.194027746	0.198450212	0.368463439	0.238432818	0.265312257	0.263459803	0.288426358	0.27177925	0.248985525	0.340584011	0.142174448	0.346442343	0.216819604	0.091806723	0.120342702	0.097388351	0.134313258	0.101674699	0.135435832	0.136340206	0.117189746	0.19886726	0.12147879	0.158018485	0.150982276	0.187057669	0.148957482	0.190363313	0.132386929	0.2306727	0.237136478	0.448961848	0.212920208	0.19791713	0.210651943	0.282841847	0.451764948	0.222144679	0.216755327	0.205044734	0.301323983	0.389569131	0.194018862	0.135622159	0.291665906	0.446949258	0.274235824
0.107415359	0.171903874	0.198242256	0.199379106	0.190126315	0.267779188	0.238630248	0.235826893	0.263963443	0.256267137	0.348691422	0.233239534	0.224931749	0.145388084	0.350384784	0.245837074	0.100629807	0.122335122	0.111662633	0.134346806	0.103002308	0.12811323	0.125664425	0.109808322	0.182746675	0.119002132	0.152238805	0.148974716	0.201374239	0.133062525	0.18591137	0.125149404	0.231859932	0.230805129	0.409320047	0.210110301	0.185530641	0.199996162	0.267077883	0.419261044	0.220677769	0.217035486	0.232891558	0.409664929	0.322170419	0.174782451	0.137923815	0.258455507	0.372530006	0.261032258
0.102608748	0.173494655	0.184779219	0.17754543	0.182689839	0.258998938	0.222523487	0.167337513	0.25959694	0.328310665	0.33729875	0.218370871	0.148071683	0.147631554	0.330785356	0.213077858	0.104018103	0.125837792	0.117132279	0.114743308	0.097450289	0.131318939	0.119238105	0.121928909	0.160792119	0.120648682	0.152390881	0.141454348	0.188494683	0.130497221	0.180045004	0.114701362	0.216030875	0.211844394	0.375905597	0.19141014	0.175153946	0.184333671	0.238681594	0.389633018	0.206967758	0.206709884	0.221356906	0.442095717	0.263224504	0.1558655	0.131106252	0.212004412	0.360260523	0.234456758
0.100768981	0.165832822	0.176111051	0.166712302	0.198288837	0.282508663	0.2207399	0.170455398	0.237480628	0.315850032	0.304361655	0.205580194	0.132292239	0.142286069	0.315805012	0.214306135	0.095274088	0.115410897	0.106457768	0.097988162	0.096285348	0.115542595	0.108839313	0.116944945	0.140581074	0.114156822	0.13904791	0.133384759	0.183170091	0.113552382	0.16290589	0.102769977	0.212765537	0.197383322	0.329093753	0.185463193	0.167055772	0.180810275	0.231061689	0.32878569	0.201537848	0.207940504	0.214202643	0.38969038	0.218235038	0.143692392	0.12705843	0.1891387	0.303584876	0.210170816
0.098352997	0.1588956	0.167288203	0.151763054	0.165184304	0.241762291	0.200779966	0.135488546	0.215010012	0.272791777	0.275382617	0.735032834	0.112095236	0.14156127	0.296019837	0.191447946	0.08864263	0.108866693	0.099054184	0.083911497	0.091569808	0.103357963	0.101010656	0.112946594	0.12272609	0.107825097	0.128437539	0.126997287	0.179178068	0.100871513	0.154881295	0.097700696	0.198325727	0.185695277	0.283864437	0.174490139	0.157615302	0.172586551	0.213763361	0.281812214	0.190156113	0.199896633	0.201322537	0.312471795	0.182168193	0.129380986	0.116394957	0.158395396	0.259570995	1.146017207
0.096934138	0.161489297	0.1611251	0.141029553	0.148101394	0.174363114	0.182910883	0.142678627	0.19491498	0.249322937	0.24933226	0.672859998	0.117530942	0.139966157	0.278997568	0.183723785	0.082698961	0.102647557	0.09303317	0.072498923	0.088604299	0.092208359	0.103006523	0.107095097	0.107890885	0.102757607	0.118872059	0.123114002	0.175189114	0.089979491	0.146738274	0.104656017	0.189717634	0.179199282	0.254230077	0.169118802	0.159713785	0.167571138	0.198145131	0.269628125	0.18461197	0.193279029	0.193004693	0.296957014	0.153516659	0.117008887	0.12098919	0.160356268	0.250742975	0.901839671
0.096789157	0.157885548	0.184532798	0.153025681	0.14215576	0.215132495	0.185834241	0.192875945	0.192929917	0.252945876	0.225924703	0.616050254	0.142802565	0.141278615	0.269380413	0.193396115	0.078717956	0.098427728	0.089532314	0.073099488	0.087622777	0.085041854	0.096387794	0.100836994	0.109349414	0.100476256	0.113300362	0.11861201	0.170715019	0.084646001	0.149823117	0.101511551	0.187317302	0.177585513	0.24992894	0.16871327	0.16903964	0.163939663	0.199094895	0.253759088	0.184895002	0.19262667	0.227549522	0.297335016	0.135201229	0.108367064	0.115120136	0.176989363	0.276751968	0.743210109
0.094997094	0.157929318	0.17142995	0.145741196	0.129261297	0.165123969	0.171352688	0.19405549	0.175276463	0.228170885	0.377815545	0.572172978	0.110733912	0.140463513	0.249654253	0.182008138	0.076672431	0.093001971	0.083494549	0.063714425	0.083708323	0.079257225	0.089786751	0.095690572	0.100119507	0.095992999	0.105249893	0.113460528	0.166315838	0.077971115	0.140507575	0.117569635	0.181074994	0.167527137	0.234439649	0.162672722	0.161977871	0.158298905	0.194538845	0.239057785	0.177461955	0.191838202	0.215383853	0.253787623	0.11990873	0.099851871	0.110272846	0.156439861	0.250855837	0.596298947
0.093706612	0.142012323	0.165387774	0.138769205	0.122621398	0.13997611	0.161902712	0.177923811	0.159773683	0.214096843	0.315186971	0.52372221	0.105988955	0.133858653	0.23386358	0.169570828	0.070791661	0.086935604	0.077620117	0.058917687	0.081334726	0.073896895	0.085381629	0.090685617	0.090288935	0.090455159	0.097454636	0.107553595	0.162053945	0.07100724	0.127310844	0.100971685	0.168944597	0.158514198	0.218310145	0.153958245	0.154804756	0.154352528	0.182582784	0.208711013	0.169158798	0.185413759	0.202777795	0.224263254	0.104891038	0.096857871	0.102077552	0.160667279	0.216293724	0.480612008
0.095480532	0.152385772	0.160540623	0.141228105	0.134022868	0.146638295	0.163187358	0.267165498	0.153354659	0.198429393	0.294738106	0.480722155	0.166958343	0.133530172	0.225195744	0.160052026	0.068927993	0.087803082	0.076087182	0.065345212	0.082683083	0.075999912	0.097980719	0.106986487	0.11764223	0.091199571	0.098841896	0.12103598	0.157925514	0.100123388	0.147511429	0.121294244	0.226735125	0.208020835	0.200451979	0.198616307	0.190791116	0.183652141	0.235243649	0.35177614	0.239616503	0.207758708	0.220879793	0.221390368	0.11719045	0.128828333	0.131356667	0.142855747	0.199967426	0.407556682
0.09551169	0.137503509	0.154835326	0.133216908	0.121850551	0.139826041	0.151133771	0.201464691	0.141074799	0.192378267	0.261378234	0.441001755	0.128705855	0.128383639	0.220782107	0.164156252	0.064180159	0.081475693	0.070631572	0.056883552	0.079489862	0.069279849	0.090697399	0.101380532	0.123667776	0.084975511	0.091557066	0.113675755	0.153926826	0.08902592	0.13387129	0.103126273	0.225721036	0.205020486	0.179138603	0.19723133	0.183428824	0.189225259	0.236880308	0.371958626	0.237176287	0.20885269	0.20881651	0.191792862	0.102720269	0.126416277	0.114230805	0.129986489	0.258572386	0.338177325
0.097113009	0.15367953	0.157116122	0.127226151	0.153366185	0.11383738	0.202139355	0.171312058	0.130118503	0.178235887	0.268491412	0.442219107	0.106277004	0.12923838	0.205839705	0.187827956	0.06234989	0.077269207	0.067047165	0.051774479	0.077533899	0.064036298	0.088777803	0.102232851	0.115645819	0.082585788	0.086298039	0.109933425	0.152773723	0.083752058	0.127605387	0.103440067	0.210315802	0.190505838	0.180941774	0.188213705	0.179565641	0.182569877	0.239972041	0.337923904	0.232660732	0.210395411	0.198746838	0.162933301	0.094531683	0.114124808	0.113426399	0.118851504	0.26300566	0.293627925
0.096083651	0.133475579	0.159792794	0.134143958	0.132536458	0.185864064	0.196944924	0.230307376	0.141559176	0.168390475	0.251496518	0.415451701	0.112823974	0.124415841	0.204630565	0.210768986	0.059062568	0.0728109	0.064595614	0.053923505	0.080896603	0.084736821	0.096467399	0.096376744	0.136673073	0.081759197	0.088175669	0.113724672	0.144904047	0.085575481	0.120501811	0.105717333	0.227406205	0.182294969	0.189422951	0.186772365	0.178659904	0.185700205	0.232660936	0.299021642	0.237511948	0.212017778	0.191148035	0.163043083	0.09058945	0.114452913	0.10522827	0.111082759	0.257805359	0.283383735
0.206356382	0.186630268	0.159742465	0.138766029	0.126608534	0.145139278	0.213947506	0.171261986	0.130662119	0.158688504	0.238709481	0.384166247	0.131555494	0.190891331	0.200990283	0.20203832	0.060383987	0.075302227	0.077204056	0.079653416	0.080171502	0.093844742	0.097013069	0.091293993	0.148975131	0.085020981	0.088640317	0.111679883	0.160456998	0.089746884	0.136168092	0.114890295	0.20622126	0.172505947	0.169991686	0.192519311	0.170129647	0.173345662	0.209055523	0.25660685	0.225637372	0.20150893	0.179999247	0.149253747	0.090991636	0.115582526	0.110522273	0.105738256	0.219385248	0.24563816
0.183164282	0.150883229	0.154571923	0.133669903	0.116803428	0.128678001	0.190453623	0.15846038	0.138526508	0.155376238	0.224860834	0.353285339	0.117242662	0.171222309	0.194357388	0.198785279	0.057436216	0.073163941	0.068615437	0.07462574	0.077340245	0.086122071	0.089995001	0.086463331	0.139954101	0.079270094	0.085208186	0.106709639	0.151652828	0.080591745	0.119080713	0.100110412	0.195916716	0.160030347	0.152217089	0.196474383	0.163316472	0.170849627	0.197948466	0.224749648	0.215352232	0.196687079	0.169950296	0.160251562	0.084201143	0.109568657	0.100311601	0.110255246	0.222718066	0.223619103
0.207443186	0.171885785	0.177838732	0.150968153	0.118588661	0.127830119	0.173359978	0.262403705	0.129322567	0.154499299	0.19829698	0.355921935	0.114942799	0.177108685	0.190384534	0.179265881	0.055858309	0.071869263	0.068155004	0.06641896	0.078212722	0.081421102	0.088652349	0.082478472	0.124906935	0.082579956	0.080815448	0.105096533	0.146765029	0.083294456	0.126037327	0.103328046	0.183954446	0.151184262	0.167013353	0.188881197	0.158783134	0.163305366	0.183967822	0.216888956	0.209204534	0.190716635	0.165147726	0.178898276	0.087064711	0.10524546	0.100254734	0.112464417	0.200279825	0.23594097
0.181722829	0.155293252	0.174912321	0.138811892	0.16557155	0.107498447	0.165147111	0.189873268	0.119859076	0.143197604	0.192689558	0.327086043	0.134478262	0.171125656	0.179152779	0.16669446	0.053425412	0.068715141	0.063118725	0.058108034	0.079621467	0.073852128	0.101057939	0.080971155	0.112568884	0.083778579	0.075795697	0.100533306	0.153589759	0.0887279	0.128546725	0.108722496	0.182250352	0.147840055	0.149903453	0.181871355	0.152254575	0.160754437	0.177865352	0.228913179	0.204973605	0.186810999	0.158523384	0.17040615	0.086915466	0.102050894	0.114671296	0.10557107	0.183793345	0.216377359
0.159903327	0.153443892	0.205829928	0.200162393	0.1960907	0.105665935	0.262547343	0.412256521	0.156801811	0.230249793	0.249239602	0.361208448	0.290897761	0.181059148	0.201974954	0.223996861	0.057891281	0.077062518	0.06257263	0.089437614	0.086634718	0.106980856	0.104691259	0.105405851	0.183461868	0.088925065	0.086927757	0.122032392	0.142191916	0.124957816	0.137356374	0.134083712	0.243547327	0.228068224	0.315014988	0.230758033	0.21753204	0.20716895	0.249650606	0.328283864	0.244474225	0.209284589	0.219344598	0.458425013	0.101343819	0.161730847	0.119185016	0.247038721	0.320255558	0.242552917
0.142572249	0.169838578	0.198876208	0.196601251	0.242202032	0.270264467	0.238929377	0.267928571	0.216727408	0.209861766	0.250105414	0.359450756	0.207040278	0.186130306	0.206147551	0.246995378	0.067987964	0.094448146	0.063671137	0.125631325	0.095257492	0.118526879	0.111616152	0.099154096	0.177646414	0.089422998	0.101055623	0.124303694	0.142616794	0.148464317	0.146189908	0.12778248	0.227318593	0.214307668	0.340304982	0.213060244	0.210097026	0.202432865	0.24075064	0.26208537	0.248090698	0.19732948	0.206777106	0.392360184	0.114737798	0.15952178	0.122455476	0.279380218	0.297454722	0.311215457
0.129099898	0.183429671	0.187134428	0.174674839	0.198457681	0.217690708	0.213962066	0.182037378	0.214688839	0.198297844	0.232121598	0.336075303	0.139770282	0.181295281	0.19637233	0.244116094	0.066146963	0.090911234	0.063716473	0.108001681	0.093712384	0.10589434	0.106069713	0.096274615	0.154485576	0.086752761	0.094959717	0.118434541	0.140400298	0.132869262	0.141910485	0.114142541	0.210222972	0.197375135	0.298770042	0.197783517	0.196662951	0.187023838	0.214087461	0.231772537	0.23264132	0.191317794	0.19443246	0.335587531	0.107279043	0.146114572	0.120563899	0.245491903	0.262161775	0.265398961
0.118774919	0.166987932	0.185373306	0.162518809	0.184524138	0.159703646	0.20500536	0.142271644	0.195683731	0.197478757	0.210895394	0.3140935	0.186890364	0.177904725	0.191802309	0.229782064	0.064981157	0.091075386	0.062868713	0.118496191	0.090563102	0.097797798	0.103314136	0.090957553	0.164406205	0.083489815	0.091572404	0.115222836	0.136003484	0.122292061	0.135588204	0.106920413	0.202213637	0.187422185	0.269469873	0.204940998	0.187620081	0.187528742	0.230064577	0.257510694	0.231296789	0.211447614	0.184311926	0.29387597	0.097770338	0.147106749	0.11810239	0.219801488	0.229027107	0.273644768
0.11098541	0.170384075	0.176671946	0.149623799	0.17658992	0.125459437	0.194122721	0.121381468	0.177536033	0.17738878	0.210405343	0.289425097	0.131849897	0.179893372	0.183950868	0.212053972	0.064006289	0.088164627	0.063494143	0.102251012	0.087541505	0.090857932	0.096357425	0.10586737	0.142941772	0.079101538	0.086551809	0.10990194	0.139282881	0.108851307	0.132748446	0.101267964	0.188723727	0.173626151	0.236799317	0.187815603	0.177739647	0.175999954	0.206817066	0.218505482	0.217471294	0.200364473	0.175964328	0.245268205	0.090390551	0.133172726	0.112946167	0.1825641	0.235677629	0.233864248
0.105195544	0.161210066	0.168807361	0.139179938	0.16729751	0.106714382	0.17539729	0.117730524	0.163045131	0.161464595	0.186800102	0.267569031	0.123263104	0.173355497	0.175394696	0.195418532	0.061458555	0.083522814	0.062810408	0.088353041	0.08443385	0.083142467	0.09001153	0.100086565	0.125626946	0.07728596	0.08180015	0.105144379	0.13207998	0.097050437	0.128284558	0.100426133	0.178278002	0.164162049	0.21931775	0.176702582	0.174060441	0.1655034	0.190364044	0.184960247	0.20985718	0.192971859	0.166645812	0.21160752	0.086037155	0.12028461	0.109966324	0.171720024	0.209275917	0.210449154
0.100948834	0.152114469	0.16377411	0.133511011	0.146263465	0.097202328	0.162851376	0.112239609	0.166430176	0.164625074	0.178032661	0.25013914	0.124525126	0.167914281	0.168090201	0.182090302	0.058066471	0.078947047	0.05914285	0.078472463	0.081881222	0.077333161	0.085112956	0.0955357	0.11015632	0.073760528	0.079323922	0.101234739	0.131702945	0.088759683	0.117052867	0.092071073	0.17663277	0.160247689	0.191790174	0.177255498	0.174284863	0.164089395	0.188639451	0.188443625	0.210038224	0.195721675	0.161078757	0.190442547	0.083324729	0.110117003	0.103363633	0.155503963	0.183992739	0.202236964
0.097868928	0.190278471	0.186541521	0.150104444	0.143632142	0.092646752	0.211400334	0.203359082	0.174418868	0.225355809	0.19360963	0.249190841	0.153071738	0.178617222	0.17108417	0.167582006	0.07957181	0.083099081	0.085820123	0.111820709	0.098068172	0.093384298	0.107325246	0.091515474	0.117324936	0.108996796	0.096910326	0.106947448	0.149245107	0.130761469	0.129523278	0.113360062	0.174834314	0.165313311	0.169665146	0.168500896	0.168089448	0.159279363	0.17186485	0.179313739	0.199972728	0.18707519	0.157274216	0.167938655	0.106737157	0.125563042	0.11352303	0.137709095	0.163924263	0.185677341
0.095655613	0.15620127	0.18170689	0.154978434	0.159617121	0.090538071	0.206835384	0.152434787	0.169937441	0.226377963	0.172916571	0.24043554	0.119237942	0.167855176	0.16406366	0.158688907	0.07245647	0.077323759	0.074974714	0.092613804	0.091373374	0.083261059	0.098409967	0.087999045	0.106070264	0.097412517	0.088892365	0.101985937	0.135459035	0.113005793	0.114704504	0.097395775	0.169400834	0.15908917	0.151060636	0.167019498	0.163790636	0.156442778	0.169350587	0.152662348	0.194809925	0.184679629	0.155270585	0.148195303	0.093761403	0.121227976	0.101537727	0.124743625	0.148216735	0.184477837
0.094076454	0.169859043	0.178090005	0.153689998	0.15224785	0.089576189	0.195270841	0.126419029	0.166266419	0.200035867	0.17421389	0.227212306	0.193767468	0.17055779	0.162143453	0.159698729	0.067740547	0.075449276	0.071822574	0.079783882	0.089796975	0.080266579	0.093249321	0.091219717	0.10124458	0.093864896	0.084016913	0.101573826	0.133332244	0.103275785	0.109745806	0.096593219	0.161380012	0.153859036	0.261247087	0.16676057	0.166514685	0.151870628	0.165955189	0.168501182	0.193509768	0.180085511	0.164404881	0.170335154	0.093285336	0.120509264	0.100579166	0.114027333	0.136108393	0.204423397
0.092955944	0.155736076	0.167346121	0.140161494	0.134398553	0.089137286	0.176629822	0.127147945	0.154153039	0.181244507	0.154089845	0.211322231	0.136124911	0.164788339	0.154660803	0.153961796	0.064101062	0.070699087	0.0669976	0.071691412	0.085652048	0.075747989	0.087287362	0.086431841	0.090229146	0.089172649	0.078295421	0.096633481	0.128568425	0.092372526	0.103632138	0.090312046	0.154121119	0.145545577	0.227722775	0.163038685	0.160091075	0.148090769	0.162168648	0.16773335	0.187321957	0.177561564	0.159793705	0.170761256	0.085787598	0.111823313	0.10217587	0.107164764	0.126918951	0.187633962
0.09216418	0.150050962	0.15993647	0.130177012	0.124298281	0.088933804	0.166356203	0.116153928	0.140503756	0.163118584	0.138424167	0.200486422	0.109378976	0.159171217	0.14707115	0.147456129	0.061027323	0.067139903	0.066048822	0.065257376	0.082878411	0.072034296	0.082918522	0.084031354	0.083893184	0.08677316	0.0753736	0.092631549	0.126072157	0.084259668	0.096904631	0.091319259	0.145950983	0.136430131	0.217896067	0.155836765	0.1520145	0.142310151	0.155357335	0.17600581	0.179290187	0.173994712	0.153248826	0.160143371	0.081667103	0.102594133	0.09480693	0.10317644	0.120048698	0.174791968
0.091582267	0.147906188	0.15425226	0.122896851	0.119091529	0.088615461	0.154502063	0.11352784	0.129966782	0.149727206	0.125225314	0.188307702	0.099545942	0.156012561	0.140755431	0.14299222	0.057599519	0.064474502	0.061262886	0.058848056	0.079622958	0.067707145	0.079173844	0.083104457	0.078862324	0.082304415	0.070927861	0.088835373	0.122515413	0.076160749	0.093021096	0.086810809	0.143798279	0.128532038	0.225912645	0.150325736	0.146492512	0.140772295	0.162681442	0.16932265	0.172391182	0.170788013	0.146767374	0.24082916	0.080367737	0.101189861	0.09009093	0.096453049	0.114976546	0.165911169
0.091202036	0.149159297	0.151072386	0.119569168	0.111250797	0.088688582	0.149409697	0.111496847	0.121907137	0.139176495	0.144962689	0.178367604	0.093895215	0.154259311	0.141108711	0.140006229	0.055904186	0.063087543	0.05955785	0.056761404	0.081972171	0.063765184	0.080419084	0.079947444	0.078328137	0.082600374	0.068191807	0.088418277	0.123554609	0.073671075	0.093787801	0.091048005	0.136325629	0.126936682	0.230027744	0.144511791	0.147490183	0.133084753	0.148892694	0.152579518	0.16705065	0.164700738	0.142846401	0.196196127	0.082517624	0.09485266	0.089831624	0.119651333	0.111267117	0.16008213
0.090930886	0.137208243	0.151174211	0.117221991	0.109246092	0.088713551	0.144790037	0.145773969	0.132371717	0.151960651	0.139799774	0.177062616	0.094554654	0.148295935	0.138262331	0.136694075	0.052712361	0.062069685	0.056087451	0.054761235	0.084497751	0.063273048	0.078473842	0.077581198	0.081068226	0.080144432	0.066795526	0.086949588	0.117800009	0.069682407	0.086018739	0.086286496	0.138743439	0.120990993	0.201476091	0.147641478	0.141099048	0.135855289	0.160935206	0.208281252	0.166607137	0.166880948	0.144111887	0.205700452	0.080206491	0.099431773	0.092814591	0.119338432	0.108606819	0.157379533
0.09074109	0.135621904	0.157682139	0.113489714	0.104526561	0.08871758	0.137887398	0.123303419	0.122282002	0.137193133	0.13322019	0.166828486	0.112650207	0.146070819	0.134511169	0.141943405	0.050453326	0.059975363	0.054354277	0.049739264	0.079920227	0.059789777	0.07482694	0.075754968	0.075047814	0.075361856	0.063511683	0.084141341	0.11552834	0.065243775	0.091912127	0.096048209	0.132447998	0.116463115	0.177710149	0.139385274	0.137285234	0.130999805	0.153781021	0.176345744	0.159267975	0.161414041	0.138046718	0.173022008	0.077574394	0.0940401	0.086225584	0.109535213	0.106700764	0.15652018
0.090583478	0.13608556	0.152451955	0.109919567	0.10184916	0.08850099	0.131311407	0.114569267	0.116910039	0.12706237	0.119774173	0.159050475	0.10691154	0.146865009	0.129999914	0.140889034	0.048451348	0.057465285	0.051827585	0.045850969	0.0779514	0.056325583	0.072183151	0.072457888	0.070332136	0.072554968	0.060261138	0.081175014	0.111676069	0.060976705	0.085522119	0.089582661	0.125071537	0.110038528	0.157810446	0.131119148	0.131710212	0.126110142	0.144778139	0.157777676	0.151992597	0.156846223	0.13365182	0.148359705	0.077435971	0.090322088	0.085994229	0.1114513	0.105334948	0.154063864
0.090502999	0.128970783	0.150376989	0.10882766	0.103670432	0.08861098	0.127630884	0.11990613	0.112042517	0.126091239	0.122790449	0.151855001	0.099449888	0.143171198	0.12752564	0.14119434	0.046683246	0.055172335	0.050300507	0.050276539	0.076615694	0.056037778	0.070082302	0.072215911	0.085308037	0.069587276	0.059623287	0.079207791	0.109466144	0.05888852	0.086558472	0.088339397	0.123283809	0.10379639	0.141578476	0.127350008	0.132265827	0.123931076	0.139970598	0.148575714	0.147899215	0.156048081	0.131106687	0.184132202	0.077515974	0.085969466	0.088710532	0.122532003	0.104357251	0.153928702
0.090442493	0.123909067	0.14791757	0.106530832	0.106628703	0.088408031	0.123467797	0.119745841	0.104895785	0.116517615	0.116328018	0.144560718	0.093696777	0.139468849	0.124558113	0.137033546	0.045794494	0.05333626	0.050411487	0.046543616	0.074693984	0.053424181	0.068614683	0.069855985	0.078314835	0.067455795	0.057089138	0.076992204	0.106634712	0.056300789	0.079669329	0.086636554	0.114298782	0.097911198	0.12844967	0.119562674	0.125776856	0.116206941	0.130109645	0.137101649	0.139930791	0.149658368	0.126405176	0.154953395	0.076084887	0.081269072	0.085928921	0.116119032	0.103682743	0.153715364
0.090400587	0.125678544	0.147676005	0.104872032	0.106042231	0.111264369	0.120201695	0.113254628	0.097391898	0.110194588	0.105746016	0.138240651	0.100042093	0.134591329	0.121213925	0.134662446	0.044964687	0.052881596	0.048404877	0.043229543	0.071873847	0.051329279	0.06803304	0.068329444	0.072387189	0.065719499	0.054830161	0.074851062	0.103465747	0.054053732	0.079005247	0.085666483	0.109942477	0.09262451	0.117958197	0.114273668	0.122121233	0.113404206	0.122646476	0.150738753	0.13405143	0.146092256	0.121570585	0.139294332	0.075034182	0.077535461	0.081628236	0.104114164	0.103206731	0.152401353
0.090371716	0.130759129	0.144165754	0.107620562	0.105142142	0.120986407	0.121243361	0.127185567	0.095724566	0.105319828	0.101021596	0.133216605	0.104025036	0.137192783	0.120453717	0.135293934	0.046270563	0.054497973	0.052843247	0.054265066	0.070224493	0.065224223	0.070761095	0.066819207	0.075228492	0.064507149	0.063140295	0.074983471	0.106588829	0.05919225	0.082005409	0.09567707	0.110752514	0.091969419	0.109677412	0.114978645	0.127977779	0.110506861	0.12262155	0.143503178	0.133588704	0.15277786	0.125905722	0.171588269	0.078005494	0.082811531	0.081810901	0.104556696	0.102871241	0.159264118
0.090449396	0.120309064	0.141971734	0.109767582	0.101655109	0.909512034	0.117888619	0.123434375	0.091050974	0.101985249	0.089999461	0.128877453	0.171285843	0.13111355	0.118162056	0.822983182	0.043918116	0.051895432	0.048192147	0.048879461	0.06817829	0.060071417	0.078328011	0.065104787	0.074863278	0.062693452	0.060599957	0.158301976	0.099448392	0.059142215	0.075976352	0.425479608	0.119881688	0.091209562	0.103343885	0.120683634	0.130085291	0.119427402	0.132729717	0.137666764	0.149542214	0.153226779	0.121104226	0.760161462	0.075781817	0.092656239	0.078585872	0.102437138	0.120507519	0.156214969
0.090393041	0.123763577	0.140594544	0.107263505	0.107495835	0.616723211	0.116850639	0.119775823	0.085554242	0.098542169	0.083475974	0.12552175	0.124862069	0.130034704	0.120510274	0.668376673	0.043182313	0.051307856	0.046734238	0.068105757	0.066857823	0.056356033	0.076146839	0.126109349	0.070146501	0.060897743	0.057909983	0.15143421	0.100318089	0.057015906	0.077075503	0.380728203	0.110527522	0.085521368	0.098330552	0.113279925	0.123112073	0.111029597	0.120207339	0.132738179	0.140346484	0.149912666	0.116662914	0.57567357	0.075585895	0.087143449	0.076112736	0.096651245	0.114233417	0.158085267
0.090368162	0.120292933	0.140777737	0.106578487	0.107843026	0.416819862	0.116063781	0.150611895	0.100926821	0.098292482	0.080170064	0.121757298	0.105090465	0.131823674	0.122016584	0.564996801	0.04411409	0.056247475	0.04758037	0.064280962	0.066839468	0.057382316	0.073734303	0.121744652	0.067718614	0.060952294	0.065014039	0.143284612	0.098454451	0.055449842	0.07970694	0.30384576	0.105054241	0.082866434	0.094522121	0.110463226	0.120441983	0.108707214	0.114096986	0.116112136	0.134209103	0.148101936	0.112703142	0.464442326	0.077741807	0.082334048	0.076661756	0.092974211	0.146125173	0.174761381
0.139926869	0.129452691	0.146517951	0.110386436	0.105392188	0.28572681	0.11772344	0.124676596	0.093688917	0.096582411	0.076543411	0.11886978	0.096967693	0.126741025	0.120785577	0.48397569	0.050349488	0.055156198	0.052711394	0.056406626	0.064569544	0.059001419	0.071270195	0.116049711	0.064866899	0.058455226	0.060939245	0.134941733	0.096406069	0.058916491	0.077198634	0.24373639	0.101190005	0.081126115	0.091647223	0.107619846	0.120101392	0.107539148	0.110695921	0.10735062	0.130887912	0.146490305	0.109166028	0.376688272	0.075780858	0.079007982	0.073746316	0.102965541	0.137944685	0.169081404
0.130082607	0.120863537	0.147254509	0.113596703	0.108779038	0.208813239	0.121860906	0.156473378	0.090117554	0.103017607	0.097926413	0.120880638	0.105323292	0.125915309	0.117089999	0.417494798	0.05031237	0.074460869	0.055570606	0.062121915	0.063497918	0.061705615	0.071895944	0.109557174	0.085221658	0.06294992	0.057863646	0.12937662	0.129828864	0.063073794	0.081457539	0.205679689	0.097107241	0.077798521	0.089494356	0.104237523	0.116490814	0.105478633	0.10683715	0.100756964	0.128287235	0.142484716	0.131543514	0.30529678	0.079075206	0.077834825	0.076864911	0.098908349	0.144192326	0.171637286
0.120923302	0.112650549	0.146766703	0.111908585	0.102864947	0.154502112	0.120017161	0.130894931	0.084797127	0.1007443	0.085033093	0.120155262	0.098028846	0.121149629	0.114306627	0.361438462	0.048010168	0.068735325	0.051517463	0.054766716	0.062279394	0.058346644	0.06945554	0.10300226	0.078380961	0.0589466	0.055205825	0.121926462	0.142259991	0.058766591	0.074714966	0.168947197	0.094153507	0.075211819	0.087892651	0.103349478	0.113570208	0.103513853	0.106772536	0.096798743	0.124739552	0.142700952	0.126647167	0.257139816	0.076350105	0.077911927	0.072876552	0.131260364	0.132927722	0.169799421
0.112938481	0.116621617	0.144480779	0.108899267	0.12125666	0.133180426	0.117690481	0.169395389	0.088404875	0.110125358	0.07929996	0.117389466	0.131788751	0.125525099	0.114785665	0.33206357	0.046848524	0.066065262	0.050595766	0.05161965	0.061043695	0.055679768	0.068405841	0.097049647	0.075640089	0.057031866	0.053124962	0.117782053	0.139863065	0.056508728	0.073047439	0.140618739	0.092062843	0.072937866	0.086707109	0.101139693	0.116257713	0.101540468	0.107380936	0.134961608	0.119616226	0.13941025	0.129084192	0.247818887	0.075773812	0.075218477	0.072151361	0.12455736	0.125272139	0.192954943
0.166774347	0.121670846	0.143300736	0.108786448	0.127924747	0.113092895	0.124165772	0.134876995	0.083077392	0.10506353	0.080019361	0.115400395	0.106833724	0.124624727	0.120856048	0.294830123	0.045596042	0.062612029	0.048342244	0.046681574	0.059518435	0.052735497	0.066828353	0.091607027	0.070606835	0.057297893	0.051005359	0.111747538	0.137041579	0.056833494	0.075767025	0.121619286	0.086634727	0.069031349	0.085833053	0.09641047	0.10983305	0.097549291	0.098112614	0.109446225	0.114617708	0.134403902	0.12349082	0.220777856	0.074850964	0.074238873	0.071747196	0.113643385	0.119894587	0.178560296
0.157633025	0.124552653	0.143212523	0.112172812	0.146246753	0.105129902	0.157270062	0.131239711	0.09534277	0.102865737	0.088497198	0.114991405	0.097640996	0.125814215	0.119142377	0.261647812	0.05451396	0.074226636	0.052848851	0.072527695	0.065352552	0.06190459	0.076530413	0.091437889	0.101354064	0.057643227	0.064364077	0.112861686	0.137513819	0.083696951	0.095811741	0.127120681	0.088323238	0.070273528	0.085190532	0.096084657	0.106782145	0.095525688	0.093688387	0.098828903	0.111699872	0.131605292	0.130646644	0.195911317	0.082798867	0.077140549	0.070640391	0.103179166	0.11677894	0.169774627
0.148851981	0.115332439	0.140882543	0.109079396	0.186818837	0.296062244	0.145087818	0.16371093	0.106980974	0.139844556	0.085945667	0.114572474	0.098935534	0.142650297	0.134958436	0.230888222	0.050623574	0.068936142	0.048178018	0.064861591	0.065901036	0.05793855	0.0730321	0.086605753	0.09000972	0.054886107	0.060085692	0.106616582	0.131714707	0.074496284	0.084840837	0.107080796	0.088280002	0.067943748	0.084719207	0.096147629	0.107833216	0.095872152	0.091076274	0.09243436	0.108151776	0.129687263	0.128131196	0.165595242	0.084105739	0.075589149	0.072209237	0.096727297	0.113358271	0.162690646
0.143231816	0.109092611	0.139814533	0.110065334	0.162353012	0.231776769	0.142654572	0.13099198	0.10968017	0.144131389	0.079635362	0.113683164	0.10050613	0.136984263	0.131772933	0.219877695	0.050565896	0.065841432	0.047562793	0.057945258	0.063207619	0.055120028	0.070883316	0.08220028	0.081965637	0.05396552	0.058942987	0.101513954	0.127874498	0.069846161	0.085516092	0.099383713	0.084905806	0.065270697	0.084373955	0.110372878	0.107242197	0.098222271	0.093403312	0.099999079	0.105358917	0.128796826	0.1242782	0.150641569	0.079642372	0.073826006	0.07096564	0.095482752	0.116467787	0.158627713
0.131088542	0.114152231	0.139985194	0.10748466	0.155356375	0.167952149	0.13633031	0.117186816	0.1018603	0.132354326	0.075105199	0.111776461	0.094297218	0.139272436	0.128129923	0.195803777	0.048515764	0.062947328	0.045138687	0.052193555	0.06201086	0.052913569	0.069516625	0.078471429	0.076204738	0.052792601	0.056597177	0.096967135	0.126441782	0.065353538	0.087719054	0.094315103	0.080564843	0.062760483	0.084121267	0.102503218	0.10170803	0.093359134	0.090324732	0.087165772	0.100605501	0.125553014	0.120328136	0.132118849	0.080894003	0.071839557	0.084502708	0.093088069	0.113448043	0.1554939
0.121944249	0.109233304	0.139065541	0.105503153	0.137217711	0.13988668	0.130101775	0.119096446	0.097537957	0.122576643	0.068398646	0.115370842	0.09328722	0.136321046	0.123962027	0.182910561	0.046589794	0.059945264	0.043789902	0.047955085	0.060852749	0.051381262	0.067731235	0.074954966	0.075103599	0.051355376	0.055758733	0.092803552	0.122661648	0.061340172	0.080857939	0.090148415	0.077907628	0.060640641	0.083936388	0.098489774	0.09728763	0.091251541	0.084014678	0.096397827	0.097004607	0.122628411	0.117327934	0.120610972	0.079883766	0.070680505	0.085564729	0.088853534	0.117520274	0.156912274
0.127991304	0.116950808	0.152065228	0.104234271	0.125987623	0.127203435	0.1321566	0.113954677	0.094303697	0.117318376	0.062135784	0.11539502	0.098492213	0.135842725	0.195236775	0.179388169	0.045517127	0.057582287	0.042454368	0.046055987	0.060553622	0.053087933	0.066482414	0.071747952	0.075255326	0.050987457	0.054540399	0.090468262	0.118126089	0.061249706	0.079788624	0.088669905	0.080492193	0.058510294	0.302935791	0.102576217	0.107090436	0.089433419	0.086743446	0.086024267	0.096268481	0.122280887	0.113311197	0.11304026	0.077527932	0.069968092	0.080463163	0.102639863	0.131410715	0.155232828
0.119331559	0.107678997	0.147237345	0.103411604	0.116844426	0.109499589	0.125974254	0.1109477	0.08844523	0.128829968	0.061465847	0.113125368	0.096502358	0.131317409	0.183870168	0.191370945	0.044262348	0.055604438	0.04190937	0.0440298	0.059746573	0.051259585	0.065376328	0.068825217	0.070307359	0.049337384	0.052527382	0.087306462	0.115289198	0.058706867	0.079927024	0.087186423	0.07579953	0.056566533	0.271611038	0.096724322	0.102428844	0.086896216	0.079864967	0.077117208	0.092056938	0.118048901	0.111642688	0.107880653	0.07768883	0.070590499	0.077756329	0.097347971	0.131132206	0.156256276
0.112387428	0.104394556	0.145058641	0.103463002	0.112918703	0.104953037	0.121808236	0.111524969	0.088558968	0.118944887	0.055716068	0.111192338	0.093411314	0.128309991	0.176598031	0.184322504	0.042889662	0.053745895	0.041412058	0.041716104	0.058636711	0.049445088	0.065053963	0.066225584	0.066247813	0.048824051	0.050590612	0.08420327	0.113329144	0.06065855	0.07819646	0.0860269	0.073270482	0.05486142	0.239565348	0.09404854	0.098698606	0.083722093	0.075655376	0.076248279	0.089288069	0.115672145	0.108351365	0.1043506	0.076854062	0.069118591	0.081166357	0.093886993	0.122387111	0.159140177
0.114328966	0.107453377	0.142963208	0.103906656	0.113429205	0.095765219	0.118693225	0.110068252	0.113758896	0.114749838	0.052251206	0.112077041	0.092535956	0.128041085	0.169681331	0.175568124	0.041687195	0.052462045	0.040055961	0.040358932	0.057397844	0.049714672	0.06493084	0.064241772	0.067503487	0.048384968	0.050114862	0.081362909	0.111385386	0.059034063	0.080244946	0.090414686	0.071453882	0.053432464	0.211212691	0.092270206	0.094948914	0.081323007	0.073498339	0.070928485	0.086617964	0.113724269	0.105143151	0.102067871	0.075969589	0.068146987	0.076674604	0.090936092	0.116722666	0.157006759
0.108263221	0.106629343	0.140984004	0.102879111	0.108536494	0.092126001	0.123187101	0.109762908	0.105103002	0.109860165	0.047965821	0.110361759	0.092017911	0.126577991	0.161689443	0.162870075	0.041313399	0.051529133	0.040373218	0.038828268	0.056594432	0.048328724	0.064110053	0.062151085	0.064069784	0.04736136	0.048292172	0.078792556	0.107870097	0.056965387	0.080464766	0.087520133	0.069379422	0.053682521	0.186324004	0.090497186	0.098811969	0.08181054	0.070401078	0.0663547	0.083910861	0.111128034	0.110848402	0.100604718	0.075833446	0.067703623	0.075972827	0.088944843	0.112578888	0.16704049
0.103183968	0.103480695	0.140336404	0.10218757	0.106452278	0.090445995	0.123416072	0.109611405	0.099386379	0.105329522	0.044974916	0.109041372	0.096525046	0.122636458	0.153790174	0.15545089	0.040027018	0.049576667	0.038476752	0.039484778	0.055620947	0.047066806	0.063819714	0.060571709	0.06217302	0.046654139	0.047401639	0.076397913	0.105813908	0.060142053	0.076407714	0.086797594	0.06768029	0.055145881	0.175861337	0.090370914	0.096238036	0.082354009	0.068770881	0.063889561	0.083910643	0.109828766	0.133242989	0.099671862	0.075942463	0.067132358	0.075822238	0.087435077	0.109579627	0.161155977
0.105057824	0.106033416	0.139189889	0.102120243	0.102236417	0.089677976	0.127289896	0.109367858	0.09370571	0.101721352	0.049585304	0.11810444	0.095474666	0.121143476	0.146834273	0.148393839	0.039424735	0.04950654	0.038794171	0.038520128	0.054900119	0.046380938	0.063206335	0.059625297	0.074587335	0.046942996	0.047684982	0.074677648	0.103056871	0.063320798	0.07736615	0.08572514	0.069581068	0.057009131	0.157916541	0.091486996	0.094483387	0.084910893	0.069430274	0.075819089	0.088131189	0.112953598	0.129975126	0.099078549	0.074914691	0.070100137	0.074038065	0.085489211	0.107427466	0.172059247
0.108582681	0.104127736	0.140910322	0.101776835	0.101961635	0.089323878	0.122218578	0.110064212	0.087689932	0.111914117	0.043790173	0.115443177	0.092773912	0.120417743	0.143777945	0.14508004	0.038595142	0.047786564	0.03753979	0.037342888	0.054025011	0.045514524	0.062850638	0.058118713	0.069183965	0.045957542	0.046769584	0.072655214	0.101001696	0.059096941	0.072443942	0.084363485	0.072110243	0.057123754	0.156068863	0.090975476	0.095493691	0.090426389	0.073606857	0.096266411	0.086049803	0.113229315	0.132246916	0.098701145	0.074448655	0.069595	0.072778094	0.085204602	0.105885113	0.166626932
0.104748545	0.117257785	0.140400156	0.112979337	0.162071267	0.089155774	0.119435211	0.129993004	0.087128733	0.111682139	0.057983257	0.113469954	0.108942459	0.122191308	0.138914685	0.140120862	0.043528046	0.060032509	0.03972619	0.052484235	0.059943707	0.055324781	0.072956895	0.060848335	0.113517335	0.048830819	0.068989951	0.07918638	0.11032998	0.116712521	0.087652846	0.120550958	0.069976438	0.055086197	0.140009512	0.093684991	0.090872996	0.086978163	0.068757326	0.083523781	0.084339771	0.110859969	0.126464308	0.098460426	0.086302595	0.112651782	0.076818572	0.108414682	0.104570629	0.160836383
0.102434576	0.118001516	0.139057214	0.11294659	0.139210786	0.089070946	0.13050621	0.119071227	0.109419779	0.107772156	0.051519405	0.111598795	0.099752092	0.116121826	0.135178399	0.141631293	0.04167476	0.057971219	0.037751946	0.047664238	0.058509161	0.052767863	0.069998731	0.059209877	0.103731979	0.046998485	0.064430851	0.076227447	0.103148165	0.105890848	0.077902148	0.102581823	0.071309559	0.053651579	0.134554883	0.095971349	0.09088627	0.09147221	0.066868806	0.083677788	0.085661784	0.115478222	0.126334544	0.098306003	0.080568044	0.106672047	0.072416318	0.114581109	0.112567977	0.156970356
0.107927483	0.10457005	0.138372775	0.116193401	0.137543057	0.089023425	0.125092804	0.125388371	0.101768658	0.108906677	0.047691326	0.115235056	0.094168306	0.115025472	0.13015766	0.139743872	0.042808726	0.056551387	0.039834931	0.051525724	0.062035316	0.068241826	0.070812447	0.058739064	0.115034923	0.051807553	0.064525508	0.07474803	0.098768541	0.099489373	0.084870519	0.097009623	0.073953237	0.055195073	0.135451465	0.100920364	0.089577464	0.097285279	0.079204372	0.102044318	0.087933516	0.118046493	0.121120357	0.098205979	0.080317277	0.099148247	0.073671111	0.104365777	0.129740015	0.161307966
0.122359849	0.108684829	0.140818578	0.115299837	0.131275025	0.088992701	0.122780582	0.137536536	0.102036488	0.112813275	0.044314097	0.116815643	0.107679263	0.116327893	0.132367479	0.150788968	0.047250828	0.068396984	0.043489219	0.060874066	0.065084905	0.079386691	0.076568054	0.064058213	0.120427658	0.053012306	0.072491743	0.078013601	0.097550268	0.117377844	0.088194639	0.099766048	0.077482345	0.062764258	0.133345203	0.105488847	0.090337915	0.098068351	0.080056357	0.091513871	0.089811027	0.119476668	0.127874398	0.09814022	0.081512114	0.112000151	0.075916994	0.103952742	0.126265109	0.169026639
0.131815165	0.112131566	0.141416002	0.111449286	0.12075251	0.174353996	0.130185913	0.12036337	0.096994527	0.121506818	0.041345337	0.116024086	0.099262749	0.117019376	0.130602425	0.152433869	0.047009985	0.066842713	0.044824672	0.055601049	0.066677739	0.072662172	0.077539132	0.065169058	0.111359248	0.054113521	0.069615278	0.077154939	0.095243892	0.11018884	0.091956196	0.098819234	0.073128301	0.066856157	0.126736866	0.100164678	0.086711531	0.093040168	0.075461562	0.080354914	0.086017015	0.115939588	0.125953926	0.098096045	0.08110554	0.102114236	0.079859139	0.10131226	0.132897053	0.168176916
0.120344671	0.113041296	0.140250402	0.109499886	0.11758109	0.144015697	0.128738636	0.113041762	0.092304762	0.113141283	0.038746042	0.116003469	0.096078744	0.114556589	0.127816369	0.145564507	0.045673195	0.065971022	0.04378266	0.050291674	0.065713804	0.066582043	0.074997297	0.062970347	0.09973197	0.05338401	0.065965129	0.075227488	0.095486335	0.101711449	0.090123712	0.097175538	0.070165966	0.06471306	0.135873602	0.095530431	0.083158221	0.090365653	0.070525836	0.073909817	0.082968391	0.11245933	0.121472137	0.098065475	0.081542141	0.095276479	0.080627309	0.09450943	0.127549442	0.161972356
0.112160758	0.111289279	0.139595417	0.10699921	0.110038693	0.11903732	0.124686212	0.110458187	0.087684786	0.108641842	0.050538669	0.113729546	0.093185236	0.114128398	0.123378328	0.140688582	0.044627084	0.062414979	0.04402306	0.045875815	0.065291767	0.061643997	0.072247724	0.061044154	0.106665077	0.052231756	0.062332392	0.07330168	0.093413149	0.09227911	0.091967629	0.097525385	0.06840442	0.066060817	0.229186975	0.092432263	0.080522329	0.086635255	0.069572203	0.07696186	0.080300145	0.110518108	0.117123922	0.09799111	0.078299495	0.094498711	0.078952855	0.092565333	0.132551252	0.158745349
0.111279528	0.108011588	0.138549933	0.105381855	0.110827265	0.109270066	0.120812226	0.109462287	0.082473032	0.114295583	0.054933274	0.11245203	0.09172025	0.110155289	0.121509741	0.138343074	0.04430075	0.060803677	0.041749278	0.043352264	0.063852298	0.05841662	0.070314032	0.059526595	0.094406238	0.051963512	0.059088688	0.071578317	0.091222437	0.082545176	0.083959521	0.090276134	0.066143797	0.076381957	0.208228442	0.089973181	0.078759252	0.085270894	0.067470869	0.07092219	0.078707414	0.109423188	0.114113334	0.230033578	0.076887804	0.089504129	0.07726	0.097098624	0.147693356	0.15637582
0.111967328	0.109813982	0.137857761	0.104656053	0.109802292	0.098559315	0.122369245	0.11079862	0.083584637	0.107132386	0.053199565	0.111358993	0.093629226	0.110982701	0.119100946	0.143424393	0.043106987	0.058848933	0.042718369	0.045739089	0.063247854	0.058479417	0.074589211	0.059999537	0.088001913	0.052219832	0.058498234	0.07022138	0.090187957	0.086176826	0.090412782	0.093738018	0.064765371	0.074914548	0.258897863	0.088319496	0.077721463	0.082442644	0.064258865	0.065726197	0.077646793	0.107970235	0.11533669	0.183778289	0.078171338	0.084617194	0.078027588	0.094955576	0.155358617	0.155843878
0.105556965	0.104405971	0.137087071	0.103523637	0.107660498	0.092578172	0.119942981	0.109678497	0.081010137	0.102965691	0.050444443	0.110577803	0.092133457	0.108934549	0.136567474	0.138529289	0.042557335	0.057412459	0.04138237	0.043682592	0.061397395	0.054861024	0.071443245	0.058478336	0.080021153	0.050015686	0.055906743	0.068861247	0.086875265	0.078518551	0.081972267	0.087850063	0.063888445	0.077734282	0.243930575	0.08561178	0.076596081	0.082738171	0.066284271	0.066159286	0.075827073	0.105030022	0.11136934	0.158528693	0.076471326	0.081047952	0.074134582	0.090966397	0.14115412	0.208559833
0.101166727	0.10928365	0.144128457	0.103696337	0.104012851	0.099847617	0.120380067	0.112354662	0.077573417	0.099698323	0.052026748	0.109170684	0.091712985	0.108283128	0.148457144	0.137863943	0.041659865	0.055047682	0.040581601	0.044388224	0.060331158	0.053033219	0.069482332	0.057546626	0.073776235	0.049010223	0.054378021	0.06788394	0.084478383	0.073197026	0.081401299	0.089022173	0.062529902	0.073014427	0.213762787	0.083964016	0.073983386	0.079834783	0.063077072	0.062444186	0.074569128	0.103447734	0.110419009	0.143741568	0.077718976	0.085035081	0.073583625	0.089409531	0.131299969	0.189459899
0.098107195	0.101587902	0.141504683	0.104086748	0.104952218	0.101103359	0.124661055	0.110543907	0.07372832	0.09763826	0.045771801	0.107919168	0.091524758	0.104373222	0.140246419	0.135154349	0.041692357	0.056325263	0.042875064	0.042712752	0.058973983	0.052490019	0.067766872	0.056551732	0.06934409	0.048181943	0.052221643	0.066910855	0.084325292	0.067049234	0.079658092	0.090566607	0.061992485	0.070675689	0.217793511	0.082913462	0.071941613	0.078903413	0.064318332	0.061806967	0.072940101	0.102449453	0.110409316	0.130168011	0.075949725	0.080916412	0.072496806	0.08883604	0.129361192	0.175842949
0.095786208	0.107000839	0.142824714	0.104310814	0.105243957	0.093919765	0.120510537	0.114989482	0.073990007	0.096758134	0.04802211	0.11302504	0.092368886	0.10663148	0.135385799	0.135682586	0.042026397	0.055139373	0.040681876	0.049742468	0.059151465	0.055370214	0.067692637	0.055525129	0.065917848	0.048001135	0.051596647	0.06652332	0.08197911	0.064153757	0.079876445	0.092699443	0.060568707	0.067168802	0.199649241	0.082012708	0.069996109	0.077311807	0.061346402	0.060551167	0.071229481	0.101123602	0.108772324	0.119123992	0.075766213	0.078683735	0.072121057	0.087936392	0.123074851	0.16658389
0.095938032	0.099926612	0.142350184	0.10316213	0.102202148	0.094216659	0.11760349	0.111088926	0.07066445	0.0956209	0.045615282	0.116116826	0.092422916	0.102136919	0.132483356	0.135839948	0.04066873	0.053015175	0.039293803	0.049000851	0.058098188	0.052525943	0.069101295	0.056613447	0.064651618	0.046794236	0.049552645	0.065647441	0.07871752	0.064212047	0.074418314	0.087927485	0.062443208	0.066336038	0.269401879	0.081654514	0.070446166	0.076883169	0.060156736	0.065224978	0.07063342	0.102099487	0.107046968	0.115214486	0.07550101	0.079811772	0.071304453	0.087549431	0.131639523	0.178782579
0.094694931	0.103886364	0.146449445	0.103519816	0.10296103	0.091808335	0.122886375	0.11155844	0.141495954	0.101783661	0.040984157	0.113859755	0.093424794	0.102516586	0.128569397	0.133639177	0.041786419	0.051531664	0.03900998	0.045725525	0.057524074	0.051422824	0.067860346	0.055639633	0.065223482	0.046706873	0.048011405	0.064894687	0.078657299	0.060786575	0.074069427	0.087944121	0.060799575	0.063178812	0.261335155	0.080707348	0.068780669	0.075307001	0.059931208	0.06086141	0.06885187	0.099427753	0.103942019	0.109828793	0.075357518	0.07727646	0.074253671	0.086293644	0.127911938	0.993253935
0.097250445	0.101615268	0.143014779	0.102585408	0.100741499	0.089503221	0.120016504	0.110330158	0.131571117	0.100558615	0.069138454	0.11200132	0.092320396	0.101653049	0.12481259	0.140116582	0.040113575	0.049974051	0.038857171	0.043270959	0.056560092	0.049569702	0.066532343	0.054610488	0.062621614	0.046492194	0.046760295	0.064317466	0.077011989	0.057900711	0.073018028	0.08732291	0.059105541	0.060671229	0.228511455	0.078567365	0.066848246	0.073107111	0.057443491	0.058346434	0.067070897	0.097642275	0.101632114	0.107260378	0.075210739	0.076587289	0.073045967	0.08455355	0.129287336	0.783928349
0.095444516	0.098149517	0.141047699	0.101978342	0.116685968	0.090127443	0.117902253	0.110500595	0.125559508	0.099925093	0.058442952	0.111429568	0.092984491	0.098226116	0.120884569	0.181934611	0.0394028	0.048646702	0.037431038	0.040954276	0.055679203	0.048609933	0.065980249	0.054685444	0.060469295	0.047119003	0.046920198	0.064188758	0.074656463	0.055487096	0.071700202	0.086088981	0.058396898	0.064348065	0.20846421	0.077446403	0.071309413	0.073158792	0.057978011	0.058084417	0.06575276	0.096386438	0.101232397	0.103901849	0.077665241	0.077266232	0.070669636	0.086261734	0.123134664	0.625529607
0.098549189	0.096187235	0.141285758	0.102118623	0.118354603	0.092701084	0.116809804	0.119453306	0.116993943	0.100990423	0.05607764	0.110167165	0.09389253	0.097400216	0.125585808	0.183382045	0.046848025	0.049525624	0.043924126	0.045294219	0.056262432	0.05104492	0.065223023	0.053849739	0.058913271	0.047626805	0.047414162	0.063630551	0.075040818	0.054259799	0.071584809	0.087018195	0.058599267	0.066419977	0.184971	0.077113149	0.069218404	0.073378854	0.060252046	0.063159065	0.065980972	0.096737965	0.099281519	0.121545267	0.076978036	0.07492674	0.072451009	0.084299823	0.123367864	0.502239751
0.095964301	0.099501524	0.260403188	0.104381711	0.112047914	0.090078817	0.287185651	0.117697093	0.10780154	0.100667283	0.062068359	0.108905345	0.093488622	0.097982961	0.120674181	0.166301982	0.044299443	0.049085495	0.041530559	0.045045069	0.055015743	0.049131992	0.064962539	0.053273796	0.058075653	0.047563923	0.046244674	0.063122725	0.07489727	0.052971821	0.068264751	0.084645338	0.057089401	0.062882137	0.172115035	0.075729711	0.068189947	0.070818587	0.056940443	0.060396489	0.064426653	0.094588754	0.100964252	0.111099501	0.075448245	0.073217022	0.070267066	0.083794852	0.121675542	0.407065129
0.094528381	0.100065951	0.255168402	0.11104944	0.116247295	0.093848192	0.303872374	0.115128683	0.101227975	0.098444916	0.056202839	0.10804528	0.097340707	0.115657447	0.117405526	0.161375282	0.042975361	0.04958481	0.04027851	0.043301894	0.054507334	0.051180536	0.06946046	0.058923227	0.067089934	0.049957882	0.046609976	0.062997337	0.071356183	0.068864297	0.072400385	0.087463345	0.057365188	0.061988769	0.153716768	0.079469139	0.06696683	0.070758556	0.060031499	0.064042087	0.063613273	0.09560525	0.099298168	0.126358446	0.075969745	0.073404799	0.069490455	0.086387947	0.118116045	0.334669048
0.093150324	0.094313937	0.256758885	0.113625794	0.110047375	0.112420018	0.298858865	0.115889812	0.101728245	0.096352021	0.050433735	0.106920955	0.093163788	0.106723665	0.116608162	0.152577955	0.042137112	0.049181068	0.040162165	0.046144932	0.053767663	0.054233752	0.072272552	0.061265602	0.076418368	0.054353029	0.049341813	0.063024196	0.071764969	0.064956636	0.075240954	0.088291922	0.056150009	0.060288562	0.138982216	0.077492477	0.066059365	0.071150203	0.061976634	0.063284468	0.063264444	0.094496994	0.098064201	0.14727772	0.076059145	0.072413926	0.070046762	0.101529957	0.126798302	0.279857598
0.100634504	0.093168877	0.237295529	0.110093054	0.105492361	0.108726127	0.266121583	0.141038563	0.097375115	0.099593342	0.048444747	0.106032439	0.092440451	0.106970336	0.113361375	0.145633772	0.043091589	0.048501429	0.046036418	0.04631131	0.054159025	0.053004154	0.07081163	0.060095304	0.079468896	0.054518092	0.048384259	0.06266983	0.072013481	0.062410334	0.076423828	0.094390375	0.055789366	0.058811269	0.15623588	0.075908603	0.064427227	0.070176982	0.059665947	0.071971889	0.06180724	0.092908451	0.096920115	0.157586356	0.087696292	0.092147854	0.07656856	0.099457978	0.141657	0.240061282
0.099778225	0.095640281	0.215472476	0.110139974	0.111069679	0.109515989	0.236936599	0.1217389	0.091717389	0.108074036	0.047116276	0.10529265	0.093903542	0.108134427	0.135180234	0.142185605	0.041183475	0.047033205	0.042520853	0.044994971	0.053378909	0.052006476	0.068792628	0.060038143	0.079300945	0.053698106	0.047091644	0.067984727	0.071851432	0.074723481	0.076098644	0.096311451	0.060157327	0.059375542	0.147857215	0.085574588	0.065869811	0.069121895	0.058589252	0.066568836	0.062219302	0.100677451	0.135218511	0.156360222	0.081775711	0.087797596	0.071643103	0.092675706	0.218023754	0.211893532
0.098013608	0.093702425	0.212289309	0.108718823	0.110686318	0.097924319	0.23328322	0.113958206	0.091829733	0.103765185	0.046697692	0.105209688	0.091960832	0.108058679	0.128187799	0.138038382	0.052387227	0.053855389	0.053047698	0.059590424	0.069215511	0.054269883	0.074659587	0.060263429	0.089039527	0.059700985	0.050648445	0.071197845	0.076395345	0.081429412	0.095281097	0.108031881	0.058452119	0.05733752	0.151749732	0.081224404	0.064003487	0.067569808	0.056294689	0.065873739	0.060835199	0.097027811	0.128884024	0.153601185	0.113710572	0.099280984	0.084199527	0.138982918	0.228098895	0.215385052
0.096325425	0.097279878	0.198510893	0.114080173	0.107335484	0.092334874	0.215055642	0.119241209	0.0869148	0.100126167	0.046844026	0.110933053	0.091275057	0.109547153	0.124268153	0.135597253	0.048950624	0.051958034	0.047641498	0.05456319	0.065648926	0.055425747	0.073185784	0.059295661	0.086390003	0.056437911	0.052488018	0.070902093	0.071768817	0.077272275	0.083712642	0.095141525	0.057026403	0.059569576	0.14260466	0.080355985	0.062801266	0.067172442	0.055607627	0.073516156	0.060168658	0.09508071	0.123559345	0.144724181	0.098675937	0.103174069	0.077765296	0.144752206	0.194955467	0.195736204
0.103882664	0.099244663	0.184071805	0.113891152	0.116732741	0.099209156	0.193684854	0.114822486	0.082781818	0.097579751	0.05425002	0.109429226	0.094148125	0.108769032	0.120836457	0.13798783	0.062324034	0.063894894	0.050897675	0.057290158	0.084725969	0.064286202	0.08797949	0.127429897	0.08847551	0.059374329	0.055940146	0.077716296	0.076988902	0.087742616	0.092365998	0.103943723	0.061316779	0.067894291	0.14639892	0.083919259	0.065766789	0.069746366	0.059708009	0.067501275	0.059348531	0.094643883	0.272625199	0.133454697	0.123797057	0.114363126	0.094865083	0.125317571	0.189717178	0.180027749
0.100822231	0.09768312	0.185274721	0.110050068	0.110875806	0.099437536	0.177777684	0.117023546	0.079207433	0.096580751	0.050549936	0.116244376	0.092100583	0.105368652	0.117743342	0.134521569	0.058791954	0.059488541	0.050361886	0.051307961	0.079267644	0.059939868	0.082080775	0.119115696	0.08066688	0.056232789	0.054540878	0.075249575	0.07265631	0.079212256	0.08366705	0.093148787	0.062079105	0.066728259	0.139811455	0.084827488	0.065002571	0.071045795	0.062514252	0.065941481	0.059121509	0.094429552	0.253763107	0.131863772	0.105565264	0.106224384	0.086820825	0.120719654	0.169435888	0.17099739
0.098887758	0.094030968	0.173288605	0.119128872	0.116905368	0.100581516	0.163041044	0.118287769	0.077061105	0.095179023	0.049263412	0.113855633	0.454428386	0.105596605	0.115039233	0.132815117	0.057552624	0.058652356	0.047582364	0.049549677	0.07978456	0.057620342	0.079045326	0.111682281	0.074998981	0.056320987	0.05235316	0.073143619	0.071874193	0.073358792	0.081232709	0.090440904	0.060610583	0.06398537	0.128293203	0.082841958	0.064091144	0.070316898	0.060783364	0.072327615	0.058108518	0.093985252	0.23786716	0.154115396	0.11332345	0.097903954	0.097142484	0.113571929	0.161507641	0.165019933
0.098307241	0.091362585	0.168395346	0.114637546	0.120000762	0.097201769	0.151178855	0.112884751	0.07650099	0.093680857	0.043815957	0.114114018	0.267180573	0.104012144	0.11280891	0.132311609	0.057772142	0.057452489	0.04745687	0.047206776	0.089670867	0.055257821	0.086522992	0.109886352	0.070304788	0.053775135	0.051400317	0.071912801	0.069790527	0.069422006	0.077827109	0.087515793	0.061977672	0.061827814	0.120078002	0.08232898	0.063079608	0.069818832	0.059225389	0.06548782	0.057595795	0.092221615	0.223276356	0.144349875	0.100117648	0.102602372	0.087872256	0.107992916	0.148060201	0.160034176
0.13049278	0.107387461	0.161488516	0.111867945	0.122441677	0.109530829	0.142286903	0.123572696	0.074261481	0.092314208	0.061101265	0.11674785	0.169319185	0.112083741	0.110885829	0.132658693	0.058427138	0.060865444	0.04935478	0.046846341	0.105756476	0.055522066	0.08757723	0.104658762	0.068377174	0.053772398	0.051684752	0.073098345	0.069952905	0.072357445	0.082350275	0.088735204	0.063652864	0.05943169	0.119646466	0.080770613	0.065480317	0.068589147	0.058274468	0.06338581	0.057731559	0.09128281	0.209708771	0.131698549	0.107723947	0.096948642	0.094482439	0.169942264	0.136628065	0.198218175
0.122396554	0.097921992	0.155152275	0.114329157	0.122363073	0.097938944	0.139609256	0.114570809	0.078323919	0.092170116	0.06922274	0.114397695	0.121951661	0.106276785	0.109234322	0.131077052	0.058122547	0.059627916	0.046498463	0.044416802	0.101865404	0.052516912	0.088315174	0.098514541	0.066053978	0.053431069	0.050664763	0.072125985	0.070276198	0.187699131	0.092259809	0.090673472	0.063654151	0.057332471	0.110838978	0.080072748	0.064721164	0.068762347	0.057017377	0.061442357	0.057652472	0.090351186	0.198052131	0.122556295	0.095092897	0.092946711	0.089800492	0.158775347	0.127141055	0.215044625
0.114323965	0.101428772	0.151200253	0.113452728	0.146485951	0.092592668	0.13354199	0.114425663	0.077665302	0.091590085	0.059905642	0.112871651	0.103517103	0.104877868	0.111526813	0.130508625	0.054238553	0.057872455	0.045222902	0.041459583	0.097121403	0.062065304	0.083992146	0.092937345	0.064043527	0.05213259	0.051367344	0.070712118	0.067442061	0.167583316	0.088656599	0.086350552	0.062686889	0.055684809	0.128647947	0.080636286	0.063419273	0.067969816	0.055228937	0.061600422	0.05768032	0.089820566	0.187361826	0.127066758	0.092240734	0.087430063	0.088610755	0.139930528	0.126026267	0.19771869
0.107588882	0.110848681	0.147636775	0.109927142	0.129208428	0.098352381	0.128879053	0.111986149	0.079380614	0.091916886	0.055071329	0.111100862	0.096826795	0.105710198	0.110107524	0.13216304	0.052020384	0.06157873	0.043402611	0.039581684	0.104826378	0.072018819	0.090438961	0.103973997	0.09585765	0.06876502	0.065107384	0.124114246	0.095551923	0.180921566	0.144475516	0.104031262	0.062199288	0.057526548	0.117395586	0.079426869	0.074093779	0.068169329	0.054575875	0.059147219	0.061005481	0.088377936	0.179481279	0.119990134	0.091401159	0.092547113	0.085916481	0.150230432	0.142161061	0.182079461
0.102648247	0.102792745	0.144931649	0.108339912	0.11860303	0.123459379	0.134196188	0.11010412	0.075866608	0.091380967	0.183911452	0.111861139	0.103491427	0.10315115	0.122079752	0.136571884	0.056385465	0.060484248	0.050520648	0.049558089	0.098322335	0.069278773	0.08428019	0.098192568	0.098974545	0.063133444	0.062771844	0.115719845	0.10635676	0.155062614	0.154327706	0.254515363	0.061731069	0.056773072	0.110574043	0.079523667	0.073510737	0.069172998	0.054668269	0.060752116	0.062625915	0.088108599	0.169667078	0.116895561	0.084630399	0.087774864	0.081329265	0.188495591	0.137684136	0.171790076
0.104423239	0.097458759	0.143063406	0.109255867	0.114443275	0.1061203	0.129583751	0.111230711	0.073311094	0.090714201	0.157409762	0.111025126	0.095711344	0.100116406	0.121253823	0.133083953	0.063106183	0.070966816	0.055361962	0.054967883	0.098227255	0.064981327	0.080013065	0.092620747	0.100514239	0.060924896	0.059296986	0.110064764	0.101759467	0.135889082	0.14353528	0.230816607	0.062414198	0.057705185	0.121522297	0.080580707	0.071635219	0.069648741	0.056290845	0.076170666	0.062684091	0.087744395	0.160559123	0.149036865	0.081351858	0.085638665	0.079574049	0.203546506	0.129361916	0.166805374
0.102862863	0.097760255	0.142138015	0.111103357	0.112889444	0.145968304	0.124601046	0.10978532	0.074068958	0.091759796	0.145931084	0.112473155	0.096829671	0.099085872	0.12068762	0.132573474	0.061610685	0.066345532	0.052232598	0.06677276	0.093083347	0.060505112	0.077268066	0.09343638	0.09370166	0.05919329	0.056781027	0.109083009	0.099792013	0.120459849	0.133209918	0.188253609	0.060643463	0.05694895	0.11239144	0.078951283	0.072300091	0.069881727	0.05579325	0.068530808	0.06213849	0.087497169	0.156026436	0.132730021	0.078816153	0.08370192	0.078695861	0.173766988	0.125431208	0.160496381
0.102254098	0.100975689	0.140173458	0.111155278	0.11590934	0.122363345	0.120693649	0.132453517	0.07431952	0.107951685	0.144148148	0.111693579	0.10329622	0.098240913	0.118581768	0.131532901	0.058582571	0.067210699	0.051395467	0.060963199	0.091541534	0.061234958	0.076932196	0.088848633	0.089421243	0.061589353	0.056142098	0.127297682	0.09777624	0.116372473	0.127308247	0.156773097	0.068971386	0.068178217	0.116897541	0.089371382	0.08926907	0.07716097	0.076131723	0.080713707	0.071326274	0.095025884	0.155438377	0.15488014	0.083518617	0.079497043	0.076585601	0.157724505	0.118963244	0.15656118
0.100839475	0.107037895	0.149356834	0.113187144	0.11821653	0.113945408	0.133487607	0.12469361	0.072540194	0.1027424	0.137478152	0.110292266	0.098612161	0.104377682	0.118445922	0.130613541	0.057669582	0.066477648	0.051121884	0.056501988	0.091994479	0.057827384	0.074181718	0.084652891	0.081277235	0.061838853	0.054007386	0.125616776	0.100719467	0.104262417	0.124248522	0.138582368	0.065897657	0.064222883	0.118262966	0.084485592	0.086737578	0.073389993	0.068512327	0.072489765	0.069219611	0.091574038	0.147595084	0.141693798	0.101244317	0.083137492	0.07495408	0.148074275	0.115275213	0.161549723
0.098286068	0.104396128	0.145030126	0.109810159	0.111653683	0.100417508	0.129870355	0.1148497	0.070544219	0.100140834	0.122565621	0.112738384	0.094355877	0.102185653	0.114863802	0.130237141	0.092846932	0.076324311	0.076976167	0.07859166	0.099444977	0.07559342	0.085045156	0.081981059	0.084485114	0.062176548	0.055713102	0.127484196	0.100457445	0.099692546	0.123847382	0.130889165	0.064883798	0.06249964	0.109507217	0.083948094	0.092609099	0.072618483	0.066300187	0.069995738	0.069608656	0.090949539	0.146940177	0.128765993	0.101680817	0.082907046	0.101948726	0.135295912	0.120716271	0.169874478
0.096597607	0.100451117	0.143153143	0.108185935	0.106172411	0.093486814	0.130320402	0.111112874	0.068518	0.103802241	0.11091662	0.118603925	0.09206452	0.098493308	0.112390464	0.129939769	0.09118241	0.07434532	0.072695655	0.06656083	0.093740875	0.069885725	0.081934089	0.078003845	0.078183454	0.059029052	0.053586677	0.120136108	0.095669193	0.089275573	0.111023245	0.110889836	0.0749588	0.066014529	0.114020085	0.101024399	0.109235286	0.082494114	0.074311819	0.06775247	0.09741405	0.091659741	0.142651398	0.130558124	0.091820872	0.080552776	0.095361266	0.119121856	0.129314684	0.162578756
0.121287824	0.118537159	0.142245038	0.113040657	0.116487278	0.097226406	0.128592922	0.110420989	0.066313175	0.125358251	0.100438857	0.159656456	0.091563703	0.10009895	0.110836183	0.13038132	0.089266822	0.073686706	0.076130232	0.058394328	0.090851894	0.064510103	0.078296326	0.075969476	0.072689524	0.057003407	0.051679265	0.115484137	0.093336841	0.081195437	0.10612762	0.102671501	0.080392754	0.067201615	0.106472736	0.105595055	0.110243936	0.085462524	0.082447568	0.073615048	0.100819361	0.093420515	0.137091708	0.122279397	0.086333165	0.077092155	0.089745126	0.108320418	0.126904009	0.161310915
0.138986487	0.117919448	0.140247862	0.111427331	0.116133688	0.093532443	0.126409246	0.112254387	0.073262202	0.119777082	0.091018004	0.176985436	0.091245544	0.097367108	0.109496504	0.146627487	0.083209436	0.070966158	0.069335911	0.063702304	0.087816822	0.061837974	0.074997343	0.073391445	0.069897151	0.055512232	0.050100482	0.109717277	0.090821913	0.074259201	0.099410315	0.09501038	0.075866786	0.063825373	0.100974281	0.099974578	0.104630119	0.084122179	0.076499904	0.068633769	0.095951488	0.091241299	0.131530117	0.115038071	0.085071461	0.07591241	0.086963994	0.102917115	0.167152662	0.160357987
0.132318837	0.105809358	0.138982206	0.110271175	0.107986747	0.093744317	0.123201248	0.110064032	0.073131327	0.130126288	0.082551251	0.167532351	0.091144694	0.099513194	0.111465238	0.149692368	0.084640387	0.071067534	0.066969898	0.067509123	0.084917361	0.057903988	0.072400023	0.070387578	0.06603556	0.054152978	0.048673973	0.105176028	0.088973482	0.068912974	0.098764747	0.091930328	0.07354471	0.061334232	0.102539419	0.096543106	0.100970641	0.084234876	0.073303705	0.064904821	0.092266586	0.090553064	0.129466506	0.119568349	0.083153831	0.073152555	0.087761007	0.099737282	0.157408125	0.157757259
0.12720439	0.10607018	0.140835508	0.134099846	0.120207649	0.102381581	0.134783677	0.110495909	0.07643168	0.154348324	0.074946178	0.178722097	0.097367421	0.09589302	0.114643245	0.152410549	0.077942865	0.066605342	0.06364015	0.06062586	0.081931446	0.054670816	0.070237651	0.067617155	0.064118056	0.053417924	0.048391029	0.101733458	0.086783273	0.064375418	0.091052722	0.088255214	0.071171785	0.060421383	0.098704694	0.093690431	0.096807748	0.084333556	0.070991958	0.061492612	0.089153798	0.090220213	0.124040657	0.117511469	0.079715466	0.072254743	0.083748651	0.10018199	0.191633468	0.155585836
0.117861153	0.113598124	0.140081993	0.128989568	0.11889094	0.098879102	0.129992957	0.110477706	0.07326774	0.138363186	0.06811973	0.17051514	0.09462571	0.09653263	0.113721163	0.144146823	0.076051369	0.063980872	0.059601223	0.054495012	0.081068888	0.052052997	0.073803923	0.06530912	0.062023547	0.055174568	0.048253587	0.099036082	0.085850885	0.061668202	0.093257346	0.089948731	0.07001275	0.057936082	0.09471181	0.090764495	0.098827937	0.094712781	0.068302112	0.069187628	0.086212998	0.088402841	0.119505099	0.120332606	0.090699208	0.070447096	0.082056819	0.095625357	0.176497164	0.167560039
0.112385273	0.114239724	0.138976545	0.121352034	0.111397209	0.130615862	0.127756344	0.109449331	0.070099318	0.134748257	0.06199729	0.160980156	0.095628264	0.094833718	0.112149778	0.140791185	0.072335163	0.063821553	0.060398079	0.049906276	0.078937346	0.050553447	0.07113001	0.063275298	0.060561402	0.052585427	0.046792893	0.094844549	0.082479614	0.058127989	0.088583799	0.08617552	0.068566206	0.05704568	0.093061676	0.093924336	0.095033056	0.091092538	0.070517054	0.067077592	0.086090491	0.092740782	0.128498945	0.116273389	0.08982239	0.069587337	0.087672626	0.103602319	0.156431126	0.168051789
0.110326138	0.11503798	0.138549788	0.118439208	0.109047802	0.136912056	0.130001935	0.109091845	0.067894619	0.124420699	0.056511842	0.163857503	0.093034193	0.094846502	0.110603655	0.137456328	0.067205864	0.06024367	0.057499799	0.058579369	0.081170701	0.049727568	0.069371092	0.061884891	0.059508468	0.053267666	0.045906179	0.090966741	0.081670993	0.056398497	0.095289343	0.086430374	0.065829748	0.055018122	0.090297562	0.089225033	0.095418157	0.086698766	0.065541964	0.061983499	0.082481355	0.089749411	0.122874748	0.109380463	0.109618286	0.074267637	0.096805132	0.102728212	0.142620152	0.163471755
0.105827324	0.109851706	0.137673719	0.113647262	0.103960343	0.113014581	0.130069318	0.127039657	0.065914312	0.116942239	0.051603204	0.162313124	0.097838897	0.093058867	0.10929251	0.136694684	0.064030131	0.05853408	0.056699403	0.067776221	0.078703395	0.049336478	0.071240292	0.061876692	0.066119516	0.052093616	0.045352594	0.087658211	0.079519958	0.068559619	0.085280982	0.084865947	0.070443607	0.055024176	0.147409634	0.090135557	0.093402178	0.100192499	0.06798167	0.09454742	0.086139364	0.095089425	0.118789556	0.10720122	0.096823675	0.112662966	0.09650212	0.114346828	0.132510871	0.160019075
0.103061803	0.105467788	0.137110249	0.113255196	0.103877947	0.106818714	0.126790216	0.116096537	0.064192987	0.110587726	0.047217323	0.170883891	0.09362651	0.093479199	0.108182784	0.134008307	0.068946589	0.060545648	0.055077216	0.060189158	0.077017112	0.049393821	0.070741704	0.060158802	0.063290692	0.053078401	0.044697936	0.101908858	0.077267763	0.064741589	0.084666795	0.084585977	0.077119127	0.053147285	0.136889534	0.089471129	0.092210156	0.095588367	0.063943602	0.079163162	0.083419787	0.091716877	0.116462011	0.105437933	0.114157206	0.105636943	0.092775223	0.109522273	0.124244318	0.157735176
0.103689386	0.137078562	0.144457931	0.113067224	0.113503497	0.098841079	0.126475498	0.191107024	0.099092876	0.110693544	0.043305636	0.167212929	0.097267977	0.092737417	0.106592885	0.133284656	0.073020436	0.062534143	0.054971195	0.05578232	0.088259797	0.050660521	0.072690482	0.059297072	0.060995533	0.052776713	0.047157545	0.109600215	0.079695082	0.064329466	0.094473484	0.094619002	0.077643709	0.052269235	0.137638149	0.093754883	0.092405233	0.096194723	0.065513146	0.079435011	0.082059557	0.092401391	0.117306117	0.103342838	0.12053758	0.097881094	0.10397858	0.102252487	0.162758741	0.165894895
0.116629996	0.122526355	0.141418196	0.11519307	0.116740757	0.100032934	0.12287526	0.238945295	0.123611203	0.105315774	0.039824461	0.15810468	0.092953	0.091303246	0.105472496	0.131903913	0.067759866	0.068090076	0.061649391	0.055573003	0.084492703	0.053335453	0.075191448	0.06059716	0.067646793	0.068955424	0.048736997	0.127347585	0.078225026	0.067717274	0.097194697	0.089887404	0.077079342	0.051779228	0.126899116	0.089527366	0.088108542	0.092114268	0.062224849	0.074865317	0.079075341	0.090329002	0.112960749	0.126918228	0.103817355	0.104805262	0.095581157	0.108992611	0.144453532	0.191294306
0.112648057	0.131320115	0.140430355	0.112433413	0.109453707	0.093810024	0.121202517	0.178983848	0.11462504	0.103201944	0.036734439	0.154559853	0.091814663	0.090054043	0.107143574	0.13154087	0.066178905	0.069524873	0.055554381	0.053649391	0.084030252	0.051073492	0.074167212	0.059731882	0.064815301	0.063966106	0.046988405	0.141824267	0.074212248	0.062609922	0.091219797	0.086542873	0.076285517	0.050455391	0.118824762	0.090971842	0.08534915	0.093902415	0.063294639	0.071086261	0.076716565	0.089467126	0.109218419	0.118146975	0.115937877	0.103034062	0.106037185	0.118288456	0.132850575	0.176546776
0.108307898	0.119778952	0.139813831	0.111233183	0.104600221	0.090578815	0.118187756	0.137829021	0.10693803	0.102454568	0.034000007	0.147987999	0.09185111	0.088503239	0.105971272	0.131907314	0.06357775	0.067195753	0.054023303	0.048888373	0.082274615	0.049645902	0.072328822	0.058203771	0.06225841	0.06306393	0.045768886	0.135307419	0.074436785	0.05911703	0.092711176	0.086572467	0.076337019	0.049745531	0.120414826	0.087516723	0.081969361	0.090241856	0.060352933	0.065442374	0.076981441	0.089732957	0.106972452	0.154866583	0.114039061	0.096996322	0.114024305	0.10691829	0.125976821	0.168201198
0.104467435	0.113562554	0.141232944	0.116465226	0.111705831	0.16515862	0.118662071	0.119832759	0.111862568	0.09852767	0.031588894	0.1455647	0.09244991	0.0871314	0.105434954	0.131161807	0.060041965	0.063793926	0.051994471	0.047720618	0.079575091	0.053626748	0.070998142	0.059360999	0.070184424	0.064744094	0.048120782	0.128846649	0.072187268	0.060289571	0.089859457	0.086939525	0.077113633	0.06736261	0.114382506	0.089177187	0.089097899	0.096591984	0.077960813	0.080628743	0.081534207	0.091889614	0.108026526	0.137383099	0.100075518	0.098244457	0.103778016	0.098845054	0.120209515	0.174796617
0.101247959	0.131954307	0.140280219	0.114668196	0.110937509	0.159766997	0.11596146	0.112974461	0.105195871	0.097445435	0.02947166	0.15161443	0.093504249	0.087694984	0.105687815	0.130249108	0.058308072	0.067265865	0.05101345	0.046050059	0.081465818	0.051656876	0.06924922	0.057844169	0.067405777	0.064674406	0.047128075	0.130529613	0.073780437	0.05772278	0.093905495	0.088087643	0.072820768	0.067429551	0.111691306	0.08615987	0.085438001	0.091431841	0.071521231	0.072032811	0.0783589	0.093136921	0.106955149	0.137472852	0.102695223	0.097014051	0.110378552	0.093251434	0.115555875	0.165489804
0.100985283	0.138296144	0.14031125	0.127214123	0.143512839	0.126672566	0.143752525	0.110370393	0.102628715	0.198439053	0.027621268	0.152864808	0.092619871	0.088994297	0.112888353	0.135259787	0.067440281	0.078451738	0.061105953	0.047794221	0.077405948	0.049605597	0.067570035	0.056547505	0.063988831	0.061941713	0.045888806	0.122855159	0.070848449	0.05519334	0.086235782	0.086108108	0.071375752	0.065426584	0.136135866	0.083522993	0.085262331	0.088825394	0.080878961	0.104727676	0.075733387	0.091391346	0.103774403	0.121916004	0.099201984	0.097007253	0.101840837	0.138384321	0.112957228	0.1599324
0.121030637	0.143019745	0.163227675	0.150388702	0.201225275	0.169109328	0.170650601	0.14046307	0.102227114	0.360699076	0.025998772	0.164036591	0.107875312	0.092198125	0.112055151	0.145823989	0.062274243	0.072444595	0.056714092	0.043923533	0.078312737	0.049189971	0.067487	0.05577466	0.072549299	0.063632071	0.046872902	0.116543146	0.072789933	0.057280214	0.085574026	0.086942235	0.072645192	0.066040556	0.127729254	0.083599367	0.091500675	0.086483082	0.07479014	0.088721797	0.074287289	0.089440025	0.101430623	0.122268947	0.093727008	0.091983534	0.102275367	0.12010132	0.111255082	0.15641815
0.113882391	0.134136219	0.186232616	0.137496249	0.189306701	0.132503363	0.161090184	0.123440409	0.094989068	0.359352951	0.024506777	0.157201914	0.097031679	0.088286341	0.110799753	0.148348578	0.064262879	0.072005383	0.062151285	0.052360042	0.079788307	0.049445495	0.076581703	0.056308319	0.092242336	0.063497992	0.046208893	0.111650749	0.069804255	0.06020843	0.08325783	0.102578182	0.072385994	0.064194388	0.117631774	0.083422327	0.095088256	0.085668495	0.075246731	0.089785518	0.072582763	0.089124908	0.101301257	0.121891852	0.097500307	0.087219848	0.102827579	0.109489101	0.114615984	0.154176045
0.12554326	0.150136424	0.177349242	0.139300168	0.159962851	0.110171533	0.1837805	0.114071518	0.088712346	0.344290229	0.023328335	0.152735448	0.108835599	0.088337643	0.108428869	0.144899705	0.122303153	0.126154063	0.107186607	0.098043438	0.078266908	0.070208367	0.07517447	0.058412948	0.097345722	0.066357002	0.066020962	0.124624771	0.076728853	0.07869488	0.100463342	0.129453525	0.092357965	0.076410534	0.131920029	0.092444318	0.096181581	0.087838319	0.078507255	0.089764157	0.081493678	0.091412513	0.105340748	0.132636206	0.09704346	0.084217423	0.098666963	0.109550298	0.110621085	0.156252822
0.116847185	0.132867383	0.169191278	0.13662745	0.144390193	0.101418723	0.194257909	0.110738953	0.085043042	0.307570837	0.022324217	0.205011287	0.104859173	0.087995454	0.107762796	0.141147192	0.114050465	0.123690253	0.093166926	0.105897827	0.07736816	0.073280096	0.075794335	0.057920428	0.090392555	0.065512521	0.085840761	0.121564402	0.073020673	0.076253383	0.088109313	0.127242418	0.094810478	0.075961898	0.120564182	0.095003067	0.092885233	0.091611276	0.079787986	0.092533135	0.080599313	0.092309319	0.102650444	0.129463227	0.088520672	0.08005965	0.092554733	0.107068459	0.110263948	0.154179519
0.119261142	0.143851333	0.170732126	0.134139192	0.129547088	0.125410752	0.175011167	0.109569719	0.098983521	0.317259032	0.021475118	0.197074475	0.170515235	0.087709211	0.107615104	0.147727432	0.108787385	0.113618029	0.087768894	0.089189029	0.076483281	0.06993366	0.072757896	0.058373643	0.082026443	0.061903286	0.08049606	0.115808658	0.069763133	0.070769181	0.086995001	0.109865836	0.098772035	0.08559114	0.130699015	0.106431949	0.101272155	0.101368039	0.086937815	0.109579994	0.085953647	0.098094073	0.113283361	0.218676247	0.084138102	0.076835598	0.095599564	0.153855963	0.143789714	0.15684228
0.162563267	0.151317389	0.264309703	0.200156711	0.214652568	0.130638003	0.269150679	0.109165665	0.2131052	0.321920101	0.020762904	0.26257238	0.12303814	0.096178352	0.106675994	0.174726807	0.133723121	0.139043951	0.094824646	0.104975148	0.093416414	0.066756161	0.083156684	0.060261908	0.103567202	0.083563508	0.086450548	0.168474607	0.070777888	0.09441756	0.086319222	0.12921325	0.18766658	0.140666693	0.19907444	0.141037008	0.128877134	0.128660875	0.140563198	0.10542779	0.120358201	0.107886538	0.139556448	0.218734922	0.148182015	0.142676604	0.099874343	0.144736675	0.148291694	0.155582786
0.158237713	0.19449855	0.264457812	0.183178815	0.20313591	0.125076471	0.252818527	0.109027413	0.207214345	0.284161146	0.020170647	0.262007122	0.11430112	0.101772271	0.111606667	0.17944275	0.135343124	0.138675972	0.101190386	0.094108801	0.095050224	0.061925857	0.082055287	0.058692174	0.099020011	0.094443518	0.082682381	0.169980211	0.078093862	0.095274187	0.113274208	0.137706907	0.168297407	0.128625456	0.195587255	0.127967227	0.120561494	0.116027244	0.121107433	0.101521146	0.112534104	0.102581745	0.13267716	0.189636631	0.153097968	0.127130282	0.126158127	0.130935513	0.135154167	0.155244592
0.15063435	0.169274584	0.242930969	0.166916227	0.176657521	0.106057779	0.233304708	0.108980913	0.188314664	0.25391247	0.019682694	0.244408224	0.103942722	0.098010385	0.110173267	0.173580184	0.126297479	0.134634974	0.095108451	0.096696482	0.093977076	0.065441974	0.078440482	0.059848042	0.106286365	0.088406933	0.083183816	0.162294385	0.072651749	0.087373811	0.097294168	0.114696912	0.162128047	0.121571311	0.173871026	0.123449071	0.115000855	0.112229851	0.116029729	0.088388715	0.108024721	0.101159	0.127886321	0.217150487	0.129679351	0.116296656	0.112083192	0.118426818	0.127119874	0.157036719
0.136537611	0.174559179	0.22697072	0.157933955	0.162075273	0.114929457	0.222949333	0.108966037	0.172822782	0.241383135	0.019284736	0.235671296	0.095585949	0.097643957	0.112109188	0.167898476	0.119424002	0.127358906	0.093155361	0.083410143	0.094490861	0.061270924	0.076085394	0.058462462	0.094967575	0.086954662	0.078582494	0.153607446	0.072534613	0.079708612	0.094830142	0.106111467	0.153652863	0.114542033	0.164840308	0.117718423	0.111886999	0.10754316	0.108177544	0.084107061	0.103794275	0.099729841	0.123801617	0.197438851	0.12209258	0.1073334	0.114835858	0.11725573	0.120754794	0.155014261
0.126015709	0.160297049	0.211786536	0.144894892	0.14304913	0.101585629	0.206492555	0.108962072	0.164032749	0.237322503	0.018963853	0.221263881	0.096682259	0.094913516	0.109280143	0.156556515	0.112750999	0.12108576	0.09005991	0.072445054	0.090738149	0.058556963	0.078638669	0.05794667	0.087139902	0.082586368	0.075189748	0.146344332	0.070137328	0.073899158	0.089607072	0.098894946	0.150233178	0.1105887	0.147036049	0.118116714	0.109858594	0.108968605	0.109983987	0.08763567	0.101120116	0.10313095	0.121462434	0.231474118	0.105926086	0.100204328	0.107647454	0.111573157	0.119497541	0.1543162
0.121104206	0.156109135	0.197387912	0.140241093	0.131140309	0.094779657	0.220411169	0.108961893	0.14921273	0.260275958	0.018708537	0.235199581	0.108261313	0.094216513	0.107710767	0.171975922	0.105876721	0.114432592	0.084028021	0.063204701	0.088293403	0.055725233	0.076334902	0.066675286	0.081541188	0.082198756	0.070874835	0.139266455	0.070928248	0.075090792	0.087855437	0.101629992	0.143957908	0.119573186	0.13329279	0.112961388	0.111347707	0.103276532	0.117712272	0.077035692	0.10551589	0.100722895	0.121235456	0.378054351	0.095909554	0.093042044	0.101188061	0.134262673	0.118490716	0.187121932
0.1203436	0.164089939	0.185312888	0.130607662	0.124705405	0.112685856	0.212921936	0.108963052	0.136334713	0.245927243	0.018508662	0.223489303	0.097164798	0.0947165	0.115849629	0.172455315	0.100784987	0.10730697	0.080712737	0.07598314	0.086731686	0.056075491	0.077805594	0.064336097	0.084674278	0.080546606	0.068791859	0.134161376	0.073071175	0.069778391	0.084732251	0.099001075	0.135852278	0.111779989	0.124220349	0.107767002	0.109674116	0.099116146	0.105722663	0.075232301	0.101351954	0.098292781	0.11877079	0.315627804	0.103530187	0.09560019	0.123297756	0.116875149	0.114677368	0.173642334
0.120717688	0.163792235	0.174333152	0.122593471	0.118282382	0.099956558	0.200634726	0.109230176	0.12487798	0.224446373	0.019374333	0.21151745	0.109137906	0.092540853	0.117247942	0.165246884	0.095175722	0.100360833	0.076224159	0.068949212	0.08525673	0.053357734	0.075646007	0.062318393	0.07778406	0.07712592	0.065187707	0.134899049	0.071458278	0.064529925	0.082893905	0.095983161	0.129819344	0.105475465	0.116116074	0.106108496	0.105781161	0.098609877	0.101407273	0.101753088	0.097937559	0.098231785	0.115331596	0.26154418	0.0973295	0.089899094	0.126450008	0.10844915	0.115276693	0.165574214
0.114803237	0.148791076	0.1885628	0.121726138	0.112888329	0.120028469	0.185258676	0.137437497	0.133884134	0.23863572	0.019437217	0.213630428	0.104060567	0.092196572	0.119311746	0.173280105	0.089467695	0.097218838	0.074320263	0.06566341	0.08434709	0.053008376	0.074440735	0.060625409	0.073405628	0.074328174	0.063263068	0.127011125	0.069136228	0.064232829	0.083698915	0.094208533	0.127669113	0.105271922	0.119495252	0.10564692	0.102216935	0.100275855	0.104472247	0.094951642	0.101306452	0.098098142	0.111293871	0.280734073	0.091262661	0.08812367	0.122048912	0.115314111	0.132293229	0.174773166
0.115268731	0.147692307	0.178858093	0.116311002	0.109097879	0.105166284	0.170665938	0.119901529	0.12288467	0.208268461	0.019148881	0.19921249	0.11841839	0.092748868	0.117373314	0.162384954	0.085409122	0.093055808	0.074656148	0.05953609	0.085772443	0.052984552	0.072060233	0.058971407	0.068727192	0.072386996	0.061450629	0.123972004	0.070894246	0.061141854	0.08651795	0.11073667	0.120074282	0.099839531	0.111191396	0.099819257	0.102595547	0.094179455	0.099523849	0.082217116	0.096391745	0.096795632	0.107728667	0.223687991	0.094218771	0.083162883	0.120274996	0.105686301	0.122183048	0.174613205
0.11411088	0.144740216	0.168508369	0.112470257	0.105399721	0.095844953	0.157725825	0.128217903	0.113698715	0.188448149	0.01876336	0.187372236	0.100447342	0.091071548	0.116290229	0.158533517	0.07939964	0.087375357	0.069597237	0.052839747	0.081816993	0.051566595	0.070011892	0.076281076	0.068728443	0.070895465	0.058135736	0.118263971	0.068306357	0.066324713	0.083888921	0.09747799	0.114899738	0.094807624	0.104255844	0.096106798	0.100274158	0.0920541	0.097294287	0.079104289	0.093190148	0.094518806	0.105600034	0.186355647	0.089091805	0.079397636	0.117059346	0.10119364	0.120367088	0.318754553
0.109501534	0.150196312	0.160699942	0.113916394	0.104261352	0.092669195	0.14749972	0.115962361	0.105649034	0.168703327	0.018374165	0.175822118	0.094699476	0.092041709	0.113133196	0.152748528	0.078739965	0.092244046	0.06865074	0.056950037	0.084030137	0.052726433	0.070974769	0.073316831	0.067196182	0.069149242	0.057647401	0.114853812	0.069020084	0.064002059	0.095518614	0.095968292	0.109394751	0.089615337	0.102249464	0.09357887	0.096756067	0.091444023	0.094828409	0.077019779	0.090290692	0.094047935	0.10294257	0.159786669	0.091314963	0.079429875	0.125283859	0.095765758	0.114366702	0.266360734
0.106318144	0.1414101	0.155872149	0.110058798	0.100961549	0.090060331	0.139973612	0.114005787	0.098295636	0.162184563	0.018308069	0.166628934	0.096976318	0.094506814	0.111984026	0.148453982	0.072581925	0.085109566	0.063232568	0.050400149	0.080408021	0.050514126	0.068709855	0.070284935	0.065658092	0.065692198	0.054737264	0.108619633	0.066548879	0.060696023	0.085745636	0.09098584	0.103641722	0.085497173	0.103423141	0.090854753	0.094321414	0.089372543	0.090332459	0.081985889	0.087215427	0.092905826	0.100366346	0.155496553	0.084335324	0.076453693	0.111986741	0.096482313	0.112634002	0.22981918
0.10355229	0.131312769	0.150772288	0.109894266	0.105148288	0.091222045	0.155409549	0.11310554	0.092888616	0.15134231	0.018267528	0.168524082	0.093579082	0.090844148	0.110569066	0.152764445	0.07470004	0.08878566	0.074607239	0.051053912	0.079561743	0.049908679	0.068254268	0.068605433	0.064512837	0.063389861	0.053305413	0.105754988	0.064575617	0.0588749	0.084811261	0.090600886	0.103910405	0.08710873	0.108992325	0.093561463	0.095887021	0.088999732	0.093815186	0.08027704	0.085253503	0.091903056	0.099611178	0.162319381	0.082014098	0.075427619	0.107604353	0.099461719	0.110222844	0.229975698
0.100180654	0.137307061	0.151441926	0.107313565	0.105473124	0.155076793	0.150946527	0.110985525	0.099203313	0.14761681	0.018248296	0.161915821	0.092808155	0.089643655	0.110468288	0.14478528	0.073641185	0.086994988	0.075244455	0.050029375	0.078387761	0.049876679	0.067586649	0.066022611	0.075931118	0.061824166	0.051980686	0.10433405	0.063603648	0.056822246	0.086048783	0.090681749	0.099953546	0.088971397	0.113717418	0.096935809	0.092876029	0.093442383	0.085300645	0.107154885	0.092605322	0.099045162	0.100818921	0.147049522	0.079962094	0.074080138	0.10541829	0.095517942	0.152199193	0.203215816
0.09840871	0.140920051	0.148709023	0.105376503	0.103219459	0.16887742	0.144373615	0.111064674	0.09275761	0.137770718	0.018246855	0.15351458	0.10788398	0.089178613	0.109123118	0.144019999	0.070234679	0.082561697	0.071258954	0.04638058	0.076394849	0.048637132	0.066440923	0.066049353	0.073684379	0.061090674	0.051504323	0.099961519	0.06631762	0.058517688	0.081719153	0.089182472	0.093768071	0.085717128	0.106694275	0.091992859	0.08883759	0.08875213	0.092628396	0.123910043	0.087909817	0.099334508	0.099334765	0.133454188	0.078904905	0.071775572	0.101714289	0.091605865	0.136156811	0.19279956
0.100215733	0.14678193	0.151611724	0.107693596	0.111848934	0.146529255	0.146168957	0.119629414	0.087643608	0.12681354	0.018260304	0.151194749	0.098561272	0.08816899	0.109965218	0.143138911	0.069301639	0.081227004	0.068683288	0.043330604	0.076035359	0.04779795	0.068236553	0.064208239	0.069680975	0.060129268	0.04990931	0.095704616	0.068636417	0.059462661	0.083201498	0.090415829	0.090113507	0.089282778	0.12240295	0.089930733	0.085879479	0.094020696	0.087325758	0.103634004	0.086276281	0.099943119	0.098986243	0.194406477	0.083548775	0.070190136	0.113621998	0.09587265	0.129228207	0.177996142
0.097518161	0.134808681	0.147113153	0.106181531	0.106795579	0.132272939	0.138079723	0.175155301	0.082735837	0.144436493	0.018095401	0.147778222	0.109543237	0.089679086	0.108675058	0.139572565	0.064236191	0.076905562	0.06378982	0.040797604	0.07285573	0.047011287	0.068550828	0.073153277	0.065798475	0.059843512	0.04966696	0.093859293	0.067984794	0.063855449	0.077302907	0.086842011	0.120197149	0.095969115	0.14428753	0.096948552	0.114511618	0.106910822	0.106757016	0.167903566	0.108208784	0.110256666	0.118265068	0.223849849	0.088223814	0.092496519	0.102927174	0.110591906	0.157834288	0.179315358
0.130503724	0.131212384	0.160995849	0.126313371	0.130020707	0.177522963	0.156397343	0.18993418	0.080707421	0.133490384	0.018036917	0.148251952	0.099171275	0.090352405	0.108868471	0.197185845	0.075141106	0.088991928	0.065345166	0.05499957	0.081079004	0.055947582	0.079680751	0.071488318	0.062987091	0.061526882	0.056406274	0.105946814	0.068344838	0.070934705	0.082025535	0.087107994	0.108551346	0.089648377	0.145428305	0.091161931	0.108234756	0.098443528	0.095208791	0.135295378	0.101669944	0.10514339	0.11588805	0.18067718	0.090312816	0.086725206	0.106070417	0.101037431	0.141627089	0.169171659
0.125395274	0.149122067	0.162691229	0.171033141	0.142195538	0.152597671	0.200138115	0.240368639	0.085587356	0.139616887	0.01813429	0.147463605	0.114489556	0.101371827	0.115534764	0.175919172	0.07309672	0.085978036	0.06474623	0.050330589	0.080948874	0.053465355	0.078821368	0.069981349	0.098377297	0.134310137	0.056453501	0.107139887	0.066624801	0.072289122	0.085478358	0.088869353	0.105762084	0.08932839	0.150495496	0.089728772	0.108065891	0.104453311	0.101766219	0.139771496	0.099958324	0.106064102	0.11391745	0.209645974	0.088171504	0.081760136	0.105114468	0.102241191	0.13995501	0.164706169
0.116210827	0.170210991	0.17596179	0.1597165	0.1413911	0.132705257	0.190415281	0.340130372	0.081906644	0.127197522	0.018229337	0.146570364	0.099101855	0.108390425	0.12521471	0.166898803	0.07016607	0.100305684	0.068587274	0.047427047	0.079406153	0.063545624	0.078048497	0.067957447	0.094566465	0.13793969	0.05752067	0.104459733	0.066926295	0.070047265	0.080704538	0.092830123	0.099632315	0.083846217	0.140312611	0.086767773	0.103036809	0.09763288	0.093272549	0.118709197	0.096922234	0.103013672	0.110194028	0.186255256	0.088090189	0.077961599	0.110084854	0.095995428	0.129121561	0.160152697
0.110651967	0.155421383	0.166936122	0.145181507	0.132932757	0.120525086	0.172459606	0.274283983	0.09223863	0.120512357	0.018322954	0.141091914	0.096991952	0.104198946	0.120490587	0.15987521	0.068290824	0.093008801	0.064228853	0.044106603	0.080666982	0.079354164	0.076918618	0.071698025	0.088337881	0.131818028	0.056158506	0.10135652	0.067368014	0.06718217	0.082359436	0.095573131	0.095604428	0.079756198	0.13028492	0.084503355	0.10286831	0.094661543	0.091078164	0.108019939	0.093747371	0.103532252	0.107096744	0.161877293	0.090175132	0.080488707	0.106065268	0.091053648	0.126932039	0.158476807
0.104779652	0.166657058	0.160421674	0.139247418	0.136473909	0.118006425	0.167498783	0.238546514	0.097821909	0.11339974	0.018415872	0.13927162	0.094232257	0.103967941	0.121900484	0.153155867	0.064912041	0.088575329	0.062036845	0.041645176	0.078609104	0.072732101	0.080885242	0.069458173	0.080763734	0.124175071	0.056275417	0.097306332	0.069230097	0.064197354	0.079024018	0.090145578	0.091664046	0.07613124	0.120544313	0.082968736	0.099067583	0.091665977	0.085628921	0.097750643	0.095234366	0.100939694	0.104722574	0.143527022	0.083633502	0.07735817	0.097970542	0.088374801	0.121915769	0.169599545
0.121503638	0.145906326	0.169328094	0.136907427	0.128574653	0.108311612	0.177250661	0.216993222	0.108208246	0.155576446	0.018508693	0.137282075	0.11564364	0.100959105	0.117656174	0.157577767	0.060793065	0.082888171	0.057764412	0.044878428	0.076338043	0.069222321	0.077276221	0.067720756	0.08706695	0.117243096	0.055631455	0.096037826	0.065287417	0.065103276	0.074943688	0.093877495	0.097006826	0.095384131	0.125646477	0.08772714	0.105552765	0.102468836	0.092040235	0.100947597	0.115715334	0.106451509	0.111938789	0.151356897	0.087973031	0.091768759	0.096500062	0.104221043	0.13278034	0.2075158
0.127475099	0.171185553	0.165177077	0.134827261	0.129242056	0.101561316	0.169249749	0.155896484	0.110221851	0.138464656	0.018601914	0.134343591	0.099816413	0.10407349	0.115374714	0.149597595	0.058209467	0.078240486	0.059821878	0.04552387	0.078904768	0.06451704	0.079414102	0.067726109	0.081396684	0.114653314	0.05401086	0.096215473	0.067908825	0.068543266	0.078152865	0.093981312	0.090397141	0.088001689	0.123547662	0.084960095	0.107271136	0.097640069	0.085104272	0.089944649	0.108859184	0.102370503	0.109020869	0.131978729	0.093233428	0.085903526	0.106367698	0.095463563	0.128545211	0.188136453
0.119187306	0.147835936	0.161055305	0.131126863	0.117259228	0.105373782	0.158586818	0.231256566	0.111577078	0.145214077	0.01869595	0.138886235	0.100128711	0.100176973	0.112631215	0.148154447	0.062704155	0.080382689	0.057013853	0.05022879	0.082183037	0.064471313	0.085034877	0.065539552	0.083858885	0.107521035	0.058144804	0.096660632	0.064809239	0.0719836	0.082120737	0.092178379	0.093787088	0.093981131	0.124142432	0.08489818	0.108368089	0.10229965	0.084469221	0.101798979	0.105041337	0.103833542	0.107165089	0.122786742	0.096916966	0.085574226	0.096294729	0.097730479	0.129902016	0.19228342
0.111098877	0.156326618	0.156387027	0.123434832	0.112994716	0.097572679	0.149134132	0.164154697	0.103743152	0.131296823	0.018791149	0.134150597	0.103044836	0.100487444	0.111454774	0.147335622	0.070404992	0.08354621	0.062400166	0.053487831	0.085050348	0.070508621	0.092222081	0.067576509	0.083099174	0.106233614	0.067464144	0.132906491	0.068697547	0.087049435	0.092124229	0.095865436	0.087601654	0.090278229	0.119809902	0.083770273	0.107419435	0.096693175	0.079897445	0.087758977	0.101113722	0.100541219	0.104835466	0.113896848	0.124135968	0.086883552	0.100376795	0.091633013	0.121361645	0.180007154
0.110357769	0.164468163	0.164119369	0.117452086	0.124406472	0.09243276	0.140861417	0.133561505	0.096344432	0.121995627	0.018887805	0.141751764	0.097094823	0.098982217	0.110931078	0.144486719	0.0643564	0.078407251	0.057725789	0.048540943	0.082133498	0.064493445	0.087109028	0.065202777	0.076941373	0.099778209	0.066547911	0.124348332	0.066198562	0.079871444	0.086982649	0.090302783	0.084572397	0.086573851	0.116900994	0.083773108	0.104202028	0.095569778	0.095203035	0.08598594	0.096787431	0.099108714	0.102345956	0.110790373	0.106789356	0.08430737	0.092886349	0.088708398	0.116918587	0.261227553
0.108020105	0.143034131	0.156424274	0.115679285	0.113073702	0.089966008	0.135062967	0.136660221	0.090793924	0.114682114	0.018986171	0.137462305	0.093017239	0.096557508	0.113086564	0.141019237	0.061767547	0.076289553	0.054270283	0.045947703	0.078605043	0.06050416	0.083575236	0.063698456	0.074762751	0.095060282	0.062455627	0.117699471	0.063717116	0.076381934	0.081851047	0.087555846	0.081354997	0.082107079	0.108576112	0.082034209	0.101543846	0.096002573	0.103570779	0.09289973	0.095002534	0.097877985	0.099766426	0.122766218	0.096093994	0.082290425	0.091921346	0.08801639	0.113406868	0.225949522
0.102743325	0.153280551	0.151558793	0.111564654	0.11020156	0.090891646	0.129278077	0.119731804	0.085081509	0.110417968	0.019086465	0.134664615	0.093714185	0.096886908	0.112181802	0.138272031	0.059312791	0.072919028	0.053871506	0.044208844	0.076037271	0.057195033	0.079672936	0.061925334	0.072648262	0.09028975	0.059932918	0.112193438	0.064117285	0.070540956	0.081503049	0.087945635	0.07910005	0.077695302	0.103017108	0.080536184	0.097960807	0.092660098	0.105186178	0.089628529	0.091188206	0.096900843	0.097745136	0.113584398	0.089564038	0.080455264	0.087855269	0.090102824	0.110368131	0.205044445
0.117817646	0.163339305	0.156591466	0.125063324	0.137812494	0.101129902	0.148040559	0.125819376	0.085039528	0.11352091	0.019188881	0.134493652	0.098660189	0.099830421	0.112785912	0.144171878	0.079633391	0.092304339	0.083434414	0.061650408	0.088033956	0.061723565	0.090758739	0.062432133	0.088604041	0.09307842	0.064997041	0.122602173	0.068261074	0.095845949	0.100775396	0.096276169	0.083841105	0.082982069	0.102553235	0.080013663	0.09892041	0.090509652	0.095854603	0.08015459	0.09242088	0.095531509	0.098955663	0.113457987	0.101609025	0.08361608	0.0993632	0.090939758	0.110558837	0.187444821
0.118388172	0.140534495	0.150809383	0.120999609	0.121756936	0.095463506	0.146480858	0.136145708	0.08300765	0.116104778	0.01901494	0.136503375	0.09363398	0.095222034	0.110728872	0.156815702	0.072176713	0.084703229	0.072209479	0.055693808	0.083220404	0.058014194	0.08624577	0.061345186	0.080139437	0.08802168	0.060862497	0.118475587	0.068871552	0.087495944	0.092073322	0.091262445	0.083199533	0.080480047	0.097518441	0.079723664	0.096014285	0.089917972	0.09377456	0.080882776	0.090335175	0.095850923	0.097539647	0.109504105	0.092557651	0.081996957	0.096387849	0.089984389	0.10869271	0.175177197
0.132187048	0.142624891	0.153951212	0.146071632	0.142068623	0.247872795	0.170221647	0.193717296	0.083611977	0.150447258	0.019023061	0.174060464	0.127326555	0.1037109	0.110397002	0.179930361	0.073100174	0.084275045	0.07188563	0.071091552	0.083340185	0.066663669	0.08739186	0.072398298	0.089855105	0.086404646	0.060821996	0.121431018	0.067787201	0.096696453	0.086724754	0.090484814	0.108148416	0.137919501	0.155166745	0.098585731	0.111460122	0.108217281	0.172303817	0.235359217	0.138438368	0.137192902	0.147589376	0.228834879	0.099335298	0.0913185	0.090392203	0.155359373	0.185868611	0.256914797
0.120747775	0.14508521	0.165379307	0.135654251	0.136059075	0.20509957	0.158827584	0.152788892	0.083391207	0.13443818	0.019202126	0.164129245	0.108194917	0.107333282	0.110137288	0.166911927	0.070455366	0.080788297	0.071859188	0.065786765	0.081716343	0.065371276	0.083575316	0.073941688	0.081796108	0.087345705	0.062777333	0.120521918	0.07260679	0.08906132	0.086393037	0.090510699	0.098207302	0.128640124	0.142501293	0.137464901	0.105077786	0.102682991	0.150470572	0.182692977	0.130085029	0.128050667	0.1398491	0.197141872	0.096467742	0.085989182	0.092892616	0.134877357	0.164299501	0.223426161
0.128552395	0.166187273	0.167711771	0.134096036	0.142218789	0.171621247	0.16861526	0.14410671	0.08668866	0.144235163	0.019370104	0.158711451	0.109567993	0.113637142	0.138838511	0.158313397	0.074068673	0.082924308	0.073170655	0.066256932	0.079389118	0.067936446	0.084179108	0.080147054	0.081442489	0.083809361	0.061294932	0.11758157	0.076540747	0.087972622	0.087083732	0.094688524	0.109199121	0.14980393	0.147001466	0.131623129	0.110794898	0.108415413	0.159374156	0.234735534	0.173037836	0.150129269	0.176836217	0.322081521	0.088250708	0.085000034	0.092563473	0.154711801	0.180582674	0.25266901
0.120394137	0.151899262	0.16253298	0.127998123	0.1510873	0.137425671	0.156812683	0.131643331	0.091216706	0.135016418	0.019529877	0.155096609	0.108346097	0.110075448	0.134809534	0.175776629	0.067871326	0.077196979	0.066317149	0.057513155	0.077974654	0.06297523	0.083680428	0.078414451	0.074705978	0.081105296	0.058344556	0.111048269	0.074600019	0.079343171	0.093750287	0.088650221	0.110124415	0.152244762	0.16527711	0.139840501	0.124700177	0.115784807	0.161667671	0.236106821	0.171250974	0.153754338	0.170468559	0.279181919	0.087482337	0.080780991	0.086247709	0.13872447	0.166048514	0.222070592
0.116602635	0.140212516	0.158217148	0.122757363	0.130057107	0.123332829	0.146222531	0.126521652	0.086308569	0.131796465	0.019683756	0.147858772	0.096999952	0.108577585	0.130986103	0.169167738	0.07365083	0.085092571	0.072536967	0.062505661	0.079720893	0.06273042	0.086612125	0.079866468	0.081220112	0.077692575	0.064323218	0.110772137	0.070624936	0.082671265	0.087365772	0.089675445	0.115810602	0.154522089	0.146983699	0.143396264	0.12615274	0.118248799	0.172564591	0.249292114	0.172111276	0.156591274	0.161460975	0.236861323	0.086373171	0.082684838	0.090288637	0.122780739	0.151012182	0.201168675
0.113437421	0.153123128	0.157379559	0.130092576	0.128028918	0.277818072	0.148724517	0.227330879	0.149507628	0.157976564	0.019833605	0.144716706	0.106265881	0.111365842	0.125997775	0.162671735	0.071263256	0.08190095	0.07258754	0.056044633	0.078478707	0.059259736	0.082961924	0.07605314	0.075978508	0.075844704	0.061745967	0.105961341	0.07208491	0.079934647	0.088913666	0.091337615	0.108914036	0.151728854	0.174186421	0.144388957	0.121885416	0.114124052	0.161840109	0.242724872	0.178108044	0.158802251	0.158932999	0.290840157	0.084026922	0.08169357	0.091853071	0.118547977	0.181505534	0.241966622
0.107226342	0.140288281	0.163924785	0.123195124	0.116361333	0.240117976	0.138728892	0.208436147	0.174604151	0.152904092	0.019980938	0.138404182	0.113062358	0.106162586	0.122618185	0.158719596	0.067013205	0.07736711	0.069093007	0.050215218	0.076348903	0.056375536	0.079009719	0.074675836	0.073281159	0.072691684	0.059265341	0.101970717	0.069026258	0.074873637	0.084769472	0.087121134	0.116126303	0.154989888	0.191432555	0.147636795	0.119765453	0.118715067	0.162775227	0.247484085	0.175907832	0.164485863	0.151523871	0.281618491	0.084754947	0.088922503	0.089980779	0.125963711	0.224444059	0.251722182
0.103076787	0.137274231	0.156148758	0.117266669	0.110858373	0.179358421	0.13365698	0.169560227	0.160183378	0.138727123	0.020126986	0.133996811	0.100293647	0.106035	0.119780895	0.150119267	0.063240639	0.073092632	0.06580716	0.046521563	0.075914242	0.054636831	0.077945637	0.072983466	0.068882608	0.070977851	0.057649522	0.097692637	0.069804438	0.069832569	0.083203094	0.086747371	0.10712828	0.142899687	0.170111552	0.137317339	0.113454383	0.11218804	0.154700723	0.21707285	0.166270929	0.15760988	0.147028889	0.228102485	0.083366536	0.083367489	0.090279933	0.113808692	0.19245089	0.218159802
0.099555372	0.129200104	0.166244127	0.112675761	0.109272663	0.140822031	0.127593307	0.140893842	0.147740717	0.128590172	0.02027276	0.132445941	0.101871845	0.105140623	0.116701542	0.146216144	0.060000655	0.069140503	0.0624779	0.043053285	0.072840624	0.051940438	0.074720294	0.071098478	0.065407508	0.067648194	0.054835327	0.093417679	0.069555753	0.064748154	0.079283002	0.085686493	0.102010719	0.134220101	0.151976196	0.131402656	0.108955732	0.10692897	0.142981282	0.194737583	0.158137494	0.154341298	0.141706688	0.191406899	0.079555588	0.07928268	0.086104148	0.103927894	0.170993864	0.197183841
0.100255082	0.133562443	0.157761316	0.110394036	0.109091886	0.138709867	0.133688622	0.122881611	0.134978057	0.123282939	0.020419098	0.128955749	0.100116211	0.103174852	0.121420603	0.141064447	0.056708028	0.065661604	0.058845459	0.041016894	0.070529088	0.052661041	0.072778039	0.070515434	0.064039913	0.065493086	0.052874256	0.089820102	0.066496973	0.062858782	0.077000077	0.085396966	0.098442861	0.126789497	0.141224156	0.127231153	0.105212462	0.105404882	0.139463083	0.18901755	0.151769781	0.153617783	0.139836729	0.168387234	0.078228809	0.076760056	0.084663998	0.102003725	0.156080815	0.182771916
0.114098052	0.122668765	0.161873439	0.110174629	0.109531294	0.122019455	0.136234259	0.128063184	0.125844408	0.118958251	0.020566692	0.135396591	0.125229342	0.100659797	0.117121194	0.147503414	0.057314752	0.070089206	0.056251816	0.039337163	0.088152256	0.052236618	0.081852033	0.07769225	0.066428069	0.066924684	0.058671888	0.100027367	0.065839088	0.065069146	0.078913382	0.088350036	0.100801685	0.124228022	0.132050715	0.123556904	0.108006206	0.113719604	0.135444571	0.164955871	0.145021512	0.148695938	0.134207252	0.144381946	0.088574208	0.073865009	0.083633506	0.100240797	0.153845671	0.171385385
0.107748781	0.128937394	0.15653613	0.121262071	0.112095726	0.105787011	0.132108858	0.126556251	0.11575658	0.115971565	0.020716128	0.131659122	0.103116239	0.099692649	0.114372396	0.151559871	0.058107967	0.068402758	0.059335753	0.040379724	0.087721514	0.054831452	0.078664773	0.076510248	0.063938798	0.066365414	0.057536341	0.096523041	0.066585864	0.061688682	0.085777912	0.088650025	0.093558529	0.119584689	0.133666821	0.115880138	0.102277006	0.105974594	0.129557637	0.158640038	0.140881126	0.14685081	0.134935304	0.147085869	0.090032253	0.079536902	0.083886333	0.095757817	0.142346598	0.205522105
0.106319208	0.13336151	0.152879261	0.118154892	0.110073105	0.096151748	0.126999402	0.136670758	0.10735933	0.109006635	0.11821595	0.129200577	0.096996377	0.099259401	0.111846625	0.144811361	0.054284668	0.064635256	0.054438514	0.039300902	0.085138308	0.053198266	0.077254543	0.074099451	0.061384567	0.064556255	0.061604172	0.09707556	0.068739548	0.060563819	0.081496462	0.088843105	0.089458756	0.127645067	0.126756777	0.112639778	0.109687569	0.107331592	0.135413317	0.165375833	0.14520265	0.150623299	0.151521682	0.136039097	0.086382821	0.075857405	0.084940221	0.091132277	0.146886863	0.209250579
0.102212178	0.122900381	0.148435327	0.114614326	0.109645747	0.093514077	0.12727777	0.123116988	0.099390089	0.105522346	0.118788313	0.12500302	0.093300601	0.101301833	0.110715682	0.141759061	0.051830853	0.061620404	0.05235958	0.04100025	0.084860851	0.05169077	0.075108398	0.071297951	0.059555568	0.061743388	0.058424341	0.098667756	0.067102524	0.05699473	0.07788311	0.086229266	0.086560733	0.121663667	0.119428928	0.109342988	0.105907263	0.110493728	0.138233018	0.183403233	0.141280748	0.153940028	0.145501602	0.12560634	0.085697654	0.073334923	0.081224175	0.092617022	0.138869316	0.195454104
0.0992588	0.123304929	0.145104903	0.110712476	0.105683963	0.103582865	0.125857607	0.117986737	0.092822848	0.101035657	0.108902076	0.122533617	0.094072378	0.097994139	0.109413834	0.138080691	0.055391492	0.06762399	0.053073356	0.040737087	0.08241845	0.050521843	0.074372458	0.073812066	0.062358618	0.060673318	0.057904561	0.095512929	0.066525427	0.055243813	0.078172067	0.091848637	0.088470644	0.115490885	0.111377513	0.105897138	0.102955545	0.104436617	0.127859978	0.164713042	0.135974084	0.148112067	0.138445082	0.119229332	0.086421318	0.080329192	0.095687037	0.091261109	0.129920278	0.17960672
0.09688883	0.122477176	0.143595671	0.10876328	0.101838724	0.095920553	0.121804113	0.114503049	0.086943926	0.100094117	0.098911886	0.119859447	0.092366239	0.096220081	0.111267978	0.13667525	0.056089651	0.066608227	0.0550485	0.043794603	0.084715192	0.049130757	0.074090231	0.070913101	0.060107463	0.059404633	0.055396024	0.099682952	0.066232841	0.053367017	0.079625021	0.092146863	0.086599544	0.10961708	0.104308471	0.107931022	0.099266739	0.101558218	0.123833555	0.144993069	0.130607517	0.145952026	0.132146831	0.121017377	0.08450349	0.081273175	0.088754189	0.091233551	0.125043688	0.172608366
0.101628562	0.125856066	0.14777913	0.107274463	0.132259564	0.092041138	0.139640857	0.137522932	0.081881567	0.09679465	0.116908427	0.131097878	0.104776696	0.097882483	0.117181399	0.14604698	0.056619714	0.068965693	0.053022067	0.045587197	0.082305047	0.055918993	0.075181791	0.070722224	0.064604699	0.057526218	0.055775008	0.095791322	0.067548357	0.052870691	0.076169707	0.087723798	0.084086825	0.104254407	0.099253356	0.103948829	0.098783863	0.098275366	0.114306139	0.128135658	0.124521512	0.141869622	0.126456365	0.127479532	0.085557405	0.079701407	0.087733491	0.087945975	0.127262014	0.184973214
0.102913966	0.115270993	0.147133999	0.105494746	0.115702567	0.099995183	0.132548923	0.145913206	0.102776529	0.09494971	0.147567027	0.126520238	0.112504436	0.095909262	0.113783666	0.152037735	0.054885108	0.067258786	0.050059769	0.042780822	0.078602852	0.055856148	0.073134298	0.068281675	0.063125913	0.055580781	0.054453164	0.092508538	0.063787938	0.053056227	0.073216453	0.086486131	0.081762969	0.104759594	0.108322907	0.104091574	0.099580886	0.09612656	0.11107809	0.123238617	0.125365761	0.139636445	0.124888248	0.1351889	0.080712287	0.078050057	0.082835211	0.086584935	0.139713307	0.193559627
0.099340226	0.117347009	0.150309135	0.107822869	0.111029447	0.168642083	0.128543442	0.226176534	0.124580097	0.124530166	0.22527471	0.129729824	0.109799325	0.094222683	0.111611205	0.149530674	0.053788857	0.066089723	0.050113093	0.042684785	0.081609355	0.056005814	0.076559234	0.070039475	0.079292312	0.056569937	0.054257486	0.097310521	0.066018269	0.057488887	0.076611332	0.0859331	0.142043927	0.156995301	0.195830445	0.142092677	0.136068036	0.11999077	0.179098915	0.176186976	0.20649569	0.160611593	0.151310698	0.257949948	0.093671272	0.132339772	0.102548107	0.134534251	0.207731754	0.508388632
0.102784705	0.11900716	0.147476585	0.117866853	0.119445848	0.156558901	0.145845525	0.318405993	0.146778906	0.122794631	0.24741158	0.182392536	0.10561751	0.101676213	0.110779684	0.16008809	0.06735497	0.075335863	0.061424599	0.076386985	0.088332836	0.075725838	0.154222222	0.09323283	0.178921984	0.088335162	0.078939325	0.118851767	0.083470798	0.113255448	0.097409905	0.116428697	0.147872823	0.150759051	0.199076556	0.141754931	0.134968368	0.122189899	0.183559433	0.188518462	0.201525378	0.162233659	0.148491922	0.231863645	0.110151993	0.181103665	0.103179635	0.150955499	0.226461043	0.438641829
0.103536772	0.109459546	0.153087291	0.114025703	0.113056187	0.139561078	0.137883136	0.230952669	0.136508707	0.116448562	0.214065747	0.171349278	0.101557029	0.095769797	0.108444207	0.154972817	0.067612349	0.079773692	0.059036793	0.076437737	0.088658092	0.077951165	0.149752015	0.093731781	0.17732393	0.081167819	0.080681447	0.113686189	0.074467624	0.108813489	0.084451573	0.102310081	0.144772802	0.15712288	0.175428158	0.139794945	0.138186756	0.122548808	0.175526559	0.181657588	0.192566798	0.158815354	0.143018929	0.208890733	0.101890995	0.181160196	0.099003558	0.154008868	0.203478639	0.362365911
0.100412422	0.120919344	0.159060672	0.111067956	0.117983746	0.190513025	0.143583914	0.180663098	0.125362853	0.143037969	0.201092016	0.193912093	0.094707569	0.097762032	0.106945157	0.170378832	0.065501604	0.078100728	0.059396637	0.068112552	0.088841875	0.072260203	0.139650728	0.088612876	0.153634907	0.080201339	0.076350024	0.109240182	0.075675228	0.099019846	0.08547724	0.094205466	0.136351631	0.153802847	0.176307985	0.130631736	0.130312893	0.115260223	0.174533094	0.200780744	0.19142928	0.155332147	0.141482134	0.176359648	0.113260991	0.160635028	0.100443312	0.131360541	0.178889305	0.310513484
0.100303011	0.113375581	0.153555759	0.117581231	0.144482148	0.16874085	0.138864278	0.159227803	0.120695096	0.257275322	0.182081218	0.185416482	0.154504081	0.097031949	0.130488734	0.165460531	0.061874342	0.07326108	0.056289728	0.059485306	0.086016434	0.06615721	0.127046693	0.083969325	0.133414322	0.076136822	0.071668578	0.103955852	0.074714528	0.089098201	0.095557186	0.098914458	0.129036831	0.142548006	0.164600813	0.124320624	0.124268361	0.111482257	0.162653018	0.171278288	0.185026265	0.150721778	0.135588623	0.153085767	0.100113497	0.143505377	0.09618899	0.118038262	0.162760663	0.261841466
0.102377302	0.113187445	0.148783	0.119292196	0.131620882	0.181487087	0.136177408	0.128294999	0.11183514	0.262284777	0.162758288	0.174141727	0.116028713	0.095838285	0.141360702	0.157355219	0.058475443	0.069508441	0.053656817	0.053339025	0.087260344	0.064245652	0.116456077	0.080026217	0.116642457	0.072928766	0.067420007	0.100145509	0.072286809	0.080142059	0.090839239	0.090568127	0.123735252	0.133389221	0.153606371	0.122700455	0.119631956	0.107053484	0.15077519	0.156418895	0.177156754	0.147993737	0.129737368	0.146579569	0.096257965	0.130086956	0.09520258	0.112050329	0.156689297	0.22688382
0.099261918	0.105797701	0.15089958	0.153561317	0.1199435	0.177245146	0.142884552	0.169788325	0.103283134	0.237032012	0.182929334	0.170701986	0.101383641	0.098807853	0.154076511	0.150210323	0.060826457	0.072600537	0.051280878	0.057400868	0.084569719	0.060381845	0.114559805	0.07750235	0.103061602	0.073934487	0.064209969	0.101620437	0.074395587	0.077873975	0.106450378	0.128635716	0.118868099	0.127706463	0.156881605	0.11594455	0.113945652	0.103731571	0.140338416	0.153240393	0.168530761	0.143832769	0.126658046	0.132783316	0.096687342	0.117524838	0.093388524	0.122394985	0.172744134	0.201388633
0.096832306	0.110299177	0.149798271	0.14220157	0.117372512	0.135371168	0.140222688	0.132746383	0.096410702	0.216918444	0.159222866	0.164057112	0.094576498	0.09419873	0.145352793	0.165414411	0.06753457	0.079827078	0.055486829	0.070177294	0.083660477	0.059536139	0.12200426	0.08094357	0.098357579	0.07179292	0.068681437	0.118794154	0.072573654	0.077952122	0.09723157	0.114442449	0.111143396	0.120826244	0.147113826	0.112141644	0.10859485	0.101774378	0.130875683	0.203830571	0.160362788	0.141286458	0.121821621	0.132724776	0.112579671	0.127601049	0.123412613	0.127170156	0.161835585	0.186092025
0.109105039	0.102196304	0.15997242	0.144240901	0.127985248	0.166011857	0.157817679	0.209616227	0.117853595	0.21090353	0.161260976	0.16881568	0.104097836	0.095738592	0.141629072	0.15449452	0.068495676	0.079741273	0.053580966	0.075500651	0.082458475	0.064114267	0.124145179	0.088046018	0.096206646	0.073204156	0.073725556	0.1196473	0.069264601	0.087292842	0.092227686	0.111882708	0.111172343	0.114028738	0.146086087	0.118998031	0.105316216	0.10729108	0.132162912	0.17959603	0.155252829	0.137676624	0.12342679	0.137078221	0.101898285	0.121478035	0.111389209	0.147581891	0.147356651	0.235832866
0.106415749	0.107709334	0.156164891	0.138014386	0.125221006	0.140085005	0.154566493	0.170925896	0.117372475	0.210018385	0.167783277	0.160083538	0.102235498	0.097498264	0.153125531	0.146920826	0.067240519	0.080131683	0.054373282	0.07372412	0.081242638	0.0624734	0.116338612	0.083382223	0.100827217	0.072813083	0.073242108	0.128021963	0.06902052	0.110689039	0.092127647	0.107357702	0.146077794	0.1425003	0.162210891	0.127427226	0.123029369	0.114458984	0.150619894	0.198828434	0.160609531	0.134453972	0.13322729	0.228525041	0.095232129	0.139012258	0.115516381	0.167650799	0.18728618	0.225180936
0.103066261	0.105955056	0.15408642	0.130967446	0.118458881	0.122999153	0.14608912	0.151533596	0.114651373	0.184817395	0.158428769	0.151836901	0.095567368	0.096941608	0.149775143	0.143448504	0.06404261	0.07673215	0.053125518	0.064796862	0.078944607	0.059686994	0.107441313	0.0793718	0.094348171	0.070563599	0.070782846	0.122682015	0.069552207	0.101230952	0.09241363	0.098069712	0.137279864	0.137880446	0.152144356	0.129838444	0.120901046	0.110391369	0.14902118	0.170225109	0.157387526	0.153595025	0.133617086	0.204851145	0.090701752	0.134050852	0.114186601	0.147084455	0.169230849	0.202342466
0.100289793	0.107164219	0.154813146	0.129090952	0.112506595	0.111562961	0.137836207	0.132339744	0.110176323	0.168825168	0.148820702	0.156816278	0.092460131	0.096097414	0.144071026	0.139078674	0.064213685	0.07369295	0.055359462	0.060306189	0.076797522	0.056373567	0.099435187	0.076037795	0.085258816	0.06882171	0.066899261	0.116432009	0.071209466	0.090755553	0.087079284	0.098377667	0.126987036	0.127539004	0.139004578	0.121605003	0.115756854	0.106188338	0.132836971	0.143796681	0.149029481	0.145534209	0.133672903	0.168930119	0.088866323	0.120436362	0.111478739	0.127079016	0.150832378	0.192002515
0.097317983	0.102992364	0.152978979	0.121638312	0.10842981	0.251294084	0.131044529	0.135598726	0.108722655	0.153047023	0.139497454	0.148932484	0.097592931	0.094716472	0.13826822	0.141703953	0.060092561	0.069328359	0.051083157	0.060373328	0.075042861	0.053423929	0.097400248	0.072666098	0.077991315	0.066120309	0.063194832	0.110796235	0.069370329	0.081875467	0.087065405	0.091043221	0.120732204	0.119065569	0.126462343	0.115422705	0.110779259	0.100554428	0.124535222	0.128799032	0.142459199	0.140848809	0.128076356	0.147287667	0.089786936	0.111762935	0.112169614	0.115124668	0.138155703	0.178431627
0.099024328	0.116703313	0.148870209	0.118161155	0.108120527	0.186074737	0.127092016	0.155222031	0.100991486	0.139496452	0.126527721	0.151810797	0.59294724	0.094214754	0.13281917	0.140702096	0.061012095	0.071097545	0.053077792	0.067728822	0.075009189	0.059711145	0.099790601	0.081628515	0.073934811	0.067904218	0.063186498	0.107379246	0.068812384	0.075966744	0.080472392	0.089487638	0.114270905	0.117490745	0.116159768	0.111353608	0.107049922	0.098573181	0.132441542	0.13489304	0.135996371	0.137885938	0.1243663	0.134856203	0.084391586	0.103151996	0.104742668	0.105990735	0.129196286	0.215406733
0.096877843	0.108957593	0.147498906	0.114862963	0.110040409	0.146076038	0.126664961	0.12903088	0.119518666	0.138539978	0.136239259	0.144723142	0.346942154	0.097059964	0.129400554	0.137087186	0.059698145	0.069947276	0.051796298	0.061398619	0.081137712	0.057416786	0.093020471	0.079981928	0.078456003	0.065795441	0.062178416	0.121207965	0.071619178	0.075228522	0.089028862	0.09572453	0.137413369	0.137874641	0.129337061	0.113960782	0.149403004	0.107663887	0.131727779	0.136780775	0.140343886	0.137850566	0.124814064	0.13435013	0.117276677	0.105415101	0.110626456	0.105752557	0.151442771	0.292005705
0.095906481	0.103726546	0.151420948	0.113026784	0.103864367	0.118446356	0.126978654	0.181369373	0.112550557	0.129686821	0.119360136	0.139250786	0.21081815	0.096650641	0.125954299	0.136970177	0.056438068	0.065868291	0.051864903	0.05458253	0.079309159	0.057137036	0.08752176	0.080066314	0.074596684	0.062393692	0.069766017	0.114178551	0.067399086	0.068707274	0.084317787	0.089601313	0.135584128	0.131819375	0.121366087	0.112344811	0.147765995	0.109138551	0.133139573	0.157207484	0.135526824	0.136886718	0.121583757	0.143655285	0.10172244	0.097528671	0.099952284	0.106272409	0.154343663	0.271513642
0.100533123	0.116482579	0.146926991	0.120176981	0.121501859	0.102703081	0.139667181	0.138778314	0.107012017	0.804463069	0.118625119	0.152800892	0.141106429	0.095384151	0.12736255	0.135286014	0.058967398	0.063679506	0.052250379	0.049484786	0.078360431	0.054935626	0.082753702	0.076481294	0.070993841	0.063998392	0.067303009	0.108686738	0.068365365	0.065998381	0.078749162	0.097042275	0.128954069	0.125232057	0.112736822	0.107344673	0.140861131	0.105610447	0.123714158	0.134368565	0.129284373	0.134315088	0.117361498	0.126756397	0.095930719	0.094299055	0.096069499	0.099507066	0.139926537	0.232609541
0.097828832	0.10701503	0.152144777	0.114644868	0.111522036	0.131724156	0.151486192	0.146113572	0.118122194	0.680477249	0.107187188	0.150550644	0.110052839	0.092184643	0.124034154	0.137869924	0.057602041	0.06874785	0.048898154	0.045931193	0.076371029	0.074810901	0.078635146	0.073082757	0.069330925	0.063597184	0.063962933	0.104012378	0.069040476	0.070078887	0.079159176	0.089237901	0.121626162	0.116514594	0.116696892	0.103288641	0.136120229	0.103380876	0.11664058	0.126021259	0.12550653	0.132737182	0.113253467	0.179497539	0.088758414	0.093586647	0.098670478	0.095166142	0.141454524	0.212131897
0.097842006	0.117469771	0.149761967	0.113420427	0.10619121	0.117613999	0.14668917	0.128804182	0.110305335	0.588566405	0.105151279	0.156587201	0.097461289	0.091905002	0.122729923	0.138907504	0.054980873	0.067259544	0.047753081	0.045228512	0.076508427	0.068889613	0.076404268	0.070146887	0.065731875	0.061642123	0.060804067	0.099048137	0.072960448	0.065666045	0.083270612	0.087614146	0.115161863	0.109438537	0.10912893	0.09999807	0.128717542	0.098293443	0.109201645	0.11094303	0.119961136	0.12958124	0.109861051	0.181638431	0.084373236	0.089126426	0.095960096	0.092301787	0.129540683	0.190858024
0.097465779	0.108905854	0.146135349	0.110568846	0.104049052	0.107807979	0.140701873	0.124054174	0.10452241	0.516225369	0.093449914	0.157193163	0.094067903	0.08988871	0.119352955	0.148043508	0.05456562	0.064997088	0.047028167	0.043626415	0.074867102	0.063475924	0.083547866	0.069936762	0.064789907	0.060303829	0.060691876	0.095794666	0.071189432	0.062662881	0.081289351	0.095627865	0.10830879	0.104940924	0.107007066	0.096560009	0.122547551	0.096360504	0.103036665	0.104027574	0.116679076	0.128031346	0.10684853	0.159776047	0.083270134	0.083702449	0.089779312	0.113414794	0.121741583	0.179597314
0.105587578	0.102709867	0.157024046	0.117484223	0.105857331	0.127687977	0.143032213	0.163941068	0.098038087	0.450463283	0.090348168	0.15419668	0.091973962	0.089645685	0.123607184	0.146354712	0.053104656	0.062609789	0.044764803	0.04428405	0.074114201	0.060734523	0.080429872	0.07130664	0.062348031	0.057872842	0.057320948	0.094268704	0.068858917	0.059641821	0.077235973	0.097311364	0.119851057	0.103651167	0.100770599	0.107354682	0.130498165	0.104384535	0.115864322	0.153693646	0.116884693	0.14912087	0.105590611	0.161978615	0.085366221	0.086729037	0.0863773	0.116166122	0.117481601	0.170418858
0.102486632	0.105029428	0.159291429	0.120467571	0.105711694	0.138703905	0.13768779	0.172850757	0.091350791	0.400586371	0.101755857	0.151554741	0.091579486	0.090234818	0.12216866	0.165913625	0.052821448	0.060492081	0.046212878	0.048461985	0.073372191	0.061795107	0.077335725	0.068689008	0.070156535	0.05847883	0.056822736	0.099671661	0.069334557	0.062821205	0.077930051	0.096553024	0.11560321	0.107033698	0.125030182	0.104460226	0.123356137	0.099434163	0.105589918	0.138734624	0.115863709	0.142141466	0.107309409	0.182598164	0.083745093	0.085160806	0.084967615	0.109879827	0.140504978	0.183618569
0.102234375	0.110061547	0.154464024	0.116070166	0.107621089	0.115145826	0.134152983	0.13776012	0.085655704	0.353077605	0.097229283	0.146751564	0.09344934	0.096576518	0.150986871	0.155614245	0.051711429	0.058170261	0.046466253	0.045195446	0.071764822	0.058861498	0.080184557	0.066706077	0.068199116	0.058024131	0.054628045	0.096822302	0.070510472	0.059711772	0.077075263	0.091547875	0.1077268	0.099631666	0.116063334	0.098617708	0.117033644	0.094310548	0.100637662	0.115993299	0.110013091	0.137502218	0.104304258	0.193730396	0.087383871	0.080387551	0.083442734	0.108748264	0.127934475	0.177612174
0.099624461	0.113645302	0.15583464	0.115723786	0.104696547	0.107904652	0.127716381	0.138667871	0.080645387	0.307854189	0.105835004	0.141814502	0.091763254	0.092088331	0.14819566	0.150079856	0.04971282	0.056282025	0.045417281	0.042922312	0.072077715	0.055599618	0.080777911	0.068765543	0.065429977	0.057285925	0.053288908	0.092808639	0.071291143	0.058832611	0.076411757	0.089071634	0.107940878	0.106276178	0.118565543	0.097650817	0.11289137	0.096601277	0.096157135	0.106825584	0.10792276	0.133648739	0.10348746	0.17571589	0.086230337	0.082172726	0.102441891	0.106908144	0.12796047	0.178952767
0.101742264	0.102166302	0.150740067	0.112258912	0.117706835	0.10189681	0.126795809	0.141395862	0.07675947	0.271963415	0.091354828	0.146847087	0.091250243	0.090509029	0.14222029	0.148309647	0.048233133	0.05519848	0.043871386	0.040767339	0.074063242	0.053410036	0.09596897	0.068920589	0.062625131	0.054922897	0.052564742	0.091978863	0.068665853	0.056459318	0.072232698	0.088449895	0.106620046	0.101654521	0.133691242	0.095903555	0.111742712	0.105750695	0.09718339	0.100598012	0.106772939	0.131735164	0.102989256	0.16550786	0.082954858	0.080285539	0.092791953	0.140296096	0.124315478	0.171071303
0.10130363	0.112984583	0.14933949	0.117487686	0.125523219	0.111944948	0.133629006	0.206672512	0.088278787	0.242731108	0.092028518	0.147537508	0.107225355	0.096161608	0.137101373	0.145952882	0.050976491	0.058384157	0.048576421	0.051041928	0.077913387	0.057393094	0.099683352	0.071446542	0.068509866	0.063481542	0.064741134	0.094877512	0.07375014	0.067131654	0.090003813	0.101238175	0.110698304	0.122030023	0.140126031	0.105757749	0.11371597	0.105768347	0.105980856	0.093075471	0.110213	0.129076419	0.107650779	0.184655982	0.087586072	0.078707524	0.097416971	0.124070423	0.135363993	0.21915696
0.098369046	0.119912526	0.146265073	0.112789866	0.118594615	0.100348662	0.128005767	0.16352286	0.085197804	0.216643122	0.082484026	0.141915127	0.097176963	0.092885168	0.132912373	0.14933282	0.047992964	0.055145663	0.044921254	0.046055194	0.076028992	0.053922141	0.09352057	0.070578744	0.065595136	0.059279958	0.060436999	0.094413106	0.069140799	0.061911603	0.079537274	0.092077037	0.113693745	0.116776984	0.129363254	0.106071301	0.112494801	0.106449934	0.106086746	0.096434847	0.107381442	0.127532945	0.10472892	0.169669639	0.081655454	0.077861003	0.091732375	0.113407997	0.129034232	0.198458281
0.098332283	0.107486061	0.143524064	0.109365898	0.112293375	0.109347073	0.126759235	0.151222788	0.095359331	0.203696795	0.081738646	0.139665828	0.09437331	0.090548991	0.129811074	0.151536742	0.046183675	0.053194498	0.043386085	0.042967499	0.075642869	0.052411718	0.088240861	0.067847435	0.062876807	0.05709201	0.058783355	0.094245891	0.06765776	0.058327259	0.094467122	0.096569433	0.106982085	0.111458395	0.123973796	0.106619448	0.107377347	0.103730162	0.1061933	0.106459428	0.106659104	0.127895477	0.104276657	0.161009857	0.079713131	0.079059346	0.092837328	0.109476011	0.312285218	0.185494073
0.097453583	0.13225521	0.144225177	0.108718545	0.1512072	0.098101255	0.138814131	0.131610742	0.098778333	0.180180642	0.077593883	0.157902665	0.096230559	0.094998182	0.14587898	0.163384415	0.047331593	0.053813415	0.043667785	0.042812039	0.075181019	0.052952922	0.096670458	0.073465842	0.077558783	0.058554673	0.076127959	0.099262615	0.070954086	0.059385071	0.101981222	0.099791108	0.101187551	0.103967707	0.114793001	0.100475315	0.102895344	0.098950558	0.09769695	0.09034453	0.10175694	0.123759941	0.101378922	0.13896768	0.080155433	0.075953448	0.094941064	0.099826538	0.258990176	0.174459893
0.095456222	0.113582417	0.141538028	0.107420586	0.127950983	0.107103231	0.131768279	0.121158501	0.093382327	0.162819636	0.070163501	0.14979894	0.099139302	0.091162477	0.140702983	0.16054328	0.045344963	0.051754723	0.043265745	0.040923798	0.071904453	0.050672082	0.089621421	0.073092784	0.071582039	0.055532542	0.072842751	0.094680213	0.067249536	0.056085814	0.090254874	0.090987699	0.10258191	0.105384858	0.108057107	0.098529974	0.101933565	0.098203274	0.100664344	0.086889007	0.098885985	0.121511304	0.101399383	0.133290414	0.07734231	0.076988021	0.088627892	0.095697471	0.224096497	0.190502434
0.093895321	0.116316927	0.149640972	0.105658864	0.122977842	0.100381033	0.131832867	0.115402706	0.090539902	0.149791774	0.066267938	0.143759256	0.10131735	0.093471255	0.13964602	0.15173052	0.062011008	0.054012117	0.047080334	0.045162501	0.069984256	0.051466906	0.08460429	0.070440033	0.078865064	0.05639808	0.069358201	0.092603532	0.066117532	0.0563943	0.092363823	0.089447684	0.095389333	0.097813413	0.102774791	0.094223218	0.098634958	0.093275864	0.091783888	0.077318902	0.094898949	0.118040981	0.099486091	0.142905375	0.076870395	0.079308674	0.08616423	0.090919951	0.196914978	0.176400372
0.092893718	0.108516154	0.146359074	0.104141354	0.118667828	0.093516965	0.125892732	0.112628928	0.455658634	0.136982927	0.059884435	0.140171231	0.094568727	0.089719477	0.133576679	0.148835556	0.056354847	0.052549087	0.043666008	0.04238921	0.067949637	0.049776043	0.084517393	0.068126899	0.072594953	0.053908861	0.065276555	0.088532389	0.067281144	0.054735096	0.096187919	0.086562262	0.0907612	0.092444957	0.097932368	0.091578392	0.094021599	0.094325197	0.086987823	0.073773389	0.093873583	0.116969324	0.097317664	0.136683689	0.079374337	0.100649903	0.085200748	0.090782496	0.176872296	0.169275477
0.092093725	0.111032347	0.143974729	0.103100762	0.115774723	0.093582097	0.122040818	0.110669553	0.412135258	0.126512579	0.055799839	0.144180396	0.111726012	0.088946399	0.129159449	0.142406129	0.054120551	0.051682861	0.042449036	0.04065541	0.068598798	0.048250671	0.083347675	0.066306087	0.068214803	0.052775357	0.061799327	0.085438867	0.064809307	0.054746156	0.087257281	0.086900237	0.086603531	0.087478982	0.094136996	0.089768327	0.090054615	0.090149782	0.085828458	0.070132308	0.091830935	0.115804069	0.095445147	0.125034465	0.076637526	0.099038407	0.089247819	0.090195913	0.15935129	0.162082815
0.091797943	0.107524096	0.144936682	0.104357622	0.111610844	0.113946845	0.127990761	0.142011484	0.385851577	0.130161787	0.066585914	0.146234284	0.100609652	0.088408052	0.130864173	0.150246503	0.052573534	0.052829099	0.042225461	0.044193095	0.066582792	0.052035865	0.080266301	0.068375467	0.070493844	0.05141082	0.0671959	0.083330432	0.062804119	0.057260133	0.083615201	0.086231859	0.088243938	0.087992939	0.094512601	0.093278403	0.089501562	0.087167303	0.092404086	0.087425347	0.091939695	0.11873954	0.098061431	0.13317676	0.076155198	0.092473129	0.084768752	0.092417799	0.164057352	0.161184379
0.091852088	0.113891422	0.144350411	0.10412458	0.112597559	0.10868234	0.130091239	0.123505441	0.348185603	0.120842054	0.064514195	0.1422712	0.107013638	0.088924631	0.128454024	0.1429322	0.051331142	0.05176161	0.042702231	0.041849616	0.065739759	0.050171303	0.078573395	0.066399961	0.067770072	0.050835987	0.064956967	0.086740239	0.062147618	0.05538506	0.080525733	0.08722301	0.083627562	0.082372342	0.091669578	0.088427542	0.085934309	0.084563251	0.083527523	0.074599746	0.087973439	0.113860002	0.096484224	0.12283012	0.079324643	0.096607244	0.085376429	0.08810727	0.146098953	0.158163316
0.092539978	0.109506832	0.14178978	0.104231763	0.105786628	0.09749631	0.125213566	0.114297243	0.314771215	0.114427105	0.058319583	0.143817777	0.096410227	0.088956056	0.124327286	0.139824253	0.05129354	0.050165204	0.041505102	0.040416784	0.064402607	0.048553727	0.075736954	0.064195929	0.06439966	0.051535673	0.062052085	0.085023086	0.061668925	0.053682831	0.080348878	0.086783064	0.079912627	0.078847503	0.091865487	0.086181353	0.08248701	0.082088188	0.079878195	0.069653791	0.084748869	0.11188238	0.095194835	0.125403421	0.078831208	0.089451182	0.082995182	0.088529158	0.134450762	0.160385678
0.091936959	0.11379007	0.142132927	0.103208918	0.106873362	0.092077257	0.121072746	0.110979026	0.285660899	0.109118097	0.05369399	0.146495905	0.095047945	0.088222526	0.126228951	0.150772088	0.048464809	0.049160006	0.039817897	0.038658102	0.063361002	0.047520055	0.073068346	0.062126224	0.061933289	0.049891857	0.060201826	0.083758149	0.060330365	0.051996811	0.084989136	0.086427798	0.080266804	0.077016491	0.089655379	0.086538247	0.084878384	0.081463989	0.080246957	0.086955462	0.082971464	0.109232514	0.093728325	0.120875632	0.078742012	0.084134851	0.082887788	0.08749933	0.127543694	0.156431733
0.091518439	0.116517176	0.142505994	0.110729415	0.121987068	0.089780444	0.143735902	0.109813984	0.25788995	0.104628056	0.083642441	0.148449434	0.096544964	0.08620099	0.138739122	0.149003944	0.048227708	0.048292488	0.041279212	0.038927347	0.064148682	0.048371145	0.078047712	0.061636592	0.065102081	0.050121254	0.068798079	0.084519283	0.06131587	0.052963903	0.08524598	0.090282428	0.079565145	0.079387772	0.088884282	0.085885663	0.084483867	0.080989746	0.079906709	0.076124046	0.083032289	0.107797717	0.09309546	0.164442825	0.08011116	0.098279102	0.093398171	0.085733199	0.122794994	0.162860208
0.117883468	0.111629566	0.142799761	0.112101791	0.129213041	0.090333257	0.136819983	0.19255947	0.233578458	0.125331765	0.077135379	0.147728261	0.092813367	0.087315346	0.131739841	0.145648584	0.049481282	0.047312594	0.041649991	0.041078502	0.061802714	0.04883477	0.076622819	0.062665168	0.062557818	0.048841322	0.064305329	0.084229792	0.061089142	0.054810278	0.078839428	0.091732395	0.078073569	0.07708715	0.105829291	0.088137655	0.085263047	0.07971489	0.080082452	0.080243207	0.086728723	0.108230309	0.096781703	0.151416283	0.077320681	0.099249657	0.087217181	0.086994864	0.121677987	0.16200507
0.112197189	0.106213161	0.140477616	0.108800703	0.118953466	0.089211732	0.130742409	0.152837126	0.213678216	0.12343494	0.070095711	0.14204014	0.092735719	0.084448055	0.127383632	0.15252116	0.046586706	0.046029379	0.040242297	0.038943638	0.060681874	0.047323616	0.073298572	0.061023445	0.060358074	0.047470472	0.060865403	0.08099351	0.058141108	0.052523225	0.076597987	0.087515071	0.077321109	0.07547871	0.103111787	0.089416571	0.082726919	0.080465432	0.081391425	0.07978904	0.084692478	0.108139748	0.095131455	0.133562646	0.076466153	0.092014366	0.08271536	0.087136478	0.117056719	0.174598925
0.107720629	0.106203028	0.140539372	0.107920548	0.121111349	0.094244036	0.126408151	0.145381831	0.201408651	0.115546996	0.064553276	0.135993472	0.108809034	0.084938139	0.126970045	0.149553936	0.04723385	0.045686709	0.038717763	0.038395145	0.063678357	0.047710674	0.071554357	0.061718706	0.059198131	0.048004258	0.05780088	0.082249329	0.060988426	0.052276155	0.082831476	0.086611492	0.090291655	0.086612248	0.099536418	0.095006649	0.082054484	0.081463073	0.089589412	0.15483841	0.08390819	0.106643915	0.09515824	0.125310375	0.077742347	0.089509507	0.098606006	0.086938586	0.117089414	0.166173481
0.103891889	0.104524743	0.140319032	0.105981608	0.110638804	0.092580593	0.122127767	0.125126094	0.182644395	0.112447816	0.0586834	0.135642031	0.098082465	0.082762525	0.122281491	0.146332058	0.045340721	0.046365925	0.038125458	0.037517805	0.061050009	0.046947126	0.071533669	0.061078969	0.060842204	0.046521406	0.059164361	0.081227072	0.057581312	0.050740529	0.076303015	0.085009142	0.08978215	0.086580927	0.096441128	0.095187924	0.079667014	0.081887611	0.090700225	0.190625571	0.081778276	0.105866083	0.093581323	0.117541357	0.076155211	0.084356703	0.088321446	0.090247918	0.114383881	0.170765273
0.102422733	0.103326359	0.139426367	0.104559747	0.107512381	0.090246945	0.11929807	0.181989626	0.166491157	0.10721358	0.055046483	0.130659361	0.097578711	0.082276687	0.121008758	0.141041933	0.045288116	0.046384639	0.038925058	0.038554949	0.06136106	0.046219348	0.072076668	0.060008956	0.061394976	0.045670247	0.058875131	0.079760035	0.057560257	0.050489506	0.074788847	0.084572378	0.086641751	0.08139501	0.094341104	0.093875361	0.07797866	0.080565144	0.091863721	0.161048132	0.079166073	0.104670314	0.093422116	0.114367703	0.077672478	0.092766546	0.08677461	0.091208965	0.111933935	0.165755181
0.120240683	0.101985085	0.174882766	0.156991679	0.144550542	0.234814717	0.171632519	0.32852773	0.200918786	0.215991808	0.154801055	0.181262092	0.134250961	0.090477121	0.136582045	0.173722382	0.065319228	0.06386113	0.056416305	0.057271835	0.069787347	0.072376402	0.103359649	0.103914466	0.090558028	0.058421572	0.088087258	0.110933003	0.062675538	0.078990057	0.094512185	0.099307126	0.123145415	0.120011995	0.170234077	0.106645812	0.097750675	0.096996202	0.149582452	0.181888576	0.106756902	0.136210403	0.12374539	0.277066177	0.08779822	0.115251095	0.104355721	0.131792982	0.136267006	0.42914497
0.132720546	0.135477613	0.173998407	0.145162932	0.181344784	0.170472161	0.170674586	0.218804417	0.182520131	0.208102487	0.25360004	0.206796806	0.107551511	0.096239346	0.147188552	0.177227414	0.064347784	0.062698335	0.058699198	0.054515072	0.069688774	0.067122387	0.097503697	0.097683772	0.082531051	0.059700487	0.085722541	0.108911583	0.066924208	0.073585176	0.104973331	0.0983571	0.111155933	0.110187062	0.154552066	0.10057964	0.094822884	0.089291202	0.128755014	0.150213333	0.101336007	0.127347398	0.135595452	0.226249602	0.084978005	0.105300233	0.108140989	0.113434166	0.125915165	0.35367002
0.127484298	0.115433751	0.164089788	0.13423971	0.149396916	0.147935401	0.156363844	0.241704094	0.173213455	0.189470529	0.299524906	0.19354296	0.097398366	0.094642433	0.139539919	0.189600437	0.061886418	0.061615727	0.058007206	0.053012145	0.067495885	0.063934767	0.092680883	0.09675665	0.079321223	0.058007902	0.080084042	0.107025448	0.066488408	0.070406039	0.096253959	0.101100221	0.118848988	0.12763321	0.156232136	0.106294576	0.103231154	0.09373104	0.137904668	0.142763694	0.126635342	0.138376897	0.146759343	0.216845641	0.083070975	0.104211847	0.105800778	0.117134551	0.133625547	0.307393166
0.117311373	0.127501182	0.160338313	0.128028792	0.1441987	0.150001282	0.145717772	0.233399914	0.193162012	0.170416909	0.264170702	0.188784966	0.110783301	0.091923334	0.136066202	0.17799881	0.062295895	0.063970446	0.054607486	0.051708189	0.068428132	0.064984993	0.093932881	0.095855331	0.085983993	0.058006767	0.078905961	0.112426718	0.064281856	0.07184531	0.093126541	0.094009742	0.132867319	0.141160696	0.144099744	0.120861001	0.116295053	0.111314566	0.167325895	0.19972956	0.134799744	0.148731901	0.150208691	0.223747902	0.089282522	0.119900229	0.103546079	0.140067003	0.163295605	0.294931893
0.114143955	0.120770299	0.166544251	0.127567906	0.138014247	0.150557447	0.145004593	0.224167447	0.198119777	0.241687979	0.257543694	0.177041009	0.104754352	0.095453894	0.138764045	0.171241382	0.062930818	0.064002792	0.05843756	0.054084668	0.070627765	0.065059851	0.094582224	0.092331745	0.082257255	0.062466555	0.078101087	0.111105206	0.070423146	0.074797323	0.115891323	0.09809609	0.128763132	0.134520788	0.136140134	0.117568946	0.116461404	0.108166883	0.15372109	0.17910867	0.129596926	0.143757705	0.150988102	0.202902839	0.092849081	0.111803099	0.106513288	0.124522655	0.164287748	0.258024192
0.114444967	0.113231413	0.167073948	0.126581649	0.122745949	0.136413346	0.147410926	0.189061059	0.196078863	0.235972223	0.227492343	0.188772585	0.111432322	0.091711654	0.134499643	0.178470001	0.062816678	0.061704016	0.05517819	0.052239448	0.073064117	0.061593035	0.101296938	0.091550098	0.080970624	0.058974464	0.075789981	0.107405624	0.065913852	0.072876543	0.101334048	0.093327476	0.132509085	0.138258318	0.136947763	0.12458749	0.119994688	0.117931559	0.164170924	0.195415128	0.134249091	0.145498088	0.146411325	0.19313568	0.102396876	0.130151893	0.108012043	0.115843777	0.151701094	0.231827836
0.139134874	0.113368343	0.170444949	0.136415895	0.153267283	0.133562613	0.163245157	0.164115639	0.18072161	0.256070366	0.212724835	0.182743937	0.098834694	0.092051046	0.132668105	0.184924962	0.063429052	0.061877244	0.055184567	0.051276686	0.081254902	0.063235412	0.122515023	0.096259327	0.080252187	0.059984421	0.080524588	0.145456735	0.069443208	0.096629573	0.119272488	0.096806787	0.131114665	0.137897489	0.138322477	0.122846781	0.120643298	0.119327549	0.158199622	0.174061612	0.131701745	0.175069775	0.144823367	0.185432153	0.113188554	0.13620212	0.116798673	0.105562836	0.154080093	0.306811178
0.126824515	0.132282398	0.163624375	0.145804453	0.165891184	0.110663155	0.159444418	0.132898882	0.164819477	0.224565232	0.196625324	0.176738717	0.093599081	0.092877291	0.148259966	0.174062544	0.064824987	0.062601538	0.055801245	0.0475715	0.085947516	0.060451082	0.124214288	0.091513731	0.075028853	0.061689542	0.07891686	0.143662027	0.073146487	0.088861045	0.128358464	0.097280537	0.121303118	0.128362563	0.126330494	0.114723776	0.114066486	0.110811631	0.143227063	0.156493361	0.124611762	0.164296379	0.139699624	0.157411975	0.104198914	0.129534354	0.124272832	0.101850907	0.146990085	0.258172928
0.117176056	0.120642351	0.156943319	0.13466116	0.142867006	0.098489572	0.150847274	0.120037954	0.152153521	0.206979352	0.183747377	0.166402615	0.09497886	0.091514322	0.139851061	0.165459664	0.060330652	0.059293216	0.052452302	0.044569878	0.08148584	0.056568536	0.113038468	0.086784654	0.075802811	0.058700587	0.074595045	0.137350756	0.070227944	0.080172236	0.120114068	0.090600695	0.116329682	0.119728402	0.124013415	0.110117249	0.108529489	0.108679009	0.141411045	0.143363032	0.12210421	0.162654079	0.135244319	0.195340013	0.094220768	0.118913359	0.11246824	0.100721623	0.146164104	0.223778823
0.109760105	0.117363925	0.151993554	0.125829028	0.132894651	0.09270633	0.141296782	0.114525379	0.139585007	0.184449868	0.202152532	0.157722458	0.093206541	0.090371503	0.134542924	0.156275237	0.057638068	0.057070627	0.050206568	0.042090646	0.07904963	0.05356269	0.104503764	0.082441581	0.070684858	0.057841855	0.070271027	0.130720133	0.069155385	0.07328317	0.126950545	0.094777956	0.108914625	0.112018371	0.113944164	0.104979224	0.104878297	0.108729792	0.129156917	0.122930585	0.115921793	0.156237095	0.13042171	0.244769852	0.092514518	0.108127509	0.109892459	0.093662176	0.135968765	0.199183719
0.104406897	0.133064537	0.14793771	0.119199229	0.13078271	0.090379561	0.13433196	0.153576463	0.130898721	0.166132391	0.173763202	0.152174892	0.091690818	0.089156306	0.132032167	0.148541737	0.05561282	0.054908923	0.049007201	0.048116869	0.077900609	0.051184089	0.096733083	0.078401587	0.066504482	0.055842095	0.06660275	0.123610248	0.067550591	0.067568129	0.114846724	0.088472373	0.105256851	0.105271459	0.106420666	0.101071084	0.100600915	0.103558351	0.124539441	0.111418925	0.112038236	0.152211918	0.125609195	0.258219464	0.087975519	0.108045559	0.111248565	0.089891795	0.12837615	0.182218425
0.104061685	0.120702491	0.1452888	0.114099917	0.121816462	0.098100734	0.131492552	0.159046034	0.120181126	0.171060913	0.160242753	0.153172517	0.092966241	0.087137656	0.127970937	0.153937593	0.053760721	0.05504266	0.046295365	0.063601555	0.074642804	0.04981755	0.092965627	0.07536263	0.064315589	0.054110584	0.063893922	0.118903353	0.066255668	0.064079302	0.109833523	0.086721914	0.105699613	0.104392569	0.101352997	0.101721174	0.09986661	0.101360826	0.12609026	0.123038968	0.110752594	0.151535419	0.124992893	0.2257066	0.084009113	0.100175143	0.101438564	0.087557803	0.121555392	0.170788335
0.100636943	0.118223545	0.170413815	0.111884994	0.11876656	0.130662465	0.135463494	0.130261638	0.110656989	0.172358526	0.148472754	0.148896967	0.106924084	0.087644208	0.128130673	0.169518962	0.052928485	0.056792174	0.045971579	0.057873683	0.08391945	0.048290269	0.09761821	0.07715702	0.063861677	0.056842807	0.068301595	0.119290806	0.076284127	0.065450452	0.135231573	0.09842975	0.102258377	0.098528669	0.097770807	0.097384364	0.098684995	0.097645023	0.118332074	0.11311907	0.107617484	0.146229418	0.126606257	0.207793769	0.087129653	0.092723653	0.105352065	0.091281244	0.117148065	0.163356149
0.100019152	0.11183673	0.160863719	0.115751532	0.115609523	0.12357578	0.130184932	0.129443551	0.103597424	0.174184524	0.13423683	0.14319243	0.096957912	0.085612383	0.123230734	0.170663386	0.050072526	0.053929654	0.043713696	0.051468965	0.079978165	0.047026376	0.091386899	0.074460357	0.062587378	0.053857118	0.064197125	0.117656455	0.069422142	0.062570539	0.116194647	0.089438379	0.101125996	0.097697987	0.095399366	0.096561296	0.097650614	0.10368909	0.120927821	0.115459636	0.106326736	0.144952609	0.124914665	0.191211338	0.08147501	0.092317862	0.096628985	0.094234065	0.115317106	0.158442011
0.097495882	0.112010651	0.159322031	0.118147334	0.113534186	0.135677318	0.129828239	0.130806285	0.098233055	0.191106186	0.12638023	0.138062089	0.104321064	0.084630343	0.120241504	0.165282118	0.048104459	0.052249579	0.042738	0.04767096	0.078026325	0.047003436	0.087008011	0.071837677	0.062410144	0.05311418	0.060959909	0.113234825	0.069029333	0.059720956	0.117382402	0.087997766	0.104115988	0.10363743	0.097489484	0.097517534	0.09509192	0.1050858	0.113084143	0.114671471	0.105217569	0.142011692	0.120108305	0.175119128	0.081400812	0.087936484	0.094470983	0.094324228	0.131644318	0.155318842
0.095984549	0.111670514	0.154276975	0.113511855	0.115703161	0.116504383	0.131610993	0.13470543	0.091535302	0.172404743	0.129673843	0.132712197	0.099077713	0.086969587	0.11749485	0.159151589	0.048274397	0.051034095	0.042933756	0.045472127	0.075738761	0.046737804	0.084676316	0.075501051	0.060562728	0.052504322	0.06732248	0.108022584	0.069614097	0.057353561	0.109483077	0.094618453	0.096584972	0.097867976	0.096663259	0.092432326	0.090640354	0.098336546	0.105125208	0.098631277	0.100154139	0.137150809	0.115802314	0.174285959	0.080202763	0.085713668	0.09316003	0.112530976	0.123940349	0.153342813
0.095644965	0.118453432	0.152316781	0.112737532	0.131079469	0.105853687	0.128818702	0.173541349	0.086036385	0.200924023	0.113723111	0.132297498	0.094092827	0.084668591	0.115432837	0.153756754	0.048645216	0.049997654	0.041729967	0.045773569	0.077265523	0.046704053	0.080331831	0.072598995	0.061697032	0.052420774	0.063586462	0.108201151	0.068374676	0.055053944	0.118179236	0.088534796	0.092204432	0.096559584	0.100504317	0.092227076	0.08900629	0.095159198	0.098734124	0.091276255	0.097616491	0.134082759	0.112603241	0.155593227	0.095685133	0.102137422	0.093906698	0.102725962	0.121023122	0.257505558
0.096144539	0.10845475	0.147750584	0.109882172	0.117228826	0.132849653	0.123880673	0.134644698	0.081291234	0.185092233	0.103944134	0.129606416	0.0948985	0.083172626	0.113119635	0.148016079	0.046179433	0.048410979	0.040150419	0.042561127	0.073964816	0.046633624	0.077261033	0.070006721	0.061024554	0.050491893	0.062380411	0.106547978	0.066247627	0.054595988	0.104220972	0.086501843	0.090048313	0.095491262	0.098088204	0.094064893	0.086187595	0.095202722	0.098482482	0.103106896	0.096380642	0.130735518	0.111401321	0.197910928	0.086587707	0.095193353	0.089119076	0.09892743	0.117591909	0.225152475
0.09429073	0.11192896	0.148142656	0.107221144	0.115097531	0.111866453	0.123304911	0.137648129	0.078186741	0.167511981	0.107691728	0.125633712	0.092973548	0.0841764	0.111127119	0.144268583	0.044398806	0.048311599	0.039923466	0.040448809	0.072531475	0.046450047	0.074862705	0.067429383	0.059525199	0.049938287	0.060865836	0.102383823	0.06500075	0.058226327	0.101894542	0.088535015	0.090582815	0.094937027	0.095853393	0.092014934	0.088300852	0.093143925	0.112001219	0.092353787	0.09454001	0.130599472	0.110507667	0.172809053	0.082721688	0.088790045	0.09014543	0.108034128	0.115054289	0.225750995
0.112037194	0.139765022	0.158898891	0.154316798	0.221177688	0.162094276	0.181550713	0.229765204	0.098466439	0.311331962	0.169436851	0.15774602	0.105842556	0.087962249	0.146717899	0.192679062	0.043208658	0.066284057	0.055337847	0.065417396	0.084862066	0.057884526	0.098421138	0.076005432	0.115938756	0.059942572	0.070287933	0.12581386	0.073606642	0.085883994	0.126342658	0.101377656	0.145669446	0.169464589	0.135357608	0.137759735	0.125599353	0.235625546	0.387050856	0.162869915	0.200764432	0.147063988	0.156396649	0.293473532	0.09586356	0.146339503	0.110339451	0.127950749	0.161862366	0.201866927
0.106853154	0.136909009	0.208188918	0.178929601	0.176040895	0.264355254	0.164003361	0.293016054	0.112991771	0.283092391	0.170690428	0.149676711	0.13245238	0.08811859	0.138756378	0.182685182	0.043605033	0.06220925	0.054449751	0.058469005	0.08038934	0.055658803	0.097325989	0.077459547	0.104562768	0.069569768	0.070669433	0.122342887	0.078979335	0.08818049	0.132056509	0.098201441	0.154427437	0.165567544	0.383939851	0.140293742	0.123025753	0.244030027	0.422038821	0.207890058	0.257056535	0.161879439	0.176921834	0.613497531	0.100760737	0.207717783	0.103762777	0.123458307	0.170322688	0.193400836
0.11250738	0.120132905	0.210169233	0.173828848	0.16371591	0.248942999	0.178451308	0.301901835	0.113544011	0.337465968	0.173128804	0.143149074	0.108961938	0.086155912	0.135344717	0.178115146	0.046525072	0.065618851	0.05667663	0.09567574	0.078401389	0.102039681	0.117432671	0.076735292	0.129069406	0.089505828	0.082076479	0.119800198	0.082918522	0.091345767	0.115976392	0.091096122	0.174295554	0.176457194	0.339003929	0.171568168	0.130668806	0.259267082	0.447160628	0.34145502	0.295465453	0.180137149	0.184837683	0.528397382	0.097122656	0.2296312	0.098734716	0.144113527	0.20185703	0.200437157
0.106052199	0.126350991	0.195388365	0.158086426	0.151447815	0.182796421	0.165131369	0.199376191	0.10541052	0.289953724	0.198450779	0.148062413	0.101550367	0.087471837	0.133354489	0.16436252	0.047212844	0.065981875	0.055865078	0.08548889	0.079068632	0.0943606	0.111407144	0.092496191	0.115268454	0.090844053	0.079198197	0.118291427	0.08871532	0.084435712	0.109239357	0.089719669	0.158900512	0.16369527	0.300551401	0.155804097	0.123702619	0.26149467	0.411271935	0.276320044	0.276044821	0.171378555	0.174042458	0.422967198	0.091485637	0.201742906	0.098250684	0.123107207	0.174635114	0.190687999
0.101664492	0.122870478	0.182660721	0.143894769	0.140299318	0.147858531	0.152735422	0.148403422	0.101284197	0.273830382	0.195362018	0.141292473	0.100328605	0.088064556	0.129924869	0.158405525	0.046046341	0.063511276	0.054266253	0.073817323	0.077617144	0.084821954	0.103082737	0.087449205	0.102280503	0.087502113	0.074412174	0.112919182	0.088744326	0.077220849	0.103896256	0.088203065	0.150604982	0.152241868	0.262347921	0.146548155	0.117300796	0.238917277	0.375748122	0.237783023	0.261773	0.168416093	0.166696335	0.344479403	0.08623467	0.179750291	0.09533303	0.111717267	0.157465284	0.177867024
0.098301975	0.12356539	0.172153529	0.133839415	0.127088312	0.119289926	0.142799785	0.125326109	0.094276472	0.270914897	0.175279003	0.136342724	0.096817015	0.085861092	0.134281882	0.149509346	0.044864026	0.061236973	0.051773253	0.064308364	0.080765957	0.07664361	0.095804146	0.083080948	0.091490975	0.083555571	0.070418162	0.109468937	0.086213822	0.070546869	0.126832272	0.090650203	0.147056302	0.14318911	0.227959797	0.140084341	0.111812594	0.232086561	0.358609734	0.212296352	0.249014867	0.163308241	0.158222066	0.281720479	0.082809659	0.163164104	0.092882083	0.103303013	0.143823354	0.171428613
0.096869308	0.135988046	0.16432202	0.125743551	0.162668937	0.104637248	0.139268878	0.115530346	0.088067625	0.238473882	0.157874148	0.145225658	0.098342876	0.086752596	0.149380009	0.15248965	0.044036686	0.058803545	0.050182774	0.056726777	0.080175967	0.07013823	0.092282046	0.079838513	0.084595781	0.080753753	0.069728528	0.111815069	0.085440438	0.067171681	0.122055098	0.110261986	0.143282552	0.141251658	0.19932709	0.132402258	0.106683775	0.219283964	0.330638476	0.199608071	0.238507961	0.162261288	0.150076477	0.238372339	0.082991671	0.168606469	0.102128763	0.097509018	0.132708273	0.164254043
0.095472536	0.119596455	0.157801713	0.118978541	0.136711515	0.096520149	0.131861337	0.111408785	0.083662899	0.217497399	0.145713223	0.138848535	0.093800139	0.084356863	0.143022625	0.149281204	0.042287397	0.056118863	0.047493473	0.050979825	0.076345917	0.064473065	0.086374853	0.076280252	0.077144208	0.076399842	0.065300693	0.105556371	0.082523607	0.062246162	0.117385388	0.097606513	0.13371139	0.133760122	0.175781341	0.125734111	0.10194229	0.207181952	0.30764311	0.171585872	0.225657272	0.155977011	0.152905153	0.203451148	0.079181802	0.153861117	0.09391152	0.093180619	0.126462489	0.160529752
0.093850641	0.119644248	0.154341719	0.115710079	0.12746958	0.092252588	0.12655058	0.109817995	0.078894697	0.200068294	0.129795891	0.135640346	0.091907135	0.083731137	0.136628055	0.144261454	0.041153577	0.05398662	0.045730211	0.047465984	0.074965332	0.059909493	0.081738792	0.072891936	0.071786577	0.073349106	0.061859481	0.10650225	0.080338868	0.058722107	0.114553114	0.09869131	0.126772455	0.125443951	0.156095582	0.119934666	0.098191434	0.200459429	0.283465741	0.151441957	0.215224532	0.152747044	0.147420335	0.226701656	0.077140641	0.1379384	0.088987986	0.102177375	0.120805403	0.156481917
0.093266075	0.117633642	0.152351535	0.111595102	0.118913967	0.103514591	0.12301612	0.132057726	0.076969151	0.177388987	0.120544197	0.131450471	0.118833937	0.082259267	0.136377117	0.1470172	0.042194931	0.052970811	0.045586351	0.055445397	0.074845321	0.059999467	0.078869589	0.074900516	0.069411702	0.070217817	0.061698648	0.100962276	0.078030284	0.063158545	0.107854098	0.096058505	0.123278771	0.120846042	0.141651974	0.114665345	0.095427367	0.189800066	0.264164759	0.140102285	0.204380603	0.149662417	0.141359414	0.19446764	0.080915356	0.131195941	0.088382145	0.095192268	0.121086419	0.184461158
0.092463925	0.116027614	0.149780419	0.108700955	0.115929554	0.10371812	0.120598485	0.117286886	0.075953512	0.160590773	0.111308079	0.162148889	0.11359641	0.0819829	0.132421515	0.142087466	0.042290449	0.051961824	0.045465047	0.050479828	0.074047199	0.056879322	0.075264927	0.072330037	0.066298895	0.06785425	0.059522235	0.096606595	0.076805998	0.060047011	0.108729818	0.094897917	0.118579405	0.114464253	0.13875484	0.112201293	0.096075622	0.189199523	0.275532782	0.132808639	0.201225777	0.149821607	0.141361158	0.269716302	0.084515217	0.123140758	0.089991036	0.096964813	0.125464738	0.175150736
0.09579766	0.121307448	0.149309037	0.107881695	0.130453235	0.102973285	0.125107897	0.180826798	0.089788819	0.146975848	0.113959311	0.153686726	0.100703732	0.08407803	0.135630978	0.147878691	0.042101409	0.051605091	0.045742696	0.048549623	0.076536916	0.055608053	0.074335468	0.069357183	0.065271453	0.066338707	0.05788129	0.105523498	0.078295473	0.061325796	0.115013409	0.096719253	0.110974607	0.107366428	0.130419184	0.107518376	0.094202932	0.176925925	0.247500821	0.114239336	0.193910203	0.143647094	0.135559054	0.23366773	0.102024192	0.119807363	0.096142409	0.094990721	0.117715534	0.166084421
0.102751119	0.109266946	0.149707066	0.121727711	0.135889914	0.121851147	0.132518432	0.144151302	0.119202558	0.22308587	0.105122264	0.152507892	0.122850621	0.081395221	0.150793291	0.159074074	0.04197967	0.050426936	0.043465246	0.047148511	0.075946799	0.05611953	0.074792075	0.075177938	0.068476711	0.065408051	0.061296623	0.106377562	0.074119741	0.061789119	0.103304422	0.097180613	0.108988516	0.102528135	0.120368624	0.109256936	0.09162333	0.174712987	0.239585699	0.104854085	0.185585966	0.141441475	0.168355911	0.231584238	0.101110124	0.114362079	0.087609207	0.109026576	0.118396548	0.17252787
0.099082087	0.11944349	0.146939928	0.118053671	0.132770825	0.104953494	0.128010015	0.149204308	0.110410762	0.192943369	0.099211561	0.148571623	0.109199402	0.082055662	0.146304482	0.148758554	0.041823761	0.04935872	0.043766953	0.044610872	0.07569566	0.053452076	0.073748121	0.071903554	0.065564672	0.064607275	0.059468038	0.102001981	0.074703851	0.058838561	0.102340215	0.096312026	0.102010843	0.095962733	0.111763992	0.103021651	0.087683554	0.163996785	0.222580627	0.099122591	0.176359137	0.137261479	0.173796698	0.191617268	0.094617103	0.104730476	0.088117898	0.100351528	0.112752616	0.171371809
0.096708211	0.116839263	0.144530537	0.113179746	0.120812628	0.09704731	0.124801032	0.129896955	0.102296979	0.185560879	0.089716641	0.141707285	0.100064843	0.082106509	0.143524164	0.143828614	0.043151607	0.057530436	0.042683782	0.042436183	0.091661029	0.052526628	0.106474901	0.072843448	0.074948526	0.064231434	0.094994795	0.131032268	0.076107953	0.059924085	0.132354619	0.106398321	0.097235463	0.092128408	0.105257548	0.09934287	0.084823338	0.157249173	0.204560629	0.097772636	0.167960017	0.133741471	0.17107326	0.164446146	0.099258866	0.122612866	0.090873463	0.095287006	0.109586608	0.163882918
0.094719292	0.114960849	0.142457522	0.109818196	0.115261886	0.099169727	0.120834041	0.116683534	0.097103297	0.165658106	0.081426163	0.135883154	0.094132421	0.08185825	0.139587602	0.13977282	0.043362087	0.055127208	0.042960634	0.04031912	0.088835859	0.050923041	0.104025477	0.06983698	0.06948964	0.061602873	0.089128582	0.130520778	0.073815777	0.05928883	0.117692407	0.096342041	0.097842547	0.087839717	0.115410898	0.098203035	0.082354936	0.15141169	0.206789457	0.101654767	0.162584229	0.132346251	0.171547573	0.16601345	0.091819236	0.112804266	0.087533752	0.095823909	0.107959128	0.167248085
0.093828173	0.107513488	0.146621768	0.109344653	0.119408542	0.111945164	0.150403576	0.142420499	0.103226116	0.177350405	0.101140301	0.133996397	0.092541586	0.079718907	0.156844531	0.138458455	0.04525874	0.055685386	0.042644872	0.043435066	0.085727827	0.053556705	0.098338492	0.074887618	0.078721819	0.060095673	0.091564317	0.123163658	0.07108471	0.072481647	0.109550259	0.107521989	0.10046817	0.092315168	0.135895197	0.099486594	0.083131941	0.15406669	0.239705597	0.105517143	0.163161521	0.134598601	0.170830168	0.178454721	0.098894584	0.114232887	0.086775795	0.107747584	0.116206628	0.160636002
0.10160622	0.122457772	0.144645678	0.118419516	0.131822544	0.144916828	0.145473177	0.123232633	0.096038263	0.157644701	0.101193284	0.136439408	0.092830943	0.081798407	0.153199514	0.135566513	0.045491144	0.055790797	0.045362729	0.042768748	0.091711549	0.052352117	0.09271348	0.072389391	0.073999145	0.059901489	0.090019511	0.116882841	0.074701104	0.073139683	0.107506008	0.111168895	0.093467585	0.086200874	0.124744919	0.096774459	0.08743778	0.142658833	0.210658492	0.089649434	0.166234789	0.134913359	0.164491709	0.154678529	0.100482372	0.13520768	0.088438561	0.098689284	0.110836563	0.226453131
0.099294959	0.110626452	0.14270058	0.113526363	0.116923904	0.152486359	0.137469162	0.143585624	0.090497913	0.152748638	0.089370122	0.131123904	0.093360262	0.080319828	0.145681427	0.134594863	0.043631517	0.053334997	0.042431947	0.040504803	0.086542841	0.050310294	0.087105331	0.069429281	0.069535152	0.058779894	0.083586242	0.112157683	0.071006433	0.066714101	0.102452412	0.0989679	0.092117526	0.084103548	0.114805194	0.097978584	0.085480041	0.137357981	0.205475538	0.083728983	0.160207118	0.134490088	0.157472443	0.144275031	0.090451174	0.121625283	0.08471205	0.095461976	0.108856237	0.239769142
0.103608182	0.126619671	0.14607624	0.114324497	0.134697936	0.120874161	0.134222326	0.12630494	0.092358831	0.141451723	0.085068596	0.127505551	0.095168427	0.080256721	0.141614376	0.142971534	0.044255132	0.055486958	0.042261437	0.039000758	0.089862265	0.04971728	0.10318887	0.071069579	0.068167626	0.058398334	0.085707994	0.127219672	0.071997025	0.068880962	0.110781473	0.098136945	0.087472431	0.090029419	0.112519202	0.096850161	0.081843256	0.131505894	0.188382213	0.077814684	0.153125526	0.131432392	0.15022872	0.132933849	0.096705769	0.114772224	0.094052301	0.09084385	0.112885577	0.232602041
0.100913667	0.11946592	0.143432712	0.111075423	0.132118824	0.111836961	0.128877861	0.11682506	0.086615969	0.130373309	0.08298095	0.124138543	0.092704373	0.078577094	0.135863116	0.141676201	0.070956863	0.073786962	0.051606614	0.052098165	0.085960568	0.05603073	0.120445285	0.078843544	0.087542897	0.061166255	0.095729073	0.124048894	0.073538988	0.071345538	0.11322585	0.100222476	0.08462952	0.085390986	0.113253998	0.09332687	0.080227234	0.132320406	0.181196383	0.074313926	0.149820863	0.130025365	0.143541943	0.123354597	0.105332633	0.105163269	0.130418117	0.091868374	0.111098868	0.222146414
0.104377382	0.110915469	0.141428112	0.109655545	0.127189818	0.104931122	0.123813078	0.120394908	0.08239824	0.123793445	0.111836846	0.120590859	0.092537489	0.077575036	0.13139861	0.138177892	0.063952818	0.06959437	0.046658918	0.048915478	0.082298358	0.053406582	0.112077951	0.075237377	0.086085286	0.057855771	0.091983033	0.117435497	0.072852416	0.065586441	0.100475115	0.091815895	0.081621561	0.082001446	0.106429856	0.090610696	0.077866379	0.134948028	0.166994846	0.075459004	0.144743484	0.13186698	0.138600857	0.127994843	0.096725818	0.09932828	0.114866171	0.089779537	0.112815235	0.200230668
0.106310419	0.108887463	0.144353063	0.114299035	0.129334716	0.101582256	0.124114155	0.173652489	0.078925588	0.152514889	0.095515979	0.121820768	0.095437555	0.077367908	0.13002995	0.149323415	0.067990366	0.09178251	0.046400964	0.051012346	0.086401628	0.05789243	0.110132792	0.079503617	0.081816703	0.057884612	0.097509365	0.11488474	0.070056971	0.070515024	0.097730686	0.093693316	0.090085221	0.095802953	0.128280039	0.103103656	0.084023398	0.150385322	0.173470626	0.14302534	0.147612394	0.134426275	0.142077797	0.295973156	0.100810888	0.09948525	0.10894044	0.095863112	0.137295495	0.206060204
0.101391024	0.114823691	0.142763549	0.111651456	0.123095039	0.09407014	0.121402096	0.137232005	0.075588359	0.1381343	0.101188759	0.119318655	0.092460687	0.077963043	0.126875506	0.142276593	0.066496022	0.089003758	0.046224135	0.048001918	0.085348259	0.055294542	0.103641805	0.075882629	0.075807931	0.057718258	0.091600922	0.109637127	0.072878937	0.066936839	0.096347364	0.092947791	0.083524259	0.088831756	0.121414734	0.096069692	0.080255212	0.138633329	0.155643466	0.11547978	0.139024964	0.128457162	0.135358111	0.231639368	0.09608307	0.093687962	0.108809022	0.093076682	0.126150081	0.197699699
0.098748606	0.109735455	0.148761344	0.10911006	0.116062322	0.117846548	0.125115567	0.136686306	0.073896018	0.131588472	0.096740904	0.11950965	0.09402491	0.076775386	0.129481292	0.143696287	0.063271576	0.084848861	0.045467307	0.044436063	0.081903224	0.053667474	0.096143451	0.073666743	0.070692997	0.055706316	0.087494087	0.104873971	0.070184142	0.06302104	0.093077871	0.089674453	0.084055847	0.08449101	0.118103815	0.095136077	0.080091741	0.138166395	0.168510131	0.121155977	0.134074213	0.128301009	0.129949315	0.192243587	0.095576222	0.092204971	0.103249107	0.095086404	0.123962748	0.244460609
0.099645019	0.107489459	0.150318008	0.106775069	0.117454276	0.102192268	0.122731301	0.235258216	0.070781299	0.197708084	0.098854181	0.116967889	0.105536463	0.077024019	0.130426335	0.163805571	0.060459229	0.08107708	0.044146336	0.041872543	0.093849053	0.052388	0.0901958	0.073138193	0.066872592	0.054742026	0.082643013	0.122557085	0.071653466	0.061594454	0.11602615	0.088885724	0.090019015	0.081112466	0.113021509	0.095280047	0.08051179	0.139395907	0.155647091	0.106070791	0.134527878	0.128247967	0.127155322	0.167999276	0.095240032	0.090683101	0.12403743	0.104403342	0.117026063	0.219994801
0.097735654	0.113049009	0.148332313	0.10521759	0.115046401	0.096540918	0.12069624	0.166157046	0.068415193	0.172337737	0.095750908	0.115494796	0.096877846	0.077645769	0.125682378	0.153312721	0.062690013	0.086863232	0.046414221	0.042557581	0.103888109	0.050859487	0.131710356	0.070462348	0.06667522	0.053438402	0.082876279	0.122865837	0.069602858	0.057808253	0.105008729	0.092079516	0.089015821	0.077896077	0.106017946	0.094208904	0.079156726	0.138251965	0.155835796	0.104434904	0.129696228	0.131512965	0.124209061	0.15605453	0.088066943	0.09570326	0.120136895	0.101948655	0.112938215	0.211216523
0.097129775	0.10454145	0.152150224	0.104380636	0.112857306	0.091680163	0.117952295	0.132710527	0.066118365	0.176813299	0.088549591	0.117432818	0.095788506	0.076755615	0.122155053	0.147806401	0.059165811	0.080490265	0.043921183	0.044565384	0.097571005	0.04939748	0.119047472	0.068281446	0.06717014	0.05211466	0.076746461	0.121471336	0.066838859	0.057828983	0.096706831	0.087409389	0.085020822	0.078372022	0.102999044	0.091933462	0.076848457	0.134726796	0.146974541	0.096298415	0.124052144	0.128649394	0.119782517	0.146575409	0.086276056	0.112558778	0.114964895	0.096985799	0.110632382	0.193214274
0.101322968	0.106392735	0.188862321	0.107956389	0.13375572	0.089487421	0.116069215	0.1533264	0.066269191	0.239321355	0.088646812	0.125781514	0.096984292	0.076182187	0.119664846	0.148109	0.057800695	0.079384979	0.044011893	0.042111079	0.093321199	0.048451988	0.109422349	0.067037313	0.070471226	0.051588346	0.071915497	0.120133135	0.066350895	0.055602122	0.095592999	0.086195038	0.098216468	0.07508306	0.115952054	0.099943133	0.089902453	0.133956297	0.147990328	0.115737228	0.130534087	0.12744507	0.117562237	0.21941125	0.093355335	0.109927022	0.120460066	0.121078132	0.126073527	0.179583683
0.100524189	0.113006201	0.181563174	0.126028999	0.143258868	0.112076291	0.115228842	0.15079945	0.065771555	0.20774996	0.086977421	0.122003047	0.189814143	0.076327733	0.128491053	0.141841556	0.056958566	0.076797872	0.044313904	0.044177086	0.098746784	0.049920373	0.141411547	0.084348841	0.073048329	0.051823244	0.087007951	0.127149558	0.068187287	0.092705025	0.125904256	0.1094199	0.098213953	0.075143044	0.109608822	0.096808649	0.087671541	0.14750287	0.158673216	0.120430047	0.123768825	0.135977687	0.120523103	0.242910213	0.089167083	0.113727575	0.144216273	0.130614706	0.126446526	0.25151892
0.099553932	0.120079824	0.17431748	0.153255242	0.1391681	0.168722946	0.123885461	0.149988117	0.089512077	0.235773981	0.136690969	0.126039547	0.15977188	0.079156655	0.122989677	0.143407626	0.054760693	0.075354784	0.044038971	0.041406675	0.093292569	0.049709057	0.13227653	0.08204047	0.069499745	0.051953596	0.081070892	0.122567293	0.066029038	0.084756592	0.109342643	0.098304948	0.097308231	0.075016582	0.122734719	0.10657235	0.089223125	0.135079588	0.151815447	0.115201652	0.136402167	0.130340458	0.125204539	0.230005507	0.09719882	0.108197949	0.146452648	0.13304501	0.138783501	0.267926221
0.116885942	0.129407549	0.165824152	0.139667778	0.134673983	0.136637056	0.119498172	0.142720275	0.084377286	0.216531517	0.114726531	0.122220363	0.145130649	0.077343139	0.120366105	0.142220778	0.056191507	0.07277178	0.043099182	0.039638856	0.09683058	0.048236225	0.137238853	0.083111035	0.067301253	0.049885671	0.080174785	0.138936677	0.063713313	0.079168692	0.107124265	0.092565654	0.104745078	0.074655012	0.114621797	0.114654195	0.089728002	0.139411273	0.165909056	0.139085558	0.132229977	0.130010863	0.12113905	0.229534059	0.089208352	0.111737214	0.138139755	0.121013472	0.131572024	0.236586774
0.115271759	0.115064504	0.169628366	0.129536995	0.12048072	0.112325948	0.116996553	0.123803455	0.079667731	0.199222076	0.10597754	0.118953636	0.112288952	0.077588204	0.118506444	0.141239035	0.061413035	0.071922985	0.04792783	0.044026769	0.09512435	0.049065527	0.126169188	0.08207823	0.064196696	0.050314802	0.075958641	0.136522594	0.064439722	0.077626148	0.107674351	0.11617452	0.117398072	0.070517735	0.107084898	0.107364589	0.085636176	0.129592692	0.162186915	0.117053164	0.131056448	0.126012876	0.11665314	0.202883613	0.083588558	0.101825238	0.125589274	0.114158393	0.125608197	0.265060998
0.108058061	0.113246701	0.176997791	0.149853725	0.116066687	0.100657204	0.115119902	0.120287327	0.075892084	0.183116284	0.09600944	0.116610728	0.099369061	0.094723708	0.116137295	0.147502377	0.058058576	0.067993596	0.045614541	0.040962374	0.094140474	0.048235323	0.118698031	0.078168483	0.063573983	0.049256692	0.073120479	0.130652286	0.064518188	0.077644991	0.101656582	0.11085238	0.115049292	0.070001592	0.108815468	0.104365349	0.083205138	0.134313306	0.158502793	0.112706454	0.124503467	0.125342881	0.114050439	0.178485034	0.08159985	0.099463513	0.119570099	0.108858458	0.120269126	0.235673065
0.10326741	0.109232649	0.168791685	0.149375134	0.111093532	0.093764548	0.113635032	0.11426588	0.074131528	0.165306725	0.111373188	0.114254544	0.096008228	0.087627596	0.113576421	0.140628606	0.056680027	0.06573478	0.04331265	0.041236208	0.090145396	0.047646022	0.111968765	0.07632269	0.06141764	0.049135057	0.072247463	0.128025307	0.061372573	0.070603109	0.095805863	0.098073447	0.106259443	0.067501353	0.10303569	0.101377228	0.081308585	0.13203392	0.154413565	0.1026976	0.121278726	0.122332558	0.11142731	0.17522048	0.093935452	0.095282522	0.119389623	0.101021843	0.114942606	0.221722097
0.100139649	0.109570778	0.173821825	0.143164925	0.107620855	0.090383818	0.112666756	0.125002013	0.070988403	0.151910641	0.099651429	0.112649604	0.103539004	0.094073133	0.11140385	0.138920655	0.054417018	0.063739065	0.042625707	0.039782195	0.087432635	0.047040865	0.10360835	0.072896535	0.062631531	0.050137266	0.068390264	0.124225375	0.060849769	0.065681878	0.094757083	0.098128199	0.101199803	0.078864071	0.098154205	0.096659952	0.079897878	0.123227712	0.141890263	0.094556678	0.120929945	0.118753502	0.109411225	0.157041964	0.089730815	0.09216316	0.118165093	0.095537812	0.112968694	0.199928464
0.098652101	0.109070731	0.166063332	0.161573206	0.106324875	0.097095302	0.112654566	0.120437537	0.068149527	0.169868372	0.089479025	0.110968761	0.11009311	0.089327756	0.109618424	0.135569464	0.053430144	0.061846413	0.042192437	0.042437636	0.084251464	0.058202288	0.09637395	0.070580629	0.060916025	0.051971777	0.064862662	0.118095711	0.061057769	0.061865812	0.088355325	0.090801823	0.095928019	0.073557404	0.12962494	0.093853027	0.078268783	0.120367693	0.149783018	0.090355026	0.119350216	0.116933926	0.106692532	0.155189994	0.084410383	0.086508651	0.111188835	0.093855522	0.110509722	0.219829719
0.099753139	0.106826354	0.171515449	0.14709458	0.104154472	0.097102653	0.111731968	0.117148802	0.065787662	0.153200329	0.082808437	0.10962269	0.100745657	0.088676781	0.111801282	0.133817042	0.050470657	0.058940552	0.040854654	0.039876874	0.081587531	0.05577254	0.089881959	0.068681115	0.059782886	0.052432438	0.062179781	0.11182392	0.059373985	0.058766142	0.08578076	0.08874152	0.094220669	0.069938866	0.130485802	0.091803822	0.075878012	0.115988796	0.135084957	0.084363762	0.113795238	0.114133672	0.103617609	0.142360084	0.082244151	0.085878282	0.109160049	0.0917231	0.109937235	0.196602786
0.09672311	0.112901034	0.162095763	0.136979241	0.105920453	0.092587297	0.111561159	0.124344373	0.066792494	0.139042841	0.08134486	0.10986549	0.09523505	0.088563973	0.110178742	0.132627154	0.048448948	0.05727437	0.039411469	0.038599484	0.07906175	0.052836827	0.123926489	0.066136209	0.058466091	0.051599392	0.059663159	0.111491085	0.058421823	0.056510772	0.082356958	0.091618581	0.088636694	0.068752506	0.119994186	0.096449465	0.073351031	0.119065831	0.128645512	0.07869623	0.109227152	0.112224567	0.101193364	0.14305416	0.080727188	0.082686457	0.107921896	0.091071714	0.107691306	0.184719597
0.09679718	0.103637553	0.157486523	0.142031087	0.101474011	0.091596665	0.110875612	0.137633794	0.064730285	0.156167227	0.074856521	0.110165293	0.094808513	0.087873405	0.107957623	0.132638511	0.049382641	0.056827859	0.041618991	0.040669413	0.086580797	0.05121404	0.122270713	0.064215236	0.059571182	0.050533333	0.056983026	0.147542563	0.05766453	0.054498532	0.101061591	0.096360175	0.085865576	0.065446669	0.115123136	0.091274727	0.071336264	0.110880319	0.118727359	0.073490147	0.110343061	0.109802921	0.098953224	0.129695381	0.079633783	0.085780188	0.103870617	0.097084517	0.110329791	0.174633116
0.094655693	0.104356186	0.179910355	0.131604592	0.100272623	0.093767336	0.115377823	0.121156526	0.06337358	0.142258772	0.073507347	0.123338733	0.107069759	0.088057625	0.113349624	0.131783359	0.052789062	0.064981117	0.043524512	0.039740263	0.081477688	0.053261015	0.111235569	0.067514682	0.063117782	0.052910193	0.057658973	0.137237032	0.057640434	0.052806795	0.097206181	0.090861047	0.081741886	0.064323739	0.113180873	0.088617349	0.075847038	0.10842046	0.125622913	0.070519778	0.107150182	0.108415828	0.096989281	0.127311001	0.079570577	0.084002812	0.100708192	0.100043923	0.109721145	0.166265834
0.09347953	0.103085338	0.174819457	0.125027256	0.101292854	0.094042851	0.11446791	0.168591652	0.06584771	0.131311892	0.072682173	0.120249357	0.097818674	0.089242251	0.11224032	0.131734797	0.05380834	0.06524355	0.045725655	0.03999538	0.08084973	0.05566753	0.109640921	0.06502428	0.065960801	0.053013107	0.055505409	0.132009676	0.05863287	0.052174141	0.091519575	0.094433943	0.081320305	0.062293205	0.107440437	0.086410551	0.072863032	0.106812688	0.11923564	0.075586974	0.102921869	0.106927118	0.095194641	0.137110948	0.081554242	0.080898009	0.096986969	0.093588176	0.107280841	0.160928812
0.095453051	0.100359936	0.166251651	0.123088178	0.102736096	0.10168207	0.113310997	0.133044635	0.069721647	0.124867788	0.08295925	0.117296333	0.093530859	0.093869816	0.110271402	0.134298604	0.051982358	0.063133556	0.045057529	0.038531229	0.078050752	0.052793774	0.101724628	0.064021033	0.062826136	0.051859551	0.056170188	0.125731471	0.060056897	0.054898896	0.085559049	0.098930914	0.09217854	0.069986689	0.106376547	0.086627811	0.075176671	0.105859166	0.127412023	0.094039646	0.104786115	0.106731346	0.098963425	0.135048838	0.081298965	0.099149127	0.102434545	0.098179495	0.111799732	0.164956324
0.094686371	0.099204983	0.159559189	0.11726981	0.102961458	0.121749218	0.119574017	0.147228897	0.075020511	0.131279366	0.072313961	0.115100698	0.091900743	0.090006022	0.110002562	0.131734861	0.050739148	0.060391107	0.042855293	0.03740758	0.075168985	0.052183319	0.111011569	0.062329167	0.061509161	0.050612478	0.05416898	0.119565203	0.056529411	0.053758702	0.082740252	0.091065353	0.097248767	0.075000225	0.104242092	0.089341592	0.075919038	0.109280603	0.135251913	0.119221019	0.102706586	0.108691421	0.098429305	0.127649444	0.078503745	0.095969773	0.093781826	0.108153393	0.117546611	0.247661663
0.09349881	0.105080585	0.162758766	0.11431986	0.102599539	0.137911761	0.116391563	0.14297052	0.07504174	0.133386297	0.077905706	0.11326816	0.094505953	0.100541176	0.109012599	0.131582862	0.052169293	0.060711407	0.044233953	0.042542405	0.085869749	0.051457597	0.127811101	0.063442941	0.059855076	0.050265064	0.052917473	0.117816907	0.057280162	0.051880342	0.080971873	0.09715287	0.097980501	0.07826548	0.103666249	0.096555242	0.080338377	0.109521856	0.132781029	0.114960676	0.217914168	0.10964342	0.100002195	0.129809746	0.085585637	0.101111142	0.097076558	0.100012069	0.124782358	0.21883544
0.094110983	0.099157138	0.15543012	0.116341896	0.100318617	0.447158132	0.117469796	0.121615163	0.071522245	0.128585849	0.073173849	0.111583981	0.092843441	0.094280893	0.10811082	0.132705727	0.050201191	0.060476822	0.04390742	0.07227753	0.080690725	0.049443351	0.119125037	0.061985888	0.058787113	0.04855899	0.051618579	0.111243949	0.056160803	0.0513494	0.078042526	0.091088384	0.099454326	0.076141922	0.098173947	0.10178398	0.081144055	0.112695685	0.137740515	0.126838448	0.233936361	0.112837251	0.099001246	0.121600419	0.082110544	0.096526619	0.089573863	0.099668339	0.125414748	0.195931951
0.096922716	0.097069872	0.153750059	0.129293698	0.099779669	0.308998739	0.115829362	0.123010304	0.068611719	0.127305999	0.069612174	0.116779254	0.092872581	0.094377751	0.110524421	0.147186855	0.049082549	0.058748868	0.041679087	0.070319509	0.078719883	0.048155515	0.114069385	0.060269277	0.057677187	0.047756935	0.050448078	0.110571398	0.055869806	0.050755151	0.079865632	0.087450854	0.096053434	0.073861698	0.094421068	0.097352582	0.081181038	0.11095795	0.128675852	0.109612672	0.219507656	0.1119653	0.097007963	0.12668648	0.081095617	0.106214971	0.089453966	0.098005086	0.118208576	0.180957098
0.09687892	0.097236072	0.149837102	0.126035577	0.100413793	0.217524749	0.122048198	0.118214532	0.077706434	0.159490253	0.064851267	0.116845517	0.151927738	0.092874341	0.109745426	0.142636321	0.046899451	0.056845765	0.06789425	0.062186867	0.077664064	0.047391365	0.119663596	0.058819981	0.060393047	0.046913601	0.048679347	0.107688376	0.053834404	0.052292304	0.082447916	0.08792019	0.091299163	0.076570945	0.091799703	0.094755711	0.078287353	0.106511488	0.125708472	0.567300916	0.207964431	0.108960719	0.095045058	0.115785941	0.091944805	0.097180789	0.093230155	0.097845877	0.115064187	0.170625222
0.094765177	0.096941528	0.150462662	0.119487106	0.102088346	0.161857705	0.119907713	0.112275576	0.074327314	0.14186416	0.070858969	0.117548837	0.114354563	0.09463856	0.108769425	0.138137819	0.046262428	0.055515132	0.070428483	0.056447637	0.078161894	0.048242432	0.113697273	0.057389415	0.059101217	0.050809629	0.047310639	0.105632311	0.0557011	0.052764467	0.083394989	0.097287533	0.088087515	0.074123353	0.093965323	0.091051962	0.075732214	0.10116648	0.11727336	0.43470678	0.199223024	0.106246445	0.094456632	0.12073152	0.09059742	0.095570872	0.095653677	0.091902734	0.110787618	0.16425787
0.094424333	0.096397759	0.148410935	0.114269547	0.100011429	0.130998834	0.117810664	0.304826411	0.071087659	0.147237819	0.068657924	0.115356074	0.100147461	0.091455852	0.108684963	0.136177712	0.044537198	0.053325921	0.065684217	0.050376242	0.080161721	0.046868705	0.104358245	0.057073979	0.058864574	0.051849168	0.04673878	0.110410026	0.053535913	0.052064824	0.083067585	0.089695067	0.105742069	0.077760223	0.093244897	0.095248579	0.076497177	0.107467295	0.153586281	0.405519579	0.21234224	0.108548206	0.097603911	0.16237606	0.096995806	0.112949312	0.100191465	0.091982976	0.11792526	0.166017879
0.093026007	0.100225834	0.171654796	0.110839161	0.101540532	0.110788749	0.115865944	0.206603732	0.068678802	0.142149468	0.065513604	0.135204816	0.097941084	0.091286274	0.137448539	0.133713437	0.070472807	0.05535621	0.063026892	0.046127337	0.084602878	0.04664302	0.098258555	0.055854687	0.058223586	0.05128587	0.052457036	0.107065362	0.053043174	0.077820852	0.093026125	0.090591392	0.097123562	0.072931697	0.100070962	0.093735944	0.073804148	0.100352803	0.134251519	0.344820467	0.198726204	0.104934919	0.095464791	0.137835123	0.095193368	0.102649944	0.102030852	0.089167312	0.112346213	0.160020923
0.092257369	0.095232752	0.172685599	0.107951532	0.102765243	0.114794754	0.114137204	0.157772859	0.066394014	0.140376151	0.061316517	0.130124552	0.101526529	0.091443042	0.134924999	0.160691216	0.07129815	0.070824265	0.059522212	0.043385217	0.084287784	0.086418723	0.092227308	0.055104714	0.057366882	0.051582005	0.051488184	0.102316476	0.058206455	0.0726585	0.104494874	0.090579083	0.091929883	0.073125469	0.107595306	0.089843721	0.071484726	0.097164559	0.125355877	0.299432139	0.189297615	0.102882373	0.093700354	0.125236199	0.089268895	0.099753782	0.098479404	0.087626527	0.109971847	0.156419781
0.094950092	0.095911453	0.167980289	0.112925996	0.10884913	0.259673061	0.1352798	0.13064097	0.065214113	0.131460683	0.084725353	0.126758265	0.098612273	0.091261073	0.134226385	0.153760105	0.067960302	0.070611572	0.057437118	0.041089107	0.080851339	0.079066068	0.090273258	0.061539613	0.056796128	0.051353402	0.063871284	0.105597598	0.061934907	0.067051063	0.093739446	0.088428369	0.088133441	0.072872508	0.102526574	0.093266173	0.069639346	0.09351467	0.118417083	0.26773688	0.182655773	0.10160302	0.092621991	0.115313025	0.087416627	0.092224328	0.099715359	0.085902661	0.11053762	0.161885209
0.119762391	0.104048536	0.185489528	0.134583669	0.139962785	0.213168304	0.163406133	0.131314621	0.06432116	0.146567822	0.121081336	0.132921185	0.093703117	0.094001155	0.139544991	0.168883973	0.065868772	0.069735535	0.055133417	0.043101131	0.086452466	0.076060779	0.128995574	0.073289481	0.118833973	0.058455961	0.067574884	0.1347997	0.06294026	0.078734539	0.104259237	0.118526266	0.102581142	0.105832185	0.117157137	0.092980646	0.084364465	0.120646535	0.146726232	0.277074139	0.187392603	0.104623482	0.102557615	0.231179383	0.099152868	0.121487067	0.105988557	0.112566461	0.144924093	0.282100692
0.111675449	0.12876725	0.178196803	0.126653881	0.159701278	0.160784041	0.158817156	0.129940599	0.064283919	0.136813085	0.123411562	0.130691841	0.092160938	0.095585452	0.135522686	0.155257455	0.063415363	0.067332956	0.053776472	0.041002757	0.086425022	0.0697867	0.119516575	0.070292487	0.105825917	0.059164928	0.064340971	0.12914532	0.065231225	0.07306417	0.106502185	0.114679693	0.094588318	0.09762301	0.110103335	0.099643773	0.08039161	0.109489922	0.129026223	0.228792089	0.181839604	0.101027536	0.09973048	0.208007345	0.093234981	0.109715729	0.109700149	0.104159436	0.131348467	0.310849865
0.116125187	0.147360051	0.170826888	0.13052176	0.191284948	0.150916381	0.155422357	0.120677382	0.062598561	0.130147466	0.115239428	0.126175793	0.098469842	0.097449241	0.143662403	0.159574523	0.062578365	0.071318822	0.05250322	0.042351258	0.09315903	0.065477337	0.122836851	0.068078767	0.096436467	0.057909685	0.062128424	0.145813477	0.064087222	0.069158138	0.140242075	0.127306228	0.093442981	0.093296201	0.104392706	0.111702189	0.078935686	0.106712352	0.12252452	0.206209117	0.175267265	0.0992027	0.097803398	0.178665908	0.087912111	0.101555743	0.106459667	0.102451712	0.123929605	0.270785383
0.10943253	0.13076484	0.164117673	0.123314524	0.188869602	0.131142789	0.144736546	0.115906539	0.062925926	0.122052432	0.101885893	0.122309591	0.095699405	0.093499179	0.14237702	0.15401937	0.059612665	0.066712835	0.051077956	0.039890125	0.0875498	0.060773109	0.112351571	0.066025352	0.086647802	0.05578747	0.059018439	0.136621553	0.063824511	0.063817126	0.118735408	0.107059884	0.090814842	0.097331442	0.098936024	0.119053389	0.096383449	0.104586134	0.114153804	0.194660059	0.188869975	0.101472792	0.104995574	0.167064538	0.083915842	0.099034111	0.098667601	0.097664259	0.128821533	0.35151307
0.118804926	0.122315779	0.1579659	0.123959424	0.173642688	0.113193462	0.142902302	0.116917798	0.081309471	0.118938235	0.09320116	0.120296804	0.093163742	0.093791967	0.139882568	0.17222657	0.055967063	0.06371305	0.047960468	0.038432421	0.084373296	0.056915012	0.104210559	0.064162766	0.079044273	0.054007312	0.057196059	0.134227766	0.061446457	0.059942948	0.116695259	0.099622211	0.086942735	0.09418186	0.09585964	0.116972045	0.096510621	0.103543345	0.108598152	0.187570455	0.2089312	0.102225857	0.102370134	0.545945576	0.081930211	0.092447998	0.095428	0.093301583	0.127473493	0.316088163
0.110448909	0.148024089	0.156396306	0.13437538	0.199854588	0.119327421	0.144294223	0.226969404	0.091985322	0.116162946	0.382845907	0.134397943	0.10007565	0.118439576	0.145956098	0.163445331	0.056190419	0.064731651	0.052526268	0.040603334	0.084126421	0.059128216	0.119305968	0.062388715	0.078382607	0.059136153	0.067519708	0.127942665	0.066314088	0.069536455	0.125099678	0.098707356	0.093969199	0.0997375	0.113485632	0.116340597	0.106605206	0.102192817	0.10545995	0.168971528	0.199568144	0.103626236	0.101810571	0.424868661	0.079594721	0.093754792	0.103673931	0.094387375	0.126953548	0.278289566
0.106400256	0.134784053	0.150853736	0.125294834	0.16675568	0.10435182	0.138098422	0.163928961	0.086235036	0.121016594	0.31779654	0.129425058	0.099603651	0.110364233	0.140719978	0.156233508	0.054229441	0.069472888	0.049891475	0.041860468	0.084041628	0.05895031	0.109610548	0.062118434	0.074376631	0.056364324	0.065046242	0.155036629	0.065259719	0.066761178	0.121056819	0.09743954	0.092784527	0.098089479	0.115458718	0.132116644	0.114279301	0.102561796	0.102112253	0.159025967	0.194215554	0.107655199	0.103227293	0.344931777	0.077717356	0.089760291	0.097033133	0.092356006	0.124024486	0.265763584
0.111506104	0.136390603	0.160027456	0.128349251	0.165786959	0.109315213	0.144928607	0.190523549	0.109727803	0.135932031	0.293897785	0.143768921	0.097297455	0.111585491	0.155319626	0.170855142	0.052243958	0.067645356	0.047757462	0.040613862	0.083780976	0.056992769	0.110628249	0.064550364	0.075726426	0.059413089	0.068440317	0.160218412	0.061791921	0.0697753	0.108699052	0.092845486	0.099252173	0.100926696	0.110079975	0.13612124	0.116218061	0.112337891	0.109916298	0.152092235	0.190229809	0.114371404	0.104089953	0.298658345	0.087756692	0.088347804	0.091792653	0.095105813	0.130830774	0.23278598
0.112342715	0.133767388	0.164528253	0.137536672	0.165174022	0.098988188	0.138793712	0.145512071	0.106222293	0.12830549	0.26630747	0.13760591	0.093917739	0.110667424	0.155402369	0.157034246	0.051161023	0.066770169	0.047534648	0.03963467	0.085584588	0.054092649	0.108464779	0.062745489	0.073112728	0.059902863	0.065548229	0.15838343	0.062050105	0.065650736	0.1051842	0.093329058	0.091974242	0.093841791	0.103736935	0.128715798	0.110179664	0.105583695	0.105237936	0.136509392	0.182051133	0.11100824	0.101431334	0.241243441	0.085169527	0.088831715	0.090902387	0.095729717	0.123141157	0.207631109
0.109723424	0.127422558	0.169410151	0.128530332	0.141686205	0.093552337	0.131826915	0.124938905	0.115767286	0.120777263	0.24133012	0.133190447	0.096742828	0.109111221	0.15537742	0.150527682	0.051327063	0.065848501	0.047314755	0.039182813	0.087658856	0.053539894	0.107903365	0.061077673	0.069443739	0.059880483	0.065400098	0.159142129	0.064253707	0.061832843	0.116121264	0.094708576	0.088883948	0.088744041	0.09933663	0.134997405	0.106274011	0.101235588	0.096954015	0.119956523	0.174915431	0.109567849	0.099659584	0.202644945	0.107406693	0.092614924	0.105561761	0.091142668	0.151913295	0.213108807
0.104663915	0.125843786	0.184686791	0.121379577	0.134169859	0.091468248	0.129751587	0.153618354	0.110966487	0.121081521	0.219446108	0.129235873	0.092923666	0.106165969	0.150511047	0.154804253	0.049388854	0.062185431	0.044871429	0.038221144	0.087964688	0.050995805	0.103007306	0.059379343	0.06550237	0.057106417	0.061419843	0.154499625	0.060925879	0.058167773	0.110593993	0.108378591	0.088819581	0.08525984	0.101794108	0.134163878	0.108532989	0.105743639	0.092224617	0.117782178	0.170743156	0.110891882	0.099843569	0.20842343	0.094754478	0.087027582	0.094217862	0.089398535	0.142375252	0.196311098
0.100589146	0.119661337	0.178835381	0.115754443	0.125807283	0.089323236	0.127196861	0.126552539	0.10294186	0.116149058	0.201624723	0.127524189	0.097066239	0.106619088	0.151495118	0.146058108	0.046962056	0.059624581	0.043874699	0.037583785	0.084511648	0.049128738	0.100409254	0.057883737	0.063643402	0.056234415	0.05917021	0.145689814	0.062421808	0.058767773	0.102892851	0.100300935	0.083660331	0.080276074	0.097818146	0.128912008	0.102558001	0.098670307	0.086832795	0.102091464	0.161128159	0.106927733	0.097459708	0.17111599	0.105310199	0.087226304	0.096602216	0.087047733	0.130868779	0.182002777
0.143882689	0.11500575	0.178838114	0.145511046	0.144995657	0.112213934	0.146679941	0.172694571	0.095917642	0.138771583	0.182335632	0.204298295	0.096715379	0.103088747	0.162808183	0.164109056	0.04590069	0.058694803	0.04200392	0.036761412	0.080888158	0.04791632	0.107047228	0.057429929	0.064607993	0.054239339	0.056534088	0.13798349	0.059648233	0.057458619	0.096885705	0.093550631	0.080899676	0.076172372	0.095997463	0.130882307	0.099995494	0.098746538	0.099453688	0.126896269	0.155773867	0.106737204	0.09609714	0.157530156	0.113213137	0.10975679	0.09684743	0.104664824	0.141132659	0.172685833
0.130052566	0.121488993	0.173919848	0.140699572	0.143817311	0.108617319	0.145099536	0.138719393	0.096013397	0.134140738	0.166737428	0.240911342	0.100421771	0.103535179	0.164849443	0.153802327	0.044754369	0.058572864	0.041095123	0.036343845	0.081033784	0.050797941	0.102256042	0.065450736	0.062633052	0.05321038	0.058347127	0.147502304	0.058912445	0.057544862	0.091118588	0.092350798	0.080952943	0.072552599	0.095936754	0.123439416	0.09664385	0.096156343	0.099570009	0.105355306	0.159974581	0.104779205	0.094302245	0.142324146	0.104322247	0.10339683	0.100960631	0.097981399	0.134028955	0.19333016
0.135936512	0.182979837	0.166999236	0.144516777	0.198377678	0.099372727	0.149248251	0.128101855	0.104741234	0.227024661	0.185393185	0.245108979	0.094547915	0.102621538	0.167029468	0.159564121	0.04331864	0.057252888	0.040745088	0.036889728	0.080130027	0.048870795	0.10167238	0.064109477	0.060578208	0.05305894	0.056174337	0.14277872	0.059236218	0.055510624	0.097347004	0.092171132	0.076823305	0.070690439	0.094815393	0.125566546	0.094300669	0.091981859	0.091602324	0.094979627	0.153929189	0.102541547	0.094389727	0.179957783	0.09572405	0.095344656	0.095170276	0.094089524	0.128353874	0.199287589
0.124547196	0.154716291	0.159137995	0.133088824	0.160500131	0.093521436	0.139098177	0.115789922	0.097005452	0.217950185	0.159035968	0.227268547	0.092122209	0.100071595	0.157731011	0.158617871	0.042243784	0.054723279	0.040280848	0.036138309	0.076905463	0.047673167	0.094712671	0.062061594	0.058990197	0.051412936	0.053982207	0.13413507	0.058002151	0.056859452	0.088252218	0.087775881	0.081910321	0.072572906	0.091738722	0.12416721	0.092595414	0.090810997	0.090931433	0.096589337	0.148252075	0.102039923	0.093000053	0.160718863	0.08817255	0.089264866	0.0913677	0.095586922	0.121954866	0.190575674
0.119862479	0.143614795	0.15499513	0.127373484	0.153203277	0.090332661	0.133388675	0.112038586	0.091547755	0.200516996	0.145688093	0.211362093	0.09159779	0.101255908	0.152758958	0.149550211	0.041337437	0.052910219	0.038719385	0.036036695	0.077075229	0.047646112	0.089653265	0.060642081	0.057880329	0.049887361	0.051718302	0.128313568	0.056440874	0.056436507	0.084549984	0.088227097	0.078120592	0.072371827	0.089932603	0.120783588	0.088610424	0.088016447	0.085822865	0.091517594	0.140866905	0.100603897	0.091754815	0.140432956	0.08513236	0.085723073	0.087445618	0.09081262	0.11684465	0.178217559
0.111720894	0.155003784	0.151625557	0.120286941	0.156474958	0.091529635	0.129447794	0.137058245	0.086469161	0.178103588	0.138577965	0.197624798	0.093137757	0.098746547	0.147949478	0.144336669	0.040721665	0.051497531	0.038863299	0.035696696	0.076992938	0.047063278	0.084831801	0.05906607	0.05775941	0.049834476	0.051840318	0.12181962	0.056361187	0.053831398	0.087222142	0.089731196	0.076654926	0.068277802	0.088739188	0.121849785	0.087025623	0.085259748	0.081376317	0.081045779	0.136507249	0.098393563	0.090457711	0.133806483	0.082346704	0.081297661	0.086308076	0.088293682	0.113149991	0.16796721
0.109209585	0.146655375	0.187655324	0.121699974	0.141286153	0.089416664	0.127445038	0.124153634	0.081427262	0.16450301	0.131579339	0.193599756	0.092389765	0.098011715	0.153636442	0.158466401	0.041084458	0.050857128	0.038132992	0.035787364	0.078331066	0.046029754	0.097143411	0.059733182	0.057040408	0.048838706	0.049755592	0.119537978	0.055852236	0.052131542	0.084142108	0.088296083	0.083901101	0.066356904	0.088407205	0.120281245	0.085735259	0.083387949	0.077831791	0.076363772	0.144948891	0.097141341	0.089713136	0.129727739	0.089013499	0.082098977	0.089943384	0.087058079	0.110277332	0.168722463
0.106570642	0.136610449	0.183257022	0.116356914	0.131607836	0.088455085	0.124295075	0.125431051	0.098453589	0.152414748	0.126674597	0.181385024	0.092046408	0.097304086	0.1479219	0.158689501	0.039963283	0.049129503	0.036974844	0.03552651	0.078341696	0.04751277	0.089894173	0.060662349	0.056634349	0.047584092	0.05007491	0.116506585	0.054348059	0.052702518	0.078658974	0.086260745	0.083963085	0.063992071	0.086785305	0.114796752	0.083086825	0.083528949	0.076799888	0.074825245	0.14054826	0.096393617	0.088748209	0.118637767	0.082533426	0.079663774	0.083319837	0.086428411	0.107886063	0.174468647
0.101712037	0.152880298	0.175573631	0.128594345	0.135337279	0.090309313	0.123229584	0.115845758	0.092493407	0.148466728	0.113903909	0.173573907	0.092507692	0.094477114	0.142753851	0.150189942	0.040389917	0.049325085	0.036902405	0.035497233	0.077383198	0.046781684	0.086027971	0.058991569	0.058916573	0.047322073	0.048729338	0.111423446	0.053971873	0.051751753	0.07686761	0.086647116	0.083052802	0.063108684	0.093757446	0.112439869	0.080270595	0.083841291	0.0793249	0.080804785	0.135620274	0.095150181	0.087908953	0.12136539	0.080168264	0.076213991	0.081770273	0.085874276	0.10797639	0.167650714
0.098390198	0.138638259	0.165696911	0.123542006	0.197817791	0.089950037	0.1196155	0.11493157	0.087656667	0.140663476	0.10757352	0.172211671	0.095813066	0.093766626	0.137335528	0.144935985	0.039072226	0.047743714	0.03607208	0.03537121	0.075865206	0.047427805	0.081613589	0.05753931	0.05767446	0.046675163	0.047281336	0.111032961	0.05374427	0.050686736	0.076145682	0.086664976	0.079576472	0.061338919	0.090682489	0.10788527	0.079638697	0.080097298	0.073098878	0.071342248	0.129430916	0.09342667	0.087872498	0.111752934	0.07939113	0.073621278	0.080268424	0.086020337	0.10693535	0.161899177
0.115673562	0.139892935	0.162025682	0.144438825	0.169530895	0.092315973	0.130300123	0.188145848	0.090978802	0.183048115	0.097982987	0.173468082	0.092796815	0.094527697	0.148636469	0.145930537	0.043425977	0.058627438	0.038869708	0.049105339	0.074214308	0.051776487	0.100104394	0.05847217	0.059503608	0.047270245	0.04882282	0.110980766	0.055791769	0.054032279	0.078418791	0.091758628	0.08165585	0.059603796	0.095186869	0.120491061	0.079597219	0.0814485	0.073180236	0.070983479	0.126810765	0.09260844	0.087262949	0.10640757	0.088930777	0.072139386	0.08249053	0.088145782	0.107502777	0.159827826
0.115981872	0.127074944	0.158064079	0.135032373	0.154138022	0.091538708	0.124728431	0.152468464	0.086157954	0.17177369	0.08929093	0.166748026	0.09309644	0.091688284	0.142212247	0.143844213	0.041614192	0.056000453	0.036638198	0.047202952	0.072122079	0.049526799	0.093195013	0.057892243	0.058864162	0.045666972	0.047194291	0.110384419	0.053078169	0.051873486	0.080271142	0.090832849	0.080752131	0.060389177	0.096273162	0.120689533	0.079150023	0.080327568	0.071743189	0.073291197	0.125473549	0.096464327	0.088266239	0.127986843	0.085082507	0.081773096	0.077754316	0.090002106	0.108584596	0.158327324
0.111847169	0.138522848	0.153647398	0.14000994	0.151700455	0.090070087	0.124897932	0.137177107	0.087118479	0.163830243	0.088052391	0.157651241	0.094347426	0.09132547	0.154048699	0.141439059	0.041322068	0.054884358	0.037895629	0.045493295	0.082936185	0.050392805	0.10038739	0.058512335	0.062475776	0.046262325	0.046241592	0.114847052	0.054849392	0.052007847	0.106768745	0.100896835	0.076273205	0.061734365	0.094157462	0.115095086	0.086318907	0.077261951	0.067271433	0.066605562	0.118919135	0.09326994	0.088034086	0.124396545	0.092078725	0.078584	0.084230778	0.086911946	0.106533427	0.206135249
0.114429771	0.132503859	0.153856817	0.136451302	0.132736941	0.1068839	0.124507743	0.141283227	0.101230098	0.158797159	0.087110468	0.159032214	0.107383786	0.089003052	0.168150576	0.155391418	0.040251789	0.053123189	0.036690013	0.043230145	0.081306061	0.049891361	0.098713807	0.0641411	0.064206755	0.046021258	0.047607045	0.124826645	0.052109153	0.053252038	0.09202796	0.090852844	0.075509225	0.086275673	0.098362021	0.126668511	0.09102081	0.077658245	0.084581809	0.1008696	0.124168072	0.096760612	0.093485426	0.15292211	0.097341359	0.09358701	0.084014671	0.109667954	0.125054298	0.213455234
0.110173247	0.127656136	0.151647823	0.127254454	0.122497245	0.132840983	0.12178212	0.16042097	0.103124925	0.432583179	0.083616007	0.151859208	0.114019302	0.092971717	0.181919551	0.146103833	0.053739551	0.069338834	0.049500361	0.055327918	0.08933863	0.068822357	0.126980473	0.068364654	0.076161744	0.052552381	0.055766011	0.132178994	0.061328794	0.067102587	0.098209479	0.100516221	0.075977968	0.084232891	0.108618998	0.11713628	0.090390232	0.074856513	0.077749255	0.092378998	0.11881069	0.094049524	0.095469239	0.178498933	0.128690735	0.135015426	0.108533238	0.134146834	0.144409554	0.22609152
0.107505254	0.130232907	0.149152833	0.124098427	0.119970469	0.113195227	0.123701497	0.128729842	0.095708812	0.422253987	0.076856866	0.148188702	0.099062571	0.089393687	0.169758493	0.152395942	0.049612607	0.064221958	0.044374096	0.049344653	0.084059845	0.06294458	0.114489767	0.066062094	0.07163406	0.049444003	0.053131419	0.124311379	0.056546635	0.062115068	0.088383997	0.091459775	0.083626372	0.08239686	0.102201421	0.131612986	0.094686548	0.076985811	0.079042967	0.097215087	0.120387586	0.094679795	0.094415207	0.167233359	0.10887711	0.126194122	0.095617218	0.127900866	0.136361097	0.201599427
0.107512287	0.119000178	0.148055942	0.126961122	0.114710605	0.100194738	0.126767356	0.148620295	0.096198276	0.365173512	0.090734558	0.149908487	0.102946642	0.088103809	0.168120449	0.150362205	0.051946429	0.06893602	0.04598144	0.054647756	0.083870427	0.06708686	0.108923991	0.066775972	0.077051194	0.049051291	0.054842534	0.123148769	0.055910223	0.062944034	0.090228548	0.091449961	0.089640888	0.08550221	0.098460865	0.121399661	0.098189146	0.080215949	0.08352683	0.098974476	0.116443707	0.095685341	0.095266284	0.158566803	0.106948228	0.122192164	0.095349654	0.126242416	0.131154915	0.21153092
0.106540311	0.135329353	0.145489762	0.120849639	0.143723483	0.105090379	0.123588773	0.124440046	0.09091879	0.324397686	0.088882858	0.144305797	0.097195034	0.089011434	0.161592594	0.144311443	0.05178435	0.068791785	0.047225183	0.05201016	0.082502016	0.065034531	0.102015747	0.064403167	0.072522702	0.048764753	0.054270442	0.119694807	0.057713329	0.060230217	0.094081071	0.101948446	0.086004848	0.07976731	0.127307894	0.117624193	0.093593782	0.076854163	0.077594131	0.085682667	0.11092513	0.093150759	0.09349803	0.16833304	0.099827475	0.110855166	0.094501792	0.111619992	0.123560224	0.190048772
0.128203772	0.117898135	0.148032016	0.126891434	0.123716142	0.132504986	0.133584443	0.139261104	0.094064661	0.285665392	0.0850309	0.146158296	0.101124664	0.087778782	0.156276161	0.147897916	0.051114484	0.065129481	0.044551059	0.049710507	0.092172516	0.061940517	0.101290129	0.070992675	0.07093733	0.051187062	0.056208413	0.115332293	0.05571286	0.069147094	0.091574031	0.091705135	0.10434402	0.09106779	0.120447338	0.121102045	0.097614944	0.086788879	0.086545153	0.10827991	0.110092575	0.102462089	0.098636114	0.171085525	0.10217931	0.126009265	0.098858235	0.115941536	0.136213097	0.176581557
0.120872205	0.128758556	0.145715251	0.120084774	0.120823062	0.116657575	0.133583654	0.15741962	0.088358173	0.250773634	0.078116229	0.173627358	0.09469993	0.089721592	0.149905167	0.144927358	0.050414821	0.062580027	0.043587365	0.045844289	0.093795965	0.05991748	0.094718222	0.068746777	0.06900251	0.051702258	0.056027972	0.110061285	0.055525632	0.067231142	0.095474269	0.089849135	0.096040982	0.084644954	0.121641536	0.114658425	0.092621541	0.083292911	0.078097438	0.09298447	0.10465672	0.098127614	0.096989942	0.144955942	0.096442466	0.113831681	0.100150652	0.104429323	0.125088782	0.167244561
0.112820982	0.118344051	0.238716018	0.115064666	0.11421879	0.105273354	0.15835498	0.155669732	0.087512171	0.22379348	0.07254185	0.353864702	0.092318326	0.094534097	0.147744248	0.157150721	0.050750129	0.061565301	0.043177653	0.048438576	0.089333044	0.056240279	0.092673342	0.066699794	0.067830074	0.053867074	0.054004937	0.105962651	0.055615615	0.063309344	0.102809616	0.091941454	0.10269619	0.083930528	0.113849735	0.119031262	0.09149443	0.081013004	0.086597857	0.108280588	0.104609696	0.098673635	0.096425318	0.140072227	0.088435043	0.110371096	0.096703123	0.103283237	0.119526066	0.160929368
0.152461235	0.135412017	0.235577516	0.181844679	0.121259827	0.161039141	0.191643755	0.148301742	0.108093505	0.255124778	0.107482993	0.325294977	0.106568708	0.09830619	0.161960477	0.159286276	0.057178165	0.064280911	0.050513928	0.065174115	0.090182758	0.06502638	0.105121103	0.069177237	0.153991925	0.052993849	0.058749306	0.107695987	0.064225416	0.081806611	0.109473828	0.10175038	0.096968123	0.078773641	0.122456589	0.115216532	0.089886947	0.078550091	0.082821107	0.096637888	0.102505684	0.096987749	0.114528689	0.173927024	0.087779448	0.112861513	0.094199327	0.104729597	0.126728333	0.15897979
0.139544493	0.121704909	0.214821336	0.162049053	0.110693011	0.128754306	0.172484952	0.136506531	0.1076226	0.239802013	0.090895294	0.301299531	0.096531963	0.101685421	0.151955528	0.153416352	0.053267379	0.06030478	0.047104061	0.056398917	0.085694126	0.060745141	0.100179705	0.066702505	0.135032206	0.051045377	0.056418683	0.106650658	0.061942465	0.074799887	0.103349308	0.105263036	0.094131092	0.076170079	0.113345354	0.112562498	0.086949619	0.078347001	0.086044039	0.094660032	0.100355506	0.097609816	0.111022854	0.154843825	0.082718671	0.103802056	0.091083763	0.100272578	0.12165981	0.158209543
0.127200685	0.130581956	0.243590577	0.146953446	0.113930405	0.130556634	0.166547668	0.215195351	0.125287751	0.246170323	0.084043825	0.339414626	0.094677102	0.104603501	0.146485281	0.157852341	0.050808746	0.05785845	0.044698745	0.050560384	0.082433177	0.056817816	0.09372137	0.064481514	0.119002118	0.049680806	0.053952849	0.101079576	0.059089333	0.068392905	0.094656777	0.09992565	0.090391424	0.073104439	0.108660012	0.107953115	0.083855008	0.076297547	0.080063845	0.090337549	0.096172604	0.096427376	0.108816783	0.150946013	0.080081169	0.095882409	0.086380476	0.096786617	0.118056829	0.157824536
0.127259903	0.115287285	0.241737486	0.15606471	0.127489598	0.161993938	0.207494786	0.563905569	0.138420354	0.253889845	0.108698702	0.323499003	0.092112954	0.114523833	0.162006501	0.150851336	0.051321105	0.055782906	0.044514057	0.046879038	0.093182467	0.054072837	0.092899457	0.062558602	0.105437201	0.050053158	0.052728338	0.09742458	0.058488465	0.064344006	0.093430207	0.096709497	0.095094425	0.07714009	0.110426672	0.118904523	0.085793191	0.08087426	0.104772756	0.092378646	0.125248573	0.096518855	0.113331854	0.158577162	0.08294157	0.090340195	0.08491277	0.091375378	0.124303587	0.156053458
0.11799266	0.125611385	0.222307814	0.173439274	0.130005862	0.126492415	0.189876979	0.375603078	0.127146785	0.36602974	0.113258501	0.297996139	0.091310407	0.124599948	0.156540221	0.150332812	0.04871657	0.056391909	0.042415946	0.048909821	0.097128424	0.053886384	0.095280513	0.060856401	0.094573593	0.050042844	0.055772258	0.098686777	0.057204123	0.065565334	0.091581316	0.09303363	0.088969411	0.090313426	0.119109521	0.112336396	0.091528449	0.107279701	0.10041091	0.110952775	0.120751357	0.106454112	0.154798268	0.154511303	0.086285643	0.090771707	0.089073684	0.1407591	0.159858097	0.156133446
0.114948519	0.117427518	0.252165408	0.16403323	0.134842628	0.124880084	0.188658202	0.24166245	0.117714394	0.314786767	0.144816172	0.287865917	0.126048371	0.118828025	0.153073766	0.159003394	0.047397413	0.055203132	0.041672599	0.047347798	0.098007409	0.061720217	0.092075493	0.061268376	0.116390533	0.050274774	0.056427506	0.09613003	0.056873984	0.070594782	0.088529394	0.092652881	0.093012229	0.088239253	0.112018051	0.117169151	0.090622088	0.097651573	0.096913336	0.110390865	0.123239596	0.104081949	0.14939233	0.135641121	0.083460333	0.085676497	0.091017125	0.119719237	0.142673351	0.166684176
0.107880835	0.128754758	0.227396913	0.152178272	0.131053626	0.136224874	0.173753774	0.183327653	0.114150294	0.378668345	0.142006461	0.276944498	0.103857688	0.123522495	0.147158005	0.15406541	0.046069934	0.053394104	0.040716638	0.044707192	0.095677494	0.059062733	0.087026934	0.062482635	0.103869058	0.053783642	0.054897382	0.093513455	0.058116723	0.067136686	0.087623731	0.093671138	0.087327863	0.084691375	0.107419374	0.112952936	0.087990609	0.093657854	0.089299779	0.092942399	0.116691915	0.101349605	0.14231597	0.137090383	0.080408455	0.081010195	0.099582249	0.109251112	0.135853229	0.164644084
0.103058761	0.12834968	0.209085324	0.139107947	0.124539057	0.112172841	0.159477947	0.140215623	0.1074262	0.338981423	0.135628325	0.256400678	0.101496028	0.117698788	0.157664022	0.146804848	0.045627279	0.05156964	0.039588606	0.04207298	0.101919084	0.055404471	0.082285256	0.060635445	0.09299407	0.053868833	0.052462886	0.092464373	0.05655408	0.06268606	0.087868195	0.088241038	0.084830469	0.080794944	0.101701391	0.113117428	0.085059702	0.091631274	0.086227594	0.088886693	0.111901817	0.100501345	0.136863016	0.129393692	0.078773063	0.078393384	0.09139376	0.101962905	0.127989333	0.162549755
0.103478698	0.117850858	0.196246567	0.13104205	0.117108756	0.09939913	0.15766674	0.12065362	0.101660627	0.308411261	0.125702074	0.238639856	0.097367658	0.116476781	0.176142804	0.143601368	0.045435158	0.050431751	0.040023466	0.041658812	0.095893669	0.053198518	0.078323173	0.059058214	0.084016394	0.054648946	0.050548424	0.096441561	0.056464322	0.058883482	0.08607035	0.087287277	0.082935961	0.076742438	0.099228661	0.11026293	0.081939955	0.089929442	0.082942413	0.080999663	0.107352658	0.099197827	0.130845675	0.120148929	0.077254747	0.077118688	0.088715441	0.095833592	0.121262355	0.168539793
0.100100876	0.117549296	0.189112378	0.123631687	0.118931596	0.09371103	0.154883116	0.119589749	0.09487519	0.270118343	0.170856068	0.230407238	0.113278044	0.116495052	0.194290093	0.146410555	0.043894442	0.048734886	0.038381407	0.039712391	0.094133547	0.051393207	0.080336701	0.05788223	0.080488711	0.052048673	0.049192373	0.09337993	0.056866172	0.071434022	0.098521194	0.092423074	0.086076683	0.084239191	0.102135702	0.119249089	0.087044145	0.09977966	0.230238612	0.079176188	0.125682155	0.101872681	0.130423634	0.132515044	0.081923593	0.082694611	0.088423736	0.095995042	0.134943552	0.161431139
0.097473109	0.121433317	0.180000652	0.117539474	0.115453014	0.095444971	0.145286572	0.119823618	0.08859967	0.244732984	0.144271295	0.21419062	0.102893247	0.114347786	0.18690194	0.1427745	0.044061605	0.047596175	0.037890934	0.038178644	0.089678104	0.049725913	0.085469221	0.05672716	0.074066435	0.052726026	0.048279108	0.089782976	0.055174577	0.070541558	0.087601595	0.093517121	0.085016807	0.081521201	0.100845888	0.118811681	0.08482232	0.101032564	0.237854607	0.078076644	0.123888907	0.1023861	0.128444815	0.295674228	0.088818172	0.109324348	0.092339056	0.143079022	0.128789196	0.158443928
0.095497497	0.125543846	0.170296498	0.116964738	0.123668491	0.115596146	0.137622718	0.112907188	0.083309732	0.215468334	0.131655678	0.199850842	0.095016466	0.113216932	0.178174933	0.138048364	0.042120058	0.046412154	0.037381502	0.038001171	0.086748674	0.048274677	0.081886944	0.055579226	0.069074102	0.058507337	0.047454964	0.086608365	0.055154993	0.064881024	0.084438562	0.09341962	0.083637756	0.077748854	0.103569633	0.112773619	0.082014959	0.098556797	0.232567389	0.088211662	0.119430799	0.101824821	0.123878505	0.65160364	0.082257703	0.130909048	0.08904365	0.135377017	0.125563371	0.1601767
0.115497563	0.135009259	0.162618658	0.130671319	0.129199319	0.101182543	0.130663856	0.110488207	0.078636145	0.193739181	0.119884211	0.186913673	0.098194044	0.11269474	0.167983298	0.135952494	0.041619899	0.046473962	0.036715321	0.037192279	0.085381989	0.047681145	0.085132355	0.054729543	0.065539475	0.05940215	0.063646588	0.090872462	0.054111669	0.062218492	0.101621713	0.090886851	0.083393315	0.073980335	0.099075615	0.109591829	0.082044208	0.097064749	0.229650584	0.084409079	0.115623622	0.100737018	0.120209328	0.496698528	0.079472842	0.121111649	0.084389223	0.135884887	0.119394924	0.156222797
0.116013591	0.116725042	0.155963527	0.130109918	0.115824817	0.094627407	0.131867555	0.110615412	0.076222488	0.191987928	0.109260677	0.180616391	0.09452651	0.108706831	0.161486816	0.143253346	0.040309205	0.061783225	0.036934417	0.039352503	0.08317199	0.046489115	0.083429865	0.054655006	0.063151775	0.057151414	0.062158371	0.088114494	0.052740269	0.059340788	0.090316389	0.089746771	0.084052871	0.071097311	0.110559705	0.113458488	0.080252265	0.095136028	0.20962055	0.081821593	0.112176442	0.102698376	0.116188734	0.411041363	0.077783502	0.111811242	0.081268742	0.118247448	0.114675121	0.154398876
0.124350084	0.12160489	0.164968897	0.132295952	0.162229411	0.116194977	0.164584924	0.226739128	0.074338584	0.180201714	0.109502224	0.189445827	0.106048873	0.109057249	0.173325693	0.169169855	0.079299278	0.066341488	0.069979722	0.111289276	0.105451673	0.095916261	0.11111919	0.057025155	0.069661386	0.055936541	0.060617463	0.106954197	0.063703218	0.059348067	0.094697096	0.088668586	0.09041854	0.079764303	0.110320084	0.114442967	0.082117459	0.094240473	0.193882039	0.081634216	0.112711142	0.102226305	0.11829168	0.329368763	0.092331825	0.119346883	0.09684626	0.117758799	0.122066144	0.154645338
0.115075344	0.121087548	0.159593882	0.124756936	0.154667069	0.104097902	0.160722828	0.198530335	0.071028471	0.162269845	0.104498731	0.182227913	0.096412297	0.113941565	0.17234811	0.155541957	0.079698645	0.066063682	0.077097448	0.100495438	0.105361756	0.089840698	0.103848681	0.063559386	0.073674338	0.055261161	0.05801895	0.105361146	0.070331844	0.062877869	0.094885102	0.08814515	0.083904669	0.083555305	0.113298809	0.107077733	0.078949074	0.089321502	0.180940262	0.077394244	0.107530548	0.099004733	0.114347457	0.266545223	0.088791481	0.108099477	0.100910993	0.109372313	0.129180926	0.154205287
0.108398208	0.132380354	0.154904707	0.118264558	0.154824196	0.095562498	0.161124629	0.149337638	0.068194875	0.157417733	0.095862307	0.220335298	0.092794586	0.110580552	0.165386861	0.160754964	0.073756386	0.062286614	0.070366745	0.084676997	0.100371016	0.080569419	0.097390853	0.062073416	0.098929049	0.053772956	0.055275798	0.100922396	0.067611571	0.058573076	0.090996423	0.088950115	0.082596262	0.08494548	0.105517447	0.105441145	0.07671545	0.087317192	0.167555721	0.081367792	0.10462236	0.098221604	0.110537496	0.219390639	0.084344566	0.100006804	0.094938354	0.104856135	0.124724617	0.153640961
0.107733022	0.116124311	0.151519223	0.113752426	0.157981117	0.101006236	0.151133849	0.140641884	0.074288118	0.155494014	0.120528014	0.222278587	0.100465352	0.106976921	0.160907325	0.167676935	0.069650412	0.059970456	0.06670202	0.07293659	0.096924193	0.07314562	0.090772886	0.061142018	0.090550973	0.05332864	0.054635917	0.098332502	0.066061633	0.056073908	0.090826063	0.086326439	0.080087495	0.079707153	0.099848959	0.101445423	0.07825453	0.084993844	0.171498788	0.078773622	0.100755977	0.098282207	0.107099295	0.191964266	0.081635466	0.097509507	0.092525974	0.101449091	0.12109719	0.153172905
0.102593935	0.125300698	0.152777327	0.110112851	0.149315139	0.099152092	0.151882915	0.144519019	0.072825462	0.140250146	0.117906503	0.224469094	0.094170609	0.107398677	0.156072318	0.157860981	0.065355231	0.05788143	0.062489629	0.063462355	0.093669123	0.066994061	0.086793386	0.060214292	0.082242521	0.051257311	0.05339548	0.09453351	0.066058203	0.057206088	0.09241104	0.087717271	0.078935501	0.076409947	0.160641262	0.09911088	0.0777805	0.084592141	0.168829419	0.08012625	0.097611866	0.096614755	0.157128836	0.177971774	0.079403201	0.095009404	0.092969921	0.11532245	0.123671444	0.152021913
0.101506932	0.13786886	0.147833699	0.107531636	0.179582231	0.092862539	0.141784473	0.12607583	0.086378353	0.13005265	0.106854746	0.209712646	0.092311308	0.105714386	0.149436528	0.153303469	0.061881578	0.055573337	0.059943237	0.05597064	0.089977008	0.062086034	0.08171347	0.058725489	0.076050885	0.050456817	0.051477379	0.091391388	0.063918916	0.055025093	0.087478224	0.084824306	0.078018805	0.073337348	0.143236636	0.097325148	0.076168943	0.086063533	0.165644551	0.079126392	0.098773246	0.096259096	0.150248076	0.158133249	0.077674719	0.09200874	0.087297825	0.108327546	0.118860407	0.191437014
0.109991746	0.123395726	0.14713247	0.105673748	0.149422247	0.091923707	0.140378986	0.132104878	0.087629483	0.124793771	0.101281032	0.199667545	0.09454827	0.103050607	0.143353666	0.151999382	0.059113576	0.053727927	0.056709542	0.05032804	0.086882234	0.058060587	0.078022478	0.057365288	0.070619894	0.049342446	0.049793062	0.08762347	0.063144659	0.05345674	0.087354252	0.087602247	0.079290353	0.069764557	0.130200392	0.094697015	0.073620802	0.083629957	0.162763469	0.076523249	0.094068726	0.094946516	0.143997914	0.138082706	0.089082193	0.10471786	0.087371534	0.101312396	0.114106008	0.179597465
0.110383731	0.124459764	0.145004614	0.10860981	0.135144894	0.090371062	0.137261085	0.12549683	0.082849957	0.128938665	0.10234248	0.187434114	0.092677453	0.103916503	0.138611558	0.146642702	0.055878443	0.051920207	0.054533293	0.046817295	0.084720227	0.054694049	0.084876574	0.056122551	0.08177348	0.048453649	0.049558367	0.084357803	0.063014446	0.052916155	0.08980644	0.085805295	0.07546586	0.069092111	0.126297046	0.091638032	0.072362991	0.080238985	0.148258124	0.07098861	0.094195611	0.093700136	0.146927476	0.127930155	0.084013594	0.097190779	0.086049456	0.102204719	0.110759544	0.180724089
0.115442353	0.137585182	0.147519665	0.116861599	0.152339595	0.100959419	0.137270864	0.116522713	0.081410396	0.126683745	0.101862379	0.184534517	0.097791156	0.107981313	0.138378972	0.146654314	0.05329455	0.051106093	0.052106812	0.046156528	0.081324839	0.053896676	0.083348225	0.056066266	0.076053059	0.047397177	0.048219578	0.08261024	0.06285068	0.055394857	0.091985563	0.089896013	0.073461809	0.067596999	0.115953377	0.09659224	0.071560126	0.078587629	0.141823307	0.067991225	0.091868985	0.092718912	0.139570227	0.117952164	0.083238649	0.100193834	0.087193405	0.094725166	0.108345378	0.170186007
0.109149766	0.120821819	0.148821832	0.121296954	0.134602346	0.109099835	0.150820875	0.131710267	0.092642124	0.133782033	0.100874607	0.180679119	0.101293695	0.102836277	0.144798628	0.155205987	0.05076846	0.049216826	0.049922004	0.043635969	0.078917508	0.051939295	0.07898155	0.057434181	0.072954386	0.046617113	0.047103924	0.079919351	0.060052787	0.056032451	0.086670852	0.086269054	0.092359144	0.07942006	0.115365597	0.114430198	0.082068906	0.085864602	0.159401512	0.108168392	0.102804853	0.103602317	0.140481263	0.15692836	0.079641598	0.094138628	0.081338413	0.117737055	0.126467198	0.163420939
0.105627212	0.118269285	0.14946697	0.119027435	0.135841473	0.10062925	0.144410013	0.119246759	0.08678859	0.126787597	0.123569891	0.170713221	0.099195125	0.10287449	0.144464787	0.153604345	0.049509763	0.0501146	0.049032775	0.04553521	0.076059195	0.050973487	0.075735767	0.056220364	0.072599751	0.046516562	0.046433014	0.078793306	0.060763728	0.054418878	0.081429319	0.087279509	0.084952782	0.074135959	0.111494147	0.111433474	0.078114391	0.081670111	0.142429441	0.089469575	0.098599812	0.098998548	0.133775726	0.134706645	0.079066378	0.087954002	0.080712348	0.104289857	0.122555244	0.159965445
0.101519266	0.122970173	0.15230151	0.116172337	0.135395108	0.095266919	0.155369375	0.143791408	0.089113255	0.122545145	0.149984413	0.172133997	0.098779934	0.101663254	0.143926657	0.155990995	0.047375231	0.049303949	0.046071061	0.042112172	0.074462002	0.049230814	0.076014748	0.056349259	0.070278972	0.050436716	0.047177635	0.080658187	0.058390744	0.055945258	0.079486915	0.085719091	0.092048574	0.083458415	0.120569498	0.114388452	0.077586364	0.083879288	0.146194751	0.090471489	0.100788368	0.102006057	0.132107667	0.141332739	0.081205183	0.084476119	0.079992938	0.120415719	0.146062832	0.164922199
0.103504136	0.113166021	0.148899379	0.112330048	0.143469932	0.092755095	0.146168052	0.12389927	0.087119036	0.126448746	0.154042793	0.16239446	0.095198752	0.10267762	0.139451626	0.147236073	0.045999396	0.048457779	0.044720972	0.041250894	0.082703861	0.047813519	0.073672639	0.055215888	0.071400673	0.051744023	0.046240042	0.080458695	0.059083577	0.055626973	0.078888448	0.08480765	0.087689329	0.077812942	0.118692568	0.110400434	0.075662561	0.080054635	0.132033647	0.084864037	0.096906051	0.099628135	0.131164602	0.13156876	0.080212638	0.081009492	0.08108542	0.109847605	0.136074866	0.190574062
0.105159795	0.113770306	0.145869042	0.109645383	0.148445965	0.095612536	0.149147007	0.1144711	0.083467569	0.117885887	0.191268877	0.154896056	0.094629435	0.099901961	0.134608052	0.147925494	0.044615048	0.048017082	0.043761549	0.039772571	0.085349781	0.046761663	0.075917184	0.055320907	0.067920035	0.050312027	0.045148036	0.082491866	0.057238702	0.053706771	0.089407826	0.086253462	0.085226843	0.075908484	0.110095282	0.109232304	0.073884197	0.079660197	0.125934774	0.091444178	0.093635675	0.099238691	0.126482748	0.126377443	0.087229417	0.091665338	0.078483187	0.11128846	0.128434061	0.176948958
0.129262115	0.113090582	0.161911523	0.124841317	0.198596861	0.115555617	0.160364941	0.178750355	0.08359538	0.190826629	0.20463145	0.16864995	0.109106083	0.099576343	0.146309785	0.15397834	0.045526592	0.048501368	0.043275536	0.038288369	0.093603867	0.050115431	0.089268616	0.055653982	0.080314211	0.050783531	0.048147395	0.09093769	0.056241043	0.069124006	0.11120522	0.084405039	0.093850474	0.07498714	0.104846016	0.116389318	0.07490479	0.078724159	0.118410229	0.08544109	0.092867363	0.100323873	0.127226365	0.129175722	0.102181525	0.103687056	0.093523927	0.114707039	0.133792684	0.185386103
0.119115887	0.120827477	0.16053704	0.126981058	0.184691279	0.108253038	0.155393178	0.175935741	0.080655408	0.172177429	0.198867972	0.160150875	0.098124437	0.10203475	0.142053086	0.146042351	0.052290157	0.050366943	0.04433807	0.037860764	0.100123117	0.049711089	0.087876959	0.054609829	0.074426399	0.059277752	0.048532102	0.092514293	0.057678172	0.069164741	0.118728116	0.089231443	0.093647329	0.073354161	0.106090519	0.113137578	0.076375263	0.078678969	0.113810638	0.076141774	0.098701764	0.097874533	0.129243036	0.146847766	0.102362013	0.111440663	0.151544629	0.115755369	0.139410673	0.176832003
0.132976142	0.15581537	0.170904383	0.133782248	0.25122511	0.112369568	0.193280553	0.209694802	0.099037862	0.226509141	0.197390962	0.232103928	0.096065658	0.106562393	0.180950794	0.186194467	0.053039658	0.050959323	0.046153816	0.037964232	0.103863239	0.0491578	0.092950201	0.056227656	0.079264117	0.055712336	0.049820339	0.097575489	0.057258046	0.06685998	0.135685674	0.090644144	0.093149599	0.071194767	0.112393926	0.111259241	0.074753923	0.079337483	0.110071239	0.071628792	0.096942303	0.097175678	0.124945756	0.139649239	0.103742387	0.112423108	0.135029331	0.109722774	0.131659848	0.176837296
0.122560352	0.134005222	0.161675235	0.12485088	0.210699504	0.100632043	0.173354382	0.16788782	0.092162755	0.224301297	0.187356149	0.216889422	0.094827647	0.101325082	0.167934393	0.177821693	0.050443764	0.049022454	0.043525666	0.037386775	0.099425407	0.047607689	0.086654763	0.055206034	0.072905898	0.05383936	0.048015868	0.093445189	0.05685232	0.06194187	0.120399658	0.087659374	0.090219494	0.068357239	0.12380218	0.108197753	0.07392986	0.077288951	0.106564072	0.070496747	0.093812039	0.096101231	0.120269809	0.129563987	0.101954017	0.10440872	0.130817662	0.102347787	0.124700045	0.239891576
0.130420741	0.148496083	0.158316824	0.119183548	0.214737477	0.095517065	0.159862243	0.136070933	0.087045316	0.207518846	0.164171964	0.203622732	0.095917129	0.102096128	0.160379492	0.165127088	0.056786027	0.054720998	0.049009424	0.050156775	0.09670439	0.054755057	0.092974812	0.060859442	0.121508705	0.059256237	0.059070859	0.09677719	0.059689139	0.073293369	0.125432964	0.093720169	0.086308265	0.065566381	0.189658691	0.105039232	0.072102428	0.076735726	0.104553159	0.068084883	0.091097259	0.096206784	0.116537683	0.123984008	0.093139936	0.102039726	0.125869679	0.096006258	0.121383972	0.233750211
0.12566817	0.129779214	0.166946677	0.151201988	0.177899505	0.100635321	0.157754358	0.137275383	0.08265062	0.299831857	0.156562888	0.190658752	0.092726491	0.11601874	0.161030911	0.156102602	0.053352074	0.052532933	0.044898588	0.046024349	0.095636386	0.051980323	0.08952256	0.059596023	0.108768674	0.05544803	0.055542894	0.10205526	0.057279993	0.067631093	0.117242621	0.087922024	0.083393893	0.063848533	0.339479383	0.101414604	0.070264952	0.074869588	0.097838756	0.067100833	0.088902409	0.094189365	0.114011465	0.119137536	0.095071154	0.100973278	0.11609726	0.092190408	0.140235037	0.208317669
0.134312747	0.134108396	0.158259561	0.148434684	0.164836055	0.11725374	0.146022807	0.119362772	0.085577725	0.283506565	0.139948303	0.178818421	0.092489387	0.108852576	0.152154543	0.150171595	0.053238284	0.054426946	0.044990386	0.048595063	0.099256544	0.05178454	0.089759678	0.058879722	0.104095066	0.05740274	0.06761528	0.106930563	0.058751159	0.067548406	0.117034987	0.089523595	0.08330526	0.062653223	0.290612085	0.098889091	0.06871791	0.075085102	0.09285319	0.071747946	0.086601265	0.092953425	0.110286656	0.121100884	0.104863536	0.095333525	0.119888795	0.095583778	0.137491008	0.226057185
0.129102643	0.125322278	0.155050485	0.138231177	0.14993845	0.122300186	0.137906498	0.114062347	0.090754793	0.278015986	0.125919908	0.168508264	0.091615253	0.106131982	0.147904747	0.147013743	0.050170641	0.052353879	0.043113194	0.045140449	0.093877305	0.049693476	0.085137981	0.057570329	0.092864759	0.05460263	0.065538829	0.102318526	0.056662343	0.06243542	0.104979927	0.085780605	0.082863994	0.061550927	0.309526469	0.100414541	0.068185181	0.078458669	0.095614656	0.076373218	0.084949386	0.092643318	0.109307177	0.123581484	0.092928024	0.09012839	0.108233043	0.101411647	0.132944196	0.222292934
0.120500604	0.123246509	0.154078914	0.135769256	0.14231688	0.142334479	0.142229303	0.137926022	0.097668598	0.257966801	0.125750786	0.166824247	0.099413053	0.105809129	0.147044316	0.150415825	0.048295176	0.051811763	0.041447467	0.045137973	0.090118623	0.050552655	0.08286884	0.058376754	0.090951563	0.055570511	0.072968424	0.09950727	0.055379247	0.067101129	0.102436099	0.085408974	0.083461779	0.070912665	0.279468326	0.099101355	0.069688338	0.080304958	0.094014256	0.107807747	0.086982288	0.093911536	0.109704541	0.134747822	0.088717091	0.085690531	0.10396525	0.1053977	0.132147814	0.219846619
[truncated: 5 more columns]
