# Supplementary material for: Dynamic financial tail risk networks: A backtesting-based conditional expected shortfall approach
Source: PLoS One. 2026 Jun 24;21(6):e0351966. doi: 10.1371/journal.pone.0351966 (PMC13293451; doi:10.1371/journal.pone.0351966)
Supplement: S2 File — (ZIP) [file pone.0351966.s002.zip › File/Data/gz.csv]

date	gz3m	gz10y	gz15y
2011/1/4	2.9634	3.8606	4.0733
2011/1/5	2.8693	3.8132	4.0374
2011/1/6	2.8426	3.8339	4.0457
2011/1/7	2.8012	3.8237	4.0383
2011/1/10	2.81	3.8449	4.0533
2011/1/11	2.8061	3.8703	4.0721
2011/1/12	2.7735	3.855	4.0616
2011/1/13	2.7251	3.8831	4.0742
2011/1/14	2.699	3.9156	4.0985
2011/1/17	2.753	3.9651	4.1235
2011/1/18	2.803	3.9954	4.1467
2011/1/19	2.9906	3.9752	4.1342
2011/1/20	3.1306	3.9749	4.1341
2011/1/21	3.2926	3.9837	4.144
2011/1/24	3.21	3.9918	4.1533
2011/1/25	3.3369	4.0152	4.1681
2011/1/26	3.3465	3.9991	4.1612
2011/1/27	3.3169	4.0058	4.1645
2011/1/28	3.2857	4.0096	4.1635
2011/1/30	3.2937	4.01	4.1638
2011/1/31	3.297	4.0187	4.1713
2011/2/1	3.2255	4.0186	4.1711
2011/2/9	3.1715	4.1006	4.2223
2011/2/10	3.0915	4.1158	4.2373
2011/2/11	2.9915	4.1062	4.2299
2011/2/12	2.9605	4.1087	4.2319
2011/2/14	2.8105	4.0552	4.1883
2011/2/15	2.7477	4.0454	4.1764
2011/2/16	2.7717	4.045	4.1765
2011/2/17	2.8017	4.0449	4.1767
2011/2/18	2.7675	4.045	4.1768
2011/2/21	2.9239	4.0702	4.1964
2011/2/22	2.9244	4.04	4.1799
2011/2/23	2.7444	3.9946	4.1523
2011/2/24	2.6753	3.9132	4.1024
2011/2/25	2.6268	3.9566	4.1224
2011/2/28	2.6208	3.9314	4.1
2011/3/1	2.5369	3.9259	4.0975
2011/3/2	2.484	3.9233	4.0938
2011/3/3	2.4596	3.9279	4.0963
2011/3/4	2.4785	3.9388	4.1013
2011/3/7	2.3985	3.9351	4.0995
2011/3/8	2.4028	3.9078	4.0751
2011/3/9	2.3706	3.8879	4.0651
2011/3/10	2.3706	3.9321	4.0826
2011/3/11	2.4704	3.9328	4.0833
2011/3/14	2.47	3.9074	4.0705
2011/3/15	2.4741	3.8659	4.0489
2011/3/16	2.493	3.86	4.064
2011/3/17	2.4799	3.8326	4.0508
2011/3/18	2.5	3.8489	4.06
2011/3/21	2.5712	3.8774	4.0746
2011/3/22	2.5758	3.8987	4.0841
2011/3/23	2.6076	3.9037	4.0745
2011/3/24	2.61	3.8762	4.0581
2011/3/25	2.6019	3.8714	4.0581
2011/3/28	2.6262	3.8807	4.0679
2011/3/29	2.5939	3.9044	4.0598
2011/3/30	2.5883	3.9069	4.0429
2011/3/31	2.6179	3.912	4.0455
2011/4/1	2.6197	3.9126	4.0421
2011/4/2	2.6012	3.9078	4.0396
2011/4/6	2.6342	3.9203	4.0518
2011/4/7	2.6588	3.9167	4.0498
2011/4/8	2.615	3.9081	4.0449
2011/4/11	2.6085	3.8928	4.0616
2011/4/12	2.6044	3.87	4.0494
2011/4/13	2.5758	3.8703	4.0594
2011/4/14	2.5419	3.8707	4.0545
2011/4/15	2.5539	3.8709	4.0546
2011/4/18	2.5487	3.896	4.0661
2011/4/19	2.5559	3.8911	4.0611
2011/4/20	2.5868	3.8913	4.0612
2011/4/21	2.602	3.8912	4.0612
2011/4/22	2.6013	3.8966	4.0638
2011/4/25	2.6425	3.8961	4.066
2011/4/26	2.6629	3.896	4.0661
2011/4/27	2.6318	3.8812	4.051
2011/4/28	2.5728	3.87	4.0461
2011/4/29	2.5789	3.8713	4.0462
2011/5/3	2.6131	3.8752	4.0489
2011/5/4	2.6135	3.8772	4.0468
2011/5/5	2.6137	3.8715	4.0443
2011/5/6	2.5846	3.8308	4.0244
2011/5/9	2.6156	3.8378	4.0279
2011/5/10	2.6172	3.8326	4.0251
2011/5/11	2.6027	3.8334	4.0251
2011/5/12	2.5954	3.8211	4.0192
2011/5/13	2.714	3.8363	4.0268
2011/5/16	2.755	3.8432	4.03
2011/5/17	2.7574	3.8318	4.0293
2011/5/18	2.75	3.8338	4.0303
2011/5/19	2.7521	3.8309	4.0317
2011/5/20	2.7924	3.8429	4.0367
2011/5/23	2.8606	3.84	4.0398
2011/5/24	2.8806	3.8414	4.0404
2011/5/25	2.9	3.8382	4.0383
2011/5/26	2.9047	3.8352	4.0373
2011/5/27	2.8767	3.8217	4.0311
2011/5/30	2.8874	3.8256	4.0324
2011/5/31	2.9062	3.8311	4.0351
2011/6/1	2.9041	3.8311	4.0351
2011/6/2	2.9039	3.8337	4.0376
2011/6/3	2.906	3.8337	4.0376
2011/6/7	2.9261	3.8341	4.0376
2011/6/8	2.9461	3.8572	4.0533
2011/6/9	2.9611	3.8726	4.0628
2011/6/10	2.9811	3.894	4.0778
2011/6/13	2.9961	3.9036	4.0838
2011/6/14	3.0461	3.9406	4.1013
2011/6/15	3.2261	3.9986	4.1314
2011/6/16	3.3801	3.9839	4.1224
2011/6/17	3.534	3.9803	4.1224
2011/6/20	3.5183	3.9413	4.1024
2011/6/21	3.5332	3.9003	4.0726
2011/6/22	3.578	3.9555	4.1276
2011/6/23	3.6398	3.9691	4.1576
2011/6/24	3.5736	3.8963	4.1176
2011/6/27	3.4355	3.8703	4.0916
2011/6/28	3.408	3.88	4.1016
2011/6/29	3.4	3.8833	4.1016
2011/6/30	3.3902	3.8857	4.1039
2011/7/1	3.3477	3.8775	4.0877
2011/7/4	3.2927	3.8842	4.0944
2011/7/5	3.2927	3.8909	4.102
2011/7/6	3.2592	3.9116	4.122
2011/7/7	3.2773	3.9021	4.12
2011/7/8	3.1996	3.8881	4.106
2011/7/11	3.1759	3.8923	4.1102
2011/7/12	3.1701	3.8899	4.1028
2011/7/13	3.2	3.8913	4.1044
2011/7/14	3.2541	3.9204	4.1334
2011/7/15	3.0993	3.9278	4.1435
2011/7/18	3.1619	3.9558	4.1715
2011/7/19	3.241	4.0088	4.199
2011/7/20	3.4429	4.0715	4.2246
2011/7/21	3.4488	4.0889	4.2372
2011/7/22	3.3379	4.0671	4.2256
2011/7/25	3.3375	4.0663	4.2252
2011/7/26	3.3644	4.0753	4.2302
2011/7/27	3.3951	4.0855	4.2377
2011/7/28	3.3381	4.0627	4.2577
2011/7/29	3.2995	4.0477	4.2577
2011/8/1	3.317	4.0502	4.2558
2011/8/2	3.32	4.0615	4.2583
2011/8/3	3.3228	4.1201	4.2783
2011/8/4	3.3424	4.0911	4.269
2011/8/5	3.3265	4.0423	4.2428
2011/8/8	3.2965	4.0007	4.2228
2011/8/9	3.2468	3.9554	4.201
2011/8/10	3.2268	3.9639	4.2059
2011/8/11	3.2256	3.9291	4.1822
2011/8/12	3.2087	3.9268	4.18
2011/8/15	3.18	3.9231	4.1782
2011/8/16	3.2142	3.9492	4.1873
2011/8/17	3.2142	3.9432	4.1842
2011/8/18	3.2562	3.956	4.1929
2011/8/19	3.2492	3.9331	4.1829
2011/8/22	3.2642	3.9325	4.183
2011/8/23	3.2862	3.9356	4.1855
2011/8/24	3.2922	3.9501	4.1929
2011/8/25	3.301	3.975	4.2055
2011/8/26	3.316	3.9886	4.2055
2011/8/29	3.436	4.0994	4.2605
2011/8/30	3.5836	4.1303	4.2805
2011/8/31	3.6175	4.105	4.2705
2011/9/1	3.6284	4.0708	4.2555
2011/9/2	3.5943	4.07	4.2552
2011/9/5	3.5793	4.0501	4.2453
2011/9/6	3.6135	4.0107	4.2302
2011/9/7	3.6189	4.05	4.2488
2011/9/8	3.6285	4.065	4.2562
2011/9/9	3.5834	4.0452	4.2463
2011/9/13	3.583	4.0208	4.2338
2011/9/14	3.5444	4.021	4.2338
2011/9/15	3.5159	4.0495	4.2481
2011/9/16	3.5173	4.0752	4.261
2011/9/19	3.5701	4.0801	4.2635
2011/9/20	3.5846	4.0801	4.2635
2011/9/21	3.5368	4.0908	4.271
2011/9/22	3.515	4.0676	4.2598
2011/9/23	3.5001	3.9662	4.2091
2011/9/26	3.4378	3.8878	4.1774
2011/9/27	3.4553	3.9158	4.1836
2011/9/28	3.4301	3.9203	4.1911
2011/9/29	3.4114	3.884	4.173
2011/9/30	3.3724	3.8605	4.1613
2011/10/8	3.3916	3.8605	4.1611
2011/10/9	3.3867	3.8056	4.1311
2011/10/10	3.3458	3.7706	4.1111
2011/10/11	3.3203	3.7593	4.0911
2011/10/12	3.196	3.8005	4.0911
2011/10/13	3.138	3.8205	4.1036
2011/10/14	3.0708	3.7707	4.0795
2011/10/17	3.1002	3.7906	4.0894
2011/10/18	3.0638	3.7407	4.0507
2011/10/19	3.0898	3.7311	4.0432
2011/10/20	3.0651	3.7266	4.0382
2011/10/21	3.049	3.7385	4.0382
2011/10/24	3.0861	3.7533	4.0481
2011/10/25	3.1027	3.796	4.05
2011/10/26	3.1027	3.7918	4.04
2011/10/27	3.1129	3.8032	4.0462
2011/10/28	3.1333	3.787	4.0263
2011/10/31	3.1207	3.7607	4.0132
2011/11/1	3.0648	3.7395	3.9883
2011/11/2	3.0459	3.7208	3.9696
2011/11/3	2.988	3.7233	3.9288
2011/11/4	2.9635	3.7158	3.9214
2011/11/7	2.9583	3.7333	3.9301
2011/11/8	2.8233	3.6988	3.9101
2011/11/9	2.5499	3.6436	3.8914
2011/11/10	2.5258	3.5563	3.8501
2011/11/11	2.5425	3.5916	3.8657
2011/11/14	2.4654	3.5807	3.8591
2011/11/15	2.4915	3.6563	3.8791
2011/11/16	2.5118	3.626	3.8646
2011/11/17	2.5522	3.636	3.874
2011/11/18	2.5637	3.6412	3.8766
2011/11/21	2.6196	3.6598	3.8858
2011/11/22	2.6405	3.6412	3.8765
2011/11/23	2.6458	3.5914	3.8566
2011/11/24	2.631	3.6103	3.8716
2011/11/25	2.6719	3.6115	3.8691
2011/11/28	2.6785	3.6402	3.8914
2011/11/29	2.6861	3.6315	3.8891
2011/11/30	2.7057	3.6091	3.8797
2011/12/1	2.5098	3.5005	3.7935
2011/12/2	2.5313	3.472	3.7717
2011/12/5	2.4959	3.442	3.7566
2011/12/6	2.5616	3.479	3.7691
2011/12/7	2.5815	3.489	3.7497
2011/12/8	2.5815	3.4953	3.7468
2011/12/9	2.5939	3.4817	3.7392
2011/12/12	2.594	3.4927	3.7438
2011/12/13	2.604	3.4982	3.7453
2011/12/14	2.614	3.4807	3.739
2011/12/15	2.6147	3.489	3.7416
2011/12/16	2.6165	3.4637	3.7248
2011/12/19	2.6265	3.4702	3.7313
2011/12/20	2.6207	3.4655	3.728
2011/12/21	2.6431	3.4709	3.7307
2011/12/22	2.6814	3.4752	3.7326
2011/12/23	2.7116	3.4803	3.7351
2011/12/26	2.7106	3.4653	3.7201
2011/12/27	2.7302	3.4603	3.7152
2011/12/28	2.7398	3.4603	3.7152
2011/12/29	2.7395	3.4453	3.7077
2011/12/30	2.7492	3.4303	3.7002
2011/12/31	2.7403	3.4211	3.6953
2012/1/4	2.7476	3.4395	3.7039
2012/1/5	2.7581	3.4304	3.7046
2012/1/6	2.7455	3.397	3.6896
2012/1/9	2.7138	3.3806	3.6951
2012/1/10	2.7101	3.403	3.6944
2012/1/11	2.74	3.4208	3.7072
2012/1/12	2.74	3.402	3.7021
2012/1/13	2.74	3.4108	3.7071
2012/1/16	2.7972	3.4233	3.7146
2012/1/17	2.8056	3.4045	3.7099
2012/1/18	2.8527	3.3957	3.7055
2012/1/19	2.8824	3.3758	3.6955
2012/1/20	2.8977	3.3808	3.698
2012/1/21	2.896	3.3811	3.698
2012/1/29	2.8984	3.3812	3.6978
2012/1/30	2.8786	3.4005	3.7028
2012/1/31	2.9083	3.4064	3.7059
2012/2/1	2.9182	3.4318	3.7209
2012/2/2	2.9624	3.441	3.7255
2012/2/3	2.9623	3.436	3.7231
2012/2/6	2.9667	3.4785	3.7443
2012/2/7	2.965	3.481	3.7468
2012/2/8	3.0619	3.5098	3.7608
2012/2/9	3.0674	3.5409	3.7758
2012/2/10	3.0343	3.521	3.7658
2012/2/13	3.0515	3.5148	3.7596
2012/2/14	3.0888	3.516	3.7602
2012/2/15	3.0654	3.5335	3.7702
2012/2/16	3.0633	3.5361	3.7715
2012/2/17	3.1065	3.5361	3.7715
2012/2/20	3.0706	3.5116	3.759
2012/2/21	3.0771	3.5164	3.7615
2012/2/22	2.9211	3.5276	3.7615
2012/2/23	2.9611	3.5254	3.7603
2012/2/24	2.9466	3.5164	3.7569
2012/2/27	2.9682	3.5501	3.7819
2012/2/28	2.9673	3.5464	3.786
2012/2/29	2.9646	3.534	3.7763
2012/3/1	2.9651	3.55	3.7775
2012/3/2	2.9657	3.5616	3.7826
2012/3/5	2.9769	3.5614	3.7826
2012/3/6	2.9533	3.5465	3.775
2012/3/7	2.8993	3.5316	3.7675
2012/3/8	2.8996	3.5316	3.7675
2012/3/9	2.8956	3.5367	3.7701
2012/3/12	2.8648	3.5242	3.7638
2012/3/13	2.8594	3.5401	3.7698
2012/3/14	2.8593	3.5451	3.7748
2012/3/15	2.8588	3.5589	3.7848
2012/3/16	2.8636	3.5483	3.776
2012/3/19	2.8496	3.559	3.7815
2012/3/20	2.8399	3.5601	3.7822
2012/3/21	2.8396	3.5608	3.7809
2012/3/22	2.8347	3.5502	3.7784
2012/3/23	2.8354	3.5267	3.7722
2012/3/26	2.8299	3.5247	3.7711
2012/3/27	2.8299	3.5403	3.7796
2012/3/28	2.8034	3.5223	3.7746
2012/3/29	2.7755	3.5143	3.7716
2012/3/30	2.7559	3.5054	3.7676
2012/3/31	2.7562	3.5004	3.7655
2012/4/1	2.7662	3.5204	3.7755
2012/4/5	2.771	3.5191	3.7755
2012/4/6	2.7698	3.5203	3.7765
2012/4/9	2.7766	3.5352	3.791
2012/4/10	2.7569	3.5366	3.7916
2012/4/11	2.7569	3.5308	3.791
2012/4/12	2.7569	3.5407	3.7922
2012/4/13	2.7539	3.5277	3.7856
2012/4/16	2.7575	3.5318	3.7876
2012/4/17	2.7676	3.5291	3.7864
2012/4/18	2.7574	3.5366	3.7929
2012/4/19	2.7441	3.5518	3.8004
2012/4/20	2.7447	3.5414	3.79
2012/4/23	2.7389	3.5407	3.7894
2012/4/24	2.7396	3.5302	3.7744
2012/4/25	2.7712	3.5369	3.7779
2012/4/26	2.7668	3.5357	3.7779
2012/4/27	2.7652	3.5389	3.7779
2012/4/28	2.7637	3.5391	3.7779
2012/5/2	2.7624	3.5449	3.7822
2012/5/3	2.7733	3.5454	3.7822
2012/5/4	2.7617	3.5512	3.7798
2012/5/7	2.7477	3.5518	3.7799
2012/5/8	2.7557	3.552	3.7799
2012/5/9	2.73	3.5414	3.775
2012/5/10	2.7001	3.5287	3.7675
2012/5/11	2.6421	3.4907	3.7438
2012/5/14	2.37	3.4461	3.7189
2012/5/15	2.3998	3.405	3.694
2012/5/16	2.428	3.3618	3.676
2012/5/17	2.3713	3.4116	3.7004
2012/5/18	2.3368	3.3614	3.6811
2012/5/21	2.29	3.3866	3.6923
2012/5/22	2.277	3.3948	3.6948
2012/5/23	2.2556	3.3825	3.6885
2012/5/24	2.2056	3.3619	3.6785
2012/5/25	2.1756	3.3019	3.6498
2012/5/28	2.1819	3.3418	3.6692
2012/5/29	2.187	3.3718	3.6842
2012/5/30	2.2189	3.3766	3.6892
2012/5/31	2.17	3.3443	3.6755
2012/6/1	2.1633	3.3416	3.6742
2012/6/4	2.1593	3.3469	3.6769
2012/6/5	2.1482	3.3568	3.682
2012/6/6	2.16	3.36	3.6838
2012/6/7	2.1655	3.3751	3.6908
2012/6/8	2.1205	3.3101	3.6408
2012/6/11	2.0711	3.3491	3.6608
2012/6/12	2.0619	3.3747	3.6663
2012/6/13	2.0826	3.3909	3.6721
2012/6/14	2.0832	3.4009	3.6772
2012/6/15	2.0832	3.3932	3.6697
2012/6/18	2.0832	3.4107	3.6785
2012/6/19	2.0849	3.4093	3.6771
2012/6/20	2.0856	3.4101	3.6782
2012/6/21	2.0823	3.4001	3.6732
2012/6/25	2.0808	3.3677	3.6632
2012/6/26	2.081	3.3653	3.6607
2012/6/27	2.111	3.3252	3.6407
2012/6/28	2.1004	3.3253	3.6407
2012/6/29	2.0991	3.3253	3.6407
2012/7/2	2.1034	3.3353	3.6457
2012/7/3	2.1162	3.3204	3.6407
2012/7/4	2.1058	3.3195	3.637
2012/7/5	2.0773	3.3193	3.6368
2012/7/6	2.0404	3.296	3.6228
2012/7/9	2.0132	3.2709	3.6103
2012/7/10	1.9847	3.2549	3.5943
2012/7/11	1.9799	3.2398	3.5793
2012/7/12	1.9699	3.2502	3.5893
2012/7/13	1.9674	3.2591	3.5982
2012/7/16	1.9903	3.2752	3.6132
2012/7/17	2.0105	3.285	3.6182
2012/7/18	2.0567	3.2858	3.6193
2012/7/19	2.0484	3.286	3.6196
2012/7/20	2.0893	3.281	3.6147
2012/7/23	2.1189	3.276	3.6097
2012/7/24	2.1389	3.2759	3.6097
2012/7/25	2.1446	3.276	3.6097
2012/7/26	2.151	3.2763	3.6097
2012/7/27	2.1358	3.2764	3.6098
2012/7/30	2.1592	3.2755	3.6088
2012/7/31	2.1992	3.2915	3.6163
2012/8/1	2.2118	3.2921	3.6163
2012/8/2	2.2166	3.2861	3.6143
2012/8/3	2.2518	3.2902	3.6163
2012/8/6	2.2749	3.31	3.6251
2012/8/7	2.3049	3.33	3.6351
2012/8/8	2.3143	3.3545	3.6474
2012/8/9	2.3362	3.3023	3.6254
2012/8/10	2.3062	3.2825	3.613
2012/8/13	2.3172	3.3029	3.6219
2012/8/14	2.3568	3.3105	3.6295
2012/8/15	2.4051	3.3402	3.644
2012/8/16	2.4262	3.3467	3.6471
2012/8/17	2.4762	3.3342	3.6434
2012/8/20	2.5662	3.3564	3.6535
2012/8/21	2.6216	3.3578	3.6585
2012/8/22	2.6328	3.3935	3.676
2012/8/23	2.6528	3.3702	3.661
2012/8/24	2.6469	3.3364	3.644
2012/8/27	2.6069	3.3498	3.6503
2012/8/28	2.5469	3.3634	3.6541
2012/8/29	2.5469	3.3943	3.6695
2012/8/30	2.5269	3.3904	3.6676
2012/8/31	2.5269	3.3928	3.6676
2012/9/3	2.4995	3.4001	3.6713
2012/9/4	2.4879	3.3836	3.6691
2012/9/5	2.4888	3.3887	3.6716
2012/9/6	2.4927	3.3963	3.6724
2012/9/7	2.4933	3.4162	3.6824
2012/9/10	2.523	3.4611	3.705
2012/9/11	2.5035	3.4714	3.7055
2012/9/12	2.5948	3.4909	3.7155
2012/9/13	2.5977	3.4834	3.7106
2012/9/14	2.6571	3.5485	3.7431
2012/9/17	2.6934	3.5717	3.7519
2012/9/18	2.6892	3.5216	3.7267
2012/9/19	2.7193	3.5166	3.7242
2012/9/20	2.6954	3.5171	3.7246
2012/9/21	2.7027	3.4998	3.7096
2012/9/24	2.7215	3.4956	3.708
2012/9/25	2.7129	3.4676	3.694
2012/9/26	2.7131	3.4444	3.744
2012/9/27	2.7184	3.4525	3.774
2012/9/28	2.716	3.4575	3.779
2012/9/29	2.7201	3.4574	3.779
2012/10/8	2.7025	3.4814	3.803
2012/10/9	2.7203	3.4921	3.8137
2012/10/10	2.7067	3.5036	3.8249
2012/10/11	2.6936	3.499	3.82
2012/10/12	2.682	3.4807	3.8026
2012/10/15	2.6894	3.473	3.7953
2012/10/16	2.7231	3.4903	3.8123
2012/10/17	2.7703	3.5036	3.8186
2012/10/18	2.7845	3.519	3.8261
2012/10/19	2.8934	3.535	3.8336
2012/10/22	2.8854	3.5293	3.8333
2012/10/23	2.8994	3.5454	3.8413
2012/10/24	2.9074	3.5478	3.8425
2012/10/25	2.9275	3.5672	3.8513
2012/10/26	2.944	3.5727	3.8544
2012/10/29	2.9203	3.5668	3.8521
2012/10/30	2.8683	3.5648	3.8501
2012/10/31	2.7921	3.5739	3.8572
2012/11/1	2.829	3.5984	3.8688
2012/11/2	2.929	3.5852	3.8588
2012/11/5	2.909	3.5872	3.8588
2012/11/6	2.8994	3.5771	3.8535
2012/11/7	2.8793	3.5644	3.8435
2012/11/8	2.8816	3.5609	3.841
2012/11/9	2.8784	3.5594	3.839
2012/11/12	2.8795	3.5585	3.8378
2012/11/13	2.8871	3.547	3.8325
2012/11/14	2.8838	3.5356	3.8273
2012/11/15	2.8576	3.5279	3.8273
2012/11/16	2.8573	3.5133	3.8196
2012/11/19	2.8534	3.501	3.8138
2012/11/20	2.8277	3.5111	3.8177
2012/11/21	2.8241	3.5205	3.8226
2012/11/22	2.829	3.5357	3.8315
2012/11/23	2.8155	3.5428	3.8315
2012/11/26	2.8255	3.5511	3.8415
2012/11/27	2.8355	3.557	3.844
2012/11/28	2.8453	3.5535	3.8431
2012/11/29	2.8577	3.5311	3.8322
2012/11/30	2.8617	3.5332	3.8346
2012/12/3	2.8664	3.5397	3.8396
2012/12/4	2.8913	3.5498	3.844
2012/12/5	2.8923	3.5622	3.85
2012/12/6	2.8714	3.558	3.8475
2012/12/7	2.8714	3.5689	3.8526
2012/12/10	2.8714	3.5707	3.8544
2012/12/11	2.8715	3.5658	3.8495
2012/12/12	2.8716	3.5666	3.8503
2012/12/13	2.8416	3.5649	3.8502
2012/12/14	2.8162	3.5781	3.8568
2012/12/17	2.7941	3.5814	3.8584
2012/12/18	2.8141	3.5843	3.8605
2012/12/19	2.8141	3.5942	3.8655
2012/12/20	2.8341	3.6086	3.8716
2012/12/21	2.8342	3.606	3.8711
2012/12/24	2.8503	3.6009	3.8686
2012/12/25	2.848	3.5955	3.8658
2012/12/26	2.853	3.5925	3.8645
2012/12/27	2.8475	3.5803	3.8584
2012/12/28	2.7882	3.5752	3.8559
2012/12/31	2.7821	3.5738	3.8544
2013/1/4	2.7876	3.6062	3.8695
2013/1/5	2.7486	3.6003	3.8661
2013/1/6	2.7178	3.595	3.8639
2013/1/7	2.7277	3.5965	3.8647
2013/1/8	2.6878	3.5943	3.8647
2013/1/9	2.6975	3.575	3.8553
2013/1/10	2.6973	3.595	3.8641
2013/1/11	2.7016	3.5999	3.8659
2013/1/14	2.6369	3.6023	3.8673
2013/1/15	2.6467	3.6008	3.8664
2013/1/16	2.6319	3.6047	3.8677
2013/1/17	2.6301	3.5986	3.8637
2013/1/18	2.6084	3.5834	3.8563
2013/1/21	2.6117	3.5743	3.851
2013/1/22	2.6191	3.5705	3.8495
2013/1/23	2.6664	3.5682	3.8472
2013/1/24	2.6764	3.5816	3.859
2013/1/25	2.6636	3.5837	3.8611
2013/1/28	2.6633	3.6042	3.8708
2013/1/29	2.6744	3.6116	3.8769
2013/1/30	2.7028	3.6053	3.8721
2013/1/31	2.7132	3.6054	3.8722
2013/2/1	2.7086	3.6004	3.8672
2013/2/4	2.7134	3.6016	3.8676
2013/2/5	2.6937	3.591	3.8577
2013/2/6	2.6835	3.5922	3.8583
2013/2/7	2.6842	3.5928	3.8589
2013/2/8	2.6793	3.5859	3.8525
2013/2/16	2.5493	3.5922	3.8583
2013/2/17	2.5442	3.5847	3.8514
2013/2/18	2.6001	3.5929	3.8585
2013/2/19	2.6101	3.5931	3.8586
2013/2/20	2.61	3.5632	3.8437
2013/2/21	2.6067	3.5623	3.8428
2013/2/22	2.6174	3.5708	3.8465
2013/2/25	2.6274	3.5821	3.8523
2013/2/26	2.6774	3.5948	3.8573
2013/2/27	2.6674	3.5904	3.8552
2013/2/28	2.6874	3.5957	3.8579
2013/3/1	2.6962	3.5878	3.854
2013/3/4	2.6991	3.5785	3.8494
2013/3/5	2.707	3.576	3.8482
2013/3/6	2.7004	3.5802	3.8503
2013/3/7	2.7071	3.5813	3.8508
2013/3/8	2.6975	3.5816	3.8511
2013/3/11	2.7345	3.583	3.8517
2013/3/12	2.7346	3.5897	3.855
2013/3/13	2.7347	3.5898	3.8575
2013/3/14	2.7347	3.5919	3.8586
2013/3/15	2.7216	3.5919	3.8586
2013/3/18	2.7097	3.5971	3.8612
2013/3/19	2.7097	3.5922	3.8588
2013/3/20	2.6997	3.5722	3.8488
2013/3/21	2.6996	3.5819	3.8525
2013/3/22	2.7107	3.5816	3.8523
2013/3/25	2.6701	3.577	3.8502
2013/3/26	2.6701	3.5717	3.8477
2013/3/27	2.67	3.5611	3.8428
2013/3/28	2.6699	3.5505	3.8353
2013/3/29	2.6658	3.5392	3.8298
2013/4/1	2.6677	3.5303	3.8254
2013/4/2	2.6581	3.5106	3.8154
2013/4/3	2.6485	3.5005	3.8104
2013/4/7	2.6356	3.4907	3.8055
2013/4/8	2.5862	3.4905	3.8053
2013/4/9	2.5812	3.4705	3.7953
2013/4/10	2.5809	3.4624	3.7901
2013/4/11	2.5654	3.4705	3.7946
2013/4/12	2.5677	3.4655	3.7922
2013/4/15	2.5844	3.4405	3.7822
2013/4/16	2.5742	3.4005	3.7622
2013/4/17	2.5793	3.4131	3.7673
2013/4/18	2.5746	3.4431	3.7823
2013/4/19	2.5919	3.4503	3.7859
2013/4/22	2.6108	3.4867	3.7964
2013/4/23	2.5628	3.4629	3.7874
2013/4/24	2.6122	3.4498	3.7799
2013/4/25	2.6466	3.4314	3.7715
2013/4/26	2.6417	3.4313	3.7715
2013/4/27	2.6368	3.4311	3.7715
2013/4/28	2.6307	3.4314	3.7715
2013/5/2	2.6134	3.4119	3.7618
2013/5/3	2.5901	3.4212	3.7643
2013/5/6	2.5952	3.4354	3.7719
2013/5/7	2.5902	3.4261	3.7682
2013/5/8	2.6124	3.4345	3.7757
2013/5/9	2.6642	3.4317	3.7741
2013/5/10	2.6612	3.4212	3.7692
2013/5/13	2.6844	3.4238	3.7705
2013/5/14	2.6847	3.4248	3.771
2013/5/15	2.722	3.4218	3.7695
2013/5/16	2.7271	3.4219	3.7695
2013/5/17	2.7298	3.4213	3.7395
2013/5/20	2.7618	3.4253	3.7295
2013/5/21	2.7719	3.4253	3.7095
2013/5/22	2.7672	3.4153	3.6995
2013/5/23	2.7674	3.413	3.6995
2013/5/24	2.7653	3.4181	3.6995
2013/5/27	2.7642	3.4166	3.6988
2013/5/28	2.7594	3.4206	3.7008
2013/5/29	2.7596	3.434	3.706
2013/5/30	2.7598	3.434	3.706
2013/5/31	2.7771	3.4399	3.7088
2013/6/3	2.762	3.4478	3.7129
2013/6/4	2.7821	3.4603	3.7174
2013/6/5	2.8506	3.4615	3.7224
2013/6/6	2.9344	3.4651	3.7243
2013/6/7	3.1058	3.4822	3.7309
2013/6/8	3.2006	3.4822	3.7309
2013/6/9	3.0903	3.4491	3.7194
2013/6/13	3.3482	3.4591	3.7244
2013/6/14	3.0983	3.4689	3.7259
2013/6/17	3.0611	3.4785	3.7306
2013/6/18	3.2111	3.4818	3.7315
2013/6/19	3.3932	3.5516	3.7665
2013/6/20	5.0132	3.7016	3.8431
2013/6/21	5.1132	3.6014	3.7931
2013/6/24	5.0132	3.5999	3.7926
2013/6/25	4.8151	3.5999	3.7926
2013/6/26	4.5697	3.55	3.7674
2013/6/27	3.9691	3.5231	3.754
2013/6/28	4.0691	3.5125	3.7499
2013/7/1	3.9601	3.5245	3.7559
2013/7/2	3.7875	3.5243	3.7559
2013/7/3	3.7137	3.5302	3.7584
2013/7/4	3.6337	3.5102	3.7484
2013/7/5	3.5337	3.5127	3.7497
2013/7/8	3.4999	3.5177	3.7522
2013/7/9	3.4999	3.5202	3.7534
2013/7/10	3.5499	3.5802	3.7834
2013/7/11	3.6099	3.5902	3.7884
2013/7/12	3.5599	3.6001	3.7934
2013/7/15	3.5899	3.6102	3.7997
2013/7/16	3.5699	3.619	3.804
2013/7/17	3.5599	3.669	3.8291
2013/7/18	3.5699	3.6903	3.8397
2013/7/19	3.5599	3.7051	3.8496
2013/7/22	3.5799	3.7401	3.8671
2013/7/23	3.5799	3.7602	3.8771
2013/7/24	3.6099	3.7952	3.8941
2013/7/25	3.6099	3.7102	3.8516
2013/7/26	3.4806	3.7152	3.8541
2013/7/29	3.4606	3.7228	3.8616
2013/7/30	3.4106	3.7227	3.8615
2013/7/31	3.4406	3.7214	3.8603
2013/8/1	3.3906	3.7053	3.8528
2013/8/2	3.3869	3.7034	3.8503
2013/8/5	3.3569	3.7104	3.8537
2013/8/6	3.3669	3.7153	3.8562
2013/8/7	3.3838	3.7703	3.8812
2013/8/8	3.4383	3.8455	3.9187
2013/8/9	3.4383	3.8407	3.9487
2013/8/12	3.4283	3.8513	3.9787
2013/8/13	3.4283	3.9252	4.0287
2013/8/14	3.4283	3.9516	4.0537
2013/8/15	3.4583	3.9602	4.0623
2013/8/16	3.5366	3.9401	4.0723
2013/8/19	3.5366	4.0103	4.1074
2013/8/20	3.5466	4.0881	4.1448
2013/8/21	3.5966	4.0382	4.1224
2013/8/22	3.6166	4.0302	4.1209
2013/8/23	3.6066	3.9916	4.1007
2013/8/26	3.5966	3.9555	4.0859
2013/8/27	3.5966	3.9654	4.0909
2013/8/28	3.5866	4.0222	4.1195
2013/8/29	3.6166	4.03	4.1227
2013/8/30	3.6066	4.0354	4.1252
2013/9/2	3.6269	4.0356	4.1253
2013/9/3	3.6438	4.0404	4.1277
2013/9/4	3.6938	4.055	4.1352
2013/9/5	3.6616	4.055	4.1352
2013/9/6	3.6426	4.0455	4.1303
2013/9/9	3.649	4.055	4.1378
2013/9/10	3.6621	4.065	4.1478
2013/9/11	3.6811	4.1341	4.1753
2013/9/12	3.7231	4.1291	4.1728
2013/9/13	3.7039	4.1406	4.2328
2013/9/16	3.7499	4.1201	4.2828
2013/9/17	3.6927	4.0721	4.3128
2013/9/18	3.7016	4.0502	4.3228
2013/9/22	3.7016	3.9851	4.2568
2013/9/23	3.7316	4.0095	4.2812
2013/9/24	3.7134	4.0201	4.2918
2013/9/25	3.7034	4.0202	4.2918
2013/9/26	3.6537	3.9901	4.2617
2013/9/27	3.6037	4.0002	4.2718
2013/9/29	3.6058	4.0002	4.2718
2013/9/30	3.5338	3.9954	4.267
2013/10/8	3.5477	3.9903	4.2617
2013/10/9	3.5477	4.0316	4.2917
2013/10/10	3.5177	4.0166	4.2767
2013/10/11	3.5177	4.0265	4.2853
2013/10/12	3.5145	4.0263	4.2853
2013/10/14	3.5232	4.0663	4.3153
2013/10/15	3.5032	4.0791	4.3298
2013/10/16	3.4832	4.0966	4.3411
2013/10/17	3.4682	4.0966	4.3411
2013/10/18	3.4621	4.1055	4.3411
2013/10/21	3.4821	4.1105	4.3461
2013/10/22	3.5121	4.1305	4.3661
2013/10/23	3.5321	4.1491	4.3847
2013/10/24	3.6308	4.194	4.4247
2013/10/25	3.759	4.214	4.4347
2013/10/28	3.7859	4.204	4.4247
2013/10/29	3.7856	4.2173	4.4403
2013/10/30	3.7856	4.2173	4.4403
2013/10/31	3.8256	4.1806	4.4043
2013/11/1	3.7934	4.1556	4.3793
2013/11/4	3.7979	4.1731	4.3943
2013/11/5	3.7351	4.2106	4.4193
2013/11/6	3.7751	4.2206	4.4293
2013/11/7	3.8151	4.2945	4.4893
2013/11/8	3.8551	4.3186	4.5093
2013/11/11	3.9875	4.4034	4.5944
2013/11/12	4.0142	4.4146	4.6045
2013/11/13	4.1142	4.4628	4.6445
2013/11/14	4.2142	4.5006	4.6795
2013/11/15	4.3642	4.6006	4.7795
2013/11/18	4.4907	4.6619	4.8595
2013/11/19	4.5043	4.6722	4.9095
2013/11/20	4.5534	4.7222	4.9095
2013/11/21	4.505	4.7009	4.8882
2013/11/22	4.468	4.6509	4.8482
2013/11/25	4.4485	4.6159	4.8482
2013/11/26	4.4037	4.6059	4.8382
2013/11/27	4.3687	4.5511	4.7882
2013/11/28	4.3287	4.4313	4.7082
2013/11/29	4.2787	4.3612	4.6382
2013/12/2	4.3698	4.4812	4.7182
2013/12/3	4.3598	4.4412	4.6782
2013/12/4	4.4329	4.4262	4.6632
2013/12/5	4.4867	4.4962	4.7332
2013/12/6	4.5457	4.5162	4.7532
2013/12/9	4.5857	4.5413	4.7782
2013/12/10	4.6057	4.6012	4.8381
2013/12/11	4.6395	4.6213	4.8581
2013/12/12	4.5595	4.5913	4.8281
2013/12/13	4.5595	4.5411	4.7781
2013/12/16	4.6095	4.5539	4.7908
2013/12/17	4.6335	4.5639	4.8008
2013/12/18	4.6672	4.5814	4.8183
2013/12/19	4.7619	4.6016	4.8383
2013/12/20	4.7383	4.6016	4.8383
2013/12/23	4.7968	4.6017	4.8383
2013/12/24	4.7025	4.5566	4.7932
2013/12/25	4.653	4.5666	4.8032
2013/12/26	4.618	4.5579	4.7945
2013/12/27	4.6621	4.5437	4.7803
2013/12/30	4.6321	4.5437	4.7803
2013/12/31	4.6113	4.5518	4.7883
2014/1/2	4.6113	4.6018	4.8183
2014/1/3	4.5792	4.6415	4.8583
2014/1/6	4.5453	4.6569	4.8736
2014/1/7	4.5358	4.642	4.8585
2014/1/8	4.4064	4.5919	4.8084
2014/1/9	4.3059	4.5969	4.8133
2014/1/10	4.1223	4.6016	4.818
2014/1/13	3.9306	4.597	4.818
2014/1/14	3.8998	4.602	4.823
2014/1/15	3.8356	4.5523	4.793
2014/1/16	3.9661	4.5871	4.803
2014/1/17	3.9161	4.5969	4.8127
2014/1/20	4.0386	4.5923	4.8127
2014/1/21	3.9123	4.5423	4.7626
2014/1/22	3.8176	4.5023	4.7226
2014/1/23	3.8321	4.4825	4.7026
2014/1/24	3.7321	4.5123	4.7323
2014/1/26	3.6755	4.4777	4.7123
2014/1/27	3.6979	4.4802	4.7123
2014/1/28	3.6961	4.5027	4.7348
2014/1/29	3.6875	4.5102	4.7423
2014/1/30	3.6419	4.5019	4.734
2014/2/7	3.5673	4.4781	4.7096
2014/2/8	3.4494	4.468	4.6995
2014/2/10	3.3794	4.4831	4.7121
2014/2/11	3.4094	4.4881	4.7146
2014/2/12	3.3645	4.4783	4.7146
2014/2/13	3.2945	4.4783	4.7146
2014/2/14	3.2747	4.4781	4.7143
2014/2/17	3.2747	4.5135	4.7495
2014/2/18	3.2947	4.5385	4.7745
2014/2/19	3.2737	4.5535	4.7895
2014/2/20	3.2237	4.5336	4.7694
2014/2/21	3.1937	4.5234	4.7594
2014/2/24	3.1867	4.4836	4.7196
2014/2/25	3.1867	4.4336	4.6696
2014/2/26	3.1567	4.4496	4.6796
2014/2/27	3.1067	4.3896	4.6196
2014/2/28	3.1218	4.4276	4.6586
2014/3/3	3.1718	4.4576	4.6916
2014/3/4	3.1718	4.5026	4.7376
2014/3/5	3.1708	4.5176	4.7526
2014/3/6	3.159	4.5145	4.7495
2014/3/7	3.1433	4.5142	4.7495
2014/3/10	3.1048	4.5043	4.7396
2014/3/11	3.1039	4.5125	4.7478
2014/3/12	3.0939	4.5024	4.7278
2014/3/13	3.1485	4.5024	4.7279
2014/3/14	3.1485	4.4924	4.7179
2014/3/17	2.9787	4.482	4.7179
2014/3/18	2.9787	4.5095	4.7449
2014/3/19	3.0829	4.5095	4.7449
2014/3/20	3.0729	4.5195	4.7499
2014/3/21	3.0868	4.5044	4.7348
2014/3/24	3.0568	4.5148	4.7452
2014/3/25	3.0071	4.5192	4.7502
2014/3/26	2.9571	4.4992	4.747
2014/3/27	2.922	4.5109	4.747
2014/3/28	2.9347	4.5104	4.7465
2014/3/31	2.9172	4.5004	4.7365
2014/4/1	2.9125	4.4954	4.7315
2014/4/2	2.9325	4.4904	4.7265
2014/4/3	2.9625	4.4904	4.7265
2014/4/4	2.9705	4.4904	4.7265
2014/4/8	3.0042	4.4499	4.686
2014/4/9	3.0047	4.4771	4.7132
2014/4/10	3.0593	4.4571	4.6932
2014/4/11	3.1243	4.4521	4.6882
2014/4/14	3.0849	4.4248	4.6609
2014/4/15	3.0549	4.4001	4.6362
2014/4/16	3.0327	4.3601	4.5961
2014/4/17	2.8704	4.2749	4.5109
2014/4/18	2.9404	4.2997	4.5358
2014/4/21	2.9704	4.2997	4.5358
2014/4/22	3.0204	4.2997	4.5358
2014/4/23	3.0604	4.3297	4.5658
2014/4/24	3.0914	4.3394	4.5755
2014/4/25	3.1404	4.3294	4.5655
2014/4/28	3.1246	4.3301	4.5655
2014/4/29	3.1264	4.3202	4.5556
2014/4/30	3.0979	4.3002	4.5356
2014/5/4	3.0979	4.2902	4.5256
2014/5/5	3.1179	4.3002	4.5356
2014/5/6	3.105	4.2803	4.5157
2014/5/7	3.1081	4.2803	4.5157
2014/5/8	3.0942	4.2303	4.4657
2014/5/9	3.0442	4.1205	4.3559
2014/5/12	2.9942	4.1205	4.3559
2014/5/13	2.9512	4.1505	4.3759
2014/5/14	3.0012	4.1704	4.3967
2014/5/15	3.0312	4.1915	4.4166
2014/5/16	3.0429	4.1919	4.4168
2014/5/19	3.0629	4.1708	4.3968
2014/5/20	3.0937	4.177	4.4018
2014/5/21	3.0937	4.177	4.4018
2014/5/22	3.0937	4.177	4.4018
2014/5/23	3.0576	4.1574	4.3418
2014/5/26	3.0576	4.1674	4.3418
2014/5/27	3.024	4.1574	4.3318
2014/5/28	2.999	4.1457	4.3201
2014/5/29	2.969	4.1159	4.2903
2014/5/30	2.919	4.0714	4.2459
2014/6/3	2.8737	4.0214	4.1959
2014/6/4	2.8737	4.0114	4.1859
2014/6/5	2.8237	4.0314	4.2063
2014/6/6	2.8737	4.0614	4.2363
2014/6/9	2.9137	4.0714	4.2463
2014/6/10	2.9137	4.0614	4.2366
2014/6/11	2.9137	4.0614	4.2366
2014/6/12	2.8937	4.064	4.2366
2014/6/13	2.9136	4.084	4.2566
2014/6/16	2.9136	4.064	4.2366
2014/6/17	2.9636	4.054	4.2366
2014/6/18	3.0298	4.054	4.2366
2014/6/19	3.1298	4.0408	4.2234
2014/6/20	3.2113	4.0515	4.2284
2014/6/23	3.2513	4.0515	4.2284
2014/6/24	3.2162	4.0515	4.2284
2014/6/25	3.2462	4.0557	4.2484
2014/6/26	3.1962	4.0472	4.2401
2014/6/27	3.1802	4.0485	4.2415
2014/6/30	3.1555	4.0612	4.2542
2014/7/1	3.1716	4.0812	4.2742
2014/7/2	3.1816	4.1212	4.3142
2014/7/3	3.2016	4.1503	4.3433
2014/7/4	3.2095	4.1747	4.3677
2014/7/7	3.1595	4.1212	4.3142
2014/7/8	3.1097	4.1162	4.3092
2014/7/9	3.1183	4.1276	4.3192
2014/7/10	3.1683	4.1298	4.3214
2014/7/11	3.1783	4.1198	4.3114
2014/7/14	3.1683	4.1298	4.3114
2014/7/15	3.2263	4.1571	4.3387
2014/7/16	3.2883	4.2171	4.3987
2014/7/17	3.2892	4.267	4.4489
2014/7/18	3.3792	4.3019	4.4839
2014/7/21	3.405	4.3017	4.4838
2014/7/22	3.425	4.2717	4.4538
2014/7/23	3.455	4.2967	4.4788
2014/7/24	3.455	4.2967	4.4788
2014/7/25	3.495	4.2711	4.4543
2014/7/28	3.495	4.2713	4.4545
2014/7/29	3.565	4.2805	4.4637
2014/7/30	3.5832	4.2905	4.4737
2014/7/31	3.5832	4.2655	4.4487
2014/8/1	3.6132	4.2569	4.4401
2014/8/4	3.6029	4.253	4.4362
2014/8/5	3.5752	4.2576	4.4408
2014/8/6	3.5252	4.2463	4.4284
2014/8/7	3.5252	4.2563	4.4384
2014/8/8	3.5281	4.2712	4.4534
2014/8/11	3.5134	4.2815	4.4636
2014/8/12	3.4782	4.2815	4.4636
2014/8/13	3.5011	4.255	4.4371
2014/8/14	3.4609	4.21	4.3921
2014/8/15	3.5109	4.2002	4.3824
2014/8/18	3.5109	4.2153	4.3974
2014/8/19	3.4909	4.2422	4.4224
2014/8/20	3.5003	4.2523	4.4324
2014/8/21	3.5303	4.2512	4.4313
2014/8/22	3.5503	4.256	4.4361
2014/8/25	3.5803	4.2524	4.4325
2014/8/26	3.5603	4.2462	4.4263
2014/8/27	3.5103	4.231	4.4113
2014/8/28	3.5403	4.2254	4.4113
2014/8/29	3.5117	4.2361	4.4212
2014/9/1	3.4881	4.2405	4.4253
2014/9/2	3.5181	4.249	4.4333
2014/9/3	3.5481	4.264	4.4483
2014/9/4	3.5322	4.2814	4.4657
2014/9/5	3.5122	4.2928	4.4759
2014/9/9	3.5119	4.2868	4.4699
2014/9/10	3.5504	4.2934	4.4765
2014/9/11	3.5604	4.2937	4.4768
2014/9/12	3.5839	4.2793	4.4624
2014/9/15	3.5939	4.2597	4.4428
2014/9/16	3.6033	4.2634	4.4465
2014/9/17	3.5433	4.2008	4.3865
2014/9/18	3.5633	4.1438	4.3295
2014/9/19	3.5633	4.031	4.2595
2014/9/22	3.5633	4.011	4.2295
2014/9/23	3.5912	3.9911	4.2094
2014/9/24	3.6412	4.0425	4.2594
2014/9/25	3.6412	4.0025	4.2195
2014/9/26	3.6612	4.0092	4.2295
2014/9/28	3.6712	4.0227	4.2395
2014/9/29	3.6712	3.9925	4.2095
2014/9/30	3.6612	3.9824	4.1995
2014/10/8	3.686	3.993	4.2096
2014/10/9	3.6892	4.0014	4.2197
2014/10/10	3.7021	4.0131	4.2314
2014/10/11	3.6918	3.9965	4.2148
2014/10/13	3.6939	3.9953	4.2136
2014/10/14	3.5939	3.9015	4.1198
2014/10/15	3.5659	3.8215	4.0398
2014/10/16	3.5859	3.8116	4.0298
2014/10/17	3.5488	3.811	4.0294
2014/10/20	3.5356	3.7441	3.9624
2014/10/21	3.4956	3.7323	3.9506
2014/10/22	3.4468	3.7929	4.0111
2014/10/23	3.4527	3.8108	4.029
2014/10/24	3.4142	3.8013	4.0197
2014/10/27	3.4833	3.7756	3.9946
2014/10/28	3.4542	3.7424	3.9613
2014/10/29	3.4043	3.7176	3.9363
2014/10/30	3.4043	3.7688	3.9874
2014/10/31	3.3819	3.7559	3.975
2014/11/3	3.3504	3.7007	3.9195
2014/11/4	3.302	3.6412	3.86
2014/11/5	3.252	3.6117	3.8305
2014/11/6	3.252	3.6223	3.8411
2014/11/7	3.267	3.5631	3.7819
2014/11/10	3.2443	3.5132	3.732
2014/11/11	3.2175	3.4981	3.7169
2014/11/12	3.157	3.556	3.7749
2014/11/13	3.137	3.5924	3.8111
2014/11/14	3.1786	3.6466	3.865
2014/11/17	3.1986	3.6609	3.8793
2014/11/18	3.1986	3.607	3.8255
2014/11/19	3.2086	3.6154	3.8338
2014/11/20	3.234	3.6521	3.8699
2014/11/21	3.2671	3.6514	3.8692
2014/11/24	3.158	3.4767	3.6945
2014/11/25	3.1197	3.5216	3.7394
2014/11/26	3.1197	3.5228	3.7406
2014/11/27	3.057	3.5243	3.742
2014/11/28	3.1082	3.5249	3.7426
2014/12/1	3.1095	3.5145	3.7321
2014/12/2	3.1295	3.5553	3.7723
2014/12/3	3.1295	3.6238	3.8408
2014/12/4	3.1296	3.6633	3.8803
2014/12/5	3.1896	3.7759	3.9929
2014/12/8	3.2196	3.7918	4.0088
2014/12/9	3.3696	3.7532	3.9708
2014/12/10	3.3002	3.7111	3.9287
2014/12/11	3.2693	3.7282	3.9458
2014/12/12	3.3101	3.7513	3.9689
2014/12/15	3.3203	3.7815	3.9988
2014/12/16	3.3114	3.7522	3.9695
2014/12/17	3.4214	3.7377	3.9553
2014/12/18	3.5816	3.7614	3.9789
2014/12/19	3.5416	3.7106	3.9289
2014/12/22	3.5037	3.703	3.9213
2014/12/23	3.4615	3.6604	3.8787
2014/12/24	3.4358	3.5975	3.8158
2014/12/25	3.3862	3.6305	3.8488
2014/12/26	3.4162	3.6339	3.8522
2014/12/29	3.3803	3.6213	3.8396
2014/12/30	3.3753	3.6213	3.8396
2014/12/31	3.3322	3.6219	3.8402
2015/1/4	3.3351	3.6285	3.8468
2015/1/5	3.3551	3.6251	3.8434
2015/1/6	3.3722	3.6353	3.8536
2015/1/7	3.3722	3.6408	3.8591
2015/1/8	3.3734	3.6415	3.8598
2015/1/9	3.3534	3.6348	3.8531
2015/1/12	3.3634	3.6371	3.8554
2015/1/13	3.3433	3.5836	3.8019
2015/1/14	3.3433	3.5411	3.7595
2015/1/15	3.2933	3.5464	3.7648
2015/1/16	3.208	3.5017	3.7201
2015/1/19	3.1906	3.475	3.6934
2015/1/20	3.2206	3.4711	3.6895
2015/1/21	3.2006	3.4672	3.6856
2015/1/22	3.1606	3.4521	3.6704
2015/1/23	3.1706	3.452	3.6703
2015/1/26	3.1428	3.4341	3.6524
2015/1/27	3.1428	3.4309	3.6492
2015/1/28	3.1147	3.4767	3.6949
2015/1/29	3.1547	3.4966	3.7149
2015/1/30	3.1847	3.5019	3.7201
2015/2/2	3.1947	3.4729	3.6911
2015/2/3	3.2347	3.4533	3.6714
2015/2/4	3.1699	3.4589	3.677
2015/2/5	3.1513	3.4018	3.6199
2015/2/6	3.1513	3.4325	3.65
2015/2/9	3.1228	3.4236	3.6411
2015/2/10	3.1516	3.4299	3.6474
2015/2/11	3.1516	3.3955	3.613
2015/2/12	3.1388	3.3865	3.604
2015/2/13	3.1088	3.3552	3.5727
2015/2/15	3.1135	3.3625	3.58
2015/2/16	3.0756	3.3374	3.5549
2015/2/17	3.0756	3.3373	3.5549
2015/2/25	3.0656	3.349	3.5665
2015/2/26	3.0491	3.3594	3.5769
2015/2/27	3.0691	3.3745	3.592
2015/2/28	3.0991	3.3602	3.5777
2015/3/2	3.0811	3.3883	3.6058
2015/3/3	3.0511	3.4022	3.6197
2015/3/4	3.0811	3.3869	3.6044
2015/3/5	3.0811	3.4369	3.6544
2015/3/6	3.1061	3.4753	3.6928
2015/3/9	3.191	3.4922	3.7097
2015/3/10	3.1942	3.5228	3.7403
2015/3/11	3.1763	3.4466	3.6641
2015/3/12	3.1469	3.4412	3.6587
2015/3/13	3.1676	3.4879	3.7054
2015/3/16	3.1496	3.5301	3.7476
2015/3/17	3.1496	3.5428	3.7603
2015/3/18	3.1303	3.5519	3.7694
2015/3/19	3.1192	3.5348	3.7523
2015/3/20	3.1192	3.4958	3.7133
2015/3/23	3.1424	3.4933	3.7108
2015/3/24	3.1374	3.4841	3.7214
2015/3/25	3.1574	3.5037	3.741
2015/3/26	3.2063	3.544	3.7813
2015/3/27	3.2736	3.5678	3.8051
2015/3/30	3.2936	3.5849	3.8222
2015/3/31	3.2673	3.6483	3.8856
2015/4/1	3.2267	3.5997	3.837
2015/4/2	3.137	3.5438	3.782
2015/4/3	3.137	3.572	3.8102
2015/4/7	3.153	3.5987	3.8369
2015/4/8	3.119	3.6938	3.9319
2015/4/9	3.019	3.704	3.9421
2015/4/10	3.039	3.6947	3.9328
2015/4/13	3.0072	3.6685	3.9325
2015/4/14	3.0327	3.6211	3.8851
2015/4/15	3.0501	3.5954	3.8594
2015/4/16	3.0498	3.56	3.824
2015/4/17	3.0448	3.5627	3.8267
2015/4/20	2.955	3.4554	3.7192
2015/4/21	2.885	3.4055	3.6693
2015/4/22	2.8283	3.4052	3.669
2015/4/23	2.8199	3.4151	3.6789
2015/4/24	2.8198	3.4454	3.7092
2015/4/27	2.6971	3.3952	3.6842
2015/4/28	2.7071	3.3804	3.6694
2015/4/29	2.7071	3.4	3.689
2015/4/30	2.7044	3.3503	3.6393
2015/5/4	2.6244	3.3804	3.6694
2015/5/5	2.6531	3.4006	3.6894
2015/5/6	2.5531	3.456	3.7448
2015/5/7	2.5419	3.4401	3.7299
2015/5/8	2.5146	3.3703	3.6601
2015/5/11	2.4198	3.3752	3.665
2015/5/12	2.3427	3.4002	3.6901
2015/5/13	2.1927	3.4002	3.6901
2015/5/14	2.0701	3.3803	3.6702
2015/5/15	2.0574	3.3907	3.6803
2015/5/18	2.0129	3.4109	3.7005
2015/5/19	2.0447	3.4311	3.7207
2015/5/20	2.0598	3.4282	3.7178
2015/5/21	2.0998	3.4257	3.7153
2015/5/22	2.0622	3.416	3.7054
2015/5/25	2.1122	3.431	3.7204
2015/5/26	1.9901	3.5214	3.7704
2015/5/27	1.9167	3.5055	3.7559
2015/5/28	1.9913	3.5652	3.7669
2015/5/29	2.0038	3.5954	3.7889
2015/6/1	2.0238	3.6404	3.8124
2015/6/2	2.0036	3.588	3.7862
2015/6/3	1.9531	3.6111	3.7902
2015/6/4	1.9131	3.5912	3.7702
2015/6/5	1.9409	3.5814	3.7603
2015/6/8	1.8605	3.5613	3.7403
2015/6/9	1.9005	3.5565	3.7253
2015/6/10	1.8131	3.5912	3.7603
2015/6/11	1.7831	3.6197	3.7887
2015/6/12	1.7431	3.6226	3.7901
2015/6/15	1.7742	3.6681	3.8357
2015/6/16	1.7667	3.6099	3.7775
2015/6/17	1.7996	3.6052	3.7725
2015/6/18	1.8022	3.573	3.74
2015/6/19	1.8492	3.5825	3.7495
2015/6/23	1.8354	3.6054	3.7724
2015/6/24	1.8275	3.6079	3.7749
2015/6/25	1.8151	3.6028	3.7687
2015/6/26	1.8151	3.608	3.7739
2015/6/29	1.7912	3.603	3.769
2015/6/30	1.9197	3.5976	3.764
2015/7/1	1.9684	3.6127	3.779
2015/7/2	1.9883	3.6223	3.789
2015/7/3	1.9641	3.5719	3.7386
2015/7/6	1.9327	3.4917	3.6586
2015/7/7	1.9161	3.4361	3.603
2015/7/8	1.9634	3.4307	3.5978
2015/7/9	2.0827	3.4358	3.6028
2015/7/10	2.2668	3.4885	3.6553
2015/7/13	2.3095	3.5014	3.6682
2015/7/14	2.3603	3.5341	3.7007
2015/7/15	2.3352	3.5495	3.7157
2015/7/16	2.3767	3.5208	3.6954
2015/7/17	2.3894	3.5123	3.7033
2015/7/20	2.3387	3.5009	3.6923
2015/7/21	2.3273	3.5214	3.7128
2015/7/22	2.2183	3.5145	3.7059
2015/7/23	2.1183	3.4751	3.6851
2015/7/24	2.1189	3.4602	3.6701
2015/7/27	2.0589	3.4602	3.6702
2015/7/28	2.1022	3.4401	3.6502
2015/7/29	2.1522	3.4302	3.6402
2015/7/30	2.181	3.4402	3.6503
2015/7/31	2.212	3.4752	3.6853
2015/8/3	2.2003	3.47	3.6801
2015/8/4	2.1743	3.47	3.6801
2015/8/5	2.1469	3.4701	3.6801
2015/8/6	2.1665	3.46	3.6701
2015/8/7	2.0865	3.4553	3.6652
2015/8/10	2.1567	3.4755	3.6854
2015/8/11	2.2377	3.5256	3.6935
2015/8/12	2.2191	3.5402	3.7081
2015/8/13	2.2484	3.5153	3.6832
2015/8/14	2.2023	3.5052	3.6731
2015/8/17	2.2509	3.5176	3.6856
2015/8/18	2.2395	3.5126	3.6808
2015/8/19	2.2509	3.5201	3.6883
2015/8/20	2.2996	3.5051	3.6733
2015/8/21	2.2524	3.4951	3.6633
2015/8/24	2.2111	3.4701	3.6384
2015/8/25	2.2337	3.4577	3.626
2015/8/26	2.2537	3.429	3.5973
2015/8/27	2.2737	3.3902	3.5585
2015/8/28	2.2495	3.3803	3.5486
2015/8/31	2.2608	3.3252	3.4935
2015/9/1	2.2549	3.3002	3.4684
2015/9/2	2.2434	3.3002	3.4684
2015/9/6	2.1862	3.3203	3.4884
2015/9/7	2.2133	3.3353	3.5033
2015/9/8	2.2482	3.3603	3.5283
2015/9/9	2.2068	3.3478	3.5158
2015/9/10	2.2078	3.3453	3.5133
2015/9/11	2.2194	3.3404	3.5084
2015/9/14	2.1707	3.3303	3.4983
2015/9/15	2.1769	3.3104	3.4793
2015/9/16	2.1671	3.3103	3.4792
2015/9/17	2.197	3.3204	3.4893
2015/9/18	2.227	3.3105	3.4794
2015/9/21	2.2646	3.3204	3.4893
2015/9/22	2.2492	3.3255	3.4951
2015/9/23	2.2525	3.3354	3.5053
2015/9/24	2.2641	3.318	3.5003
2015/9/25	2.2533	3.3101	3.4924
2015/9/28	2.242	3.2906	3.4729
2015/9/29	2.1939	3.2457	3.4644
2015/9/30	2.2139	3.2362	3.4549
2015/10/8	2.1806	3.2409	3.4596
2015/10/9	2.2259	3.1486	3.4096
2015/10/10	2.2348	3.1612	3.4221
2015/10/12	2.2553	3.1488	3.4421
2015/10/13	2.2753	3.1064	3.4278
2015/10/14	2.3474	3.0414	3.3629
2015/10/15	2.3395	3.0814	3.389
2015/10/16	2.3425	3.1216	3.4292
2015/10/19	2.3513	3.1214	3.4042
2015/10/20	2.358	3.0615	3.3553
2015/10/21	2.3516	3.0616	3.3554
2015/10/22	2.3537	3.0516	3.3554
2015/10/23	2.3516	3.04	3.3594
2015/10/26	2.3708	3.02	3.3393
2015/10/27	2.388	2.98	3.2993
2015/10/28	2.3628	2.987	3.3063
2015/10/29	2.3414	3.05	3.348
2015/10/30	2.3564	3.06	3.358
2015/11/2	2.3254	3.0525	3.3505
2015/11/3	2.3388	3.08	3.3785
2015/11/4	2.3516	3.1351	3.4336
2015/11/5	2.3216	3.115	3.4136
2015/11/6	2.3649	3.125	3.3902
2015/11/9	2.4834	3.2099	3.4751
2015/11/10	2.5145	3.2001	3.4652
2015/11/11	2.4567	3.1226	3.4152
2015/11/12	2.5204	3.1351	3.4277
2015/11/13	2.5204	3.1251	3.4177
2015/11/16	2.5469	3.1352	3.4277
2015/11/17	2.5224	3.1252	3.4176
2015/11/18	2.5222	3.1402	3.4326
2015/11/19	2.5093	3.1402	3.4326
2015/11/20	2.5043	3.1251	3.4176
2015/11/23	2.5252	3.1302	3.4226
2015/11/24	2.5307	3.1077	3.4001
2015/11/25	2.5211	3.0853	3.3777
2015/11/26	2.4969	3.0503	3.373
2015/11/27	2.5169	3.0603	3.383
2015/11/30	2.5701	3.0404	3.363
2015/12/1	2.5743	3.0504	3.373
2015/12/2	2.5499	3.0454	3.368
2015/12/3	2.5627	3.0304	3.353
2015/12/4	2.5033	3.0254	3.3495
2015/12/7	2.5098	3.028	3.3521
2015/12/8	2.4713	3.0005	3.3246
2015/12/9	2.4516	2.9968	3.3209
2015/12/10	2.4411	3.0018	3.3259
2015/12/11	2.3967	2.9931	3.3172
2015/12/14	2.4019	3.0306	3.3547
2015/12/15	2.4038	3.0157	3.3398
2015/12/16	2.3988	3.0007	3.3248
2015/12/17	2.3821	2.9857	3.31
2015/12/18	2.3661	2.9408	3.2651
2015/12/21	2.3332	2.8811	3.2353
2015/12/22	2.3301	2.861	3.2153
2015/12/23	2.3505	2.846	3.2003
2015/12/24	2.3302	2.801	3.1553
2015/12/25	2.3061	2.8061	3.1604
2015/12/28	2.3015	2.7961	3.1504
2015/12/29	2.3015	2.8061	3.1604
2015/12/30	2.2656	2.8261	3.1636
2015/12/31	2.2507	2.8212	3.1587
2016/1/4	2.3002	2.871	3.1709
2016/1/5	2.3	2.8911	3.1909
2016/1/6	2.3296	2.8861	3.1748
2016/1/7	2.3473	2.8511	3.1355
2016/1/8	2.3219	2.8362	3.1206
2016/1/11	2.3099	2.8187	3.1031
2016/1/12	2.3081	2.7887	3.0606
2016/1/13	2.2773	2.7237	2.9981
2016/1/14	2.2589	2.7513	3.0256
2016/1/15	2.2292	2.7464	3.0214
2016/1/18	2.2491	2.7764	3.0513
2016/1/19	2.2502	2.7964	3.0713
2016/1/20	2.3959	2.8114	3.0863
2016/1/21	2.3266	2.7914	3.0664
2016/1/22	2.2591	2.7741	3.0491
2016/1/25	2.28	2.859	3.1341
2016/1/26	2.2499	2.8616	3.1366
2016/1/27	2.2913	2.9016	3.1766
2016/1/28	2.2871	2.8866	3.1669
2016/1/29	2.2276	2.8419	3.1221
2016/2/1	2.2305	2.8368	3.1169
2016/2/2	2.2406	2.8818	3.1619
2016/2/3	2.219	2.8918	3.172
2016/2/4	2.2505	2.855	3.1234
2016/2/5	2.2271	2.8535	3.1219
2016/2/6	2.2271	2.8535	3.1219
2016/2/14	2.256	2.8221	3.0905
2016/2/15	2.251	2.8371	3.1055
2016/2/16	2.2551	2.8376	3.106
2016/2/17	2.2324	2.8351	3.1004
2016/2/18	2.2371	2.8351	3.1004
2016/2/19	2.1541	2.8251	3.0911
2016/2/22	2.0626	2.8426	3.0925
2016/2/23	2.1082	2.8451	3.095
2016/2/24	2.1034	2.8676	3.1175
2016/2/25	2.1178	2.8651	3.1431
2016/2/26	2.0511	2.8551	3.1598
2016/2/29	2.1012	2.8502	3.1566
2016/3/1	2.1141	2.8527	3.148
2016/3/2	2.0806	2.8752	3.1528
2016/3/3	2.0513	2.9002	3.1579
2016/3/4	2.0166	2.8952	3.1347
2016/3/7	2.0365	2.9303	3.1697
2016/3/8	2.0074	2.9352	3.174
2016/3/9	1.9781	2.8928	3.154
2016/3/10	2.0004	2.8653	3.1415
2016/3/11	1.9402	2.8453	3.1497
2016/3/14	1.9707	2.8504	3.1547
2016/3/15	1.9873	2.8404	3.1447
2016/3/16	1.9803	2.8054	3.1097
2016/3/17	1.9902	2.8154	3.1097
2016/3/18	1.9573	2.8229	3.1069
2016/3/21	1.9914	2.8305	3.0997
2016/3/22	2.0006	2.8304	3.0997
2016/3/23	2.0196	2.8307	3.0997
2016/3/24	2.0298	2.8309	3.0997
2016/3/25	1.9771	2.8311	3.0921
2016/3/28	1.9539	2.8665	3.0998
2016/3/29	1.9894	2.851	3.0843
2016/3/30	2.0012	2.8362	3.0694
2016/3/31	2.0187	2.8419	3.0713
2016/4/1	2.0008	2.8422	3.0713
2016/4/5	2.0156	2.8637	3.0928
2016/4/6	2.0487	2.8689	3.098
2016/4/7	2.0708	2.9049	3.134
2016/4/8	2.0577	2.9158	3.1451
2016/4/11	2.0845	2.9091	3.1418
2016/4/12	2.1064	2.91	3.1377
2016/4/13	2.1257	2.9271	3.1548
2016/4/14	2.1461	2.9352	3.1556
2016/4/15	2.1111	2.9151	3.1355
2016/4/18	2.0872	2.9047	3.1257
2016/4/19	2.1006	2.906	3.127
2016/4/20	2.1016	2.9258	3.1468
2016/4/21	2.1026	2.9208	3.1418
2016/4/22	2.161	2.9309	3.1841
2016/4/25	2.1999	2.9362	3.2241
2016/4/26	2.1828	2.9212	3.2091
2016/4/27	2.1775	2.9108	3.199
2016/4/28	2.2038	2.8863	3.1868
2016/4/29	2.194	2.8913	3.1958
2016/5/3	2.2098	2.889	3.1985
2016/5/4	2.198	2.8965	3.2187
2016/5/5	2.2343	2.9017	3.2287
2016/5/6	2.2153	2.9016	3.2237
2016/5/9	2.2216	2.8818	3.2137
2016/5/10	2.2186	2.9	3.2319
2016/5/11	2.2107	2.9075	3.2394
2016/5/12	2.1861	2.8975	3.2394
2016/5/13	2.1999	2.905	3.2469
2016/5/16	2.1999	2.9275	3.2694
2016/5/17	2.2047	2.93	3.2719
2016/5/18	2.2106	2.955	3.2969
2016/5/19	2.2	2.96	3.3019
2016/5/20	2.1904	2.95	3.3105
2016/5/23	2.1797	2.955	3.3266
2016/5/24	2.1749	2.935	3.3166
2016/5/25	2.181	2.9401	3.3217
2016/5/26	2.1701	2.9401	3.3217
2016/5/27	2.153	2.9451	3.3267
2016/5/30	2.1682	2.9776	3.3592
2016/5/31	2.1896	2.9851	3.3667
2016/6/1	2.1902	2.9952	3.3768
2016/6/2	2.2002	3.0127	3.3943
2016/6/3	2.2021	3.0152	3.393
2016/6/6	2.1811	3.0041	3.3874
2016/6/7	2.1684	3.0071	3.3904
2016/6/8	2.1935	3.0077	3.3911
2016/6/12	2.1987	3.0053	3.3846
2016/6/13	2.2176	2.9979	3.3772
2016/6/14	2.2153	2.9654	3.3447
2016/6/15	2.2135	2.9604	3.3397
2016/6/16	2.2076	2.9455	3.3248
2016/6/17	2.183	2.9379	3.3172
2016/6/20	2.1904	2.9481	3.3273
2016/6/21	2.1859	2.9405	3.3233
2016/6/22	2.1815	2.9307	3.3176
2016/6/23	2.2059	2.9307	3.3304
2016/6/24	2.2022	2.8808	3.3429
2016/6/27	2.1987	2.831	3.3399
2016/6/28	2.1849	2.861	3.3499
2016/6/29	2.187	2.8586	3.3555
2016/6/30	2.1978	2.8411	3.3437
2016/7/1	2.1951	2.8038	3.3337
2016/7/4	2.1896	2.8314	3.3512
2016/7/5	2.2129	2.8514	3.3574
2016/7/6	2.227	2.8365	3.3574
2016/7/7	2.2049	2.8066	3.3337
2016/7/8	2.1844	2.8016	3.3287
2016/7/11	2.1923	2.8268	3.3289
2016/7/12	2.196	2.8368	3.3346
2016/7/13	2.2152	2.8494	3.3471
2016/7/14	2.1931	2.8395	3.3446
2016/7/15	2.1724	2.8271	3.3367
2016/7/18	2.1638	2.8271	3.3266
2016/7/19	2.155	2.8197	3.3191
2016/7/20	2.1575	2.7996	3.2661
2016/7/21	2.1574	2.7806	3.1967
2016/7/22	2.1553	2.7907	3.2068
2016/7/25	2.1508	2.8068	3.2068
2016/7/26	2.1512	2.7913	3.1914
2016/7/27	2.1439	2.7967	3.1735
2016/7/28	2.1509	2.7867	3.1624
2016/7/29	2.1463	2.7768	3.1397
2016/8/1	2.1465	2.783	3.1344
2016/8/2	2.1168	2.7792	3.1306
2016/8/3	2.1035	2.7718	3.1265
2016/8/4	2.0973	2.7694	3.1255
2016/8/5	2.0958	2.7534	3.114
2016/8/8	2.0743	2.7472	3.0866
2016/8/9	2.0911	2.7125	3.0519
2016/8/10	2.0805	2.695	3.0383
2016/8/11	2.0814	2.6875	3.0335
2016/8/12	2.0648	2.6701	3.0037
2016/8/15	2.0474	2.6401	2.9807
2016/8/16	2.0279	2.6651	2.9916
2016/8/17	2.031	2.6901	3.0166
2016/8/18	2.0228	2.6801	3.0166
2016/8/19	2.0008	2.7001	3.0456
2016/8/22	1.9833	2.6801	3.0256
2016/8/23	2.0153	2.7201	3.0683
2016/8/24	2.0091	2.7301	3.0783
2016/8/25	2.0005	2.7201	3.0733
2016/8/26	2.0001	2.6927	3.0515
2016/8/29	2.0035	2.7064	3.0618
2016/8/30	2.0038	2.7527	3.1038
2016/8/31	2.0054	2.7425	3.0912
2016/9/1	2.0012	2.7452	3.0942
2016/9/2	2.0249	2.7452	3.088
2016/9/5	2.0142	2.7503	3.0954
2016/9/6	2.0491	2.7628	3.1028
2016/9/7	2.04	2.7853	3.1153
2016/9/8	2.0492	2.7753	3.1035
2016/9/9	2.0295	2.7678	3.0897
2016/9/12	2.0299	2.7916	3.1042
2016/9/13	2.0292	2.7654	3.0875
2016/9/14	2.0893	2.7579	3.0824
2016/9/18	2.0983	2.7655	3.085
2016/9/19	2.1101	2.7605	3.0814
2016/9/20	2.0988	2.7431	3.0696
2016/9/21	2.1025	2.7518	3.0734
2016/9/22	2.0599	2.7456	3.0641
2016/9/23	2.0487	2.7318	3.0334
2016/9/26	2.0523	2.7157	3.0253
2016/9/27	2.0434	2.7144	3.0234
2016/9/28	2.0501	2.7244	3.0316
2016/9/29	2.0347	2.7282	3.0304
2016/9/30	2.0482	2.7258	3.0223
2016/10/8	2.0574	2.7047	3.005
2016/10/9	2.0579	2.676	2.9906
2016/10/10	2.0448	2.6735	2.9894
2016/10/11	2.0222	2.6835	2.9971
2016/10/12	1.9957	2.7098	3.0151
2016/10/13	1.9982	2.701	3.007
2016/10/14	1.9427	2.6952	3.0003
2016/10/17	1.9803	2.6904	2.9929
2016/10/18	1.975	2.6965	2.996
2016/10/19	1.9665	2.6664	2.9747
2016/10/20	1.9519	2.6518	2.9474
2016/10/21	1.9777	2.6451	2.9366
2016/10/24	1.9765	2.6595	2.9487
2016/10/25	1.9981	2.6859	2.9752
2016/10/26	2.0293	2.72	3.0092
2016/10/27	2.0211	2.7068	2.9953
2016/10/28	2.0087	2.7027	2.9933
2016/10/31	2.0229	2.7425	3.0245
2016/11/1	1.997	2.7375	3.0271
2016/11/2	2.0009	2.7372	3.029
2016/11/3	2.0052	2.7301	3.0224
2016/11/4	1.9982	2.7339	3.0231
2016/11/7	2.0113	2.7475	3.0437
2016/11/8	2.0242	2.7634	3.0596
2016/11/9	2.021	2.7651	3.0567
2016/11/10	2.046	2.7926	3.0785
2016/11/11	2.0432	2.815	3.0973
2016/11/14	2.05	2.8577	3.1486
2016/11/15	2.0514	2.8501	3.1636
2016/11/16	2.052	2.8652	3.1724
2016/11/17	2.072	2.9055	3.2187
2016/11/18	2.0866	2.8901	3.2039
2016/11/21	2.1316	2.8851	3.1977
2016/11/22	2.1271	2.8689	3.1859
2016/11/23	2.1225	2.8451	3.1565
2016/11/24	2.1499	2.8502	3.1484
2016/11/25	2.1295	2.865	3.1468
2016/11/28	2.1577	2.8502	3.1242
2016/11/29	2.1931	2.8906	3.1592
2016/11/30	2.2976	2.9502	3.2026
2016/12/1	2.4006	2.9893	3.2609
2016/12/2	2.3934	2.9895	3.2636
2016/12/5	2.3805	3.0302	3.2883
2016/12/6	2.3668	3.1151	3.3719
2016/12/7	2.3809	3.0877	3.3475
2016/12/8	2.3677	3.0753	3.3387
2016/12/9	2.4052	3.0853	3.3436
2016/12/12	2.4564	3.1458	3.3989
2016/12/13	2.3759	3.1863	3.459
2016/12/14	2.5396	3.2186	3.4989
2016/12/15	2.6742	3.3315	3.6418
2016/12/16	2.8714	3.2803	3.6267
2016/12/19	3.0404	3.3316	3.6832
2016/12/20	3.0948	3.3739	3.7044
2016/12/21	3.0908	3.2815	3.6544
2016/12/22	3.0496	3.1908	3.5695
2016/12/23	2.8525	3.1769	3.5503
2016/12/26	2.8517	3.1551	3.5331
2016/12/27	2.8665	3.1628	3.5408
2016/12/28	2.8563	3.1223	3.5308
2016/12/29	2.7023	3.0471	3.5008
2016/12/30	2.6515	3.0115	3.4659
2016/12/31	2.6474	3.0115	3.4659
2017/1/3	2.6294	3.1054	3.5303
2017/1/4	2.6431	3.1823	3.5677
2017/1/5	2.6009	3.2086	3.597
2017/1/6	2.6135	3.1953	3.582
2017/1/9	2.6135	3.1692	3.5559
2017/1/10	2.6017	3.1792	3.5562
2017/1/11	2.6057	3.2055	3.581
2017/1/12	2.5816	3.1888	3.5687
2017/1/13	2.5511	3.2022	3.5811
2017/1/16	2.5302	3.2496	3.5966
2017/1/17	2.5808	3.2692	3.6266
2017/1/18	2.6025	3.2682	3.6316
2017/1/19	2.6437	3.2584	3.6242
2017/1/20	2.5601	3.244	3.6153
2017/1/22	2.525	3.255	3.6204
2017/1/23	2.5458	3.2429	3.6116
2017/1/24	2.5441	3.2837	3.6467
2017/1/25	2.5307	3.3463	3.6914
2017/1/26	2.4821	3.3465	3.6915
2017/2/3	2.5921	3.4214	3.755
2017/2/4	2.6094	3.4099	3.7443
2017/2/6	2.6253	3.4905	3.8175
2017/2/7	2.6576	3.4866	3.8162
2017/2/8	2.6272	3.4591	3.8076
2017/2/9	2.6525	3.4148	3.7803
2017/2/10	2.6128	3.4368	3.7962
2017/2/13	2.6009	3.4192	3.8064
2017/2/14	2.5953	3.4107	3.8064
2017/2/15	2.6234	3.4058	3.8214
2017/2/16	2.6029	3.3559	3.8062
2017/2/17	2.5609	3.3311	3.7789
2017/2/20	2.5508	3.2812	3.7379
2017/2/21	2.5947	3.3013	3.7642
2017/2/22	2.6173	3.2839	3.738
2017/2/23	2.5936	3.2714	3.7218
2017/2/24	2.5978	3.2916	3.7367
2017/2/27	2.582	3.2871	3.7332
2017/2/28	2.5965	3.2921	3.7394
2017/3/1	2.6104	3.3252	3.7601
2017/3/2	2.6098	3.3483	3.7633
2017/3/3	2.6042	3.3573	3.7581
2017/3/6	2.6344	3.3615	3.7752
2017/3/7	2.6469	3.3643	3.7822
2017/3/8	2.6519	3.4088	3.8097
2017/3/9	2.6747	3.4151	3.81
2017/3/10	2.6765	3.4156	3.805
2017/3/13	2.6634	3.3851	3.7853
2017/3/14	2.7023	3.3653	3.7876
2017/3/15	2.7193	3.3524	3.7903
2017/3/16	2.7061	3.3097	3.7616
2017/3/17	2.7654	3.3124	3.7685
2017/3/20	2.7568	3.3141	3.7813
2017/3/21	2.8051	3.3141	3.7861
2017/3/22	2.8563	3.3068	3.7775
2017/3/23	2.8592	3.3034	3.7826
2017/3/24	2.8627	3.2529	3.755
2017/3/27	2.8731	3.2451	3.74
2017/3/28	2.8571	3.2626	3.7375
2017/3/29	2.8997	3.2695	3.7376
2017/3/30	2.8859	3.289	3.7376
2017/3/31	2.8815	3.2828	3.7375
2017/4/1	2.8771	3.273	3.7277
2017/4/5	2.8905	3.3102	3.7326
2017/4/6	2.8705	3.3109	3.7375
2017/4/7	2.8906	3.2966	3.7325
2017/4/10	2.9098	3.3166	3.7372
2017/4/11	2.8849	3.3209	3.7297
2017/4/12	2.8838	3.3283	3.7372
2017/4/13	2.8632	3.322	3.7222
2017/4/14	2.8891	3.3599	3.7371
2017/4/17	2.8899	3.416	3.7673
2017/4/18	2.8924	3.4064	3.7867
2017/4/19	2.8806	3.4065	3.7913
2017/4/20	2.8832	3.424	3.8067
2017/4/21	2.8728	3.4614	3.8383
2017/4/24	2.8781	3.4991	3.8717
2017/4/25	2.8765	3.4568	3.8665
2017/4/26	2.9182	3.4519	3.8667
2017/4/27	2.9186	3.4494	3.8617
2017/4/28	2.9392	3.4668	3.8617
2017/5/2	2.9548	3.487	3.8666
2017/5/3	2.9827	3.5219	3.887
2017/5/4	2.989	3.5517	3.8814
2017/5/5	3.0187	3.5592	3.8851
2017/5/8	3.052	3.6042	3.8953
2017/5/9	3.0341	3.6325	3.9153
2017/5/10	3.0784	3.69	3.9353
2017/5/11	3.0837	3.64	3.9144
2017/5/12	3.127	3.6525	3.9346
2017/5/15	3.1218	3.61	3.9447
2017/5/16	3.1203	3.6225	3.9496
2017/5/17	3.1584	3.6275	3.9658
2017/5/18	3.1824	3.6075	3.956
2017/5/19	3.1836	3.625	3.9595
2017/5/22	3.2004	3.6601	3.9829
2017/5/23	3.1835	3.6725	3.9861
2017/5/24	3.2517	3.6601	3.9797
2017/5/25	3.2671	3.6476	3.9663
2017/5/26	3.2622	3.6501	3.9725
2017/5/27	3.2588	3.6499	3.9725
2017/5/31	3.2054	3.6102	3.9469
2017/6/1	3.2092	3.6152	3.9481
2017/6/2	3.3286	3.6277	3.9495
2017/6/5	3.3181	3.6152	3.9381
2017/6/6	3.3228	3.6328	3.9471
2017/6/7	3.4326	3.6427	3.9431
2017/6/8	3.4628	3.6478	3.9445
2017/6/9	3.494	3.6303	3.9346
2017/6/12	3.4932	3.5841	3.8897
2017/6/13	3.507	3.5754	3.8795
2017/6/14	3.5812	3.5354	3.8497
2017/6/15	3.5691	3.5554	3.8445
2017/6/16	3.5571	3.568	3.8874
2017/6/19	3.5446	3.5006	3.8625
2017/6/20	3.5446	3.4881	3.8528
2017/6/21	3.5315	3.5406	3.8877
2017/6/22	3.4804	3.5607	3.9152
2017/6/23	3.4078	3.5457	3.9177
2017/6/26	3.3382	3.5134	3.9078
2017/6/27	3.209	3.5084	3.8928
2017/6/28	3.159	3.5333	3.8928
2017/6/29	3.1488	3.5483	3.8976
2017/6/30	3.1397	3.5683	3.9128
2017/7/3	3.1582	3.6033	3.9178
2017/7/4	3.1932	3.6009	3.9328
2017/7/5	3.161	3.576	3.9178
2017/7/6	3.1258	3.566	3.9103
2017/7/7	3.1633	3.5897	3.9128
2017/7/10	3.1549	3.5911	3.9128
2017/7/11	3.2009	3.5836	3.9104
2017/7/12	3.2382	3.5749	3.9117
2017/7/13	3.2169	3.5643	3.9079
2017/7/14	3.1647	3.5637	3.8977
2017/7/17	3.0848	3.5626	3.903
2017/7/18	3.0624	3.5851	3.9185
2017/7/19	3.1103	3.5901	3.9086
2017/7/20	3.1114	3.574	3.9111
2017/7/21	3.0658	3.5829	3.9456
2017/7/24	3.0753	3.5769	3.9667
2017/7/25	3.0393	3.592	3.9818
2017/7/26	3.036	3.617	4.0068
2017/7/27	3.008	3.6021	4.0006
2017/7/28	3.0067	3.6034	4.0019
2017/7/31	2.9485	3.626	4.0169
2017/8/1	2.9871	3.6373	4.0257
2017/8/2	3.0063	3.6311	4.0245
2017/8/3	2.9574	3.6262	4.022
2017/8/4	2.9488	3.6262	4.022
2017/8/7	2.9192	3.6626	4.0495
2017/8/8	2.9057	3.6538	4.046
2017/8/9	2.9093	3.66	4.0415
2017/8/10	2.9055	3.6375	4.035
2017/8/11	2.8299	3.6163	4.0157
2017/8/14	2.7435	3.5925	4.0169
2017/8/15	2.7082	3.5801	4.0095
2017/8/16	2.8011	3.5988	4.017
2017/8/17	2.8219	3.5926	4.042
2017/8/18	2.8168	3.5951	4.0683
2017/8/21	2.8295	3.6181	4.0912
2017/8/22	2.825	3.6201	4.0935
2017/8/23	2.8512	3.6152	4.091
2017/8/24	2.8336	3.6252	4.101
2017/8/25	2.906	3.6327	4.111
2017/8/28	2.8842	3.6502	4.1261
2017/8/29	2.9158	3.6303	4.1136
2017/8/30	3.0631	3.6303	4.1111
2017/8/31	3.0032	3.6265	4.1068
2017/9/1	2.9691	3.6353	4.1112
2017/9/4	2.9352	3.6454	4.1213
2017/9/5	2.9284	3.6641	4.1313
2017/9/6	2.9742	3.6554	4.1251
2017/9/7	3.0045	3.6155	4.0983
2017/9/8	2.9667	3.6005	4.0908
2017/9/11	2.997	3.6156	4.1009
2017/9/12	3.0094	3.6181	4.1034
2017/9/13	3.0429	3.6356	4.1132
2017/9/14	3.0342	3.5982	4.0896
2017/9/15	3.0126	3.5982	4.1071
2017/9/18	3.0303	3.622	4.1125
2017/9/19	3.0258	3.6158	4.11
2017/9/20	3.068	3.6209	4.11
2017/9/21	3.061	3.6334	4.1125
2017/9/22	3.0618	3.6209	4.0875
2017/9/25	3.0552	3.5985	4.0589
2017/9/26	3.1245	3.6172	4.0577
2017/9/27	3.0853	3.6235	4.0671
2017/9/28	3.1606	3.6136	4.0596
2017/9/29	3.1606	3.6136	4.0596
2017/9/30	3.161	3.6136	4.0596
2017/10/9	3.2192	3.6477	4.075
2017/10/10	3.2103	3.647	4.0796
2017/10/11	3.1815	3.654	4.0796
2017/10/12	3.1668	3.6765	4.0971
2017/10/13	3.2034	3.674	4.0946
2017/10/16	3.24	3.7054	4.1177
2017/10/17	3.2164	3.7409	4.1347
2017/10/18	3.2624	3.7366	4.1347
2017/10/19	3.2658	3.7167	4.1177
2017/10/20	3.2887	3.7217	4.1155
2017/10/23	3.2893	3.7231	4.1169
2017/10/24	3.2871	3.722	4.1343
2017/10/25	3.3492	3.7768	4.1446
2017/10/26	3.3578	3.7769	4.1514
2017/10/27	3.432	3.8266	4.1537
2017/10/30	3.4602	3.9115	4.2016
2017/10/31	3.4831	3.8917	4.2016
2017/11/1	3.503	3.863	4.1716
2017/11/2	3.5074	3.8718	4.1804
2017/11/3	3.4992	3.8816	4.1857
2017/11/6	3.4917	3.8694	4.1807
2017/11/7	3.4788	3.8813	4.1907
2017/11/8	3.5399	3.8725	4.198
2017/11/9	3.5553	3.8863	4.1905
2017/11/10	3.5691	3.9	4.1955
2017/11/13	3.5708	3.95	4.2156
2017/11/14	3.5754	3.9525	4.2256
2017/11/15	3.6412	3.95	4.2236
2017/11/16	3.6317	3.9225	4.2084
2017/11/17	3.6981	3.92	4.1907
2017/11/20	3.6797	3.94	4.1921
2017/11/21	3.6746	3.95	4.1971
2017/11/22	3.6903	3.985	4.2209
2017/11/23	3.7009	3.9851	4.2259
2017/11/24	3.7776	3.9463	4.2003
2017/11/27	3.8543	3.9501	4.1997
2017/11/28	3.8999	3.9601	4.2097
2017/11/29	3.8998	3.9101	4.1822
2017/11/30	3.8997	3.8901	4.1713
2017/12/1	3.9268	3.8852	4.1713
2017/12/4	3.9285	3.8902	4.1738
2017/12/5	3.9271	3.8752	4.1663
2017/12/6	3.95	3.8752	4.1599
2017/12/7	3.9498	3.8927	4.1686
2017/12/8	3.9593	3.9102	4.1774
2017/12/11	3.9679	3.9303	4.195
2017/12/12	3.9708	3.9378	4.2038
2017/12/13	4.001	3.9303	4.2051
2017/12/14	4.021	3.9104	4.1976
2017/12/15	3.9713	3.8904	4.1834
2017/12/18	3.9762	3.8904	4.181
2017/12/19	3.9709	3.9005	4.186
2017/12/20	3.9805	3.9005	4.186
2017/12/21	3.9712	3.9005	4.186
2017/12/22	3.9649	3.878	4.1723
2017/12/25	3.9582	3.8731	4.1708
2017/12/26	3.9902	3.8881	4.1833
2017/12/27	3.9842	3.8956	4.1908
2017/12/28	3.9929	3.8857	4.1821
2017/12/29	3.9446	3.8807	4.1771
2017/12/30	3.887	3.8807	4.1771
2017/12/31	3.8294	3.8807	4.1771
2018/1/2	3.7797	3.9008	4.1893
2018/1/3	3.6554	3.9162	4.1968
2018/1/4	3.514	3.9319	4.2043
2018/1/5	3.4058	3.9212	4.1943
2018/1/8	3.2977	3.911	4.1844
2018/1/9	3.2931	3.8909	4.1744
2018/1/10	3.3434	3.9201	4.192
2018/1/11	3.3677	3.9546	4.2083
2018/1/12	3.3386	3.9337	4.1933
2018/1/15	3.3466	3.965	4.2171
2018/1/16	3.3527	3.9596	4.2097
2018/1/17	3.3722	3.9597	4.211
2018/1/18	3.3759	3.9797	4.2211
2018/1/19	3.3759	3.9754	4.2197
2018/1/22	3.3617	3.9522	4.2093
2018/1/23	3.3719	3.9414	4.205
2018/1/24	3.3478	3.9507	4.21
2018/1/25	3.3514	3.9435	4.2075
2018/1/26	3.3163	3.9365	4.2025
2018/1/29	3.3164	3.9368	4.204
2018/1/30	3.3266	3.9292	4.199
2018/1/31	3.3266	3.914	4.1903
2018/2/1	3.3682	3.9066	4.1866
2018/2/2	3.2736	3.9092	4.1855
2018/2/5	3.2932	3.9167	4.1881
2018/2/6	3.2532	3.8825	4.1622
2018/2/7	3.2545	3.87	4.1484
2018/2/8	3.2573	3.8801	4.1614
2018/2/9	3.2326	3.88	4.151
2018/2/11	3.2629	3.8775	4.149
2018/2/12	3.265	3.875	4.1491
2018/2/13	3.2422	3.87	4.1441
2018/2/14	3.2039	3.8702	4.1453
2018/2/22	3.2154	3.8752	4.1467
2018/2/23	3.1912	3.8702	4.1392
2018/2/24	3.1914	3.8652	4.1342
2018/2/26	3.1898	3.8452	4.1142
2018/2/27	3.1642	3.8201	4.1017
2018/2/28	3.2024	3.8202	4.0956
2018/3/1	3.2504	3.8201	4.0943
2018/3/2	3.1876	3.8352	4.1069
2018/3/5	3.1876	3.8453	4.1158
2018/3/6	3.1988	3.8253	4.1058
2018/3/7	3.1999	3.8203	4.102
2018/3/8	3.2042	3.8203	4.1008
2018/3/9	3.1349	3.8278	4.1045
2018/3/12	3.1468	3.8243	4.1026
2018/3/13	3.1695	3.8362	4.1093
2018/3/14	3.1523	3.8413	4.1109
2018/3/15	3.1523	3.8257	4.0991
2018/3/16	3.1245	3.8154	4.0822
2018/3/19	3.1061	3.8104	4.0848
2018/3/20	3.1061	3.8104	4.0848
2018/3/21	3.0769	3.763	4.0487
2018/3/22	3.0613	3.748	4.0287
2018/3/23	2.9847	3.7005	3.9825
2018/3/26	2.9847	3.7307	4.0026
2018/3/27	3.0214	3.7432	4.0151
2018/3/28	3.0336	3.7406	4.0112
2018/3/29	3.0003	3.7456	4.0137
2018/3/30	2.9613	3.7407	4.014
2018/4/2	2.9509	3.7357	4.0115
2018/4/3	2.878	3.7507	4.0118
2018/4/4	2.858	3.7234	3.9981
2018/4/9	2.7349	3.6959	3.9618
2018/4/10	2.7349	3.7159	3.9718
2018/4/11	2.7432	3.7109	3.9688
2018/4/12	2.7197	3.7109	3.9688
2018/4/13	2.6842	3.7062	3.9689
2018/4/16	2.6926	3.6561	3.9428
2018/4/17	2.6856	3.6512	3.9381
2018/4/18	2.5017	3.5013	3.7941
2018/4/19	2.5517	3.5064	3.8117
2018/4/20	2.5879	3.5215	3.8156
2018/4/23	2.6921	3.6019	3.8805
2018/4/24	2.7495	3.5855	3.8736
2018/4/25	2.7394	3.6118	3.8999
2018/4/26	2.7394	3.6344	3.9112
2018/4/27	2.6895	3.6364	3.9201
2018/5/2	2.7022	3.6665	3.9352
2018/5/3	2.6882	3.6467	3.9351
2018/5/4	2.6518	3.6319	3.9277
2018/5/7	2.648	3.6518	3.9378
2018/5/8	2.6565	3.6922	3.9653
2018/5/9	2.7062	3.7074	3.9753
2018/5/10	2.7365	3.6924	3.9678
2018/5/11	2.7013	3.6882	3.9628
2018/5/14	2.7212	3.6937	3.9678
2018/5/15	2.7735	3.7151	3.9878
2018/5/16	2.7497	3.7076	3.9803
2018/5/17	2.7817	3.712	3.9847
2018/5/18	2.7443	3.7099	3.9648
2018/5/21	2.8089	3.6939	3.9539
2018/5/22	2.7985	3.67	3.9346
2018/5/23	2.7848	3.64	3.91
2018/5/24	2.8066	3.6501	3.9151
2018/5/25	2.8413	3.6126	3.8802
2018/5/28	2.9152	3.6101	3.8788
2018/5/29	2.9194	3.6001	3.876
2018/5/30	2.904	3.5976	3.8741
2018/5/31	2.89	3.6129	3.8866
2018/6/1	3.0002	3.6202	3.8944
2018/6/4	2.9848	3.6532	3.9244
2018/6/5	2.9879	3.6602	3.932
2018/6/6	2.9907	3.6602	3.9382
2018/6/7	2.9929	3.6702	3.9433
2018/6/8	2.95	3.6453	3.9358
2018/6/11	2.93	3.6502	3.9359
2018/6/12	2.9438	3.6853	3.9559
2018/6/13	2.9833	3.6627	3.9396
2018/6/14	2.9621	3.6227	3.9172
2018/6/15	2.9505	3.6028	3.9021
2018/6/19	2.9766	3.5603	3.8671
2018/6/20	3.0891	3.6054	3.8971
2018/6/21	3.1024	3.5753	3.8796
2018/6/22	3.0433	3.5604	3.8697
2018/6/25	3.0615	3.5803	3.8797
2018/6/26	3.0996	3.5804	3.8748
2018/6/27	3.0996	3.5529	3.8648
2018/6/28	3.13	3.5304	3.8362
2018/6/29	3.0122	3.4756	3.7738
2018/7/2	2.8213	3.4668	3.7669
2018/7/3	2.71	3.4955	3.7813
2018/7/4	2.6621	3.5107	3.7952
2018/7/5	2.6536	3.5005	3.7815
2018/7/6	2.445	3.5259	3.8091
2018/7/9	2.4473	3.5432	3.8228
2018/7/10	2.4357	3.5431	3.8228
2018/7/11	2.4325	3.5107	3.8078
2018/7/12	2.4579	3.5158	3.8103
2018/7/13	2.4952	3.4858	3.7854
2018/7/16	2.5211	3.4808	3.7779
2018/7/17	2.4938	3.4808	3.7779
2018/7/18	2.5378	3.4708	3.7654
2018/7/19	2.5302	3.4409	3.7366
2018/7/20	2.4704	3.5135	3.7842
2018/7/23	2.4725	3.5186	3.7967
2018/7/24	2.4881	3.5615	3.8328
2018/7/25	2.4147	3.5614	3.8378
2018/7/26	2.2928	3.5361	3.8349
2018/7/27	2.2957	3.5212	3.8225
2018/7/30	2.2888	3.5213	3.8175
2018/7/31	2.3032	3.4812	3.785
2018/8/1	2.2875	3.4638	3.7731
2018/8/2	2.243	3.4713	3.7775
2018/8/3	2.1377	3.4567	3.7651
2018/8/6	2.0209	3.4568	3.7651
2018/8/7	2.0119	3.4876	3.7826
2018/8/8	1.9562	3.5222	3.8076
2018/8/9	1.9552	3.5476	3.8401
2018/8/10	1.9654	3.5525	3.8464
2018/8/13	1.9104	3.5826	3.8764
2018/8/14	1.9645	3.5519	3.8564
2018/8/15	2.0049	3.5829	3.8714
2018/8/16	2.06	3.6141	3.8938
2018/8/17	2.1159	3.6524	3.9288
2018/8/20	2.1642	3.6326	3.9132
2018/8/21	2.2086	3.63	3.9101
2018/8/22	2.2102	3.6075	3.8939
2018/8/23	2.1759	3.6101	3.8903
2018/8/24	2.1728	3.6278	3.8996
2018/8/27	2.1421	3.6303	3.9034
2018/8/28	2.1477	3.6101	3.8884
2018/8/29	2.1451	3.6101	3.8934
2018/8/30	2.1427	3.5801	3.8709
2018/8/31	2.1205	3.5751	3.8659
2018/9/3	2.13	3.5951	3.8859
2018/9/4	2.1401	3.6101	3.8972
2018/9/5	2.1407	3.6101	3.896
2018/9/6	2.1318	3.6101	3.896
2018/9/7	2.133	3.6301	3.911
2018/9/10	2.1274	3.6551	3.9435
2018/9/11	2.1321	3.6751	3.9585
2018/9/12	2.1506	3.6551	3.9435
2018/9/13	2.1461	3.6526	3.9398
2018/9/14	2.1334	3.6351	3.9223
2018/9/17	2.1042	3.6327	3.9173
2018/9/18	2.1222	3.6452	3.9236
2018/9/19	2.1061	3.6727	3.9399
2018/9/20	2.0526	3.7003	3.9537
2018/9/21	2.0734	3.6752	3.9337
2018/9/25	2.0893	3.6754	3.9313
2018/9/26	2.0916	3.6503	3.9126
2018/9/27	2.1243	3.6253	3.8939
2018/9/28	2.2195	3.6153	3.8889
2018/9/29	2.2225	3.6104	3.8839
2018/9/30	2.2235	3.6103	3.8838
2018/10/8	2.0648	3.6155	3.8891
2018/10/9	1.874	3.6156	3.8891
2018/10/10	1.8246	3.6156	3.8891
2018/10/11	1.8662	3.5806	3.8579
2018/10/12	1.9269	3.5831	3.8591
2018/10/15	1.9279	3.5857	3.8699
2018/10/16	1.9526	3.5757	3.8624
2018/10/17	2.0055	3.5807	3.8624
2018/10/18	2.1413	3.5508	3.8399
2018/10/19	2.2023	3.5658	3.8349
2018/10/22	2.2675	3.591	3.8549
2018/10/23	2.2686	3.5709	3.8448
2018/10/24	2.3093	3.5409	3.8149
2018/10/25	2.2795	3.5409	3.8049
2018/10/26	2.2697	3.541	3.8049
2018/10/29	2.2845	3.5111	3.7898
2018/10/30	2.2471	3.5161	3.7814
2018/10/31	2.3212	3.5086	3.7764
2018/11/1	2.3114	3.4936	3.7627
2018/11/2	2.2976	3.5461	3.8039
2018/11/5	2.2802	3.5312	3.7952
2018/11/6	2.2838	3.5113	3.7802
2018/11/7	2.2791	3.4813	3.7552
2018/11/8	2.2761	3.4813	3.7552
2018/11/9	2.2511	3.4763	3.7527
2018/11/12	2.2025	3.4865	3.7565
2018/11/13	2.205	3.474	3.7441
2018/11/14	2.2178	3.4218	3.7054
2018/11/15	2.2552	3.3915	3.6654
2018/11/16	2.2162	3.3515	3.6055
2018/11/19	2.2735	3.3772	3.6132
2018/11/20	2.314	3.3771	3.6332
2018/11/21	2.335	3.3716	3.6205
2018/11/22	2.3572	3.3917	3.6355
2018/11/23	2.2864	3.3917	3.6505
2018/11/26	2.3225	3.4151	3.6693
2018/11/27	2.3271	3.4	3.6606
2018/11/28	2.3795	3.37	3.6381
2018/11/29	2.4154	3.36	3.6206
2018/11/30	2.3685	3.355	3.6156
2018/12/3	2.3569	3.35	3.6106
2018/12/4	2.3563	3.305	3.5681
2018/12/5	2.3625	3.275	3.5455
2018/12/6	2.3935	3.2751	3.5306
2018/12/7	2.401	3.2853	3.5306
2018/12/10	2.4561	3.2678	3.5169
2018/12/11	2.4661	3.2652	3.5032
2018/12/12	2.5184	3.2703	3.5057
2018/12/13	2.5201	3.3311	3.5707
2018/12/14	2.5525	3.3468	3.5826
2018/12/17	2.5525	3.3713	3.6003
2018/12/18	2.571	3.3714	3.5954
2018/12/19	2.6298	3.3412	3.5655
2018/12/20	2.7277	3.3003	3.533
2018/12/21	2.7791	3.3168	3.5405
2018/12/24	2.7947	3.3483	3.5556
2018/12/25	2.7951	3.3113	3.5382
2018/12/26	2.7792	3.3011	3.5232
2018/12/27	2.7688	3.2709	3.5008
2018/12/28	2.6263	3.2315	3.4633
2018/12/29	2.6153	3.2265	3.4583
2018/12/30	2.6153	3.2265	3.4583
[truncated: 1,000 more rows]
