# Supplementary material for: Dynamic financial tail risk networks: A backtesting-based conditional expected shortfall approach
Source: PLoS One. 2026 Jun 24;21(6):e0351966. doi: 10.1371/journal.pone.0351966 (PMC13293451; doi:10.1371/journal.pone.0351966)
Supplement: S2 File — (ZIP) [file pone.0351966.s002.zip › File/Data/hs300.csv]

date	hs300
2010/1/4	3535.23
2010/1/5	3564.04
2010/1/6	3541.73
2010/1/7	3471.46
2010/1/8	3480.13
2010/1/11	3482.05
2010/1/12	3534.92
2010/1/13	3421.14
2010/1/14	3469.05
2010/1/15	3482.74
2010/1/18	3500.68
2010/1/19	3507.48
2010/1/20	3394.43
2010/1/21	3408.57
2010/1/22	3366.2
2010/1/25	3328.01
2010/1/26	3242.8
2010/1/27	3198.57
2010/1/28	3206.57
2010/1/29	3204.16
2010/2/1	3152.71
2010/2/2	3146.19
2010/2/3	3230.72
2010/2/4	3218.8
2010/2/5	3153.09
2010/2/8	3150.99
2010/2/9	3169.19
2010/2/10	3214.13
2010/2/11	3220.4
2010/2/12	3251.28
2010/2/22	3233.35
2010/2/23	3198.63
2010/2/24	3244.48
2010/2/25	3292.13
2010/2/26	3281.67
2010/3/1	3324.42
2010/3/2	3311.24
2010/3/3	3335.08
2010/3/4	3250.57
2010/3/5	3259.76
2010/3/8	3286.18
2010/3/9	3305.86
2010/3/10	3279.69
2010/3/11	3276.71
2010/3/12	3233.13
2010/3/15	3183.18
2010/3/16	3203.97
2010/3/17	3273.92
2010/3/18	3267.56
2010/3/19	3293.87
2010/3/22	3302.63
2010/3/23	3275.57
2010/3/24	3276.67
2010/3/25	3229.13
2010/3/26	3275
2010/3/29	3358.54
2010/3/30	3366.71
2010/3/31	3345.61
2010/4/1	3391.94
2010/4/2	3407.35
2010/4/6	3405.15
2010/4/7	3386.95
2010/4/8	3346.74
2010/4/9	3379.17
2010/4/12	3351.48
2010/4/13	3391.72
2010/4/14	3403.71
2010/4/15	3394.57
2010/4/16	3356.33
2010/4/19	3176.42
2010/4/20	3173.37
2010/4/21	3236.68
2010/4/22	3201.54
2010/4/23	3190
2010/4/26	3172
2010/4/27	3108.41
2010/4/28	3097.35
2010/4/29	3060.06
2010/4/30	3067.37
2010/5/4	3019.45
2010/5/5	3036.39
2010/5/6	2896.86
2010/5/7	2836.79
2010/5/10	2858.23
2010/5/11	2800.82
2010/5/12	2818.16
2010/5/13	2886.91
2010/5/14	2868.02
2010/5/17	2714.72
2010/5/18	2771.35
2010/5/19	2762.17
2010/5/20	2726.02
2010/5/21	2768.79
2010/5/24	2873.47
2010/5/25	2813.94
2010/5/26	2813.94
2010/5/27	2859.98
2010/5/28	2850.3
2010/5/31	2773.26
2010/6/1	2744.16
2010/6/2	2757.53
2010/6/3	2736.08
2010/6/4	2744.39
2010/6/7	2695.72
2010/6/8	2699.34
2010/6/9	2782.13
2010/6/10	2750.02
2010/6/11	2758.87
2010/6/17	2742.73
2010/6/18	2696.17
2010/6/21	2780.66
2010/6/22	2783.72
2010/6/23	2758.5
2010/6/24	2757.5
2010/6/25	2736.29
2010/6/28	2716.78
2010/6/29	2592.02
2010/6/30	2563.07
2010/7/1	2526.07
2010/7/2	2534.11
2010/7/5	2512.65
2010/7/6	2562.9
2010/7/7	2580.48
2010/7/8	2575.92
2010/7/9	2647.1
2010/7/12	2676.22
2010/7/13	2634.59
2010/7/14	2653.61
2010/7/15	2608.52
2010/7/16	2616.13
2010/7/19	2682.47
2010/7/20	2741.5
2010/7/21	2747.34
2010/7/22	2781.29
2010/7/23	2793.08
2010/7/26	2811.06
2010/7/27	2795.72
2010/7/28	2863.72
2010/7/29	2877.98
2010/7/30	2868.85
2010/8/2	2917.28
2010/8/3	2865.97
2010/8/4	2876.43
2010/8/5	2850.83
2010/8/6	2897.66
2010/8/9	2918.24
2010/8/10	2832.64
2010/8/11	2850.21
2010/8/12	2816.39
2010/8/13	2855.55
2010/8/16	2922.08
2010/8/17	2942.29
2010/8/18	2937.36
2010/8/19	2955.4
2010/8/20	2898.33
2010/8/23	2896.19
2010/8/24	2911.83
2010/8/25	2843.02
2010/8/26	2850.09
2010/8/27	2858.57
2010/8/30	2915.01
2010/8/31	2903.19
2010/9/1	2884.04
2010/9/2	2921.39
2010/9/3	2920.21
2010/9/6	2975.09
2010/9/7	2983.11
2010/9/8	2980.97
2010/9/9	2926.46
2010/9/10	2932.55
2010/9/13	2962.32
2010/9/14	2965.01
2010/9/15	2913.19
2010/9/16	2857.79
2010/9/17	2861.37
2010/9/20	2849.83
2010/9/21	2857.48
2010/9/27	2905.03
2010/9/28	2880.91
2010/9/29	2874.81
2010/9/30	2935.57
2010/10/8	3044.23
2010/10/11	3132.9
2010/10/12	3172.73
2010/10/13	3217.58
2010/10/14	3224.14
2010/10/15	3327.68
2010/10/18	3306.16
2010/10/19	3375.67
2010/10/20	3396.88
2010/10/21	3374.69
2010/10/22	3378.66
2010/10/25	3481.08
2010/10/26	3466.08
2010/10/27	3403.87
2010/10/28	3397.69
2010/10/29	3379.98
2010/11/1	3473
2010/11/2	3463.13
2010/11/3	3420.34
2010/11/4	3480.51
2010/11/5	3520.8
2010/11/8	3548.57
2010/11/9	3523.95
2010/11/10	3499.11
2010/11/11	3509.98
2010/11/12	3291.83
2010/11/15	3314.89
2010/11/16	3169.54
2010/11/17	3103.91
2010/11/18	3147.96
2010/11/19	3178.85
2010/11/22	3171.94
2010/11/23	3107.18
2010/11/24	3177.04
2010/11/25	3223.48
2010/11/26	3194.85
2010/11/29	3190.05
2010/11/30	3136.99
2010/12/1	3136.02
2010/12/2	3155.06
2010/12/3	3158.16
2010/12/6	3165.57
2010/12/7	3200.34
2010/12/8	3171.88
2010/12/9	3123.37
2010/12/10	3161.98
2010/12/13	3261.06
2010/12/14	3269.47
2010/12/15	3247.64
2010/12/16	3230.67
2010/12/17	3225.66
2010/12/20	3178.66
2010/12/21	3249.51
2010/12/22	3215.45
2010/12/23	3188.61
2010/12/24	3162.96
2010/12/27	3099.71
2010/12/28	3044.93
2010/12/29	3061.83
2010/12/30	3064.1
2010/12/31	3128.26
2011/1/4	3189.68
2011/1/5	3175.66
2011/1/6	3159.64
2011/1/7	3166.62
2011/1/10	3108.19
2011/1/11	3124.92
2011/1/12	3142.34
2011/1/13	3141.28
2011/1/14	3091.86
2011/1/17	2974.35
2011/1/18	2977.65
2011/1/19	3044.85
2011/1/20	2944.71
2011/1/21	2983.46
2011/1/24	2954.23
2011/1/25	2938.65
2011/1/26	2978.43
2011/1/27	3026.47
2011/1/28	3036.74
2011/1/31	3076.51
2011/2/1	3077.28
2011/2/9	3040.95
2011/2/10	3104.16
2011/2/11	3120.96
2011/2/14	3219.14
2011/2/15	3217.67
2011/2/16	3248.53
2011/2/17	3245.91
2011/2/18	3211.88
2011/2/21	3257.91
2011/2/22	3163.58
2011/2/23	3174.74
2011/2/24	3190.94
2011/2/25	3197.62
2011/2/28	3239.56
2011/3/1	3254.89
2011/3/2	3243.3
2011/3/3	3221.72
2011/3/4	3270.67
2011/3/7	3334.51
2011/3/8	3337.46
2011/3/9	3338.86
2011/3/10	3280.26
2011/3/11	3247.38
2011/3/14	3262.92
2011/3/15	3203.96
2011/3/16	3248.2
2011/3/17	3197.1
2011/3/18	3215.69
2011/3/21	3207.11
2011/3/22	3222.96
2011/3/23	3264.93
2011/3/24	3251.36
2011/3/25	3294.48
2011/3/28	3290.57
2011/3/29	3257.98
2011/3/30	3256.08
2011/3/31	3223.29
2011/4/1	3272.73
2011/4/6	3311.07
2011/4/7	3324.42
2011/4/8	3353.36
2011/4/11	3333.43
2011/4/12	3326.77
2011/4/13	3372.03
2011/4/14	3353.56
2011/4/15	3358.94
2011/4/18	3359.44
2011/4/19	3295.81
2011/4/20	3295.76
2011/4/21	3317.37
2011/4/22	3299.94
2011/4/25	3249.57
2011/4/26	3230.96
2011/4/27	3209.5
2011/4/28	3161.78
2011/4/29	3192.72
2011/5/3	3211.13
2011/5/4	3129.03
2011/5/5	3126.12
2011/5/6	3121.4
2011/5/9	3129.76
2011/5/10	3153.22
2011/5/11	3145.09
2011/5/12	3101.6
2011/5/13	3128.09
2011/5/16	3100.46
2011/5/17	3116.03
2011/5/18	3139.38
2011/5/19	3120.64
2011/5/20	3121.6
2011/5/23	3022.98
2011/5/24	3026.22
2011/5/25	2990.34
2011/5/26	2978.38
2011/5/27	2963.31
2011/5/30	2954.51
2011/5/31	3001.56
2011/6/1	3004.17
2011/6/2	2955.71
2011/6/3	2986.35
2011/6/7	3004.26
2011/6/8	3008.65
2011/6/9	2951.89
2011/6/10	2961.93
2011/6/13	2950.35
2011/6/14	2993.56
2011/6/15	2963.12
2011/6/16	2917.58
2011/6/17	2892.16
2011/6/20	2874.9
2011/6/21	2909.07
2011/6/22	2908.58
2011/6/23	2957.63
2011/6/24	3027.47
2011/6/27	3036.49
2011/6/28	3041.73
2011/6/29	3000.17
2011/6/30	3044.09
2011/7/1	3049.75
2011/7/4	3121.98
2011/7/5	3122.5
2011/7/6	3113.71
2011/7/7	3101.68
2011/7/8	3109.18
2011/7/11	3113.21
2011/7/12	3056.91
2011/7/13	3106.25
2011/7/14	3115.75
2011/7/15	3128.89
2011/7/18	3122.6
2011/7/19	3095.13
2011/7/20	3091.57
2011/7/21	3059.14
2011/7/22	3067.99
2011/7/25	2968.29
2011/7/26	2977.77
2011/7/27	3000.05
2011/7/28	2981
2011/7/29	2972.08
2011/8/1	2977.72
2011/8/2	2956.38
2011/8/3	2954.87
2011/8/4	2960.31
2011/8/5	2897.42
2011/8/8	2793.9
2011/8/9	2798.19
2011/8/10	2824.12
2011/8/11	2866.92
2011/8/12	2875.37
2011/8/15	2917.88
2011/8/16	2897.58
2011/8/17	2886.01
2011/8/18	2834.25
2011/8/19	2807.66
2011/8/22	2777.79
2011/8/23	2821
2011/8/24	2810.02
2011/8/25	2903.84
2011/8/26	2901.22
2011/8/29	2852.81
2011/8/30	2841.74
2011/8/31	2846.78
2011/9/1	2834.54
2011/9/2	2803.85
2011/9/5	2743.82
2011/9/6	2723.3
2011/9/7	2779.09
2011/9/8	2756.11
2011/9/9	2751.1
2011/9/13	2720.28
2011/9/14	2733.11
2011/9/15	2729.05
2011/9/16	2733.99
2011/9/19	2679.27
2011/9/20	2689.85
2011/9/21	2771.01
2011/9/22	2685.69
2011/9/23	2669.48
2011/9/26	2610.92
2011/9/27	2637.88
2011/9/28	2610.59
2011/9/29	2588.19
2011/9/30	2581.35
2011/10/10	2557.08
2011/10/11	2551.99
2011/10/12	2644.76
2011/10/13	2662.6
2011/10/14	2653.78
2011/10/17	2666.95
2011/10/18	2592.21
2011/10/19	2583.08
2011/10/20	2520.53
2011/10/21	2507.88
2011/10/24	2576.67
2011/10/25	2625.43
2011/10/26	2651.65
2011/10/27	2657.48
2011/10/28	2709.02
2011/10/31	2695.31
2011/11/1	2697.53
2011/11/2	2742.39
2011/11/3	2744.3
2011/11/4	2763.75
2011/11/7	2736.25
2011/11/8	2727.71
2011/11/9	2751.65
2011/11/10	2699.59
2011/11/11	2695
2011/11/14	2750.2
2011/11/15	2744.68
2011/11/16	2670.12
2011/11/17	2662.02
2011/11/18	2606.5
2011/11/21	2609.69
2011/11/22	2609.48
2011/11/23	2584.01
2011/11/24	2588.92
2011/11/25	2569.97
2011/11/28	2573.32
2011/11/29	2608.57
2011/11/30	2521.52
2011/12/1	2583.61
2011/12/2	2557.31
2011/12/5	2521.39
2011/12/6	2516.34
2011/12/7	2528.23
2011/12/8	2525
2011/12/9	2503.46
2011/12/12	2477.69
2011/12/13	2421.93
2011/12/14	2397.48
2011/12/15	2340.79
2011/12/16	2390.13
2011/12/19	2384.41
2011/12/20	2377.07
2011/12/21	2339.11
2011/12/22	2341.34
2011/12/23	2359.16
2011/12/26	2335.7
2011/12/27	2305.04
2011/12/28	2307.93
2011/12/29	2311.36
2011/12/30	2345.74
2012/1/4	2298.75
2012/1/5	2276.39
2012/1/6	2290.6
2012/1/9	2368.57
2012/1/10	2447.35
2012/1/11	2435.61
2012/1/12	2435.22
2012/1/13	2394.33
2012/1/16	2345.65
2012/1/17	2460.6
2012/1/18	2422.19
2012/1/19	2468.35
2012/1/20	2504.09
2012/1/30	2460.72
2012/1/31	2464.26
2012/2/1	2428.99
2012/2/2	2486.24
2012/2/3	2506.09
2012/2/6	2504.32
2012/2/7	2457.95
2012/2/8	2528.24
2012/2/9	2529.23
2012/2/10	2533.62
2012/2/13	2531.98
2012/2/14	2522.11
2012/2/15	2549.61
2012/2/16	2536.07
2012/2/17	2537.09
2012/2/20	2540.71
2012/2/21	2562.45
2012/2/22	2597.48
2012/2/23	2606.26
2012/2/24	2648.02
2012/2/27	2656.57
2012/2/28	2662.46
2012/2/29	2634.14
2012/3/1	2633.35
2012/3/2	2679.93
2012/3/5	2662.7
2012/3/6	2621.05
2012/3/7	2603.01
2012/3/8	2635.79
2012/3/9	2664.3
2012/3/12	2654.4
2012/3/13	2681.07
2012/3/14	2605.11
2012/3/15	2585.55
2012/3/16	2623.52
2012/3/19	2630.01
2012/3/20	2584.45
2012/3/21	2587.79
2012/3/22	2583.75
2012/3/23	2552.94
2012/3/26	2555.44
2012/3/27	2547.14
2012/3/28	2474.9
2012/3/29	2443.122
2012/3/30	2454.899
2012/4/5	2512.832
2012/4/6	2519.83
2012/4/9	2495.146
2012/4/10	2519.788
2012/4/11	2520.036
2012/4/12	2570.436
2012/4/13	2580.454
2012/4/16	2574.044
2012/4/17	2541.883
2012/4/18	2599.908
2012/4/19	2596.056
2012/4/20	2626.839
2012/4/23	2606.038
2012/4/24	2604.866
2012/4/25	2625.99
2012/4/26	2631.487
2012/4/27	2626.157
2012/5/2	2683.487
2012/5/3	2691.518
2012/5/4	2715.879
2012/5/7	2717.778
2012/5/8	2709.116
2012/5/9	2657.514
2012/5/10	2657.214
2012/5/11	2636.917
2012/5/14	2615.534
2012/5/15	2617.374
2012/5/16	2574.647
2012/5/17	2613.942
2012/5/18	2573.976
2012/5/21	2587.231
2012/5/22	2627.525
2012/5/23	2616.869
2012/5/24	2595.26
2012/5/25	2573.103
2012/5/28	2614.689
2012/5/29	2650.854
2012/5/30	2642.258
2012/5/31	2632.042
2012/6/1	2632.998
2012/6/4	2559.026
2012/6/5	2558.842
2012/6/6	2557.401
2012/6/7	2542.184
2012/6/8	2524.329
2012/6/11	2558.265
2012/6/12	2540.178
2012/6/13	2580.636
2012/6/14	2560.421
2012/6/15	2568.054
2012/6/18	2581.212
2012/6/19	2558.621
2012/6/20	2552.611
2012/6/21	2512.185
2012/6/25	2456.518
2012/6/26	2454.915
2012/6/27	2447.195
2012/6/28	2425.729
2012/6/29	2461.612
2012/7/2	2465.238
2012/7/3	2468.721
2012/7/4	2464.919
2012/7/5	2430.37
2012/7/6	2472.614
2012/7/9	2416.036
2012/7/10	2406.706
2012/7/11	2425.572
2012/7/12	2449.181
2012/7/13	2450.633
2012/7/16	2399.731
2012/7/17	2414.201
2012/7/18	2414.335
2012/7/19	2424.322
2012/7/20	2398.455
2012/7/23	2365.431
2012/7/24	2375.992
2012/7/25	2360.083
2012/7/26	2347.488
2012/7/27	2349.108
2012/7/30	2335.793
2012/7/31	2332.922
2012/8/1	2358.651
2012/8/2	2334.882
2012/8/3	2353.737
2012/8/6	2385.611
2012/8/7	2388.873
2012/8/8	2389.795
2012/8/9	2411.7
2012/8/10	2399.751
2012/8/13	2351.931
2012/8/14	2357.016
2012/8/15	2331.615
2012/8/16	2319.67
2012/8/17	2313.476
2012/8/20	2301.788
2012/8/21	2313.703
2012/8/22	2295.586
2012/8/23	2302.199
2012/8/24	2275.677
2012/8/27	2228.204
2012/8/28	2238.411
2012/8/29	2214.814
2012/8/30	2211.37
2012/8/31	2204.868
2012/9/3	2228.369
2012/9/4	2204.407
2012/9/5	2199.875
2012/9/6	2217.823
2012/9/7	2317.179
2012/9/10	2326.666
2012/9/11	2311.89
2012/9/12	2320.071
2012/9/13	2298.461
2012/9/14	2315.542
2012/9/17	2258.705
2012/9/18	2235.239
2012/9/19	2246.236
2012/9/20	2195.951
2012/9/21	2199.063
2012/9/24	2215.516
2012/9/25	2210.154
2012/9/26	2184.891
2012/9/27	2251.717
2012/9/28	2293.106
2012/10/8	2270.054
2012/10/9	2320.157
2012/10/10	2324.117
2012/10/11	2302.533
2012/10/12	2304.531
2012/10/15	2294.857
2012/10/16	2298.162
2012/10/17	2300.803
2012/10/18	2336.077
2012/10/19	2332.47
2012/10/22	2341.592
2012/10/23	2312.077
2012/10/24	2307.779
2012/10/25	2291.239
2012/10/26	2247.907
2012/10/29	2235.854
2012/10/30	2239.882
2012/10/31	2254.82
2012/11/1	2297.884
2012/11/2	2306.774
2012/11/5	2301.88
2012/11/6	2292.206
2012/11/7	2287.505
2012/11/8	2245.405
2012/11/9	2240.924
2012/11/12	2251.848
2012/11/13	2212.44
2012/11/14	2223.11
2012/11/15	2193.623
2012/11/16	2177.24
2012/11/19	2174.985
2012/11/20	2164.881
2012/11/21	2194.896
2012/11/22	2177.546
2012/11/23	2192.676
2012/11/26	2175.599
2012/11/27	2150.638
2012/11/28	2129.161
2012/11/29	2115.676
2012/11/30	2139.661
2012/12/3	2108.85
2012/12/4	2131.473
2012/12/5	2207.878
2012/12/6	2203.602
2012/12/7	2246.757
2012/12/10	2271.046
2012/12/11	2258.5
2012/12/12	2267.767
2012/12/13	2242.635
2012/12/14	2355.865
2012/12/17	2366.7
2012/12/18	2368.12
2012/12/19	2371.109
2012/12/20	2384.816
2012/12/21	2372.002
2012/12/24	2381.217
2012/12/25	2448.395
2012/12/26	2457.619
2012/12/27	2444.594
2012/12/28	2480.049
2012/12/31	2522.952
2013/1/4	2524.409
2013/1/7	2535.985
2013/1/8	2525.33
2013/1/9	2526.126
2013/1/10	2530.569
2013/1/11	2483.23
2013/1/14	2577.725
2013/1/15	2595.856
2013/1/16	2577.092
2013/1/17	2552.758
2013/1/18	2595.439
2013/1/21	2610.898
2013/1/22	2596.898
2013/1/23	2607.456
2013/1/24	2582.755
2013/1/25	2571.674
2013/1/28	2651.863
2013/1/29	2675.866
2013/1/30	2688.711
2013/1/31	2686.882
2013/2/1	2743.324
2013/2/4	2748.028
2013/2/5	2771.675
2013/2/6	2775.844
2013/2/7	2759.87
2013/2/8	2771.725
2013/2/18	2737.471
2013/2/19	2685.606
2013/2/20	2702.635
2013/2/21	2610.549
2013/2/22	2596.604
2013/2/25	2604.96
2013/2/26	2567.595
2013/2/27	2594.677
2013/2/28	2673.327
2013/3/1	2668.836
2013/3/4	2545.715
2013/3/5	2622.807
2013/3/6	2650.202
2013/3/7	2619.479
2013/3/8	2606.927
2013/3/11	2592.372
2013/3/12	2555.615
2013/3/13	2527.486
2013/3/14	2534.273
2013/3/15	2539.873
2013/3/18	2502.493
2013/3/19	2525.097
2013/3/20	2610.174
2013/3/21	2614.988
2013/3/22	2618.308
2013/3/25	2613.097
2013/3/26	2575.05
2013/3/27	2583.53
2013/3/28	2499.302
2013/3/29	2495.083
2013/4/1	2493.187
2013/4/2	2486.391
2013/4/3	2483.547
2013/4/8	2472.299
2013/4/9	2489.43
2013/4/10	2485.309
2013/4/11	2477.876
2013/4/12	2462.112
2013/4/15	2436.818
2013/4/16	2459.592
2013/4/17	2458.473
2013/4/18	2464.851
2013/4/19	2533.827
2013/4/22	2530.67
2013/4/23	2449.471
2013/4/24	2495.579
2013/4/25	2467.875
2013/4/26	2447.306
2013/5/2	2449.639
2013/5/3	2492.912
2013/5/6	2525.983
2013/5/7	2529.938
2013/5/8	2542.798
2013/5/9	2527.794
2013/5/10	2540.836
2013/5/13	2530.768
2013/5/14	2493.338
2013/5/15	2506.925
2013/5/16	2552.709
2013/5/17	2592.048
2013/5/20	2609.607
2013/5/21	2614.853
2013/5/22	2618.034
2013/5/23	2582.849
2013/5/24	2597.228
2013/5/27	2599.587
2013/5/28	2644.359
2013/5/29	2642.561
2013/5/30	2634.323
2013/5/31	2606.426
2013/6/3	2602.623
2013/6/4	2565.666
2013/6/5	2560.539
2013/6/6	2527.845
2013/6/7	2484.16
2013/6/13	2399.937
2013/6/14	2416.771
2013/6/17	2403.839
2013/6/18	2418.745
2013/6/19	2400.765
2013/6/20	2321.466
2013/6/21	2317.394
2013/6/24	2171.21
2013/6/25	2165.421
2013/6/26	2168.297
2013/6/27	2160.735
2013/6/28	2200.639
2013/7/1	2213.317
2013/7/2	2221.984
2013/7/3	2203.828
2013/7/4	2221.979
2013/7/5	2226.849
2013/7/8	2163.619
2013/7/9	2162.669
2013/7/10	2224.065
2013/7/11	2326.688
2013/7/12	2275.373
2013/7/15	2307.297
2013/7/16	2317.848
2013/7/17	2282.836
2013/7/18	2245.328
2013/7/19	2190.478
2013/7/22	2202.189
2013/7/23	2265.845
2013/7/24	2249.151
2013/7/25	2237.683
2013/7/26	2224.008
2013/7/29	2175.97
2013/7/30	2189.388
2013/7/31	2193.021
2013/8/1	2245.364
2013/8/2	2247.263
2013/8/5	2278.329
2013/8/6	2293.641
2013/8/7	2280.623
2013/8/8	2276.782
2013/8/9	2286.01
2013/8/12	2352.794
2013/8/13	2359.068
2013/8/14	2349.08
2013/8/15	2321.576
2013/8/16	2304.144
2013/8/19	2331.43
2013/8/20	2312.465
2013/8/21	2308.589
2013/8/22	2303.932
2013/8/23	2286.929
2013/8/26	2335.616
2013/8/27	2340.881
2013/8/28	2328.056
2013/8/29	2318.311
2013/8/30	2313.91
2013/9/2	2320.344
2013/9/3	2354.502
2013/9/4	2350.699
2013/9/5	2341.735
2013/9/6	2357.782
2013/9/9	2440.609
2013/9/10	2474.894
2013/9/11	2482.889
2013/9/12	2507.455
2013/9/13	2488.902
2013/9/16	2478.39
2013/9/17	2427.322
2013/9/18	2432.51
2013/9/23	2472.288
2013/9/24	2443.885
2013/9/25	2429.03
2013/9/26	2384.443
2013/9/27	2394.971
2013/9/30	2409.037
2013/10/8	2441.811
2013/10/9	2453.583
2013/10/10	2429.317
2013/10/11	2468.508
2013/10/14	2472.542
2013/10/15	2467.517
2013/10/16	2421.371
2013/10/17	2413.33
2013/10/18	2426.054
2013/10/21	2471.322
2013/10/22	2445.891
2013/10/23	2418.491
2013/10/24	2400.511
2013/10/25	2368.559
2013/10/28	2365.954
2013/10/29	2372.053
2013/10/30	2407.471
2013/10/31	2373.718
2013/11/1	2384.96
2013/11/4	2380.454
2013/11/5	2383.769
2013/11/6	2353.568
2013/11/7	2340.552
2013/11/8	2307.945
2013/11/11	2315.889
2013/11/12	2340
2013/11/13	2288.116
2013/11/14	2304.501
2013/11/15	2350.734
2013/11/18	2428.903
2013/11/19	2412.163
2013/11/20	2424.85
2013/11/21	2409.989
2013/11/22	2397.962
2013/11/25	2388.629
2013/11/26	2387.416
2013/11/27	2414.481
2013/11/28	2439.53
2013/11/29	2438.944
2013/12/2	2418.788
2013/12/3	2442.784
2013/12/4	2475.135
2013/12/5	2468.197
2013/12/6	2452.287
2013/12/9	2450.872
2013/12/10	2453.322
2013/12/11	2412.763
2013/12/12	2410.015
2013/12/13	2406.639
2013/12/16	2367.923
2013/12/17	2356.376
2013/12/18	2357.226
2013/12/19	2332.41
2013/12/20	2278.136
2013/12/23	2284.602
2013/12/24	2288.248
2013/12/25	2305.11
2013/12/26	2265.334
2013/12/27	2303.478
2013/12/30	2299.458
2013/12/31	2330.026
2014/1/2	2321.978
2014/1/3	2290.779
2014/1/6	2238.637
2014/1/7	2238.001
2014/1/8	2241.911
2014/1/9	2222.221
2014/1/10	2204.851
2014/1/13	2193.679
2014/1/14	2212.846
2014/1/15	2208.941
2014/1/16	2211.844
2014/1/17	2178.488
2014/1/20	2165.993
2014/1/21	2187.41
2014/1/22	2243.796
2014/1/23	2231.889
2014/1/24	2245.678
2014/1/27	2215.919
2014/1/28	2219.855
2014/1/29	2227.781
2014/1/30	2202.45
2014/2/7	2212.483
2014/2/10	2267.534
2014/2/11	2285.562
2014/2/12	2291.246
2014/2/13	2279.554
2014/2/14	2295.575
2014/2/17	2311.647
2014/2/18	2282.442
2014/2/19	2308.656
2014/2/20	2287.436
2014/2/21	2264.294
2014/2/24	2214.509
2014/2/25	2157.909
2014/2/26	2163.405
2014/2/27	2154.108
2014/2/28	2178.971
2014/3/3	2190.37
2014/3/4	2184.273
2014/3/5	2163.976
2014/3/6	2173.634
2014/3/7	2168.358
2014/3/10	2097.787
2014/3/11	2108.661
2014/3/12	2114.134
2014/3/13	2140.333
2014/3/14	2122.836
2014/3/17	2143.038
2014/3/18	2138.133
2014/3/19	2120.87
2014/3/20	2086.967
2014/3/21	2158.798
2014/3/24	2176.554
2014/3/25	2174.44
2014/3/26	2171.047
2014/3/27	2155.707
2014/3/28	2151.965
2014/3/31	2146.305
2014/4/1	2163.115
2014/4/2	2180.727
2014/4/3	2165.008
2014/4/4	2185.472
2014/4/8	2237.316
2014/4/9	2238.62
2014/4/10	2273.761
2014/4/11	2270.666
2014/4/14	2268.613
2014/4/15	2229.463
2014/4/16	2232.526
2014/4/17	2224.803
2014/4/18	2224.479
2014/4/21	2187.248
2014/4/22	2196.795
2014/4/23	2194.668
2014/4/24	2190.474
2014/4/25	2167.826
2014/4/28	2134.969
2014/4/29	2158.47
2014/4/30	2158.659
2014/5/5	2156.47
2014/5/6	2157.328
2014/5/7	2137.316
2014/5/8	2135.496
2014/5/9	2133.911
2014/5/12	2180.054
2014/5/13	2174.852
2014/5/14	2172.372
2014/5/15	2144.084
2014/5/16	2145.952
2014/5/19	2115.143
2014/5/20	2115.771
2014/5/21	2135.905
2014/5/22	2130.868
2014/5/23	2148.414
2014/5/26	2155.976
2014/5/27	2147.28
2014/5/28	2169.352
2014/5/29	2155.164
2014/5/30	2156.464
2014/6/3	2149.918
2014/6/4	2128.274
2014/6/5	2150.602
2014/6/6	2134.716
2014/6/9	2134.281
2014/6/10	2161.268
2014/6/11	2160.766
2014/6/12	2153.41
2014/6/13	2176.242
2014/6/16	2191.855
2014/6/17	2169.674
2014/6/18	2160.239
2014/6/19	2126.907
2014/6/20	2136.729
2014/6/23	2134.11
2014/6/24	2144.821
2014/6/25	2133.371
2014/6/26	2149.076
2014/6/27	2150.258
2014/6/30	2165.118
2014/7/1	2164.559
2014/7/2	2170.867
2014/7/3	2180.192
2014/7/4	2178.695
2014/7/7	2176.289
2014/7/8	2180.473
2014/7/9	2148.71
2014/7/10	2142.847
2014/7/11	2148.009
2014/7/14	2171.758
2014/7/15	2174.976
2014/7/16	2170.868
2014/7/17	2157.068
2014/7/18	2164.144
2014/7/21	2166.295
2014/7/22	2192.698
2014/7/23	2197.833
2014/7/24	2237.015
2014/7/25	2260.454
2014/7/28	2323.897
2014/7/29	2331.369
2014/7/30	2322.011
2014/7/31	2350.251
2014/8/1	2329.402
2014/8/4	2375.62
2014/8/5	2369.353
2014/8/6	2363.221
2014/8/7	2327.457
2014/8/8	2331.134
2014/8/11	2365.349
2014/8/12	2357.052
2014/8/13	2358.901
2014/8/14	2335.945
2014/8/15	2360.635
2014/8/18	2374.562
2014/8/19	2374.768
2014/8/20	2366.14
2014/8/21	2354.244
2014/8/22	2365.364
2014/8/25	2342.863
2014/8/26	2324.092
2014/8/27	2327.595
2014/8/28	2311.278
2014/8/29	2338.287
2014/9/1	2355.317
2014/9/2	2386.46
2014/9/3	2408.838
2014/9/4	2426.224
2014/9/5	2449.259
2014/9/9	2445.224
2014/9/10	2432.433
2014/9/11	2423.454
2014/9/12	2438.358
2014/9/15	2437.189
2014/9/16	2388.765
2014/9/17	2401.326
2014/9/18	2408.664
2014/9/19	2425.211
2014/9/22	2378.92
2014/9/23	2399.462
2014/9/24	2441.864
2014/9/25	2436.965
2014/9/26	2437.201
2014/9/29	2447.799
2014/9/30	2450.988
2014/10/8	2478.383
2014/10/9	2481.955
2014/10/10	2466.789
2014/10/13	2454.946
2014/10/14	2446.562
2014/10/15	2463.874
2014/10/16	2444.395
2014/10/17	2441.732
2014/10/20	2454.711
2014/10/21	2433.391
2014/10/22	2418.641
2014/10/23	2395.936
2014/10/24	2390.706
2014/10/27	2368.832
2014/10/28	2416.653
2014/10/29	2451.384
2014/10/30	2468.925
2014/10/31	2508.325
2014/11/3	2512.548
2014/11/4	2513.172
2014/11/5	2503.448
2014/11/6	2506.067
2014/11/7	2502.153
2014/11/10	2565.73
2014/11/11	2558.612
2014/11/12	2594.318
2014/11/13	2579.75
2014/11/14	2581.093
2014/11/17	2567.101
2014/11/18	2541.416
2014/11/19	2537.223
2014/11/20	2537.099
2014/11/21	2583.455
2014/11/24	2649.258
2014/11/25	2685.561
2014/11/26	2723.018
2014/11/27	2754.49
2014/11/28	2808.819
2014/12/1	2819.812
2014/12/2	2923.94
2014/12/3	2967.549
2014/12/4	3104.351
2014/12/5	3124.885
2014/12/8	3252.881
2014/12/9	3106.913
2014/12/10	3221.546
2014/12/11	3183.012
2014/12/12	3193.227
2014/12/15	3217.228
2014/12/16	3303.402
2014/12/17	3360.598
2014/12/18	3345.927
2014/12/19	3383.167
2014/12/22	3394.481
2014/12/23	3324.924
2014/12/24	3230.385
2014/12/25	3335.419
2014/12/26	3445.839
2014/12/29	3455.455
2014/12/30	3457.554
2014/12/31	3533.705
2015/1/5	3641.541
2015/1/6	3641.059
2015/1/7	3643.79
2015/1/8	3559.259
2015/1/9	3546.723
2015/1/12	3513.576
2015/1/13	3514.04
2015/1/14	3502.423
2015/1/15	3604.121
2015/1/16	3635.146
2015/1/19	3355.155
2015/1/20	3396.222
2015/1/21	3548.885
2015/1/22	3567.613
2015/1/23	3571.732
2015/1/26	3607.985
2015/1/27	3574.931
2015/1/28	3525.323
2015/1/29	3481.798
2015/1/30	3434.39
2015/2/2	3353.96
2015/2/3	3437.445
2015/2/4	3401.768
2015/2/5	3366.946
2015/2/6	3312.42
2015/2/9	3345.921
2015/2/10	3406.943
2015/2/11	3434.124
2015/2/12	3442.874
2015/2/13	3469.828
2015/2/16	3499.483
2015/2/17	3522.322
2015/2/25	3478.729
2015/2/26	3566.295
2015/2/27	3572.843
2015/3/2	3601.265
2015/3/3	3507.9
2015/3/4	3530.822
2015/3/5	3496.344
2015/3/6	3478.52
2015/3/9	3537.75
2015/3/10	3520.611
2015/3/11	3524.653
2015/3/12	3592.844
2015/3/13	3617.657
2015/3/16	3705.671
2015/3/17	3757.122
2015/3/18	3846.055
2015/3/19	3839.739
2015/3/20	3892.574
2015/3/23	3972.061
2015/3/24	3973.046
2015/3/25	3940.412
2015/3/26	3949.999
2015/3/27	3971.697
2015/3/30	4088.178
2015/3/31	4051.204
2015/4/1	4123.895
2015/4/2	4124.776
2015/4/3	4170.538
2015/4/7	4260.044
2015/4/8	4295.803
2015/4/9	4262.138
2015/4/10	4344.416
2015/4/13	4421.073
2015/4/14	4438.184
2015/4/15	4380.513
2015/4/16	4513.546
2015/4/17	4596.136
2015/4/20	4521.919
2015/4/21	4619.164
2015/4/22	4739.814
2015/4/23	4740.892
2015/4/24	4702.641
2015/4/27	4807.592
2015/4/28	4741.861
2015/4/29	4774.326
2015/4/30	4749.886
2015/5/4	4787.741
2015/5/5	4596.837
2015/5/6	4553.327
2015/5/7	4470.089
2015/5/8	4558.404
2015/5/11	4690.532
2015/5/12	4747.421
2015/5/13	4718.436
2015/5/14	4700.778
2015/5/15	4617.47
2015/5/18	4575.14
2015/5/19	4731.222
2015/5/20	4754.919
2015/5/21	4840.976
2015/5/22	4951.335
2015/5/25	5099.495
2015/5/26	5198.918
2015/5/27	5181.434
2015/5/28	4834.007
2015/5/29	4840.829
2015/6/1	5076.179
2015/6/2	5161.87
2015/6/3	5143.59
2015/6/4	5181.416
2015/6/5	5230.552
2015/6/8	5353.751
2015/6/9	5317.461
2015/6/10	5309.112
2015/6/11	5306.59
2015/6/12	5335.115
2015/6/15	5221.167
2015/6/16	5064.821
2015/6/17	5138.831
2015/6/18	4930.549
2015/6/19	4637.052
2015/6/23	4786.091
2015/6/24	4880.126
2015/6/25	4706.516
2015/6/26	4336.195
2015/6/29	4191.549
2015/6/30	4472.998
2015/7/1	4253.021
2015/7/2	4107.996
2015/7/3	3885.917
2015/7/6	3998.537
2015/7/7	3928.003
2015/7/8	3663.038
2015/7/9	3897.626
2015/7/10	4106.556
2015/7/13	4211.812
2015/7/14	4112.149
2015/7/15	3966.759
2015/7/16	3997.356
2015/7/17	4151.496
2015/7/20	4160.612
2015/7/21	4166.006
2015/7/22	4157.16
2015/7/23	4250.805
2015/7/24	4176.279
2015/7/27	3818.731
2015/7/28	3811.093
2015/7/29	3930.379
2015/7/30	3815.412
2015/7/31	3816.699
2015/8/3	3829.235
2015/8/4	3948.155
2015/8/5	3866.9
2015/8/6	3831.852
2015/8/7	3906.945
2015/8/10	4084.365
2015/8/11	4066.669
2015/8/12	4016.126
2015/8/13	4075.463
2015/8/14	4073.54
2015/8/17	4077.872
2015/8/18	3825.412
2015/8/19	3886.136
2015/8/20	3761.454
2015/8/21	3589.536
2015/8/24	3275.534
2015/8/25	3042.927
2015/8/26	3025.692
2015/8/27	3205.638
2015/8/28	3342.286
2015/8/31	3366.536
2015/9/1	3362.083
2015/9/2	3365.832
2015/9/7	3250.485
2015/9/8	3334.023
2015/9/9	3399.305
2015/9/10	3357.561
2015/9/11	3347.188
2015/9/14	3281.132
2015/9/15	3152.232
2015/9/16	3309.248
2015/9/17	3236.999
2015/9/18	3251.273
2015/9/21	3308.247
2015/9/22	3339.03
2015/9/23	3263.028
2015/9/24	3284.999
2015/9/25	3231.951
2015/9/28	3242.752
2015/9/29	3178.854
2015/9/30	3202.948
2015/10/8	3296.482
2015/10/9	3340.116
2015/10/12	3447.693
2015/10/13	3445.043
2015/10/14	3406.112
2015/10/15	3486.815
2015/10/16	3534.065
2015/10/19	3534.182
2015/10/20	3577.703
2015/10/21	3473.254
2015/10/22	3524.534
2015/10/23	3571.241
2015/10/26	3589.261
2015/10/27	3592.879
2015/10/28	3524.92
2015/10/29	3533.307
2015/10/30	3534.079
2015/11/2	3475.962
2015/11/3	3465.493
2015/11/4	3628.538
2015/11/5	3705.97
2015/11/6	3793.374
2015/11/9	3840.355
2015/11/10	3833.238
2015/11/11	3833.646
2015/11/12	3795.324
2015/11/13	3746.242
2015/11/16	3764.126
2015/11/17	3758.387
2015/11/18	3715.58
2015/11/19	3774.969
2015/11/20	3774.383
2015/11/23	3753.335
2015/11/24	3753.889
2015/11/25	3781.607
2015/11/26	3759.429
2015/11/27	3556.992
2015/11/30	3566.412
2015/12/1	3591.696
2015/12/2	3721.955
2015/12/3	3749.299
2015/12/4	3677.592
2015/12/7	3687.607
2015/12/8	3623.02
2015/12/9	3635.938
2015/12/10	3623.084
2015/12/11	3608.059
2015/12/14	3711.322
2015/12/15	3694.389
2015/12/16	3685.44
2015/12/17	3755.888
2015/12/18	3767.913
2015/12/21	3865.965
2015/12/22	3876.733
2015/12/23	3866.381
2015/12/24	3829.402
2015/12/25	3838.201
2015/12/28	3727.632
2015/12/29	3761.875
2015/12/30	3765.175
2015/12/31	3731.005
2016/1/4	3469.066
2016/1/5	3478.78
2016/1/6	3539.808
2016/1/7	3294.384
2016/1/8	3361.563
2016/1/11	3192.45
2016/1/12	3215.71
2016/1/13	3155.879
2016/1/14	3221.571
2016/1/15	3118.73
2016/1/18	3130.729
2016/1/19	3223.125
2016/1/20	3174.378
2016/1/21	3081.345
2016/1/22	3113.463
2016/1/25	3128.886
2016/1/26	2940.509
2016/1/27	2930.352
2016/1/28	2853.756
2016/1/29	2946.09
2016/2/1	2901.048
2016/2/2	2961.334
2016/2/3	2948.639
2016/2/4	2984.76
2016/2/5	2963.789
2016/2/15	2946.707
2016/2/16	3037.035
2016/2/17	3063.32
2016/2/18	3053.699
2016/2/19	3051.585
2016/2/22	3118.868
2016/2/23	3089.363
2016/2/24	3109.545
2016/2/25	2918.75
2016/2/26	2948.031
2016/2/29	2877.467
2016/3/1	2930.694
2016/3/2	3051.333
2016/3/3	3058.422
2016/3/4	3093.89
2016/3/7	3104.84
2016/3/8	3107.673
2016/3/9	3071.907
2016/3/10	3013.146
2016/3/11	3018.284
2016/3/14	3065.69
2016/3/15	3074.78
2016/3/16	3090.033
2016/3/17	3124.204
2016/3/18	3171.963
2016/3/21	3249.437
2016/3/22	3225.79
2016/3/23	3236.092
2016/3/24	3181.851
2016/3/25	3197.817
2016/3/28	3169.728
2016/3/29	3135.41
2016/3/30	3216.275
2016/3/31	3218.088
2016/4/1	3221.895
2016/4/5	3264.486
2016/4/6	3257.528
2016/4/7	3209.29
2016/4/8	3185.726
2016/4/11	3230.096
2016/4/12	3218.45
2016/4/13	3261.383
2016/4/14	3275.832
2016/4/15	3272.205
2016/4/18	3228.453
2016/4/19	3238.303
2016/4/20	3181.026
2016/4/21	3160.603
2016/4/22	3174.901
2016/4/25	3162.033
2016/4/26	3179.161
2016/4/27	3165.916
2016/4/28	3160.581
2016/4/29	3156.745
2016/5/3	3213.54
2016/5/4	3209.461
2016/5/5	3213.92
2016/5/6	3130.354
2016/5/9	3065.615
2016/5/10	3069.112
2016/5/11	3082.809
2016/5/12	3090.137
2016/5/13	3074.935
2016/5/16	3095.309
2016/5/17	3086.025
2016/5/18	3068.036
2016/5/19	3062.5
2016/5/20	3078.218
2016/5/23	3087.223
2016/5/24	3063.556
2016/5/25	3059.226
2016/5/26	3064.211
2016/5/27	3062.499
2016/5/30	3066.71
2016/5/31	3169.56
2016/6/1	3160.547
2016/6/2	3167.1
2016/6/3	3189.326
2016/6/6	3178.788
2016/6/7	3177.054
2016/6/8	3163.986
2016/6/13	3066.341
2016/6/14	3075.983
2016/6/15	3116.368
2016/6/16	3094.675
2016/6/17	3110.357
2016/6/20	3112.674
2016/6/21	3106.318
2016/6/22	3133.961
2016/6/23	3117.317
2016/6/24	3077.155
2016/6/27	3120.544
2016/6/28	3136.401
2016/6/29	3151.39
2016/6/30	3153.921
2016/7/1	3154.2
2016/7/4	3204.696
2016/7/5	3207.383
2016/7/6	3216.804
2016/7/7	3209.954
2016/7/8	3192.28
2016/7/11	3203.33
2016/7/12	3273.182
2016/7/13	3282.868
2016/7/14	3276.764
2016/7/15	3276.278
2016/7/18	3262.022
2016/7/19	3248.234
2016/7/20	3237.605
2016/7/21	3252.523
2016/7/22	3225.162
2016/7/25	3230.885
2016/7/26	3269.588
2016/7/27	3218.243
2016/7/28	3221.137
2016/7/29	3203.93
2016/8/1	3176.809
2016/8/2	3189.053
2016/8/3	3193.507
2016/8/4	3201.289
2016/8/5	3205.11
2016/8/8	3234.183
2016/8/9	3256.981
2016/8/10	3243.341
2016/8/11	3233.36
2016/8/12	3294.234
2016/8/15	3393.424
2016/8/16	3378.245
2016/8/17	3373.048
2016/8/18	3364.485
2016/8/19	3365.02
2016/8/22	3336.795
2016/8/23	3341.83
2016/8/24	3329.863
2016/8/25	3308.972
2016/8/26	3307.09
2016/8/29	3307.781
2016/8/30	3311.987
2016/8/31	3327.794
2016/9/1	3301.577
2016/9/2	3314.114
2016/9/5	3319.68
2016/9/6	3342.626
2016/9/7	3340.817
2016/9/8	3339.564
2016/9/9	3318.044
2016/9/12	3262.604
2016/9/13	3260.333
2016/9/14	3238.73
2016/9/19	3263.124
2016/9/20	3257.403
2016/9/21	3266.636
2016/9/22	3291.121
2016/9/23	3275.667
2016/9/26	3220.284
2016/9/27	3240.755
2016/9/28	3230.89
2016/9/29	3244.387
2016/9/30	3253.285
2016/10/10	3293.869
2016/10/11	3306.557
2016/10/12	3300.01
2016/10/13	3302.646
2016/10/14	3305.848
2016/10/17	3277.879
2016/10/18	3321.332
2016/10/19	3316.241
2016/10/20	3318.604
2016/10/21	3327.74
2016/10/24	3367.578
2016/10/25	3367.455
2016/10/26	3354.8
2016/10/27	3345.695
2016/10/28	3340.126
2016/10/31	3336.278
2016/11/1	3359.052
2016/11/2	3333.352
2016/11/3	3365.085
2016/11/4	3354.175
2016/11/7	3356.592
2016/11/8	3371.118
2016/11/9	3353.055
2016/11/10	3390.612
2016/11/11	3417.221
2016/11/14	3430.248
2016/11/15	3429.87
2016/11/16	3429.592
2016/11/17	3436.535
2016/11/18	3417.455
2016/11/21	3441.111
2016/11/22	3468.364
2016/11/23	3474.729
2016/11/24	3488.74
2016/11/25	3521.298
2016/11/28	3535.081
2016/11/29	3564.04
2016/11/30	3538.001
2016/12/1	3565.036
2016/12/2	3528.955
2016/12/5	3469.407
2016/12/6	3459.153
2016/12/7	3475.747
2016/12/8	3470.143
2016/12/9	3493.7
2016/12/12	3409.179
2016/12/13	3405.036
2016/12/14	3378.945
2016/12/15	3340.434
2016/12/16	3346.031
2016/12/19	3328.983
2016/12/20	3309.064
2016/12/21	3338.536
2016/12/22	3335.672
2016/12/23	3307.599
2016/12/26	3322.401
2016/12/27	3316.385
2016/12/28	3301.889
2016/12/29	3297.765
2016/12/30	3310.081
2017/1/3	3342.227
2017/1/4	3368.312
2017/1/5	3367.789
2017/1/6	3347.667
2017/1/9	3363.901
2017/1/10	3358.272
2017/1/11	3334.495
2017/1/12	3317.624
2017/1/13	3319.912
2017/1/16	3319.446
2017/1/17	3326.356
2017/1/18	3339.365
2017/1/19	3329.289
2017/1/20	3354.889
2017/1/23	3364.081
2017/1/24	3364.451
2017/1/25	3375.904
2017/1/26	3387.961
2017/2/3	3364.492
2017/2/6	3373.205
2017/2/7	3365.685
2017/2/8	3383.288
2017/2/9	3396.292
2017/2/10	3413.487
2017/2/13	3436.275
2017/2/14	3435.804
2017/2/15	3421.713
2017/2/16	3440.933
2017/2/17	3421.442
2017/2/20	3471.393
2017/2/21	3482.823
2017/2/22	3489.757
2017/2/23	3473.324
2017/2/24	3473.852
2017/2/27	3446.223
2017/2/28	3452.81
2017/3/1	3458.438
2017/3/2	3435.096
2017/3/3	3427.863
2017/3/6	3446.484
2017/3/7	3453.957
2017/3/8	3448.731
2017/3/9	3426.944
2017/3/10	3427.892
2017/3/13	3458.098
2017/3/14	3456.693
2017/3/15	3463.644
2017/3/16	3481.507
2017/3/17	3445.805
2017/3/20	3449.613
2017/3/21	3466.347
2017/3/22	3450.05
2017/3/23	3461.978
2017/3/24	3489.6
2017/3/27	3478.039
2017/3/28	3469.809
2017/3/29	3465.193
2017/3/30	3436.758
2017/3/31	3456.046
2017/4/5	3503.893
2017/4/6	3514.047
2017/4/7	3517.463
2017/4/10	3505.139
2017/4/11	3517.328
2017/4/12	3509.439
2017/4/13	3514.566
2017/4/14	3486.505
2017/4/17	3479.942
2017/4/18	3462.743
2017/4/19	3445.876
2017/4/20	3461.548
2017/4/21	3466.787
2017/4/24	3431.259
2017/4/25	3440.974
2017/4/26	3445.183
2017/4/27	3446.72
2017/4/28	3439.753
2017/5/2	3426.577
2017/5/3	3413.128
2017/5/4	3404.386
2017/5/5	3382.55
2017/5/8	3358.813
2017/5/9	3352.532
2017/5/10	3337.701
2017/5/11	3356.646
2017/5/12	3385.379
2017/5/15	3399.194
2017/5/16	3428.649
2017/5/17	3409.966
2017/5/18	3398.113
2017/5/19	3403.849
2017/5/22	3411.239
2017/5/23	3424.194
2017/5/24	3424.167
2017/5/25	3485.658
2017/5/26	3480.435
2017/5/31	3492.885
2017/6/1	3497.738
2017/6/2	3486.507
2017/6/5	3468.754
2017/6/6	3492.882
2017/6/7	3533.872
2017/6/8	3560.979
2017/6/9	3576.17
2017/6/12	3574.389
2017/6/13	3582.267
2017/6/14	3535.299
2017/6/15	3528.793
2017/6/16	3518.761
2017/6/19	3553.665
2017/6/20	3546.494
2017/6/21	3587.955
2017/6/22	3590.343
2017/6/23	3622.883
2017/6/26	3668.092
2017/6/27	3674.715
2017/6/28	3646.167
2017/6/29	3668.828
2017/6/30	3666.798
2017/7/3	3650.846
2017/7/4	3619.984
2017/7/5	3659.68
2017/7/6	3660.097
2017/7/7	3655.929
2017/7/10	3653.687
2017/7/11	3670.809
2017/7/12	3658.824
2017/7/13	3686.921
2017/7/14	3703.094
2017/7/17	3663.558
2017/7/18	3667.181
2017/7/19	3729.747
2017/7/20	3747.884
2017/7/21	3728.598
2017/7/24	3743.469
2017/7/25	3719.559
2017/7/26	3705.388
2017/7/27	3712.195
2017/7/28	3721.891
2017/7/31	3737.873
2017/8/1	3770.383
2017/8/2	3760.853
2017/8/3	3727.826
2017/8/4	3707.58
2017/8/7	3726.795
2017/8/8	3732.213
2017/8/9	3731.044
2017/8/10	3715.921
2017/8/11	3647.35
2017/8/14	3694.683
2017/8/15	3706.057
2017/8/16	3701.421
2017/8/17	3721.277
2017/8/18	3724.675
2017/8/21	3740.994
2017/8/22	3752.298
2017/8/23	3756.088
2017/8/24	3734.646
2017/8/25	3795.754
2017/8/28	3842.712
2017/8/29	3834.538
2017/8/30	3834.301
2017/8/31	3822.093
2017/9/1	3830.538
2017/9/4	3845.616
2017/9/5	3857.046
2017/9/6	3849.45
2017/9/7	3829.871
2017/9/8	3825.99
2017/9/11	3825.645
2017/9/12	3837.934
2017/9/13	3842.606
2017/9/14	3829.955
2017/9/15	3831.297
2017/9/18	3843.143
2017/9/19	3832.116
2017/9/20	3842.435
2017/9/21	3837.818
2017/9/22	3837.73
2017/9/25	3817.792
2017/9/26	3820.782
2017/9/27	3821.2
2017/9/28	3822.539
2017/9/29	3836.501
2017/10/9	3882.208
2017/10/10	3889.864
2017/10/11	3902.687
2017/10/12	3912.954
2017/10/13	3921.002
2017/10/16	3913.446
2017/10/17	3913.069
2017/10/18	3944.163
2017/10/19	3931.25
2017/10/20	3926.852
2017/10/23	3930.798
2017/10/24	3959.395
2017/10/25	3976.949
2017/10/26	3993.575
2017/10/27	4021.968
2017/10/30	4009.722
2017/10/31	4006.718
2017/11/1	3996.622
2017/11/2	3997.134
2017/11/3	3992.698
2017/11/6	4020.89
2017/11/7	4054.247
2017/11/8	4048.006
2017/11/9	4075.9
2017/11/10	4111.911
2017/11/13	4128.073
2017/11/14	4099.351
2017/11/15	4073.67
2017/11/16	4105.012
2017/11/17	4120.851
2017/11/20	4143.833
2017/11/21	4217.702
2017/11/22	4227.567
2017/11/23	4102.397
2017/11/24	4104.203
2017/11/27	4049.948
2017/11/28	4055.824
2017/11/29	4053.753
2017/11/30	4006.099
2017/12/1	3998.137
2017/12/4	4018.857
2017/12/5	4040.17
2017/12/6	4015.821
2017/12/7	3971.057
2017/12/8	4003.379
2017/12/11	4069.5
2017/12/12	4016.016
2017/12/13	4050.093
2017/12/14	4026.152
2017/12/15	3980.856
2017/12/18	3985.291
2017/12/19	4035.329
2017/12/20	4030.49
2017/12/21	4067.849
2017/12/22	4054.598
2017/12/25	4041.54
2017/12/26	4053.622
2017/12/27	3991.208
2017/12/28	4018.897
2017/12/29	4030.855
2018/1/2	4087.401
2018/1/3	4111.393
2018/1/4	4128.812
2018/1/5	4138.751
2018/1/8	4160.16
2018/1/9	4189.298
2018/1/10	4207.813
2018/1/11	4205.586
2018/1/12	4225.001
2018/1/15	4225.239
2018/1/16	4258.473
2018/1/17	4248.116
2018/1/18	4271.417
2018/1/19	4285.395
2018/1/22	4336.597
2018/1/23	4382.613
2018/1/24	4389.885
2018/1/25	4365.079
2018/1/26	4381.3
2018/1/29	4302.018
2018/1/30	4256.102
2018/1/31	4275.899
2018/2/1	4245.898
2018/2/2	4271.233
2018/2/5	4274.146
2018/2/6	4148.886
2018/2/7	4050.497
2018/2/8	4012.047
2018/2/9	3840.653
2018/2/12	3890.105
2018/2/13	3935.632
2018/2/14	3966.961
2018/2/22	4052.733
2018/2/23	4071.089
2018/2/26	4118.419
2018/2/27	4058.981
2018/2/28	4023.642
2018/3/1	4049.086
2018/3/2	4016.461
2018/3/5	4018.097
2018/3/6	4066.565
2018/3/7	4036.654
2018/3/8	4077.6
2018/3/9	4108.865
2018/3/12	4127.666
2018/3/13	4091.253
2018/3/14	4073.345
2018/3/15	4096.163
2018/3/16	4056.423
2018/3/19	4074.248
2018/3/20	4077.704
2018/3/21	4061.05
2018/3/22	4020.349
2018/3/23	3904.936
2018/3/26	3879.893
[truncated: 1,160 more rows]
