# Supplementary material for: Dynamic financial tail risk networks: A backtesting-based conditional expected shortfall approach
Source: PLoS One. 2026 Jun 24;21(6):e0351966. doi: 10.1371/journal.pone.0351966 (PMC13293451; doi:10.1371/journal.pone.0351966)
Supplement: S2 File — (ZIP) [file pone.0351966.s002.zip › File/Data/mbeta.csv]

Stkcd	date	beta
1	Jan-10	0.99929
1	Feb-10	0.99893
1	Mar-10	0.99714
1	Apr-10	0.99245
1	May-10	1.03183
1	Jun-10	1.02584
1	Sep-10	1.02143
1	Oct-10	1.02186
1	Nov-10	1.02539
1	Dec-10	1.02902
1	Jan-11	1.00019
1	Feb-11	0.99302
1	Mar-11	0.96079
1	Apr-11	0.96928
1	May-11	0.98874
1	Jun-11	0.95197
1	Jul-11	0.95486
1	Aug-11	0.97368
1	Sep-11	0.91998
1	Oct-11	0.94474
1	Nov-11	0.94788
1	Dec-11	0.93626
1	Jan-12	0.90933
1	Feb-12	0.92821
1	Mar-12	0.92198
1	Apr-12	0.92709
1	May-12	0.9365
1	Jun-12	0.93487
1	Jul-12	0.91506
1	Aug-12	0.90695
1	Sep-12	0.898
1	Oct-12	0.99196
1	Nov-12	0.93304
1	Dec-12	0.94222
1	Jan-13	1.0199
1	Feb-13	1.02179
1	Mar-13	1.00449
1	Apr-13	0.98747
1	May-13	1.00893
1	Jun-13	1.05672
1	Jul-13	1.03565
1	Aug-13	1.00714
1	Sep-13	1.00057
1	Oct-13	0.89425
1	Nov-13	0.86914
1	Dec-13	0.86822
1	Jan-14	0.88378
1	Feb-14	0.88083
1	Mar-14	0.86598
1	Apr-14	0.86761
1	May-14	0.86801
1	Jun-14	0.85309
1	Jul-14	0.83011
1	Aug-14	0.83809
1	Sep-14	0.79702
1	Oct-14	0.78158
1	Nov-14	0.79602
1	Dec-14	0.81488
1	Jan-15	0.76517
1	Feb-15	0.76067
1	Mar-15	0.73349
1	Apr-15	0.84595
1	May-15	0.68297
1	Jun-15	0.68365
1	Jul-15	0.7074
1	Aug-15	0.70343
1	Sep-15	0.7156
1	Oct-15	0.68889
1	Nov-15	0.67563
1	Dec-15	0.70828
1	Jan-16	0.68936
1	Feb-16	0.70486
1	Mar-16	0.69429
1	Apr-16	0.69327
1	May-16	0.69479
1	Jun-16	0.69195
1	Jul-16	0.69801
1	Aug-16	0.69284
1	Sep-16	0.69711
1	Oct-16	0.69761
1	Nov-16	0.71083
1	Dec-16	0.66822
1	Jan-17	0.63772
1	Feb-17	0.6349
1	Mar-17	0.62227
1	Apr-17	0.61633
1	May-17	0.59574
1	Jun-17	0.53001
1	Jul-17	0.52993
1	Aug-17	0.52354
1	Sep-17	0.51618
1	Oct-17	0.53655
1	Nov-17	0.51276
1	Dec-17	0.50274
1	Jan-18	0.49729
1	Feb-18	0.51761
1	Mar-18	0.51819
1	Apr-18	0.51854
1	May-18	0.52059
1	Jun-18	0.53658
1	Jul-18	0.52404
1	Aug-18	0.50662
1	Sep-18	0.52145
1	Oct-18	0.51071
1	Nov-18	0.49438
1	Dec-18	0.49052
1	Jan-19	0.52418
1	Feb-19	0.52977
1	Mar-19	0.51917
1	Apr-19	0.43347
1	May-19	0.56312
1	Jun-19	0.57357
1	Jul-19	0.53912
1	Aug-19	0.52284
1	Sep-19	0.51608
1	Oct-19	0.54083
1	Nov-19	0.55256
1	Dec-19	0.56643
1	Jan-20	0.52625
1	Feb-20	0.51246
1	Mar-20	0.5503
1	Apr-20	0.56787
1	May-20	0.56126
1	Jun-20	0.5239
1	Jul-20	0.48721
1	Aug-20	0.49986
1	Sep-20	0.4811
1	Oct-20	0.495
1	Nov-20	0.51063
1	Dec-20	0.49083
1	Jan-21	0.49024
1	Feb-21	0.50076
1	Mar-21	0.49258
1	Apr-21	0.48887
1	May-21	0.49956
1	Jun-21	0.51582
1	Jul-21	0.58777
1	Aug-21	0.57209
1	Sep-21	0.57613
1	Oct-21	0.57145
1	Nov-21	0.60369
1	Dec-21	0.59071
1	Jan-22	0.58556
1	Feb-22	0.54502
1	Mar-22	0.53517
1	Apr-22	0.52017
1	May-22	0.4741
1	Jun-22	0.43427
1	Jul-22	0.46298
1	Aug-22	0.51449
1	Sep-22	0.53724
1	Oct-22	0.5942
1	Nov-22	0.69859
1	Dec-22	0.67185
2	Jan-10	0.71631
2	Feb-10	0.71561
2	Mar-10	0.71899
2	Apr-10	0.75209
2	May-10	0.81145
2	Jun-10	0.81575
2	Jul-10	0.83317
2	Aug-10	0.82622
2	Sep-10	0.8261
2	Oct-10	0.8323
2	Nov-10	0.80114
2	Dec-10	0.77827
2	Jan-11	0.81332
2	Feb-11	0.8281
2	Mar-11	0.82088
2	Apr-11	0.89399
2	May-11	0.80423
2	Jun-11	0.81482
2	Jul-11	0.70968
2	Aug-11	0.68264
2	Sep-11	0.69894
2	Oct-11	0.7279
2	Nov-11	0.71707
2	Dec-11	0.75195
2	Jan-12	0.74887
2	Feb-12	0.76156
2	Mar-12	0.85716
2	Apr-12	0.86137
2	May-12	0.84571
2	Jun-12	0.81161
2	Jul-12	0.80127
2	Aug-12	0.81273
2	Sep-12	0.80941
2	Oct-12	0.89234
2	Nov-12	0.83064
2	Dec-12	0.83918
2	Jan-13	0.85739
2	Feb-13	0.86795
2	Mar-13	0.88872
2	Apr-13	0.89159
2	May-13	0.87046
2	Jun-13	0.83109
2	Jul-13	0.86276
2	Aug-13	0.76106
2	Sep-13	0.73813
2	Oct-13	0.72593
2	Nov-13	0.74831
2	Dec-13	0.75911
2	Jan-14	0.73714
2	Feb-14	0.73449
2	Mar-14	0.699
2	Apr-14	0.6599
2	May-14	0.66291
2	Jun-14	0.65211
2	Jul-14	0.62339
2	Aug-14	0.62099
2	Sep-14	0.59507
2	Oct-14	0.55297
2	Nov-14	0.57634
2	Dec-14	0.59885
2	Jan-15	0.57667
2	Feb-15	0.57725
2	Mar-15	0.554
2	Apr-15	0.53187
2	May-15	0.43307
2	Jun-15	0.40994
2	Jul-15	0.37379
2	Aug-15	0.36328
2	Sep-15	0.34879
2	Oct-15	0.34282
2	Nov-15	0.33311
2	Dec-15	0.43167
2	Jul-16	0.45275
2	Aug-16	0.47992
2	Sep-16	0.47812
2	Oct-16	0.47311
2	Nov-16	0.47414
2	Dec-16	0.51934
2	Jan-17	0.53936
2	Feb-17	0.51677
2	Mar-17	0.5178
2	Apr-17	0.52439
2	May-17	0.53831
2	Jun-17	0.53224
2	Jul-17	0.52029
2	Aug-17	0.52123
2	Sep-17	0.50015
2	Oct-17	0.50002
2	Nov-17	0.47729
2	Dec-17	0.39559
2	Jan-18	0.39102
2	Feb-18	0.43376
2	Mar-18	0.44473
2	Apr-18	0.47988
2	May-18	0.50051
2	Jun-18	0.49321
2	Jul-18	0.49543
2	Aug-18	0.47178
2	Sep-18	0.50843
2	Oct-18	0.49663
2	Nov-18	0.49324
2	Dec-18	0.51253
2	Jan-19	0.48591
2	Feb-19	0.429
2	Mar-19	0.45276
2	Apr-19	0.46232
2	May-19	0.46549
2	Jun-19	0.45531
2	Jul-19	0.47464
2	Aug-19	0.49356
2	Sep-19	0.52066
2	Oct-19	0.54703
2	Nov-19	0.69234
2	Dec-19	0.74355
2	Jan-20	0.82717
2	Feb-20	0.909
2	Mar-20	0.93416
2	Apr-20	1.08975
2	May-20	1.0883
2	Jun-20	0.78465
2	Jul-20	0.68496
2	Aug-20	0.57505
2	Sep-20	0.55241
2	Oct-20	0.56158
2	Nov-20	0.57167
2	Dec-20	0.47777
2	Jan-21	0.47922
2	Feb-21	0.48688
2	Mar-21	0.50607
2	Apr-21	0.48554
2	May-21	0.5057
2	Jun-21	0.46011
2	Jul-21	0.49536
2	Aug-21	0.48954
2	Sep-21	0.46711
2	Oct-21	0.46727
2	Nov-21	0.5002
2	Dec-21	0.51185
2	Jan-22	0.4677
2	Feb-22	0.42775
2	Mar-22	0.40531
2	Apr-22	0.34296
2	May-22	0.3042
2	Jun-22	0.35964
2	Jul-22	0.37789
2	Aug-22	0.42276
2	Sep-22	0.37129
2	Oct-22	0.45366
2	Nov-22	0.61113
2	Dec-22	0.60213
46	Jan-10	1.07957
46	Feb-10	1.07788
46	Mar-10	1.08141
46	Apr-10	1.10129
46	May-10	1.14312
46	Jun-10	1.14037
46	Jul-10	1.16426
46	Aug-10	1.15254
46	Sep-10	1.15571
46	Oct-10	1.16308
46	Nov-10	1.12478
46	Dec-10	1.09954
46	Jan-11	1.18352
46	Feb-11	1.1774
46	Mar-11	1.14559
46	Apr-11	1.33213
46	May-11	1.24832
46	Jun-11	1.24969
46	Jul-11	1.15941
46	Aug-11	1.18028
46	Sep-11	1.16261
46	Oct-11	1.17154
46	Nov-11	1.14125
46	Dec-11	1.15032
46	Jan-12	1.16261
46	Feb-12	1.20588
46	Mar-12	1.25431
46	Apr-12	1.24947
46	May-12	1.23441
46	Jun-12	1.26289
46	Jul-12	1.25905
46	Aug-12	1.26991
46	Sep-12	1.25804
46	Oct-12	1.37903
46	Nov-12	1.20839
46	Dec-12	1.31673
46	Jan-13	1.29578
46	Feb-13	1.28074
46	Mar-13	1.24842
46	Apr-13	1.23509
46	May-13	1.21734
46	Jun-13	1.12577
46	Jul-13	1.2608
46	Aug-13	1.19214
46	Sep-13	1.16921
46	Oct-13	1.16239
46	Nov-13	1.16516
46	Dec-13	1.17777
46	Jan-14	1.16103
46	Feb-14	1.1603
46	Mar-14	1.11201
46	Apr-14	1.05873
46	May-14	1.05313
46	Jun-14	1.04548
46	Jul-14	1.02142
46	Aug-14	1.06969
46	Sep-14	1.06207
46	Oct-14	1.00821
46	Nov-14	1.09277
46	Dec-14	1.10617
46	Jan-15	1.10933
46	Feb-15	1.17132
46	Mar-15	0.95937
46	Apr-15	1.07385
46	May-15	0.89427
46	Jun-15	0.94281
46	Jul-15	0.96823
46	Aug-15	0.93786
46	Sep-15	0.93856
46	Oct-15	0.91158
46	Nov-15	0.89122
46	Dec-15	1.00655
46	Jan-16	0.95737
46	Feb-16	0.9163
46	Mar-16	0.87692
46	Apr-16	0.88518
46	May-16	0.88518
46	Jun-16	0.88132
46	Jul-16	0.86933
46	Aug-16	0.86278
46	Sep-16	0.86474
46	Oct-16	0.86856
46	Nov-16	0.88388
46	Dec-16	0.80169
46	Jan-17	0.81446
46	Feb-17	0.81217
46	Mar-17	0.796
46	Apr-17	0.81079
46	May-17	0.78858
46	Jun-17	0.76232
46	Jul-17	0.76657
46	Aug-17	0.76536
46	Sep-17	0.7736
46	Oct-17	0.77924
46	Nov-17	0.78237
46	Dec-17	0.77668
46	Jan-18	0.77207
46	Apr-18	0.78627
46	May-18	0.83108
46	Jun-18	0.85524
46	Jul-18	0.84294
46	Aug-18	0.86003
46	Sep-18	0.84672
46	Oct-18	0.83332
46	Nov-18	0.82832
46	Dec-18	0.83269
46	Jan-19	0.7803
46	Feb-19	0.85944
46	Mar-19	0.86659
46	Apr-19	0.84137
46	May-19	0.93344
46	Jun-19	0.83145
46	Jul-19	0.9604
46	Aug-19	0.94039
46	Sep-19	0.93242
46	Oct-19	0.97523
46	Nov-19	0.97237
46	Dec-19	0.99683
46	Jan-20	1.02489
46	Feb-20	0.99405
46	Mar-20	1.1542
46	Apr-20	1.10669
46	May-20	1.17611
46	Jun-20	1.18502
46	Jul-20	1.18099
46	Aug-20	1.18367
46	Sep-20	1.12447
46	Oct-20	1.1098
46	Nov-20	1.0969
46	Dec-20	1.0835
46	Jan-21	1.08334
46	Feb-21	1.07251
46	Mar-21	1.08557
46	Apr-21	1.08619
46	May-21	1.08417
46	Jun-21	1.09611
46	Jul-21	1.14141
46	Aug-21	1.14081
46	Sep-21	1.13589
46	Oct-21	1.14504
46	Nov-21	1.14258
46	Dec-21	1.15438
46	Jan-22	1.11183
46	Feb-22	1.10934
46	Mar-22	0.98883
46	Apr-22	1.04727
46	May-22	1.03288
46	Jun-22	0.9744
46	Jul-22	1.00602
46	Aug-22	0.98736
46	Sep-22	0.99938
46	Oct-22	1.06837
46	Nov-22	1.16135
46	Dec-22	1.18358
69	Jan-10	0.84289
69	Feb-10	0.84242
69	Mar-10	0.84219
69	Apr-10	0.85196
69	May-10	0.88329
69	Jun-10	0.89596
69	Jul-10	0.91843
69	Aug-10	0.90907
69	Sep-10	0.90957
69	Oct-10	0.90198
69	Nov-10	0.89467
69	Dec-10	0.88596
69	Jan-11	0.9774
69	Feb-11	0.99032
69	Mar-11	0.97704
69	Apr-11	0.88467
69	May-11	0.8298
69	Jun-11	0.83328
69	Jul-11	0.81337
69	Aug-11	0.77229
69	Sep-11	0.78324
69	Oct-11	0.78699
69	Nov-11	0.79004
69	Dec-11	0.8063
69	Jan-12	0.80984
69	Feb-12	0.8011
69	Mar-12	0.84637
69	Apr-12	0.84911
69	May-12	0.83655
69	Jun-12	0.79632
69	Jul-12	0.79623
69	Aug-12	0.83466
69	Sep-12	0.85535
69	Oct-12	0.87469
69	Nov-12	0.82666
69	Dec-12	0.90514
69	Jan-13	0.8804
69	Feb-13	0.84125
69	Mar-13	0.86543
69	Apr-13	0.85807
69	May-13	0.84551
69	Jun-13	0.8198
69	Jul-13	0.88434
69	Aug-13	0.82179
69	Sep-13	0.8047
69	Oct-13	0.81554
69	Nov-13	0.79767
69	Dec-13	0.80982
69	Jan-14	0.79584
69	Feb-14	0.79563
69	Mar-14	0.78307
69	Apr-14	0.73357
69	May-14	0.74011
69	Jun-14	0.71972
69	Jul-14	0.68369
69	Aug-14	0.70736
69	Sep-14	0.68515
69	Oct-14	0.71789
69	Nov-14	0.74154
69	Dec-14	0.76803
69	Jan-15	0.75269
69	Mar-15	0.80976
69	Apr-15	0.80527
69	May-15	0.78331
69	Jun-15	0.69679
69	Jul-15	0.78145
69	Aug-15	0.79995
69	Sep-15	0.80756
69	Oct-15	0.78929
69	Nov-15	0.77546
69	Dec-15	0.77772
69	Jan-16	0.86211
69	Feb-16	0.86149
69	Mar-16	0.86268
69	Apr-16	0.8654
69	May-16	0.86204
69	Jun-16	0.85602
69	Jul-16	0.86571
69	Aug-16	0.87549
69	Sep-16	0.86793
69	Oct-16	0.86734
69	Nov-16	0.87273
69	Dec-16	0.89599
69	Jan-17	0.83418
69	Feb-17	0.8531
69	Mar-17	0.85488
69	Apr-17	0.82306
69	May-17	0.80409
69	Jun-17	0.81241
69	Jul-17	0.78286
69	Aug-17	0.76932
69	Sep-17	0.77731
69	Oct-17	0.77998
69	Nov-17	0.7762
69	Dec-17	0.79034
69	Jan-18	0.78026
69	Feb-18	0.80005
69	Mar-18	0.80226
69	Apr-18	0.81365
69	May-18	0.81657
69	Jun-18	0.81988
69	Jul-18	0.82311
69	Aug-18	0.80527
69	Sep-18	0.81228
69	Oct-18	0.83002
69	Nov-18	0.831
69	Dec-18	0.80463
69	Jan-19	0.78853
69	Feb-19	0.76514
69	Mar-19	0.74018
69	Apr-19	0.75284
69	May-19	0.7806
69	Jun-19	0.83453
69	Jul-19	0.76573
69	Aug-19	0.74416
69	Sep-19	0.73141
69	Oct-19	0.72497
69	Nov-19	0.74771
69	Dec-19	0.76336
69	Jan-20	0.65264
69	Feb-20	0.64936
69	Mar-20	0.67874
69	Apr-20	0.66435
69	May-20	0.65451
69	Jun-20	0.6941
69	Jul-20	0.76715
69	Aug-20	0.75911
69	Sep-20	0.7576
69	Oct-20	0.76016
69	Nov-20	0.76958
69	Dec-20	0.75392
69	Jan-21	0.75651
69	Feb-21	0.73967
69	Mar-21	0.68026
69	Apr-21	0.705
69	May-21	0.71638
69	Jun-21	0.6792
69	Jul-21	0.70976
69	Aug-21	0.72319
69	Sep-21	0.71742
69	Oct-21	0.72101
69	Nov-21	0.72381
69	Dec-21	0.74906
69	Jan-22	0.65444
69	Feb-22	0.591
69	Mar-22	0.52716
69	Apr-22	0.58652
69	May-22	0.55125
69	Jun-22	0.58273
69	Jul-22	0.60171
69	Aug-22	0.59553
69	Sep-22	0.62179
69	Oct-22	0.63664
69	Nov-22	0.79255
69	Dec-22	0.84215
402	Jan-10	0.76593
402	Feb-10	0.76607
402	Mar-10	0.76486
402	Apr-10	0.80459
402	May-10	0.80263
402	Jun-10	0.79725
402	Jul-10	0.81005
402	Aug-10	0.79618
402	Sep-10	0.7965
402	Oct-10	0.79392
402	Nov-10	0.76685
402	Dec-10	0.74914
402	Jan-11	0.81407
402	Feb-11	0.83143
402	Mar-11	0.82727
402	Apr-11	0.82245
402	May-11	0.72231
402	Jun-11	0.72467
402	Jul-11	0.70454
402	Aug-11	0.69657
402	Sep-11	0.7164
402	Oct-11	0.72632
402	Nov-11	0.69625
402	Dec-11	0.69163
402	Jan-12	0.68444
402	Feb-12	0.69789
402	Mar-12	0.75291
402	Apr-12	0.75518
402	May-12	0.75201
402	Jun-12	0.70863
402	Jul-12	0.68859
402	Aug-12	0.75699
402	Sep-12	0.78679
402	Oct-12	0.80576
402	Nov-12	0.77624
402	Dec-12	0.80006
402	Jan-13	0.81045
402	Feb-13	0.80379
402	Mar-13	0.85826
402	Apr-13	0.84995
402	May-13	0.84565
402	Jun-13	0.7817
402	Jul-13	0.79358
402	Aug-13	0.71919
402	Sep-13	0.71047
402	Oct-13	0.68286
402	Nov-13	0.67841
402	Dec-13	0.68321
402	Jan-14	0.66253
402	Feb-14	0.65916
402	Mar-14	0.63586
402	Apr-14	0.58114
402	May-14	0.57304
402	Jun-14	0.57895
402	Jul-14	0.57385
402	Aug-14	0.6303
402	Sep-14	0.6015
402	Oct-14	0.60238
402	Nov-14	0.6267
402	Dec-14	0.68322
402	Jan-15	0.61498
402	Feb-15	0.61509
402	Mar-15	0.6534
402	Apr-15	0.7117
402	May-15	0.55255
402	Jun-15	0.48526
402	Jul-15	0.59721
402	Aug-15	0.6216
402	Sep-15	0.61352
402	Oct-15	0.6237
402	Nov-15	0.60444
402	Dec-15	0.65617
402	Jan-16	0.70567
402	Feb-16	0.70506
402	Mar-16	0.68217
402	Apr-16	0.68215
402	May-16	0.67608
402	Jun-16	0.6655
402	Jul-16	0.67129
402	Aug-16	0.6678
402	Sep-16	0.67234
402	Oct-16	0.66867
402	Nov-16	0.68277
402	Dec-16	0.68577
402	Jan-17	0.68618
402	Feb-17	0.68792
402	Mar-17	0.67615
402	Apr-17	0.66244
402	May-17	0.66693
402	Jun-17	0.6297
402	Jul-17	0.63606
402	Aug-17	0.63258
402	Sep-17	0.63643
402	Oct-17	0.63336
402	Nov-17	0.64187
402	Dec-17	0.64223
402	Jan-18	0.63689
402	Feb-18	0.65561
402	Mar-18	0.67388
402	Apr-18	0.69976
402	May-18	0.6992
402	Jun-18	0.71911
402	Jul-18	0.70067
402	Aug-18	0.70922
402	Sep-18	0.72909
402	Oct-18	0.73084
402	Nov-18	0.71821
402	Dec-18	0.68557
402	Jan-19	0.72608
402	Feb-19	0.72849
402	Mar-19	0.71266
402	Apr-19	0.68348
402	May-19	0.83869
402	Jun-19	0.90567
402	Jul-19	0.83723
402	Aug-19	0.8346
402	Sep-19	0.83257
402	Oct-19	0.8406
402	Nov-19	0.86839
402	Dec-19	0.81289
402	Jan-20	0.76836
402	Feb-20	0.76854
402	Mar-20	0.86362
402	Apr-20	0.86795
402	May-20	0.87079
402	Jun-20	0.84967
402	Jul-20	0.82344
402	Aug-20	0.77505
402	Sep-20	0.76284
402	Oct-20	0.7736
402	Nov-20	0.77104
402	Dec-20	0.72838
402	Jan-21	0.73476
402	Feb-21	0.73092
402	Mar-21	0.70064
402	Apr-21	0.71711
402	May-21	0.78078
402	Jun-21	0.78562
402	Jul-21	0.8105
402	Aug-21	0.84686
402	Sep-21	0.85079
402	Oct-21	0.85443
402	Nov-21	0.84609
402	Dec-21	0.84848
402	Jan-22	0.79189
402	Feb-22	0.76443
402	Mar-22	0.67442
402	Apr-22	0.60225
402	May-22	0.54787
402	Jun-22	0.51763
402	Jul-22	0.51266
402	Aug-22	0.50819
402	Sep-22	0.51833
402	Oct-22	0.52618
402	Nov-22	0.65744
402	Dec-22	0.67653
416	Jan-10	1.28299
416	Feb-10	1.28316
416	Mar-10	1.28278
416	Apr-10	1.29088
416	May-10	1.27674
416	Jun-10	1.27716
416	Jul-10	1.28474
416	Aug-10	1.28468
416	Sep-10	1.28262
416	Oct-10	1.25955
416	Nov-10	1.27678
416	Dec-10	1.29834
416	Jan-11	1.24243
416	Feb-11	1.18532
416	Mar-11	1.15459
416	Apr-11	1.1404
416	May-11	1.12018
416	Jun-11	1.09026
416	Jul-11	1.1242
416	Aug-11	1.09241
416	Sep-11	1.08582
416	Oct-11	1.07489
416	Nov-11	1.07601
416	Dec-11	1.05729
416	Jan-12	1.03582
416	Feb-12	1.02275
416	Mar-12	0.97358
416	Apr-12	0.97983
416	May-12	0.98423
416	Jun-12	0.94355
416	Jul-12	0.96409
416	Aug-12	0.91843
416	Sep-12	0.91919
416	Oct-12	1.04633
416	Nov-12	1.02349
416	Dec-12	1.0044
416	Jan-13	1.01948
416	Feb-13	0.95214
416	Mar-13	0.89768
416	Apr-13	0.9212
416	May-13	0.93589
416	Jun-13	0.95366
416	Jul-13	0.95455
416	Aug-13	1.01127
416	Sep-13	0.99747
416	Oct-13	0.97561
416	Nov-13	1.03437
416	Dec-13	1.03966
416	Jan-14	1.06703
416	Feb-14	1.06766
416	Mar-14	1.09494
416	Apr-14	1.11793
416	May-14	1.07176
416	Jun-14	1.05856
416	Jul-14	1.06084
416	Aug-14	1.05411
416	Sep-14	1.03717
416	Oct-14	1.13097
416	Nov-14	1.10753
416	Dec-14	1.10096
416	Jan-15	1.16691
416	Feb-15	1.15052
416	Mar-15	1.11539
416	Apr-15	1.13663
416	May-15	1.10654
416	Aug-15	1.11555
416	Sep-15	1.22106
416	Oct-15	1.23071
416	Nov-15	1.2811
416	Dec-15	1.26491
416	Jan-16	1.23688
416	Feb-16	1.23321
416	Mar-16	1.27077
416	Apr-16	1.277
416	May-16	1.29776
416	Jun-16	1.28899
416	Jul-16	1.28146
416	Aug-16	1.27945
416	Sep-16	1.25915
416	Nov-16	1.2623
416	Dec-16	1.24543
416	Jan-17	1.23967
416	Feb-17	1.25844
416	Mar-17	1.29317
416	Apr-17	1.30528
416	May-17	1.32109
416	Jun-17	1.31284
416	Jul-17	1.29898
416	Aug-17	1.30321
416	Sep-17	1.30578
416	Oct-17	1.30745
416	Nov-17	1.25148
416	Dec-17	1.2598
416	Jan-18	1.25881
416	Feb-18	1.27398
416	Mar-18	1.26899
416	Apr-18	1.27234
416	May-18	1.27294
416	Jun-18	1.26365
416	Jul-18	1.25291
416	Aug-18	1.26701
416	Sep-18	1.27296
416	Oct-18	1.15311
416	Nov-18	1.15024
416	Dec-18	1.15906
416	Jan-19	1.15884
416	Feb-19	1.24175
416	Mar-19	1.21189
416	Apr-19	1.17488
416	May-19	1.18538
416	Jun-19	1.22895
416	Jul-19	1.21092
416	Aug-19	1.23605
416	Sep-19	1.24786
416	Oct-19	1.14236
416	Nov-19	1.11966
416	Dec-19	1.11879
416	Jan-20	1.15954
416	Feb-20	1.13175
416	Mar-20	1.10953
416	Apr-20	0.95337
416	May-20	0.96484
416	Jun-20	1.00986
416	Jul-20	0.91409
416	Aug-20	0.92914
416	Sep-20	0.82837
416	Oct-20	0.82791
416	Nov-20	0.77859
416	Dec-20	0.7949
416	Jan-21	0.81816
416	Feb-21	0.83349
416	Mar-21	0.80168
416	Apr-21	0.76796
416	May-21	0.72496
416	Jun-21	0.72866
416	Jul-21	0.7532
416	Aug-21	0.76309
416	Sep-21	0.76583
416	Oct-21	0.76031
416	Nov-21	0.77186
416	Dec-21	0.7598
416	Jan-22	0.74694
416	Feb-22	0.72602
416	Mar-22	0.73852
416	Apr-22	0.70644
416	May-22	0.66919
416	Jun-22	0.61476
416	Jul-22	0.6321
416	Aug-22	0.5112
416	Sep-22	0.54249
416	Oct-22	0.74626
416	Nov-22	0.80853
416	Dec-22	0.81101
540	Jan-10	1.32354
540	Feb-10	1.32878
540	Mar-10	1.34632
540	Apr-10	1.37092
540	May-10	1.3851
540	Jun-10	1.3864
540	Jul-10	1.37776
540	Aug-10	1.35705
540	Sep-10	1.38893
540	Oct-10	1.40213
540	Nov-10	1.40575
540	Dec-10	1.40463
540	Jan-11	1.42847
540	Feb-11	1.45934
540	Mar-11	1.46388
540	Apr-11	1.44536
540	May-11	1.31561
540	Jun-11	1.33333
540	Jul-11	1.37364
540	Aug-11	1.39305
540	Sep-11	1.44441
540	Oct-11	1.44466
540	Nov-11	1.43668
540	Dec-11	1.47808
540	Jan-12	1.48346
540	Feb-12	1.48688
540	Mar-12	1.52941
540	Apr-12	1.52118
540	May-12	1.56061
540	Jun-12	1.61578
540	Jul-12	1.60295
540	Aug-12	1.62862
540	Sep-12	1.65718
540	Oct-12	1.56817
540	Nov-12	1.61256
540	Dec-12	1.56575
540	Jan-13	1.47993
540	Feb-13	1.45376
540	Mar-13	1.37161
540	Apr-13	1.37218
540	May-13	1.47021
540	Jun-13	1.32044
540	Jul-13	1.35348
540	Aug-13	1.34257
540	Sep-13	1.29375
540	Oct-13	1.32953
540	Nov-13	1.3244
540	Dec-13	1.33585
540	Jan-14	1.31153
540	Feb-14	1.29769
540	Mar-14	1.26437
540	Apr-14	1.22582
540	May-14	1.20004
540	Jun-14	1.29688
540	Jul-14	1.33449
540	Aug-14	1.42921
540	Sep-14	1.40973
540	Oct-14	1.32532
540	Nov-14	1.31983
540	Dec-14	1.35538
540	Jan-15	1.3876
540	Feb-15	1.46294
540	Mar-15	2.01568
540	Apr-15	1.81251
540	May-15	1.51131
540	Jun-15	1.42776
540	Jul-15	1.3898
540	Aug-15	1.44333
540	Oct-15	1.46167
540	Nov-15	1.43535
540	Dec-15	1.3983
540	Jan-16	1.34679
540	Feb-16	1.3532
540	Mar-16	1.31361
540	Apr-16	1.3233
540	May-16	1.32984
540	Jun-16	1.32287
540	Jul-16	1.30819
540	Aug-16	1.30784
540	Sep-16	1.3056
540	Oct-16	1.30469
540	Nov-16	1.30748
540	Jan-17	1.31843
540	Feb-17	1.32909
540	Mar-17	1.34465
540	Apr-17	1.34045
540	May-17	1.32501
540	Jun-17	1.32557
540	Jul-17	1.23862
540	Aug-17	1.24796
540	Jan-19	1.25838
540	Feb-19	1.37412
540	Mar-19	1.35005
540	Apr-19	1.34801
540	May-19	1.36975
540	Jun-19	1.36298
540	Jul-19	1.35809
540	Aug-19	1.36168
540	Sep-19	1.38568
540	Oct-19	1.38447
540	Nov-19	1.38956
540	Dec-19	1.38684
540	Jan-20	1.3697
540	Feb-20	1.36197
540	Mar-20	1.37816
540	Apr-20	1.37274
540	May-20	1.37503
540	Jun-20	1.35972
540	Jul-20	1.3271
540	Aug-20	1.30501
540	Sep-20	0.95654
540	Oct-20	1.02957
540	Nov-20	1.17744
540	Dec-20	1.2369
540	Jan-21	1.28982
540	Feb-21	1.23494
540	Mar-21	1.06152
540	Apr-21	1.08461
540	May-21	1.1168
540	Jun-21	1.27494
540	Jul-21	1.32697
540	Aug-21	1.4256
540	Sep-21	1.40132
540	Oct-21	1.40033
540	Nov-21	1.42513
540	Dec-21	1.43621
540	Jan-22	1.3389
540	Feb-22	1.35171
540	Mar-22	1.28649
540	Apr-22	1.30056
540	May-22	1.19229
540	Jun-22	1.21743
540	Jul-22	1.23343
540	Aug-22	1.26637
540	Sep-22	1.27634
540	Oct-22	1.25406
540	Nov-22	1.34775
540	Dec-22	1.37428
563	Jan-10	1.16588
563	Feb-10	1.16577
563	Mar-10	1.16555
563	Apr-10	1.18622
563	May-10	1.14639
563	Jun-10	1.14037
563	Jul-10	1.11483
563	Aug-10	1.11447
563	Sep-10	1.11749
563	Oct-10	1.11139
563	Nov-10	1.10144
563	Dec-10	1.09984
563	Jan-11	1.1116
563	Feb-11	1.11667
563	Mar-11	1.10007
563	Apr-11	0.91387
563	May-11	0.96822
563	Jun-11	0.97374
563	Jul-11	0.92874
563	Aug-11	0.92454
563	Sep-11	0.89613
563	Oct-11	0.9061
563	Nov-11	0.87305
563	Dec-11	0.93776
563	Jan-12	0.93342
563	Feb-12	0.9358
563	Mar-12	0.89319
563	Apr-12	0.93106
563	May-12	0.91556
563	Jun-12	0.82752
563	Jul-12	0.80258
563	Aug-12	0.90283
563	Sep-12	0.91873
563	Oct-12	0.86927
563	Nov-12	1.02349
563	Dec-12	1.05714
563	Jan-13	1.05163
563	Feb-13	1.06713
563	Mar-13	1.08597
563	Apr-13	1.07664
563	May-13	1.1493
563	Jun-13	1.2229
563	Jul-13	1.28194
563	Aug-13	1.31576
563	Sep-13	1.30932
563	Oct-13	1.35831
563	Nov-13	1.3752
563	Dec-13	1.37614
563	Jan-14	1.38724
563	Feb-14	1.37818
563	Mar-14	1.37799
563	Apr-14	1.35118
563	May-14	1.33351
563	Jun-14	1.33793
563	Jul-14	1.39457
563	Aug-14	1.39047
563	Sep-14	1.41285
563	Oct-14	1.45884
563	Nov-14	1.51889
563	Dec-14	1.51979
563	Jan-15	1.48174
563	Feb-15	1.47267
563	Mar-15	1.33502
563	Apr-15	1.32036
563	May-15	1.11121
563	Jun-15	1.10339
563	Jul-15	1.13849
563	Aug-15	1.12414
563	Sep-15	1.1623
563	Oct-15	1.17125
563	Nov-15	1.17752
563	Dec-15	1.18939
563	Jan-16	1.12956
563	Feb-16	1.14117
563	Mar-16	1.21195
563	Apr-16	1.19754
563	May-16	1.2004
563	Jun-16	1.19292
563	Jul-16	1.20415
563	Aug-16	1.204
563	Sep-16	1.20163
563	Oct-16	1.20553
563	Jan-17	1.18241
563	Feb-17	1.16806
563	Mar-17	1.17027
563	Apr-17	1.16376
563	May-17	1.16635
563	Jun-17	1.19181
563	Jul-17	1.1431
563	Aug-17	1.09444
563	Sep-17	1.08773
563	Oct-17	1.07367
563	Nov-17	1.09124
563	Dec-17	1.08153
563	Jan-18	1.08195
563	Feb-18	1.079
563	Mar-18	1.07624
563	Apr-18	1.06586
563	May-18	1.07213
563	Jun-18	1.0659
563	Jul-18	1.07034
563	Aug-18	1.07047
563	Sep-18	1.06539
563	Oct-18	1.03518
563	Nov-18	1.0111
563	Dec-18	1.01488
563	Jan-19	0.97511
563	Feb-19	1.23233
563	Mar-19	1.2506
563	Apr-19	1.26291
563	May-19	1.32643
563	Jun-19	1.34233
563	Jul-19	1.55379
563	Aug-19	1.57329
563	Sep-19	1.57895
563	Oct-19	1.65306
563	Nov-19	1.64998
563	Dec-19	1.70015
563	Jan-20	1.71259
563	Feb-20	1.63729
563	Mar-20	2.04058
563	Apr-20	2.00245
563	May-20	1.89653
563	Jun-20	1.8279
563	Jul-20	1.672
563	Aug-20	1.70162
563	Sep-20	1.67676
563	Oct-20	1.67717
563	Nov-20	1.68403
563	Dec-20	1.66373
563	Jan-21	1.64227
563	Feb-21	1.64194
563	Mar-21	1.62974
563	Apr-21	1.63703
563	May-21	1.59989
563	Jun-21	1.60536
563	Jul-21	1.59758
563	Aug-21	1.60691
563	Sep-21	1.61145
563	Oct-21	1.61565
563	Nov-21	1.59763
563	Dec-21	1.59692
563	Jan-22	1.51751
563	Feb-22	1.5242
563	Mar-22	1.46322
563	Apr-22	1.45312
563	May-22	1.42827
563	Jun-22	1.41846
563	Jul-22	1.40558
563	Aug-22	1.41285
563	Sep-22	1.40532
563	Oct-22	1.51191
563	Nov-22	1.5185
563	Dec-22	1.52943
617	Jan-10	1.36429
617	Feb-10	1.36471
617	Mar-10	1.36433
617	Apr-10	1.32128
617	May-10	1.30813
617	Jun-10	1.29492
617	Jul-10	1.28456
617	Aug-10	1.29823
617	Sep-10	1.29383
617	Oct-10	1.31801
617	Nov-10	1.32472
617	Dec-10	1.33295
617	Jan-11	1.33559
617	Feb-11	1.34427
617	Mar-11	1.35735
617	Apr-11	1.36119
617	May-11	1.34748
617	Jun-11	1.35816
617	Jul-11	1.42747
617	Aug-11	1.37881
617	Sep-11	1.36549
617	Oct-11	1.36066
617	Nov-11	1.31509
617	Dec-11	1.33392
617	Jan-12	1.3092
617	Feb-12	1.31247
617	Mar-12	1.2504
617	Apr-12	1.24514
617	May-12	1.23913
617	Jun-12	1.2636
617	Jul-12	1.27489
617	Aug-12	1.28721
617	Sep-12	1.28296
617	Oct-12	1.30134
617	Nov-12	1.27798
617	Dec-12	1.23796
617	Jan-13	1.18494
617	Feb-13	1.18415
617	Mar-13	1.21602
617	Apr-13	1.18458
617	May-13	1.18528
617	Jun-13	1.15493
617	Jul-13	1.20819
617	Aug-13	1.19363
617	Sep-13	1.18213
617	Oct-13	1.18066
617	Nov-13	1.1938
617	Dec-13	1.18964
617	Jan-14	1.17273
617	Feb-14	1.1813
617	Mar-14	1.159
617	Apr-14	1.15233
617	May-14	1.124
617	Jun-14	1.17316
617	Jul-14	1.30603
617	Aug-14	1.22099
617	Sep-14	1.25552
617	Oct-14	1.12636
617	Nov-14	1.10102
617	Dec-14	1.09033
617	Jan-15	1.18136
617	Feb-15	1.168
617	Mar-15	1.14057
617	Apr-15	1.1063
617	May-15	1.16669
617	Jun-15	1.18789
617	Jul-15	1.24371
617	Aug-15	1.07763
617	Sep-15	1.03294
617	Oct-15	1.01231
617	Nov-15	1.00101
617	Dec-15	0.97585
617	Jan-16	1.04658
617	Feb-16	1.02572
617	Mar-16	1.03172
617	Apr-16	1.02187
617	Sep-16	0.99123
617	Oct-16	0.9744
617	Nov-16	0.96082
617	Dec-16	0.93316
617	Jan-17	0.93295
617	Feb-17	0.93277
617	Mar-17	0.91991
617	Apr-17	0.94261
617	May-17	0.97407
617	Jun-17	0.96941
617	Jul-17	0.95158
617	Aug-17	0.9372
617	Sep-17	0.92569
617	Oct-17	0.94766
617	Nov-17	0.95691
617	Dec-17	0.9563
617	Jan-18	0.96721
617	Feb-18	0.97661
617	Mar-18	0.98216
617	Apr-18	0.97815
617	May-18	0.97952
617	Jun-18	0.98212
617	Jul-18	0.99561
617	Aug-18	0.98043
617	Sep-18	0.98228
617	Oct-18	0.95831
617	Nov-18	0.91868
617	Dec-18	0.92767
617	Jan-19	0.89993
617	Feb-19	0.93198
617	Mar-19	0.94296
617	Apr-19	0.9524
617	May-19	0.94661
617	Jun-19	0.95406
617	Jul-19	0.9646
617	Aug-19	0.96992
617	Sep-19	0.92914
617	Oct-19	0.89542
617	Nov-19	0.79956
617	Dec-19	0.93165
617	Jan-20	0.95724
617	Feb-20	0.98815
617	Mar-20	1.02339
617	Apr-20	1.00003
617	May-20	0.79786
617	Jun-20	0.8002
617	Jul-20	0.67854
617	Aug-20	0.69745
617	Sep-20	0.75294
617	Oct-20	0.76308
617	Nov-20	0.77743
617	Dec-20	0.84062
617	Jan-21	0.84526
617	Feb-21	0.82896
617	Mar-21	0.7714
617	Apr-21	0.73709
617	May-21	0.70534
617	Jun-21	0.70049
617	Jul-21	0.72825
617	Aug-21	0.73111
617	Sep-21	0.73112
617	Oct-21	0.73624
617	Nov-21	0.71919
617	Dec-21	0.72758
617	Jan-22	0.69248
617	Feb-22	0.70652
617	Mar-22	0.71752
617	Apr-22	0.73069
617	May-22	0.73076
617	Jun-22	0.69441
617	Jul-22	0.70239
617	Aug-22	0.69657
617	Sep-22	0.70424
617	Oct-22	0.74064
617	Nov-22	0.97153
617	Dec-22	1.01989
627	Jan-10	1.20198
627	Feb-10	1.20391
627	Mar-10	1.19972
627	Apr-10	1.20522
627	May-10	1.1996
627	Jun-10	1.2141
627	Jul-10	1.24909
627	Aug-10	1.25117
627	Sep-10	1.25554
627	Oct-10	1.26157
627	Nov-10	1.28899
627	Dec-10	1.31046
627	Jan-11	1.29318
627	Feb-11	1.29651
627	Mar-11	1.30391
627	Apr-11	1.23634
627	May-11	1.21348
627	Jun-11	1.16804
627	Jul-11	1.12225
627	Aug-11	1.11478
627	Sep-11	1.1111
627	Oct-11	1.1142
627	Nov-11	1.14726
627	Dec-11	1.14658
627	Jan-12	1.16373
627	Feb-12	1.16067
627	Mar-12	1.17709
627	Apr-12	1.18221
627	May-12	1.1867
627	Jun-12	1.253
627	Jul-12	1.25603
627	Aug-12	1.2005
627	Sep-12	1.18214
627	Oct-12	1.17182
627	Nov-12	1.2091
627	Dec-12	1.15098
627	Jan-13	1.11297
627	Feb-13	1.13361
627	Mar-13	1.1224
627	Apr-13	1.1273
627	May-13	1.02134
627	Jun-13	1.07555
627	Jul-13	1.03939
627	Aug-13	1.04503
627	Sep-13	1.05792
627	Oct-13	1.0404
627	Nov-13	1.05365
627	Dec-13	1.0553
627	Jan-14	1.09282
627	Feb-14	1.05845
627	Mar-14	1.03749
627	Apr-14	1.06267
627	May-14	1.05217
627	Jun-14	1.0082
627	Jul-14	0.97546
627	Aug-14	0.94502
627	Sep-14	1.01517
627	Oct-14	0.96495
627	Jan-15	1.23965
627	Feb-15	1.20906
627	Mar-15	1.22585
627	Apr-15	1.27728
627	May-15	1.09854
627	Jun-15	1.1466
627	Jul-15	1.19157
627	Aug-15	1.14892
627	Sep-15	1.13225
627	Oct-15	1.17917
627	Nov-15	1.19505
627	Dec-15	1.18856
627	Jan-16	1.16745
627	Feb-16	1.16016
627	Mar-16	1.07378
627	Apr-16	1.0649
627	May-16	1.05732
627	Jun-16	1.04856
627	Jul-16	1.04478
627	Aug-16	1.0502
627	Sep-16	1.05189
627	Oct-16	1.04808
627	Nov-16	1.04852
627	Dec-16	1.05694
627	Jan-17	1.05316
627	Feb-17	1.08912
627	Mar-17	1.0748
627	Apr-17	1.08656
627	May-17	1.06845
627	Jun-17	1.08695
627	Jul-17	1.14081
627	Aug-17	1.11883
627	Sep-17	1.12199
627	Oct-17	1.128
627	Nov-17	1.13031
627	Dec-17	1.13497
627	Jan-18	1.14091
627	Feb-18	1.14161
627	Mar-18	1.13788
627	Apr-18	1.1317
627	May-18	1.13151
627	Jun-18	1.12807
627	Jul-18	1.13259
627	Aug-18	1.13133
627	Sep-18	1.12753
627	Oct-18	1.12791
627	Nov-18	1.0989
627	Dec-18	1.09876
627	Jan-19	0.94124
627	Feb-19	0.97871
627	Mar-19	0.91494
627	Apr-19	0.84378
627	May-19	0.9517
627	Jun-19	0.91837
627	Jul-19	0.84596
627	Aug-19	0.87621
627	Sep-19	0.89745
627	Oct-19	0.74637
627	Nov-19	0.75275
627	Dec-19	0.75237
627	Jan-20	0.58411
627	Feb-20	0.60108
627	Mar-20	0.77498
627	Apr-20	0.74558
627	May-20	0.7311
627	Jun-20	0.74414
627	Jul-20	0.75316
627	Aug-20	0.76843
627	Sep-20	0.76225
627	Oct-20	0.75753
627	Nov-20	0.75912
627	Dec-20	0.73373
627	Jan-21	0.74132
627	Feb-21	0.74751
627	Mar-21	0.73392
627	Apr-21	0.71106
627	May-21	0.7449
627	Jun-21	0.70393
627	Jul-21	0.71993
627	Aug-21	0.74085
627	Sep-21	0.75122
627	Oct-21	0.74873
627	Nov-21	0.75338
627	Dec-21	0.76256
627	Jan-22	0.73484
627	Feb-22	0.73387
627	Mar-22	0.70094
627	Apr-22	0.72776
627	May-22	0.72764
627	Jun-22	0.78809
627	Jul-22	0.78325
627	Aug-22	0.77378
627	Sep-22	0.80927
627	Oct-22	0.8348
627	Nov-22	0.86837
627	Dec-22	0.86971
656	Jan-10	1.12406
656	Feb-10	1.11199
656	Mar-10	1.1025
656	Apr-10	1.14179
656	May-10	1.15408
656	Jun-10	1.1577
656	Jul-10	1.177
656	Aug-10	1.1798
656	Sep-10	1.17978
656	Oct-10	1.16581
656	Nov-10	1.18257
656	Dec-10	1.13958
656	Jan-11	1.13575
656	Feb-11	1.16857
656	Mar-11	1.15664
656	Apr-11	1.14559
656	May-11	1.13275
656	Jun-11	1.13989
656	Jul-11	1.14834
656	Aug-11	1.11586
656	Sep-11	1.09789
656	Oct-11	1.10926
656	Nov-11	1.09421
656	Dec-11	1.07269
656	Jan-12	1.06648
656	Feb-12	1.12235
656	Mar-12	1.19287
656	Apr-12	1.21668
656	May-12	1.20784
656	Jun-12	1.31038
656	Jul-12	1.27864
656	Aug-12	1.26112
656	Sep-12	1.25752
656	Oct-12	1.30265
656	Nov-12	1.24365
656	Dec-12	1.37893
656	Jan-13	1.47608
656	Feb-13	1.46453
656	Mar-13	1.51191
656	Apr-13	1.53536
656	May-13	1.56378
656	Jun-13	1.28535
656	Jul-13	1.16059
656	Aug-13	1.16484
656	Sep-13	1.15166
656	Oct-13	1.16239
656	Nov-13	1.09184
656	Dec-13	1.10872
656	Jan-14	1.08459
656	Feb-14	1.06858
656	Mar-14	1.04171
656	Apr-14	0.98411
656	May-14	0.94367
656	Jun-14	0.93306
656	Jul-14	0.86563
656	Aug-14	0.94805
656	Sep-14	0.99586
656	Oct-14	1.05894
656	Nov-14	1.09255
656	Dec-14	1.09988
656	Jan-15	1.08963
656	Feb-15	1.01047
656	Mar-15	1.314
656	Apr-15	1.21981
656	May-15	1.16508
656	Jun-15	1.22309
656	Jul-15	1.14525
656	Aug-15	1.11829
656	Sep-15	1.14024
656	Oct-15	1.10558
656	Nov-15	1.08679
656	Dec-15	1.17881
656	Jan-16	1.14944
656	Feb-16	1.12359
656	Mar-16	1.11422
656	Apr-16	1.11136
656	May-16	1.11311
656	Jun-16	1.08421
656	Jul-16	1.0944
656	Aug-16	1.09363
656	Sep-16	1.07378
656	Oct-16	1.08329
656	Nov-16	1.12429
656	Dec-16	1.0483
656	Jan-17	1.05234
656	Feb-17	1.05224
656	Mar-17	1.03268
656	Apr-17	1.02841
656	May-17	1
656	Jul-17	1.00867
656	Aug-17	1.01497
656	Sep-17	1.01632
656	Oct-17	1.02517
656	Nov-17	1.01264
656	Dec-17	1.02515
656	Jan-18	1.01319
656	Feb-18	1.00711
656	Mar-18	1.00753
656	Apr-18	1.02761
656	May-18	1.02295
656	Jun-18	1.0121
656	Jul-18	1.00932
656	Aug-18	0.97354
656	Sep-18	0.96812
656	Oct-18	0.87448
656	Nov-18	0.87038
656	Dec-18	0.84047
656	Jan-19	0.83287
656	Feb-19	0.78048
656	Mar-19	0.81467
656	Apr-19	0.60783
656	May-19	0.67242
656	Jun-19	0.68014
656	Jul-19	0.62259
656	Aug-19	0.64083
656	Sep-19	0.62533
656	Oct-19	0.58042
656	Nov-19	0.57778
656	Dec-19	0.62585
656	Jan-20	0.64105
656	Feb-20	0.38179
656	Mar-20	0.34761
656	Apr-20	0.27339
656	May-20	0.2595
656	Jun-20	0.26494
656	Jul-20	0.31697
656	Aug-20	0.3316
656	Sep-20	0.34885
656	Oct-20	0.35858
656	Nov-20	0.37839
656	Dec-20	0.35124
656	Jan-21	0.34589
656	Feb-21	0.34957
656	Mar-21	0.36473
656	Apr-21	0.36518
656	May-21	0.34053
656	Jun-21	0.39219
656	Jul-21	0.44422
656	Aug-21	0.4804
656	Sep-21	0.47442
656	Oct-21	0.48494
656	Nov-21	0.46663
656	Dec-21	0.47932
656	Jan-22	0.45272
656	Feb-22	0.46034
656	Mar-22	0.39095
656	Apr-22	0.42104
656	May-22	0.29875
656	Jun-22	0.23659
656	Jul-22	0.26478
656	Aug-22	0.2979
656	Sep-22	0.36157
656	Oct-22	0.54304
656	Nov-22	0.69643
656	Dec-22	0.76086
671	Jan-10	0.96491
671	Feb-10	0.96494
671	Mar-10	0.96566
671	Apr-10	1.01626
671	May-10	1.01051
671	Jun-10	0.99986
671	Jul-10	1.02946
671	Aug-10	1.04054
671	Sep-10	1.04632
671	Oct-10	1.03601
671	Nov-10	1.07179
671	Dec-10	1.09108
671	Jan-11	1.08072
671	Feb-11	1.07497
671	Mar-11	1.06804
671	Apr-11	1.09312
671	May-11	1.10627
671	Jun-11	1.12134
671	Jul-11	1.15207
671	Aug-11	1.14521
671	Sep-11	1.32802
671	Oct-11	1.33558
671	Nov-11	1.30065
671	Dec-11	1.23842
671	Jan-12	1.24541
671	Feb-12	1.23594
671	Mar-12	1.21184
671	Apr-12	1.31059
671	May-12	1.27532
671	Jun-12	1.23567
671	Jul-12	1.23333
671	Aug-12	1.26143
671	Sep-12	1.22796
671	Oct-12	1.25353
671	Nov-12	1.12588
671	Dec-12	1.12825
671	Jan-13	1.12871
671	Feb-13	1.10922
671	Mar-13	1.16555
671	Apr-13	1.15992
671	May-13	1.08343
671	Jun-13	0.99452
671	Jul-13	1.11551
671	Aug-13	1.05628
671	Sep-13	1.01503
671	Oct-13	1.01283
671	Nov-13	1.04122
671	Dec-13	1.05692
671	Jan-14	1.07874
671	Feb-14	1.06729
671	Mar-14	0.9826
671	Apr-14	0.89427
671	May-14	0.90258
671	Jun-14	0.91006
671	Jul-14	0.85846
671	Aug-14	0.87013
671	Sep-14	0.83791
671	Oct-14	0.87052
671	Nov-14	0.86918
671	Dec-14	0.85847
671	Jan-15	0.87551
671	Feb-15	0.91356
671	Mar-15	0.89841
671	Apr-15	0.94314
671	May-15	0.69744
671	Jun-15	0.70952
671	Jul-15	0.72728
671	Aug-15	0.79047
671	Sep-15	0.73061
671	Oct-15	0.74276
671	Nov-15	0.74451
671	Dec-15	0.7897
671	Jan-16	0.86481
671	Feb-16	0.85712
671	Mar-16	0.82295
671	Apr-16	0.82315
671	May-16	0.82212
671	Jun-16	0.81237
671	Jul-16	0.82195
671	Aug-16	0.82073
671	Sep-16	0.82198
671	Oct-16	0.82892
671	Nov-16	0.89031
671	Dec-16	0.86831
671	Jan-17	0.85681
671	Feb-17	0.85322
671	Mar-17	0.84541
671	Apr-17	0.86046
671	May-17	0.78801
671	Jun-17	0.79952
671	Jul-17	0.80556
671	Aug-17	0.80453
671	Sep-17	0.81569
671	Oct-17	0.81426
671	Nov-17	0.83088
671	Dec-17	0.81691
671	Jan-18	0.8038
671	Feb-18	0.82628
671	Mar-18	0.87639
671	Apr-18	0.87366
671	May-18	0.87757
671	Jun-18	0.87339
671	Jul-18	0.83204
671	Aug-18	0.81804
671	Sep-18	0.83238
671	Oct-18	0.83154
671	Nov-18	0.83071
671	Dec-18	0.8423
671	Jan-19	0.83999
671	Feb-19	0.84962
671	Mar-19	0.87746
671	Apr-19	0.82821
671	May-19	1.00786
671	Jun-19	1.00785
671	Jul-19	1.02694
671	Aug-19	0.98628
671	Sep-19	1.00922
671	Oct-19	1.01433
671	Nov-19	1.00118
671	Dec-19	1.01442
671	Jan-20	0.9587
671	Feb-20	0.96381
671	Mar-20	1.20588
671	Apr-20	1.17122
671	May-20	1.16472
671	Jun-20	1.12677
671	Jul-20	1.0602
671	Aug-20	1.05175
671	Sep-20	1.0015
671	Oct-20	1.00897
671	Nov-20	1.00732
671	Dec-20	0.96949
671	Jan-21	0.97512
671	Feb-21	0.99065
671	Mar-21	0.99325
671	Apr-21	0.98924
671	May-21	1.01293
671	Jun-21	1.03101
671	Jul-21	1.04616
671	Aug-21	1.03573
671	Sep-21	1.02192
671	Oct-21	1.03019
671	Nov-21	1.00718
671	Dec-21	1.01633
671	Jan-22	0.98324
671	Feb-22	0.92942
671	Mar-22	0.46472
671	Apr-22	0.63769
671	May-22	0.59645
671	Jun-22	0.54119
671	Jul-22	0.5375
671	Aug-22	0.56706
671	Sep-22	0.58398
671	Oct-22	0.60713
671	Nov-22	0.73623
671	Dec-22	0.73743
728	Jan-10	1.15243
728	Feb-10	1.10791
728	Mar-10	1.09786
728	Apr-10	1.11584
728	May-10	1.11954
728	Jun-10	1.07123
728	Jul-10	1.03777
728	Aug-10	0.991
728	Sep-10	0.99282
728	Oct-10	1.00468
728	Nov-10	1.02641
728	Dec-10	1.02698
728	Jan-11	1.0391
728	Feb-11	1.0544
728	Mar-11	0.93032
728	Apr-11	0.93504
728	May-11	0.94008
728	Jun-11	0.93115
728	Jul-11	0.90096
728	Aug-11	0.90767
728	Sep-11	0.86516
728	Oct-11	1.1036
728	Nov-11	1.07831
728	Dec-11	1.0831
728	Jan-12	1.07163
728	Feb-12	1.07372
728	Mar-12	1.0086
728	Apr-12	1.014
728	May-12	1.00001
728	Jun-12	0.99137
728	Jul-12	0.98053
728	Aug-12	1.04279
728	Sep-12	1.09614
728	Oct-12	1.02173
728	Nov-12	1.14434
728	Dec-12	1.17253
728	Jan-13	1.16045
728	Feb-13	1.15813
728	Mar-13	1.1445
728	Apr-13	1.16594
728	May-13	1.13943
728	Jun-13	1.15122
728	Jul-13	1.01751
728	Aug-13	0.94689
728	Sep-13	0.9511
728	Oct-13	0.85362
728	Nov-13	0.95061
728	Dec-13	0.93805
728	Jan-14	0.92842
728	Feb-14	0.93855
728	Mar-14	0.94167
728	Apr-14	0.9187
728	May-14	0.90085
728	Jun-14	0.90114
728	Jul-14	0.96071
728	Aug-14	1.04242
728	Sep-14	1.02264
728	Oct-14	0.98735
728	Nov-14	1.04219
728	Dec-14	1.07537
728	Jan-15	1.05197
728	Feb-15	1.06025
728	Mar-15	0.87852
728	Apr-15	0.83496
728	May-15	0.65289
728	Jun-15	0.57649
728	Jul-15	0.75393
728	Aug-15	0.831
728	Sep-15	0.84653
728	Oct-15	0.93809
728	Nov-15	0.91173
728	Dec-15	0.91367
728	Jan-16	0.9117
728	Feb-16	0.93034
728	Mar-16	0.97014
728	Apr-16	0.97507
728	May-16	0.97237
728	Jun-16	0.96086
728	Jul-16	0.96398
728	Aug-16	0.97161
728	Sep-16	0.97162
728	Oct-16	0.96712
728	Nov-16	0.94503
728	Dec-16	0.93393
728	Jan-17	0.9394
728	Feb-17	0.94319
728	Mar-17	0.92624
728	Apr-17	0.9196
728	May-17	0.94582
728	Jun-17	0.91209
728	Jul-17	0.91462
728	Aug-17	0.9143
728	Sep-17	0.91605
728	Oct-17	0.91711
728	Nov-17	0.9154
728	Dec-17	0.92712
728	Jan-18	0.92471
728	Feb-18	0.93929
728	Mar-18	0.93882
728	Apr-18	0.94386
728	May-18	0.94579
728	Jun-18	0.95644
728	Jul-18	0.94323
728	Aug-18	0.92709
728	Sep-18	0.9341
728	Oct-18	0.8884
728	Nov-18	0.85909
728	Dec-18	0.84648
728	Jan-19	0.85525
728	Feb-19	0.90788
728	Mar-19	0.99393
728	Apr-19	1.03165
728	May-19	1.21791
728	Jun-19	1.29562
728	Jul-19	1.19475
728	Aug-19	1.14266
728	Sep-19	1.16396
728	Oct-19	1.03573
728	Nov-19	1.05506
728	Dec-19	1.08272
728	Jan-20	1.20508
728	Feb-20	1.19055
728	Mar-20	1.13678
728	Apr-20	1.09425
728	May-20	1.09452
728	Jun-20	1.09681
728	Jul-20	1.17515
728	Aug-20	1.14408
728	Sep-20	1.06436
728	Oct-20	1.03701
728	Nov-20	1.04277
728	Dec-20	1.01492
728	Jan-21	1.01056
728	Feb-21	0.9988
728	Mar-21	1.00075
728	Apr-21	1.0186
728	May-21	1.0025
728	Jun-21	1.01912
728	Jul-21	1.0363
728	Aug-21	1.04061
728	Sep-21	1.04476
728	Oct-21	1.05487
728	Nov-21	1.06693
728	Dec-21	1.06574
728	Jan-22	1.0426
728	Feb-22	1.01439
728	Mar-22	0.95844
728	Apr-22	1.0001
728	May-22	0.96924
728	Jun-22	0.95561
728	Jul-22	0.94445
728	Aug-22	0.91562
728	Sep-22	0.94476
728	Oct-22	1.04532
728	Nov-22	1.046
728	Dec-22	1.0345
732	Sep-10	0.72531
732	Oct-10	0.60724
732	Nov-10	0.58628
732	Dec-10	0.58555
732	Jan-11	0.57912
732	Feb-11	0.57749
732	Mar-11	0.57927
732	Apr-11	0.56704
732	May-11	0.51615
732	Jun-11	0.5131
732	Jul-11	0.50492
732	Aug-11	0.51367
[truncated: 5,964 more rows]
