# Supplementary material for: Dynamic financial tail risk networks: A backtesting-based conditional expected shortfall approach
Source: PLoS One. 2026 Jun 24;21(6):e0351966. doi: 10.1371/journal.pone.0351966 (PMC13293451; doi:10.1371/journal.pone.0351966)
Supplement: S2 File — (ZIP) [file pone.0351966.s002.zip › File/Data/price.csv]

Stkcd	date	price	marketvalue
000001	2010-01-04	23.71	69330749.18
000001	2010-01-05	23.3	68131862.33
000001	2010-01-06	22.9	66962216.62
000001	2010-01-07	22.65	66231188.06
000001	2010-01-08	22.6	66084982.34
000001	2010-01-11	22.6	66084982.34
000001	2010-01-12	22.45	65646365.2
000001	2010-01-13	20.96	61289434.95
000001	2010-01-14	20.97	61318676.1
000001	2010-01-15	21.43	62663768.66
000001	2010-01-18	21.47	62780733.23
000001	2010-01-19	22.23	65003060.07
000001	2010-01-20	21.38	62517562.94
000001	2010-01-21	22.68	66318911.48
000001	2010-01-22	23.08	67488557.19
000001	2010-01-25	22.19	64886095.5
000001	2010-01-26	22.05	64476719.5
000001	2010-01-27	21.91	64067343.5
000001	2010-01-28	21.75	63599485.22
000001	2010-01-29	21.7	63453279.51
000001	2010-02-01	21.24	62108186.95
000001	2010-02-02	21.37	62488321.8
000001	2010-02-03	22.58	66026500.06
000001	2010-02-04	22.2	64915336.64
000001	2010-02-05	22	64330513.79
000001	2010-02-08	21.56	63043903.51
000001	2010-02-09	22	64330513.79
000001	2010-02-10	22.28	65149265.78
000001	2010-02-11	22.11	64652166.35
000001	2010-02-12	22.45	65646365.2
000001	2010-02-22	22.1	64622925.21
000001	2010-02-23	21.55	63014662.37
000001	2010-02-24	21.71	63482520.65
000001	2010-02-25	22.15	64769130.93
000001	2010-02-26	22.45	65646365.2
000001	2010-03-02	23.11	67576280.62
000001	2010-03-03	23.3	68131862.33
000001	2010-03-04	23.1	67547039.48
000001	2010-03-05	23.27	68044138.9
000001	2010-03-08	23.85	69740125.17
000001	2010-03-09	23.82	69652401.74
000001	2010-03-10	23.4	68424273.75
000001	2010-03-11	23.66	69184543.46
000001	2010-03-12	22.92	67020698.91
000001	2010-03-15	22.39	65470918.35
000001	2010-03-16	22.55	65938776.63
000001	2010-03-17	23.19	67810209.76
000001	2010-03-18	23.05	67400833.76
000001	2010-03-19	23.04	67371592.62
000001	2010-03-22	23.15	67693245.19
000001	2010-03-23	22.83	66757528.62
000001	2010-03-24	22.8	66669805.2
000001	2010-03-25	22.3	65207748.06
000001	2010-03-26	22.81	66699046.34
000001	2010-03-29	23.56	68892132.04
000001	2010-03-30	23.65	69155302.32
000001	2010-03-31	23.2	67839450.9
000001	2010-04-01	23.4	68424273.75
000001	2010-04-02	23.43	68511997.18
000001	2010-04-06	23.37	68336550.33
000001	2010-04-07	22.85	66816010.91
000001	2010-04-08	22.57	65997258.92
000001	2010-04-09	22.66	66260429.2
000001	2010-04-12	22.09	64593684.07
000001	2010-04-13	22.4	65500159.49
000001	2010-04-14	22.23	65003060.07
000001	2010-04-15	22.4	65500159.49
000001	2010-04-16	22.01	64359754.93
000001	2010-04-19	20.08	58716214.4
000001	2010-04-20	19.77	57809738.98
000001	2010-04-21	20.13	58862420.11
000001	2010-04-22	19.59	57283398.41
000001	2010-04-23	20.16	58950143.54
000001	2010-04-26	19.94	58306838.4
000001	2010-04-27	19.85	58043668.12
000001	2010-04-28	20.14	58891661.26
000001	2010-04-29	20.17	58979384.68
000001	2010-04-30	20.56	60119789.25
000001	2010-05-04	20	58482285.26
000001	2010-05-05	19.9	58189873.83
000001	2010-05-06	18.4	53803702.44
000001	2010-05-07	18.26	53394326.44
000001	2010-05-10	18.43	53891425.87
000001	2010-05-11	17.47	51084276.17
000001	2010-05-12	18.11	52955709.3
000001	2010-05-13	18.68	54622454.43
000001	2010-05-14	18.35	53657496.73
000001	2010-05-17	17.43	50967311.6
000001	2010-05-18	17.97	52546333.31
000001	2010-05-19	17.76	51932269.31
000001	2010-05-20	17.55	51318205.32
000001	2010-05-21	17.82	52107716.17
000001	2010-05-24	18.39	53774461.3
000001	2010-05-25	17.79	52019992.74
000001	2010-05-26	17.9	52341645.31
000001	2010-05-27	18.07	52838744.73
000001	2010-05-28	18.08	52867985.88
000001	2010-05-31	17.51	51201240.75
000001	2010-06-01	17.3	50587176.75
000001	2010-06-02	17.23	50382488.75
000001	2010-06-03	17.22	50353247.61
000001	2010-06-04	17.3	50587176.75
000001	2010-06-07	16.91	49446772.19
000001	2010-06-08	16.7	48832708.19
000001	2010-06-09	17.67	51669099.03
000001	2010-06-10	17.11	50031595.04
000001	2010-06-11	17.15	50148559.61
000001	2010-06-18	17.32	50645659.04
000001	2010-06-21	18.3	53511291.01
000001	2010-06-22	18.53	54183837.29
000001	2010-06-23	18.35	53657496.73
000001	2010-06-24	18.53	54183837.29
000001	2010-06-25	18.11	52955709.3
000001	2010-06-28	18.49	57418290.84
000001	2010-06-29	17.51	54374986.71
000001	2010-09-02	18.19	56486636.68
000001	2010-09-03	17.76	55151328.61
000001	2010-09-06	18.2	56517690.36
000001	2010-09-07	18.04	56020831.54
000001	2010-09-08	17.65	54809738.18
000001	2010-09-09	17.22	53474430.11
000001	2010-09-10	17.2	53412322.75
000001	2010-09-13	17.09	53070732.32
000001	2010-09-14	17.18	53350215.4
000001	2010-09-15	16.92	52542819.83
000001	2010-09-16	16.63	51642263.22
000001	2010-09-17	16.65	51704370.57
000001	2010-09-20	16.7	51859638.95
000001	2010-09-21	16.61	51580155.87
000001	2010-09-27	16.69	51828585.28
000001	2010-09-28	16.26	50493277.21
000001	2010-09-29	16.22	50369062.5
000001	2010-10-08	17.22	53474430.11
000001	2010-10-11	18.04	56020831.54
000001	2010-10-12	17.97	55803455.81
000001	2010-10-13	18.54	57573515.34
000001	2010-10-14	18.34	56952441.82
000001	2010-10-15	19.15	59467789.58
000001	2010-10-18	19.17	59529896.93
000001	2010-10-19	19.55	60709936.62
000001	2010-10-20	19.47	60461507.21
000001	2010-10-21	18.85	58536179.3
000001	2010-10-22	18.52	57511407.99
000001	2010-10-25	18.91	58722501.35
000001	2010-10-26	18.66	57946159.45
000001	2010-10-27	18.56	57635622.69
000001	2010-10-28	18.77	58287749.89
000001	2010-10-29	18.41	57169817.55
000001	2010-11-01	18.57	57666676.37
000001	2010-11-02	18.66	57946159.45
000001	2010-11-03	19.05	59157252.82
000001	2010-11-04	18.92	58753555.03
000001	2010-11-05	18.93	58784608.71
000001	2010-11-08	19.14	59436735.9
000001	2010-11-09	18.65	57915105.78
000001	2010-11-10	18.13	56300314.62
000001	2010-11-11	18.44	57262978.58
000001	2010-11-12	17.19	53381269.08
000001	2010-11-15	17.31	53753913.19
000001	2010-11-16	16.7	51859638.95
000001	2010-11-17	16.8	52170175.71
000001	2010-11-18	17.18	53350215.4
000001	2010-11-19	17.01	52822302.91
000001	2010-11-22	16.68	51797531.6
000001	2010-11-23	16.55	51393833.81
000001	2010-11-24	16.76	52045961.01
000001	2010-11-25	16.95	52635980.85
000001	2010-11-26	16.69	51828585.28
000001	2010-11-29	16.72	51921746.31
000001	2010-11-30	16.39	50896975
000001	2010-12-01	16.49	51207511.76
000001	2010-12-02	16.51	51269619.11
000001	2010-12-03	16.57	51455941.17
000001	2010-12-06	16.74	51983853.66
000001	2010-12-07	16.73	51952799.98
000001	2010-12-08	16.49	51207511.76
000001	2010-12-09	16.21	50338008.83
000001	2010-12-10	16.34	50741706.62
000001	2010-12-13	16.62	51611209.55
000001	2010-12-14	16.54	51362780.14
000001	2010-12-15	16.59	51518048.52
000001	2010-12-16	16.45	51083297.05
000001	2010-12-17	16.35	50772760.29
000001	2010-12-20	16.13	50089579.42
000001	2010-12-21	16.57	51455941.17
000001	2010-12-22	16.23	50400116.18
000001	2010-12-24	16.44	51052243.38
000001	2010-12-27	16.07	49903257.36
000001	2010-12-28	15.95	49530613.25
000001	2010-12-29	15.77	48971647.08
000001	2010-12-30	15.67	48661110.32
000001	2010-12-31	15.79	49033610.89
000002	2010-01-04	10.6	102354606.1
000002	2010-01-05	10.36	100037143.3
000002	2010-01-06	10.36	100037143.3
000002	2010-01-07	10.28	99264655.67
000002	2010-01-08	10.35	99940582.32
000002	2010-01-11	10.18	98299046.18
000002	2010-01-12	10.29	99361216.62
000002	2010-01-13	10.04	96947192.9
000002	2010-01-14	10.03	96850631.95
000002	2010-01-15	10.14	97912802.39
000002	2010-01-18	10.09	97429997.64
000002	2010-01-19	10.06	97140314.79
000002	2010-01-20	9.76	94243486.32
000002	2010-01-21	9.8	94629730.12
000002	2010-01-22	9.55	92215706.39
000002	2010-01-25	9.52	91926023.54
000002	2010-01-26	9.22	89029195.07
000002	2010-01-27	9.29	89705121.71
000002	2010-01-28	9.41	90863853.1
000002	2010-01-29	9.34	90187926.46
000002	2010-02-01	9.41	90863853.1
000002	2010-02-02	9.28	89608560.76
000002	2010-02-03	9.45	91250096.9
000002	2010-02-04	9.41	90863853.1
000002	2010-02-05	9.2	88836073.17
000002	2010-02-08	9.12	88063585.58
000002	2010-02-09	9.09	87773902.73
000002	2010-02-10	9.21	88932634.12
000002	2010-02-11	9.28	89608560.76
000002	2010-02-12	9.37	90477609.31
000002	2010-02-22	9.26	89415438.87
000002	2010-02-23	9.13	88160146.53
000002	2010-02-24	9.23	89125756.02
000002	2010-02-25	9.48	91539779.75
000002	2010-02-26	9.43	91056975
000002	2010-03-01	9.44	91153535.95
000002	2010-03-02	9.61	92795072.09
000002	2010-03-03	9.58	92505389.24
000002	2010-03-04	9.39	90670731.2
000002	2010-03-05	9.36	90381048.36
000002	2010-03-08	9.39	90670731.2
000002	2010-03-09	9.62	92891633.03
000002	2010-03-10	9.48	91539779.75
000002	2010-03-11	9.5	91732901.65
000002	2010-03-12	9.36	90381048.36
000002	2010-03-15	9.24	89222316.97
000002	2010-03-16	9.27	89511999.82
000002	2010-03-17	9.44	91153535.95
000002	2010-03-18	9.54	92119145.44
000002	2010-03-19	9.62	92891633.03
000002	2010-03-22	9.52	91926023.54
000002	2010-03-24	9.4	90767292.15
000002	2010-03-25	9.24	89222316.97
000002	2010-03-26	9.3	89801682.66
000002	2010-03-29	9.54	92119145.44
000002	2010-03-30	9.49	91636340.7
000002	2010-03-31	9.5	91732901.65
000002	2010-04-01	9.73	93953803.47
000002	2010-04-02	9.77	94340047.27
000002	2010-04-06	9.6	92698511.14
000002	2010-04-07	9.46	91346657.85
000002	2010-04-08	9.34	90187926.46
000002	2010-04-09	9.39	90670731.2
000002	2010-04-12	9.2	88836073.17
000002	2010-04-13	9.25	89318877.92
000002	2010-04-14	9.21	88932634.12
000002	2010-04-15	9.11	87967024.63
000002	2010-04-16	9.04	87291097.99
000002	2010-04-19	8.3	80145587.75
000002	2010-04-20	8.03	77538442.13
000002	2010-04-21	8.11	78310929.72
000002	2010-04-22	7.9	76283149.79
000002	2010-04-23	7.93	76572832.64
000002	2010-04-26	7.8	75317540.3
000002	2010-04-27	7.7	74351930.81
000002	2010-04-28	7.78	75124418.4
000002	2010-04-29	7.76	74931296.5
000002	2010-04-30	7.8	75317540.3
000002	2010-05-04	7.45	71937907.08
000002	2010-05-05	7.49	72324150.88
000002	2010-05-06	7.18	69330761.45
000002	2010-05-07	7.22	69717005.25
000002	2010-05-10	7.3	70489492.84
000002	2010-05-11	7.25	70006688.1
000002	2010-05-12	7.34	70875736.64
000002	2010-05-13	7.37	71165419.49
000002	2010-05-14	7.31	70586053.79
000002	2010-05-17	6.92	66820176.78
000002	2010-05-18	7.34	70875736.64
000002	2010-05-19	7.26	70103249.05
000002	2010-05-20	7.1	68558273.86
000002	2010-05-21	7.39	71358541.38
000002	2010-05-24	7.7	74351930.81
000002	2010-05-25	7.4	71455102.33
000002	2010-05-26	7.44	71841346.13
000002	2010-05-27	7.53	72710394.67
000002	2010-05-28	7.43	71744785.18
000002	2010-05-31	7.21	69620444.3
000002	2010-06-01	7.16	69137639.56
000002	2010-06-02	7.27	70199810
000002	2010-06-03	7.19	69427322.4
000002	2010-06-04	7.28	70296370.94
000002	2010-06-07	7.12	68751395.76
000002	2010-06-08	7.1	68558273.86
000002	2010-06-09	7.3	70489492.84
000002	2010-06-10	7.15	69041078.61
000002	2010-06-11	7.13	68847956.71
000002	2010-06-17	7.1	68558273.86
000002	2010-06-18	7.07	68268591.01
000002	2010-06-21	7.34	70875736.64
000002	2010-06-22	7.29	70392931.89
000002	2010-06-23	7.2	69523883.35
000002	2010-06-24	7.25	70006688.1
000002	2010-06-25	7.15	69041078.61
000002	2010-06-28	7.12	68751395.76
000002	2010-06-29	6.85	66144250.13
000002	2010-06-30	6.78	65468221.79
000002	2010-07-01	6.68	64502613.8
000002	2010-07-02	6.93	66916633.78
000002	2010-07-05	6.98	67399437.77
000002	2010-07-06	7.06	68171924.16
000002	2010-07-07	7.05	68075363.37
000002	2010-07-08	7.07	68268484.96
000002	2010-07-09	7.24	69910018.55
000002	2010-07-12	7.64	73772450.51
000002	2010-07-13	7.46	72034356.13
000002	2010-07-14	7.4	71454991.33
000002	2010-07-15	7.52	72613720.92
000002	2010-07-16	7.62	73579328.91
000002	2010-07-19	7.74	74738058.5
000002	2010-07-20	7.81	75413984.1
000002	2010-07-21	7.75	74834619.3
000002	2010-07-22	7.95	76765835.28
000002	2010-07-23	8	77248639.28
000002	2010-07-26	8.01	77345200.08
000002	2010-07-27	8.08	78021125.67
000002	2010-07-28	8.31	80242024.05
000002	2010-07-29	8.3	80145463.25
000002	2010-07-30	8.29	80048902.45
000002	2010-08-02	8.32	80338584.85
000002	2010-08-03	8.25	79662659.26
000002	2010-08-04	8.24	79566098.46
000002	2010-08-05	7.99	77152078.48
000002	2010-08-06	8	77248639.28
000002	2010-08-09	7.96	76862396.08
000002	2010-08-11	8.32	80338584.85
000002	2010-08-12	8.46	81690436.04
000002	2010-08-13	8.84	85359746.4
000002	2010-08-16	8.89	85842550.4
000002	2010-08-17	8.94	86325354.4
000002	2010-08-18	8.79	84876942.41
000002	2010-08-19	8.74	84394138.41
000002	2010-08-20	8.65	83525091.22
000002	2010-08-23	8.49	81980118.44
000002	2010-08-24	8.85	85456307.2
000002	2010-08-25	8.5	82076679.24
000002	2010-08-26	8.53	82366361.63
000002	2010-08-27	8.44	81497314.44
000002	2010-08-30	8.48	81883557.64
000002	2010-08-31	8.42	81304192.84
000002	2010-09-01	8.47	81786996.84
000002	2010-09-02	8.57	82752604.83
000002	2010-09-03	8.5	82076679.24
000002	2010-09-06	8.69	83911334.42
000002	2010-09-07	8.78	84780381.61
000002	2010-09-08	8.57	82752604.83
000002	2010-09-09	8.28	79952341.65
000002	2010-09-10	8.16	78793612.07
000002	2010-09-13	8.35	80628267.25
000002	2010-09-14	8.3	80145463.25
000002	2010-09-15	8.16	78793612.07
000002	2010-09-16	8.03	77538321.68
000002	2010-09-17	8.08	78021125.67
000002	2010-09-20	8.07	77924564.87
000002	2010-09-21	8.15	78697051.27
000002	2010-09-27	8.12	78407368.87
000002	2010-09-28	7.89	76186470.49
000002	2010-09-29	7.81	75413984.1
000002	2010-09-30	8.4	81111071.24
000002	2010-10-08	8.44	81497314.44
000002	2010-10-11	8.84	85359746.4
000002	2010-10-12	8.8	84973503.21
000002	2010-10-13	9.4	90767151.15
000002	2010-10-14	9.4	90767151.15
000002	2010-10-15	9.55	92215563.14
000002	2010-10-18	9.63	92988049.53
000002	2010-10-19	9.5	91732759.15
000002	2010-10-20	8.92	86132232.8
000002	2010-10-21	8.89	85842550.4
000002	2010-10-22	8.89	85842550.4
000002	2010-10-25	9.2	88835935.17
000002	2010-10-26	9.39	90670590.35
000002	2010-10-27	9.63	92988049.53
000002	2010-10-28	9.86	95208947.91
000002	2010-10-29	9.7	93663975.13
000002	2010-11-01	9.64	93084610.33
000002	2010-11-02	9.65	93181171.13
000002	2010-11-03	9.84	95015826.31
000002	2010-11-04	9.75	94146779.12
000002	2010-11-05	9.74	94050218.32
000002	2010-11-08	9.9	95595191.11
000002	2010-11-09	9.5	91732759.15
000002	2010-11-10	9.15	88353131.18
000002	2010-11-11	9.18	88642813.57
000002	2010-11-12	8.53	82366361.63
000002	2010-11-15	8.53	82366361.63
000002	2010-11-16	8.16	78793612.07
000002	2010-11-17	8.18	78986733.66
000002	2010-11-18	8.27	79855780.86
000002	2010-11-19	8.24	79566098.46
000002	2010-11-22	8.09	78117686.47
000002	2010-11-23	7.92	76476152.89
000002	2010-11-24	8.08	78021125.67
000002	2010-11-25	8.4	81111071.24
000002	2010-11-26	8.23	79469537.66
000002	2010-11-29	8.17	78890172.86
000002	2010-11-30	8.13	78503929.67
000002	2010-12-01	8.22	79372976.86
000002	2010-12-02	8.27	79855780.86
000002	2010-12-03	8.49	81980118.44
000002	2010-12-06	8.49	81980118.44
000002	2010-12-07	8.66	83621652.02
000002	2010-12-08	8.49	81980118.44
000002	2010-12-09	8.17	78890172.86
000002	2010-12-10	8.1	78214247.27
000002	2010-12-13	8.4	81111071.24
000002	2010-12-14	8.41	81207632.04
000002	2010-12-15	8.35	80628267.25
000002	2010-12-16	8.43	81400753.64
000002	2010-12-17	8.4	81111071.24
000002	2010-12-20	8.3	80145463.25
000002	2010-12-21	9.13	88160009.58
000002	2010-12-22	9	86904719.19
000002	2010-12-23	8.84	85359746.4
000002	2010-12-24	9.01	87001279.99
000002	2010-12-27	8.75	84490699.21
000002	2010-12-28	8.33	80435145.65
000002	2010-12-29	8.3	80145463.25
000002	2010-12-30	8.15	78697051.27
000002	2010-12-31	8.22	79412515.57
000046	2010-01-04	13.84	6152128.84
000046	2010-01-05	13.36	5938760.21
000046	2010-01-06	13.37	5943205.39
000046	2010-01-07	13.19	5863192.16
000046	2010-01-08	13.3	5912089.13
000046	2010-01-11	12.92	5743172.3
000046	2010-01-12	13.19	5863192.16
000046	2010-01-13	12.65	5623152.45
000046	2010-01-14	12.84	5707610.86
000046	2010-01-15	13.18	5858746.98
000046	2010-01-18	13.35	5934315.03
000046	2010-01-19	13.17	5854301.8
000046	2010-01-20	12.65	5623152.45
000046	2010-01-21	12.82	5698720.5
000046	2010-01-22	12.54	5574255.47
000046	2010-01-25	12.57	5587591.01
000046	2010-01-26	12.06	5360886.84
000046	2010-01-27	12.14	5396448.28
000046	2010-01-28	12.29	5463125.97
000046	2010-01-29	12.29	5463125.97
000046	2010-02-01	12.5	5556474.75
000046	2010-02-02	12.27	5454235.61
000046	2010-02-03	12.53	5569810.29
000046	2010-02-04	12.52	5565365.11
000046	2010-02-05	12.05	5356441.66
000046	2010-02-09	11.9	5289763.96
000046	2010-02-10	12.05	5356441.66
000046	2010-02-11	12.2	5423119.36
000046	2010-02-12	12.33	5480906.69
000046	2010-02-22	12.35	5489797.05
000046	2010-02-23	12.5	5556474.75
000046	2010-02-24	12.69	5640933.17
000046	2010-02-25	13.08	5814295.18
000046	2010-02-26	12.92	5743172.3
000046	2010-03-01	12.78	5680939.78
000046	2010-03-02	12.89	5729836.76
000046	2010-03-03	12.75	5667604.25
000046	2010-03-04	12.35	5489797.05
000046	2010-03-05	12.29	5463125.97
000046	2010-03-08	12.46	5538694.03
000046	2010-03-09	12.74	5663159.07
000046	2010-03-10	12.53	5569810.29
000046	2010-03-11	12.27	5454235.61
000046	2010-03-12	12.17	5409783.82
000046	2010-03-15	12.06	5360886.84
000046	2010-03-16	12.14	5396448.28
000046	2010-03-17	12.58	5592036.19
000046	2010-03-18	12.52	5565365.11
000046	2010-03-19	12.78	5680939.78
000046	2010-03-22	12.65	5623152.45
000046	2010-03-23	12.47	5543139.21
000046	2010-03-25	12.17	5409783.82
000046	2010-03-26	12.49	5552029.57
000046	2010-03-29	12.82	5698720.5
000046	2010-03-30	13.19	5863192.16
000046	2010-03-31	13.12	5832075.9
000046	2010-04-01	13.42	5965431.29
000046	2010-04-02	13.7	6089896.33
000046	2010-04-06	13.35	5934315.03
000046	2010-04-07	13.05	5800959.64
000046	2010-04-08	12.6	5600926.55
000046	2010-04-09	12.56	5583145.83
000046	2010-04-12	12.35	5489797.05
000046	2010-04-13	12.38	5503132.59
000046	2010-04-14	12.26	5449790.43
000046	2010-04-15	11.94	5307544.68
000046	2010-04-16	11.9	5289763.96
000046	2010-04-19	10.71	4760787.57
000046	2010-04-20	10.15	4511857.5
000046	2010-04-21	10.32	4587425.55
000046	2010-04-22	9.97	4431844.26
000046	2010-04-23	10.06	4471850.88
000046	2010-04-26	9.7	4311824.41
000046	2010-04-27	9.57	4254037.07
000046	2010-04-28	9.5	4222920.81
000046	2010-04-29	9.49	4218475.63
000046	2010-04-30	9.63	4280708.15
000046	2010-05-04	8.93	3969545.56
000046	2010-05-05	9.2	4089565.42
000046	2010-05-06	8.7	3867306.43
000046	2010-05-07	8.72	3876196.79
000046	2010-05-10	9.31	4138462.39
000046	2010-05-11	9.16	4071784.7
000046	2010-05-12	9.73	4325159.95
000046	2010-05-13	9.56	4249591.89
000046	2010-05-14	9.23	4102900.96
000046	2010-05-17	8.51	3782848.01
000046	2010-05-18	9.2	4089565.42
000046	2010-05-19	8.85	3933984.12
000046	2010-05-20	8.72	3876196.79
000046	2010-05-21	9.16	4071784.7
000046	2010-05-24	9.78	4347385.84
000046	2010-05-25	9.46	4205140.09
000046	2010-05-26	9.36	4160688.29
000046	2010-05-27	9.38	4169578.65
000046	2010-05-28	9.14	4062894.34
000046	2010-05-31	8.83	3925093.76
000046	2010-06-01	8.73	3880641.97
000046	2010-06-02	8.98	3991771.46
000046	2010-06-03	8.87	3942874.48
000046	2010-06-04	8.97	3987326.28
000046	2010-06-07	8.96	3982881.1
000046	2010-06-08	8.88	3947319.66
000046	2010-06-09	9.25	4111791.32
000046	2010-06-10	8.99	3996216.64
000046	2010-06-11	8.93	3969545.56
000046	2010-06-17	8.94	3973990.74
000046	2010-06-18	8.79	3907313.04
000046	2010-06-21	9.29	4129572.03
000046	2010-06-22	9.32	4142907.57
000046	2010-06-23	9.18	4080675.06
000046	2010-06-24	9.29	4129572.03
000046	2010-06-25	9.12	4054003.98
000046	2010-06-28	8.94	3973990.74
000046	2010-06-29	8.21	3649492.62
000046	2010-06-30	8.01	3560589.02
000046	2010-07-01	7.96	3538363.12
000046	2010-07-02	8.2	3645047.44
000046	2010-07-05	8.2	3645047.44
000046	2010-07-06	8.28	3680608.87
000046	2010-07-07	8.29	3685054.05
000046	2010-07-08	8.22	3653937.8
000046	2010-07-09	8.46	3760622.11
000046	2010-07-12	8.88	3947319.66
000046	2010-07-13	8.53	3791738.37
000046	2010-07-14	8.75	3889532.33
000046	2010-07-15	8.69	3862861.25
000046	2010-07-16	8.78	3902867.86
000046	2010-07-19	9.08	4036223.26
000046	2010-07-20	9.14	4062894.34
000046	2010-07-21	9.15	4101560.52
000046	2010-07-22	9.49	4253968.23
000046	2010-07-23	9.51	4262933.39
000046	2010-07-26	9.68	4339137.25
000046	2010-07-27	9.6	4303276.61
000046	2010-07-28	9.97	4469132.06
000046	2010-07-29	9.94	4455684.32
000046	2010-07-30	9.88	4428788.84
000046	2010-08-02	10.03	4496027.54
000046	2010-08-04	9.85	4415341.1
000046	2010-08-05	9.49	4253968.23
000046	2010-08-06	9.59	4298794.03
000046	2010-08-09	9.68	4339137.25
000046	2010-08-10	9.38	4204659.85
000046	2010-08-11	9.59	4298794.03
000046	2010-08-12	9.91	4442236.58
000046	2010-08-13	10.2	4572231.4
000046	2010-08-16	10.17	4558783.66
000046	2010-08-17	10.21	4576713.98
000046	2010-08-18	9.96	4464649.48
000046	2010-08-19	10	4482579.8
000046	2010-08-20	9.72	4357067.57
000046	2010-08-23	9.43	4227072.75
000046	2010-08-24	9.7	4348102.41
000046	2010-08-25	9.34	4186729.53
000046	2010-08-26	9.36	4195694.69
000046	2010-08-27	9.37	4200177.27
000046	2010-08-30	9.48	4249485.65
000046	2010-08-31	9.51	4262933.39
000046	2010-09-01	9.19	4119490.84
000046	2010-09-02	9.18	4115008.26
000046	2010-09-03	9.06	4061217.3
000046	2010-09-06	9.38	4204659.85
000046	2010-09-07	9.33	4182246.95
000046	2010-09-08	9.28	4159834.05
000046	2010-09-09	8.95	4011908.92
000046	2010-09-10	8.88	3980530.86
000046	2010-09-13	9	4034321.82
000046	2010-09-14	8.84	3962600.54
000046	2010-09-15	8.65	3877431.53
000046	2010-09-16	8.52	3819157.99
000046	2010-09-17	8.54	3828123.15
000046	2010-09-20	8.66	3881914.11
000046	2010-09-21	8.57	3841570.89
000046	2010-09-27	8.65	3877431.53
000046	2010-09-28	8.66	3881914.11
000046	2010-09-29	8.48	3801227.67
000046	2010-09-30	8.81	3949152.8
000046	2010-10-08	9.11	4083630.2
000046	2010-10-11	9.35	4191212.11
000046	2010-10-12	9.3	4168799.21
000046	2010-10-13	10.04	4500510.12
000046	2010-10-14	9.8	4392928.2
000046	2010-10-15	9.93	4451201.74
000046	2010-10-18	9.95	4460166.9
000046	2010-10-19	9.95	4460166.9
000046	2010-10-20	9.33	4182246.95
000046	2010-10-21	9.56	4285346.29
000046	2010-10-22	9.73	4361550.15
000046	2010-10-25	9.73	4361550.15
000046	2010-10-26	9.87	4424306.26
000046	2010-10-27	10.45	4684295.89
000046	2010-10-28	10.8	4841186.18
000046	2010-10-29	10.82	4850151.34
000046	2010-11-01	10.64	4769464.91
000046	2010-11-02	10.7	4796360.39
000046	2010-11-03	10.99	4926355.2
000046	2010-11-04	11	4930837.78
000046	2010-11-05	11.14	4993593.9
000046	2010-11-08	11.14	4993593.9
000046	2010-11-09	10.85	4863599.08
000046	2010-11-10	10.3	4617057.19
000046	2010-11-11	10.34	4634987.51
000046	2010-11-12	9.48	4249485.65
000046	2010-11-15	9.65	4325689.51
000046	2010-11-16	9.32	4177764.37
000046	2010-11-17	9.14	4097077.94
000046	2010-11-18	9.25	4146386.32
000046	2010-11-19	9.38	4204659.85
000046	2010-11-22	9.4	4213625.01
000046	2010-11-23	9.09	4074665.04
000046	2010-11-24	9.2	4123973.42
000046	2010-11-25	9.41	4218107.59
000046	2010-11-26	9.1	4079147.62
000046	2010-11-29	8.95	4011908.92
000046	2010-11-30	9.03	4047769.56
000046	2010-12-01	8.95	4011908.92
000046	2010-12-02	8.93	4002943.76
000046	2010-12-03	9.02	4043286.98
000046	2010-12-06	9.15	4101560.52
000046	2010-12-07	9.3	4168799.21
000046	2010-12-08	9.03	4047769.56
000046	2010-12-09	8.65	3877431.53
000046	2010-12-10	8.71	3904327.01
000046	2010-12-13	9	4034321.82
000046	2010-12-14	9.05	4056734.72
000046	2010-12-15	8.92	3998461.18
000046	2010-12-16	9.02	4043286.98
000046	2010-12-17	8.94	4007426.34
000046	2010-12-20	8.91	3993978.6
000046	2010-12-21	9.67	4334654.67
000046	2010-12-22	9.46	4240520.49
000046	2010-12-23	9.31	4173281.79
000046	2010-12-24	9.57	4289828.87
000046	2010-12-27	9.27	4155351.47
000046	2010-12-28	8.8	3944670.22
000046	2010-12-29	8.95	4011908.92
000046	2010-12-30	8.81	3949152.8
000046	2010-12-31	8.98	4025356.66
000069	2010-01-04	16.58	22172632.33
000069	2010-01-05	15.86	21209767.72
000069	2010-01-06	16.02	21423737.63
000069	2010-01-07	15.78	21102782.76
000069	2010-01-08	15.95	21330125.79
000069	2010-01-11	15.37	20554484.86
000069	2010-01-12	15.54	20781827.89
000069	2010-01-13	15.02	20086425.67
000069	2010-01-14	15.44	20648096.69
000069	2010-01-15	15.73	21035917.16
000069	2010-01-18	15.72	21022544.04
000069	2010-01-19	15.87	21223140.84
000069	2010-01-20	15.17	20287022.46
000069	2010-01-22	14.7	19658485.84
000069	2010-01-25	14.82	19818963.28
000069	2010-01-26	14.6	19524754.65
000069	2010-01-27	15.17	20287022.46
000069	2010-01-28	15.56	20808574.13
000069	2010-01-29	15.3	20460873.02
000069	2010-02-01	15.79	21116155.88
000069	2010-02-02	15.52	20755081.65
000069	2010-02-03	16.09	21517349.47
000069	2010-02-04	16	21396991.39
000069	2010-02-05	15.35	20527738.62
000069	2010-02-08	14.93	19966067.59
000069	2010-02-09	14.69	19645112.72
000069	2010-02-10	15.04	20113171.91
000069	2010-02-11	15.26	20407380.54
000069	2010-02-12	15.26	20407380.54
000069	2010-02-22	14.81	19805590.16
000069	2010-02-23	14.7	19658485.84
000069	2010-02-24	14.86	19872455.76
000069	2010-02-25	15.37	20554484.86
000069	2010-02-26	15.35	20527738.62
000069	2010-03-01	15.24	20380634.3
000069	2010-03-02	15.58	20835320.37
000069	2010-03-03	15.4	20594604.21
000069	2010-03-04	14.75	19725351.44
000069	2010-03-05	14.76	19738724.56
000069	2010-03-08	14.94	19979440.71
000069	2010-03-09	15.36	20541111.74
000069	2010-03-10	15.12	20220156.87
000069	2010-03-11	15.1	20193410.63
000069	2010-03-12	14.91	19939321.35
000069	2010-03-15	14.81	19805590.16
000069	2010-03-16	14.9	19925948.23
000069	2010-03-17	15.37	20554484.86
000069	2010-03-18	15.51	20741708.53
000069	2010-03-19	15.68	20969051.56
000069	2010-03-22	15.77	21089409.64
000069	2010-03-23	15.65	20928932.21
000069	2010-03-24	15.52	20755081.65
000069	2010-03-25	14.93	19966067.59
000069	2010-03-26	15.17	20287022.46
000069	2010-03-29	15.79	21116155.88
000069	2010-03-30	15.95	21330125.79
000069	2010-03-31	16.17	21624334.43
000069	2010-04-01	16.76	22413348.48
000069	2010-04-02	16.79	22453467.84
000069	2010-04-06	16.07	21490603.23
000069	2010-04-07	15.71	21009170.92
000069	2010-04-08	15.14	20246903.1
000069	2010-04-09	15.05	20126545.03
000069	2010-04-12	14.45	19324157.85
000069	2010-04-13	14.42	19284038.49
000069	2010-04-14	14.46	19337530.97
000069	2010-04-15	14.03	18762486.83
000069	2010-04-16	13.67	18281054.52
000069	2010-04-19	12.3	16448937.13
000069	2010-04-20	11.74	15700042.43
000069	2010-04-21	12.05	16114609.14
000069	2010-04-22	12.32	16475683.37
000069	2010-04-23	12.46	16662907.05
000069	2010-04-26	12.17	16275086.58
000069	2010-04-27	12.1	16181474.74
000069	2010-04-28	12.47	16676280.17
000069	2010-04-29	12.27	16408817.77
000069	2010-04-30	12.72	17010608.16
000069	2010-05-04	11.95	15980877.95
000069	2010-05-05	11.94	15967504.83
000069	2010-05-06	11.3	15111625.17
000069	2010-05-07	11.35	15178490.77
000069	2010-05-10	11.77	15740161.79
000069	2010-05-11	11.61	15526191.88
000069	2010-05-12	11.98	16020997.3
000069	2010-05-13	11.96	15994251.07
000069	2010-05-17	11.12	14870909.02
000069	2010-05-18	11.87	15873892.99
000069	2010-05-19	11.89	15900639.23
000069	2010-05-20	11.57	15472699.4
000069	2010-05-21	12.18	16288459.7
000069	2010-05-24	12.65	16916996.32
000069	2010-05-25	12.26	16395444.65
000069	2010-05-26	12.61	16863503.84
000069	2010-05-27	12.97	17344936.15
000069	2010-05-28	12.92	17278070.55
000069	2010-05-31	12.3	16448937.13
000069	2010-06-01	12.31	16462310.25
000069	2010-06-02	12.73	17023981.28
000069	2010-06-03	12.65	16916996.32
000069	2010-06-04	12.74	17037354.4
000069	2010-06-07	12.68	16957115.68
000069	2010-06-08	12.8	17117593.11
000069	2010-06-09	13.18	17625771.66
000069	2010-06-10	12.84	17171085.59
000069	2010-06-11	12.97	17344936.15
000069	2010-06-17	13.02	17411801.75
000069	2010-06-18	12.7	16983861.92
000069	2010-06-21	13.55	18120577.09
000069	2010-06-22	13.61	18200815.8
000069	2010-06-23	13.41	17933353.41
000069	2010-06-24	13.41	17933353.41
000069	2010-06-25	13.32	17812995.33
000069	2010-06-28	13.1	17518786.7
000069	2010-06-29	12.2	16315205.94
000069	2010-06-30	11	14177693.9
000069	2010-07-01	11.16	14383914.91
000069	2010-07-02	11.62	14976800.29
000069	2010-07-05	11.66	15028355.54
000069	2010-07-06	11.85	15273242.98
000069	2010-07-07	11.92	15363464.67
000069	2010-07-08	11.69	15067021.98
000069	2010-07-09	12.17	15685684.98
000069	2010-07-12	12.65	16304347.99
000069	2010-07-13	12.25	15788795.48
000069	2010-07-14	12.2	15724351.42
000069	2010-07-15	12.41	15995016.49
000069	2010-07-16	12.43	16020794.11
000069	2010-07-19	12.82	16523457.8
000069	2010-07-20	12.95	16691012.37
000069	2010-07-21	13	16755456.43
000069	2010-07-22	13.43	17309675.38
000069	2010-07-23	13.41	17283897.75
000069	2010-07-26	13.27	17103454.37
000069	2010-07-27	13.14	16935899.81
000069	2010-07-28	13.65	17593229.25
000069	2010-07-29	13.57	17490118.75
000069	2010-07-30	13.54	17451452.31
000069	2010-08-02	13.84	17838116.69
000069	2010-08-03	13.61	17541674
000069	2010-08-04	13.35	17206564.87
000069	2010-08-05	13.05	16819900.5
000069	2010-08-06	13.29	17129232
000069	2010-08-09	13.49	17387008.25
000069	2010-08-10	13.01	16768345.24
000069	2010-08-11	13.22	17039010.31
000069	2010-08-12	13.16	16961677.43
000069	2010-08-13	13.39	17258120.12
000069	2010-08-16	13.59	17515896.38
000069	2010-08-17	13.9	17915449.57
000069	2010-08-18	13.79	17773672.63
000069	2010-08-19	13.57	17490118.75
000069	2010-08-20	13.52	17425674.69
000069	2010-08-23	13.23	17051899.12
000069	2010-08-24	13.48	17374119.44
000069	2010-08-25	13.08	16858566.93
000069	2010-08-26	13.12	16910122.18
000069	2010-08-27	13.08	16858566.93
000069	2010-08-30	13.17	16974566.25
000069	2010-08-31	13.15	16948788.62
000069	2010-09-01	12.72	16394569.68
000069	2010-09-02	12.66	16317236.8
000069	2010-09-03	12.45	16046571.74
000069	2010-09-06	12.96	16703901.18
000069	2010-09-07	13.01	16768345.24
000069	2010-09-08	12.87	16587901.87
000069	2010-09-09	12.44	16033682.92
000069	2010-09-10	12.37	15943461.24
000069	2010-09-13	12.69	16355903.24
000069	2010-09-14	12.74	16420347.3
000069	2010-09-15	12.7	16368792.05
000069	2010-09-16	12.18	15698573.8
000069	2010-09-17	12.26	15801684.3
000069	2010-09-20	12.5	16111015.8
000069	2010-09-21	12.32	15879017.17
000069	2010-09-27	12.38	15956350.05
000069	2010-09-28	12.24	15775906.67
000069	2010-09-29	12.22	15750129.05
000069	2010-09-30	12.69	16355903.24
000069	2010-10-08	12.81	16510568.99
000069	2010-10-11	13.25	17077676.75
000069	2010-10-12	13.25	17077676.75
000069	2010-10-13	14	18044337.7
000069	2010-10-14	13.8	18016498.42
000069	2010-10-15	14.2	18538715.77
000069	2010-10-18	14.1	18408161.43
000069	2010-10-19	13.98	18251496.23
000069	2010-10-20	13	16972063.73
000069	2010-10-21	13.11	17115673.5
000069	2010-10-22	12.88	16815398.53
000069	2010-10-25	13.09	17089562.63
000069	2010-10-26	13.19	17220116.97
000069	2010-10-27	13.23	17272338.71
000069	2010-10-28	13.14	17154839.8
000069	2010-10-29	12.93	16880675.7
000069	2010-11-01	13.02	16998174.6
000069	2010-11-02	13.08	17076507.2
000069	2010-11-03	13.31	17376782.17
000069	2010-11-04	13.25	17298449.57
000069	2010-11-05	13.44	17546502.81
000069	2010-11-08	13.88	18120941.89
000069	2010-11-09	13.48	17598724.55
000069	2010-11-10	12.98	16945952.86
000069	2010-11-11	13.01	16985119.17
000069	2010-11-12	11.94	15588187.77
000069	2010-11-15	12.14	15849296.44
000069	2010-11-16	11.66	15222635.62
000069	2010-11-17	11.72	15300968.23
000069	2010-11-18	12.02	15692631.24
000069	2010-11-19	12.03	15705686.67
000069	2010-11-22	11.87	15496799.73
000069	2010-11-23	11.62	15170413.89
000069	2010-11-24	11.74	15327079.09
000069	2010-11-25	12.06	15744852.97
000069	2010-11-26	11.82	15431522.56
000069	2010-11-29	11.74	15327079.09
000069	2010-11-30	11.59	15131247.59
000069	2010-12-01	11.76	15353189.96
000069	2010-12-02	11.72	15300968.23
000069	2010-12-03	11.98	15640409.5
000069	2010-12-06	11.86	15483744.3
000069	2010-12-07	11.98	15640409.5
000069	2010-12-08	11.77	15366245.39
000069	2010-12-09	11.67	15235691.06
000069	2010-12-10	11.81	15418467.13
000069	2010-12-14	12.12	15823185.57
000069	2010-12-15	11.99	15653464.93
000069	2010-12-16	12.17	15888462.74
000069	2010-12-17	12.07	15757908.4
000069	2010-12-20	12.24	15979850.78
000069	2010-12-21	13.2	17233172.4
000069	2010-12-22	13.1	17102618.07
000069	2010-12-23	13.17	17194006.1
000069	2010-12-24	13.2	17233172.4
000069	2010-12-27	12.8	16710955.06
000069	2010-12-28	12.25	15992906.21
000069	2010-12-29	12.28	16032072.51
000069	2010-12-30	12.06	15744852.97
000069	2010-12-31	12.15	15862351.87
000402	2010-01-04	11.71	28068556.16
000402	2010-01-05	11.45	27445343.13
000402	2010-01-06	11.49	27541222.06
000402	2010-01-07	11.54	27661070.72
000402	2010-01-08	11.67	27972677.23
000402	2010-01-11	11.37	27253585.27
000402	2010-01-12	11.5	27565191.79
000402	2010-01-13	11.08	26558463.04
000402	2010-01-14	11.16	26750220.9
000402	2010-01-15	11.3	27085797.15
000402	2010-01-18	11.5	27565191.79
000402	2010-01-19	11.43	27397403.66
000402	2010-01-20	11.03	26438614.38
000402	2010-01-21	11.13	26678311.7
000402	2010-01-22	10.8	25887310.55
000402	2010-01-25	10.79	25863340.82
000402	2010-01-26	10.45	25048369.93
000402	2010-01-27	10.46	25072339.66
000402	2010-01-28	10.6	25408520.11
000402	2010-01-29	10.51	26072014.68
000402	2010-02-01	10.59	26270469.6
000402	2010-02-02	10.47	25972787.23
000402	2010-02-03	10.74	26642572.57
000402	2010-02-04	10.72	26592958.84
000402	2010-02-05	10.41	25823946.04
000402	2010-02-08	10.31	25575877.39
000402	2010-02-09	10.3	25551070.53
000402	2010-02-10	10.49	26022400.95
000402	2010-02-11	10.57	26220855.87
000402	2010-02-12	10.66	26444117.65
000402	2010-02-22	10.52	26096821.55
000402	2010-02-23	10.35	25675104.85
000402	2010-02-24	10.46	25947980.36
000402	2010-02-25	10.76	26692186.3
000402	2010-02-26	10.68	26493731.38
000402	2010-03-01	10.79	26766606.89
000402	2010-03-02	10.95	27163516.73
000402	2010-03-03	10.83	26865834.35
000402	2010-03-04	10.53	26121628.41
000402	2010-03-05	10.49	26022400.95
000402	2010-03-08	10.63	26369697.06
000402	2010-03-09	10.94	27138709.86
000402	2010-03-10	10.81	26816220.62
000402	2010-03-11	10.82	26841027.49
000402	2010-03-12	10.61	26320083.33
000402	2010-03-15	10.47	25972787.23
000402	2010-03-16	10.55	26171242.14
000402	2010-03-17	10.79	26766606.89
000402	2010-03-18	10.93	27113903
000402	2010-03-19	11.01	27312357.91
000402	2010-03-22	10.98	27237937.32
000402	2010-03-23	10.82	26841027.49
000402	2010-03-24	10.82	26841027.49
000402	2010-03-25	10.56	26196049.01
000402	2010-03-26	10.72	26592958.84
000402	2010-03-29	10.99	27262744.18
000402	2010-03-30	11.02	27337164.78
000402	2010-03-31	11.01	27312357.91
000402	2010-04-01	11.31	28056563.85
000402	2010-04-02	11.56	28676735.47
000402	2010-04-06	11.35	28155791.31
000402	2010-04-07	11.14	27634847.15
000402	2010-04-08	10.92	27089096.13
000402	2010-04-09	10.99	27262744.18
000402	2010-04-12	10.57	26220855.87
000402	2010-04-13	10.64	26394503.92
000402	2010-04-14	10.68	26493731.38
000402	2010-04-15	10.43	25873559.77
000402	2010-04-16	10.33	25625491.12
000402	2010-04-19	9.58	23764976.28
000402	2010-04-20	9.15	22698281.1
000402	2010-04-21	9.3	23070384.07
000402	2010-04-22	9.03	22400598.72
000402	2010-04-23	9.06	22475019.32
000402	2010-04-26	9.01	22350985
000402	2010-04-27	9.11	22599053.64
000402	2010-04-28	9.08	22524633.05
000402	2010-04-29	8.99	22301371.27
000402	2010-04-30	8.86	21978882.03
000402	2010-05-04	8.3	20589697.61
000402	2010-05-05	8.36	20738538.8
000402	2010-05-06	7.97	19771071.08
000402	2010-05-07	8.1	20093560.32
000402	2010-05-10	8.3	20589697.61
000402	2010-05-12	8.54	21185062.36
000402	2010-05-13	8.53	21160255.5
000402	2010-05-14	8.33	20664118.2
000402	2010-05-17	7.99	19820684.81
000402	2010-05-18	8.54	21185062.36
000402	2010-05-19	8.42	20887379.98
000402	2010-05-20	8.35	20713731.93
000402	2010-05-21	8.72	21631585.92
000402	2010-05-24	8.93	22152530.08
000402	2010-05-25	8.66	21482744.73
000402	2010-05-26	8.68	21532358.46
000402	2010-05-27	8.77	21755620.25
000402	2010-05-28	8.61	21358710.41
000402	2010-05-31	8.22	20391242.69
000402	2010-06-01	8.07	20019139.72
000402	2010-06-02	8.24	20440856.42
000402	2010-06-03	8.19	20316822.1
000402	2010-06-04	8.26	20490470.15
000402	2010-06-07	8.11	20118367.18
000402	2010-06-08	8.09	20068753.45
000402	2010-06-09	8.3	20589697.61
000402	2010-06-10	8.22	20391242.69
000402	2010-06-11	8.26	20490470.15
000402	2010-06-17	8.36	20738538.8
000402	2010-06-18	8.55	21209869.22
000402	2010-06-21	9	22326178.13
000402	2010-06-22	9.18	22772701.69
000402	2010-06-23	9.05	22450212.45
000402	2010-06-24	9.07	22499826.18
000402	2010-06-25	8.9	22078109.49
000402	2010-06-28	8.8	21830040.84
000402	2010-06-29	8.3	20589697.61
000402	2010-06-30	8.32	20639311.34
000402	2010-07-01	8.29	20564890.75
000402	2010-07-02	8.64	21433131.01
000402	2010-07-05	8.8	21830040.84
000402	2010-07-06	7.09	21457441.73
000402	2010-07-07	7.06	21366648.6
000402	2010-07-08	7.1	21487706.1
000402	2010-07-09	7.3	22092993.6
000402	2010-07-12	7.54	22819338.59
000402	2010-07-13	7.26	21971936.1
000402	2010-07-14	7.28	22032464.85
000402	2010-07-15	7.28	22032464.85
000402	2010-07-16	7.32	22153522.35
000402	2010-07-19	7.43	22486430.47
000402	2010-07-20	7.59	22970660.47
000402	2010-07-21	7.48	22637752.34
000402	2010-07-22	7.62	23061453.59
000402	2010-07-23	7.6	23000924.84
000402	2010-07-26	7.58	22940396.09
000402	2010-07-27	7.53	22789074.22
000402	2010-07-28	7.84	23727269.84
000402	2010-07-29	7.85	23757534.21
000402	2010-07-30	7.87	23818062.96
000402	2010-08-02	7.91	23939120.46
000402	2010-08-03	7.75	23454890.46
000402	2010-08-04	7.64	23121982.34
000402	2010-08-05	7.49	22668016.72
000402	2010-08-06	7.54	22819338.59
000402	2010-08-09	7.75	23454890.46
000402	2010-08-10	7.44	22516694.84
000402	2010-08-11	7.5	22698281.09
000402	2010-08-12	7.43	22486430.47
000402	2010-08-13	7.48	22637752.34
000402	2010-08-16	7.57	22910131.72
000402	2010-08-17	7.58	22940396.09
000402	2010-08-18	7.44	22516694.84
000402	2010-08-19	7.63	23091717.96
000402	2010-08-20	7.45	22546959.22
000402	2010-08-23	7.28	22032464.85
000402	2010-08-24	7.32	22153522.35
000402	2010-08-25	7.02	21245591.1
000402	2010-08-26	7.03	21275855.48
000402	2010-08-27	7.01	21215326.73
000402	2010-08-30	7.06	21366648.6
000402	2010-08-31	7.04	21306119.85
000402	2010-09-01	7.06	21366648.6
000402	2010-09-02	7.05	21336384.23
000402	2010-09-03	6.98	21124533.6
000402	2010-09-06	7.14	21608763.6
000402	2010-09-07	7.12	21548234.85
000402	2010-09-08	7.01	21215326.73
000402	2010-09-09	6.84	20700832.36
000402	2010-09-10	6.8	20579774.86
000402	2010-09-13	6.92	20942947.35
000402	2010-09-14	6.82	20640303.61
000402	2010-09-15	6.73	20367924.23
000402	2010-09-16	6.6	19974487.36
000402	2010-09-17	6.62	20035016.11
000402	2010-09-20	6.54	19792901.11
000402	2010-09-21	6.55	19823165.49
000402	2010-09-27	6.62	20035016.11
000402	2010-09-28	6.57	19883694.24
000402	2010-09-29	6.57	19883694.24
000402	2010-09-30	6.76	20458717.36
000402	2010-10-08	6.85	20731096.73
000402	2010-10-11	7	21185062.35
000402	2010-10-12	6.99	21154797.98
000402	2010-10-13	7.31	22123257.97
000402	2010-10-14	7.19	21760085.47
000402	2010-10-15	7.24	21911407.35
000402	2010-10-18	7.48	22637752.34
000402	2010-10-19	7.55	22849602.97
000402	2010-10-20	7.1	21487706.1
000402	2010-10-21	7.11	21517970.48
000402	2010-10-22	7.09	21457441.73
000402	2010-10-25	7.2	21790349.85
000402	2010-10-26	7.24	21911407.35
000402	2010-10-27	7.31	22123257.97
000402	2010-10-28	7.4	22395637.34
000402	2010-10-29	7.22	21850878.6
000402	2010-11-01	7.24	21911407.35
000402	2010-11-02	7.27	22002200.47
000402	2010-11-03	7.21	21820614.22
000402	2010-11-04	7.22	21850878.6
000402	2010-11-05	7.43	22486430.47
000402	2010-11-08	7.5	22698281.09
000402	2010-11-09	7.31	22123257.97
000402	2010-11-10	7.19	21760085.47
000402	2010-11-11	7.2	21790349.85
000402	2010-11-12	6.75	20428452.98
000402	2010-11-15	6.86	20761361.11
000402	2010-11-16	6.58	19913958.61
000402	2010-11-17	6.59	19944222.99
000402	2010-11-18	6.63	20065280.49
000402	2010-11-19	6.69	20246866.73
000402	2010-11-22	6.63	20065280.49
000402	2010-11-23	6.55	19823165.49
000402	2010-11-24	6.61	20004751.74
000402	2010-11-25	6.78	20519246.11
000402	2010-11-26	6.67	20186337.98
000402	2010-11-29	6.67	20186337.98
000402	2010-11-30	6.61	20004751.74
000402	2010-12-01	6.62	20035016.11
000402	2010-12-02	6.64	20095544.86
000402	2010-12-03	6.71	20307395.48
000402	2010-12-06	6.69	20246866.73
000402	2010-12-07	6.75	20428452.98
000402	2010-12-08	6.67	20186337.98
000402	2010-12-09	6.51	19702107.99
000402	2010-12-10	6.55	19823165.49
000402	2010-12-13	6.73	20367924.23
000402	2010-12-14	6.96	21064004.85
000402	2010-12-15	6.83	20670567.98
000402	2010-12-16	6.86	20761361.11
000402	2010-12-17	6.84	20700832.36
000402	2010-12-20	6.7	20277131.11
000402	2010-12-21	7.09	21457441.73
000402	2010-12-22	6.93	20973211.73
000402	2010-12-23	6.82	20640303.61
000402	2010-12-24	6.92	20942947.35
000402	2010-12-27	6.83	20670567.98
000402	2010-12-28	6.58	19913958.61
000402	2010-12-29	6.64	20095544.86
000402	2010-12-30	6.56	19853429.86
000402	2010-12-31	6.61	20004751.74
000416	2010-01-04	8.78	3614720.08
000416	2010-01-05	8.8	3622954.07
000416	2010-01-06	8.68	3573550.15
000416	2010-01-07	8.44	3474742.31
000416	2010-01-08	8.48	3491210.28
000416	2010-01-11	8.79	3618837.08
000416	2010-01-12	8.92	3672357.99
000416	2010-01-13	8.66	3565316.16
000416	2010-01-14	8.79	3618837.08
000416	2010-01-15	8.93	3676474.98
000416	2010-01-18	9.04	3721761.91
000416	2010-01-19	8.93	3676474.98
000416	2010-01-20	8.53	3511795.25
000416	2010-01-21	8.59	3536497.21
000416	2010-01-22	8.95	3684708.97
000416	2010-01-25	9.25	3808218.77
000416	2010-01-26	8.63	3552965.18
000416	2010-01-27	8.55	3520029.24
000416	2010-01-28	8.55	3520029.24
000416	2010-01-29	9.14	3762931.84
000416	2010-02-01	9.37	3857622.68
000416	2010-02-02	9.26	3812335.76
000416	2010-02-03	9.99	4112876.27
000416	2010-02-04	9.74	4009951.44
000416	2010-02-05	9.32	3837037.72
000416	2010-02-08	9.42	3878207.65
000416	2010-02-09	9.28	3820569.75
000416	2010-02-10	9.36	3853505.69
000416	2010-02-11	9.39	3865856.67
000416	2010-02-12	9.45	3890558.63
000416	2010-02-22	9.58	3944079.54
000416	2010-02-23	10.01	4121110.25
000416	2010-02-24	10.02	4125227.25
000416	2010-02-25	10.09	4154046.2
000416	2010-02-26	10.06	4141695.22
000416	2010-03-01	10.24	4215801.1
000416	2010-03-02	10.13	4170514.17
000416	2010-03-03	10.13	4170514.17
000416	2010-03-04	9.86	4059355.35
000416	2010-03-05	9.65	3972898.5
000416	2010-03-08	9.7	3993483.46
000416	2010-03-09	9.88	4067589.34
000416	2010-03-10	9.64	3968781.5
000416	2010-03-11	9.53	3923494.58
000416	2010-03-12	9.5	3911143.6
000416	2010-03-15	9.32	3837037.72
000416	2010-03-16	9.41	3874090.66
000416	2010-03-17	9.7	3993483.46
000416	2010-03-18	9.63	3964664.51
000416	2010-03-19	9.76	4018185.42
000416	2010-03-22	9.83	4047004.37
000416	2010-03-23	9.61	3956430.52
000416	2010-03-24	9.52	3919377.58
000416	2010-03-25	9.42	3878207.65
000416	2010-03-26	9.49	3907026.6
000416	2010-03-29	9.58	3944079.54
000416	2010-03-30	9.57	3939962.55
000416	2010-03-31	9.62	3960547.52
000416	2010-04-01	9.73	4005834.44
000416	2010-04-02	9.89	4071706.33
000416	2010-04-06	9.9	4075823.33
000416	2010-04-07	9.83	4047004.37
000416	2010-04-08	9.77	4022302.42
000416	2010-04-09	9.8	4034653.39
000416	2010-04-12	10.78	4438118.73
000416	2010-04-13	10.46	4306374.95
000416	2010-04-14	10.44	4298140.96
000416	2010-04-16	10.6	4364012.86
000416	2010-04-19	10.47	4310491.94
000416	2010-04-20	10.57	4351661.88
000416	2010-04-21	11.1	4569862.52
000416	2010-04-22	11.26	4635734.41
000416	2010-04-23	10.86	4471054.68
000416	2010-04-26	10.88	4479288.67
000416	2010-04-27	10.31	4244620.05
000416	2010-04-28	10.47	4310491.94
000416	2010-04-29	9.85	4055238.36
000416	2010-04-30	9.52	3919377.58
000416	2010-05-04	9.47	3898792.62
000416	2010-05-05	9.69	3989366.47
000416	2010-05-06	9.35	3849388.7
000416	2010-05-07	9.01	3709410.93
000416	2010-05-10	9.11	3750580.86
000416	2010-05-11	8.8	3622954.07
000416	2010-05-12	8.41	3462391.33
000416	2010-05-13	8.52	3507678.26
000416	2010-05-14	8.56	3524146.23
000416	2010-05-17	7.77	3198903.76
000416	2010-05-18	7.8	3211254.74
000416	2010-05-19	7.5	3087744.95
000416	2010-05-20	7.32	3013639.07
000416	2010-05-21	7.45	3067159.98
000416	2010-05-24	7.82	3219488.73
000416	2010-05-25	7.69	3165967.82
000416	2010-05-26	7.7	3170084.81
000416	2010-05-27	7.78	3203020.76
000416	2010-05-28	7.84	3227722.72
000416	2010-05-31	7.4	3046575.01
000416	2010-06-01	7.1	2923065.21
000416	2010-06-02	7.27	2993054.1
000416	2010-06-03	7.08	2914831.23
000416	2010-06-04	7.55	3108329.91
000416	2010-06-07	7.66	3153616.84
000416	2010-06-08	7.51	3091861.94
000416	2010-06-09	7.8	3211254.74
000416	2010-06-10	7.66	4072674.58
000416	2010-06-11	7.68	4083308.19
000416	2010-06-17	7.57	4024823.31
000416	2010-06-18	7.26	3860002.27
000416	2010-06-21	7.43	3950388
000416	2010-06-22	7.63	4056724.15
000416	2010-06-23	7.48	3976972.04
000416	2010-06-24	7.66	4072674.58
000416	2010-06-25	7.49	3982288.85
000416	2010-06-28	7.31	3886586.31
000416	2010-06-29	6.92	3679230.82
000416	2010-06-30	6.65	3535677.01
000416	2010-07-01	6.65	3535677.01
000416	2010-07-02	6.63	3525043.4
000416	2010-07-05	6.55	3482508.94
000416	2010-07-06	6.68	3551627.44
000416	2010-07-07	6.77	3599478.7
000416	2010-07-08	6.81	3620745.93
000416	2010-07-09	7	3721765.28
000416	2010-07-12	7.06	3753666.12
000416	2010-07-13	6.88	3657963.59
000416	2010-07-14	7.02	3732398.89
000416	2010-07-15	6.83	3631379.55
000416	2010-07-16	6.83	3631379.55
000416	2010-07-19	7.04	3743032.51
000416	2010-07-20	7.2	3828101.43
000416	2010-07-21	7.4	3934437.58
000416	2010-07-22	7.41	3939754.39
000416	2010-07-23	7.31	3886586.31
000416	2010-07-26	7.4	3934437.58
000416	2010-07-27	7.35	3907853.54
000416	2010-07-28	7.6	4040773.73
000416	2010-07-29	7.7	4093941.81
000416	2010-07-30	7.68	4083308.19
000416	2010-08-02	7.78	4136476.27
000416	2010-08-03	7.65	4067357.77
000416	2010-08-04	7.87	4184327.53
000416	2010-08-05	7.79	4141793.07
000416	2010-08-06	7.88	4189644.34
000416	2010-08-09	8.05	4280030.07
000416	2010-08-10	7.72	4104575.42
000416	2010-08-11	7.74	4115209.04
000416	2010-08-12	7.58	4030140.12
000416	2010-08-13	7.8	4147109.88
000416	2010-08-16	7.94	4221545.19
000416	2010-08-17	8.01	4258762.84
000416	2010-08-18	8.68	4614988.94
000416	2010-08-19	8.39	4460801.53
000416	2010-08-20	8.33	4428900.68
000416	2010-08-23	8.23	4375732.61
000416	2010-08-24	8.33	4428900.68
000416	2010-08-25	8.08	4295980.49
000416	2010-08-26	8.14	4327881.34
000416	2010-08-27	8.2	4359782.18
000416	2010-08-30	8.35	4439534.3
000416	2010-08-31	8.5	4519286.41
000416	2010-09-01	8.22	4370415.8
000416	2010-09-02	8.27	4396999.84
000416	2010-09-03	8.51	4524603.22
000416	2010-09-06	8.59	4567137.68
000416	2010-09-07	8.58	4561820.87
000416	2010-09-08	8.8	4678790.64
000416	2010-09-09	8.45	4492702.37
000416	2010-09-10	8.7	4625622.56
000416	2010-09-13	9.03	4801077.21
000416	2010-09-14	8.99	4779809.98
000416	2010-09-15	8.84	4700057.87
000416	2010-09-16	8.45	4492702.37
000416	2010-09-17	8.41	4471435.14
000416	2010-09-20	8.01	4258762.84
000416	2010-09-21	8.71	4630939.37
000416	2010-09-27	9.12	4848928.48
000416	2010-09-28	9.17	4875512.51
000416	2010-09-29	8.88	4721325.1
000416	2010-09-30	8.98	4774493.17
000416	2010-10-08	9.04	4806394.02
000416	2010-10-11	9.01	4790443.59
000416	2010-10-12	9.08	4827661.25
000416	2010-10-13	9.28	4933997.4
000416	2010-10-14	8.85	4705374.67
000416	2010-10-15	8.57	4556504.06
000416	2010-10-18	8.05	4280030.07
000416	2010-10-19	8.29	4407633.45
000416	2010-10-20	8.3	4412950.26
000416	2010-10-21	8.44	4487385.56
000416	2010-10-22	8.49	4513969.6
000416	2010-10-25	8.56	4551187.25
000416	2010-10-26	8.43	4482068.76
000416	2010-10-27	8.5	4519286.41
000416	2010-10-28	8.54	4540553.64
000416	2010-10-29	8.42	4476751.95
000416	2010-11-01	8.55	4545870.45
000416	2010-11-02	8.59	4567137.68
000416	2010-11-03	8.72	4636256.17
000416	2010-11-04	8.8	4678790.64
000416	2010-11-05	9.1	4838294.86
000416	2010-11-08	9.06	4817027.63
000416	2010-11-09	9.14	4859562.09
000416	2010-11-10	9.03	4801077.21
000416	2010-11-11	8.9	4731958.71
000416	2010-11-15	8.43	4482068.76
000416	2010-11-16	7.91	4205594.76
000416	2010-11-17	7.65	4067357.77
000416	2010-11-18	7.7	4093941.81
000416	2010-11-19	7.77	4131159.46
000416	2010-11-22	7.81	4152426.69
000416	2010-11-23	7.71	4099258.61
000416	2010-11-24	7.85	4173693.92
000416	2010-11-25	7.99	4248129.22
000416	2010-11-26	7.83	4163060.3
000416	2010-11-29	7.88	4189644.34
000416	2010-11-30	7.56	4019506.5
000416	2010-12-01	7.61	4046090.54
000416	2010-12-02	7.58	4030140.12
000416	2010-12-03	7.51	3992922.46
000416	2010-12-06	7.37	3918487.16
000416	2010-12-07	7.5	3987605.66
000416	2010-12-08	7.46	3966338.42
000416	2010-12-09	7.38	3923803.96
000416	2010-12-10	7.66	4072674.58
000416	2010-12-13	7.72	4104575.42
000416	2010-12-14	7.71	4099258.61
000416	2010-12-15	7.61	4046090.54
000416	2010-12-16	7.59	4035456.92
000416	2010-12-17	7.51	3992922.46
000416	2010-12-20	7.25	3854685.47
000416	2010-12-21	7.37	3918487.16
000416	2010-12-22	7.41	3939754.39
000416	2010-12-23	7.26	3860002.27
000416	2010-12-24	7.36	3913170.35
000416	2010-12-27	7.17	3812151.01
000416	2010-12-28	7	3721765.28
000416	2010-12-29	7.08	3764299.74
000416	2010-12-30	7.1	3774933.35
000416	2010-12-31	7.19	3822784.62
000540	2010-01-04	18.13	5455756.69
000540	2010-01-05	17.56	5284229.87
000540	2010-01-06	17.8	5356451.69
000540	2010-01-07	18.04	5428673.51
000540	2010-01-08	18.33	5515941.54
000540	2010-01-11	17.58	5290248.35
000540	2010-01-12	18.2	5476821.39
000540	2010-01-13	17.15	5160850.92
000540	2010-01-14	17.22	5181915.62
000540	2010-01-15	17.39	5233072.74
000540	2010-01-18	17.97	5407608.81
000540	2010-01-19	17.65	5311313.05
000540	2010-01-20	16.82	5061545.92
000540	2010-01-21	17	5115712.28
000540	2010-01-22	17.63	5305294.56
000540	2010-01-25	16.94	5097656.83
000540	2010-01-26	15.84	4766640.15
000540	2010-01-27	15.53	4673353.63
000540	2010-01-28	15.2	4574048.63
000540	2010-01-29	15.22	4580067.12
000540	2010-02-01	15.3	4604141.06
000540	2010-02-02	15.03	4522891.51
000540	2010-02-03	15.44	4646270.45
000540	2010-02-04	15.65	4709464.54
000540	2010-02-05	15.21	4577057.87
000540	2010-02-08	15.18	4568030.15
000540	2010-02-09	15.2	4574048.63
000540	2010-02-10	15.43	4643261.21
000540	2010-02-11	15.84	4766640.15
000540	2010-02-12	15.82	4760621.67
000540	2010-02-22	15.4	4634233.48
000540	2010-02-23	15.3	4604141.06
000540	2010-02-24	15.7	4724510.76
000540	2010-02-25	16.82	5061545.92
000540	2010-02-26	16.84	5067564.4
000540	2010-03-01	17	5115712.28
000540	2010-03-02	17.11	5148813.95
000540	2010-03-03	17.2	5175897.13
000540	2010-03-04	17.7	5326359.26
000540	2010-03-05	17.86	5374507.14
000540	2010-03-08	18.47	5558070.93
000540	2010-03-09	18.61	5600200.33
000540	2010-03-10	18.04	5428673.51
000540	2010-03-11	17.42	5242100.47
000540	2010-03-12	17	5115712.28
000540	2010-03-15	17.3	5205989.56
000540	2010-03-16	18.01	5419645.78
000540	2010-03-17	18.5	5567098.66
000540	2010-03-18	18.69	5624274.27
000540	2010-03-19	18.51	5570107.9
000540	2010-03-22	18.48	5561080.18
000540	2010-03-23	18.61	5600200.33
000540	2010-03-24	18.96	5705523.82
000540	2010-03-25	18.1	5446728.96
000540	2010-03-26	18.44	5549043.21
000540	2010-03-29	19.06	5735616.24
000540	2010-03-30	19.22	5783764.12
000540	2010-04-01	19.6	5898115.34
000540	2010-04-02	19.85	5973631.05
000540	2010-04-06	19.15	5762974.04
000540	2010-04-07	19.68	5922471.49
000540	2010-04-08	19.21	5781030.35
000540	2010-04-09	12.03	5792466.02
000540	2010-04-12	11.11	5349484.41
000540	2010-04-13	11.42	5498749.95
000540	2010-04-14	11.29	5436154.72
000540	2010-04-15	11.19	5388004.55
000540	2010-04-16	11.21	5397634.58
000540	2010-04-19	10.1	4863167.64
000540	2010-04-20	9.4	4526116.42
000540	2010-04-21	9.58	4612786.74
000540	2010-04-22	9.29	4473151.23
000540	2010-04-23	9.37	4511671.37
000540	2010-04-26	8.93	4299810.6
000540	2010-04-27	9.07	4367220.85
000540	2010-04-28	9.23	4444261.12
000540	2010-04-29	9.15	4405740.99
000540	2010-04-30	9.3	4477966.25
000540	2010-05-04	8.42	4054244.71
000540	2010-05-05	8.78	4227585.34
000540	2010-05-06	8.19	3943499.31
000540	2010-05-07	8.01	3856828.99
000540	2010-05-10	8.28	7559527.87
000540	2010-05-11	8.13	7422579.9
000540	2010-05-12	8.37	7641696.65
000540	2010-05-13	8.35	7623436.92
000540	2010-05-14	8.2	7486488.96
000540	2010-05-17	7.48	6829138.71
000540	2010-05-18	7.97	7276502.07
000540	2010-05-20	7.61	6947826.95
000540	2010-05-21	8	7303891.66
000540	2010-05-24	8.52	7778644.62
000540	2010-05-25	8.14	7431709.77
000540	2010-05-26	8.22	7504748.68
000540	2010-05-27	8.2	7486488.96
000540	2010-05-28	8.02	7322151.39
000540	2010-05-31	7.77	7093904.78
000540	2010-06-01	7.59	6929567.22
000540	2010-06-02	7.81	7130424.24
000540	2010-06-03	7.7	7029995.73
000540	2010-06-04	7.87	7185203.42
000540	2010-06-07	7.75	7075645.05
000540	2010-06-08	7.76	7084774.91
000540	2010-06-09	8.22	7504748.68
000540	2010-06-10	8.03	7331281.26
000540	2010-06-11	7.99	7294761.8
000540	2010-06-17	8.19	7477359.09
000540	2010-06-18	8.72	7961241.91
000540	2010-06-21	9.59	8755540.13
000540	2010-06-22	9.67	8828579.05
000540	2010-06-23	10.4	9495059.16
000540	2010-06-24	10.18	9294202.14
000540	2010-06-25	10.05	9175513.9
000540	2010-06-28	10.06	9184643.77
000540	2010-06-30	9.05	8262527.44
000540	2010-07-01	9.35	8536423.38
000540	2010-07-02	10.29	9394630.65
000540	2010-07-05	10.48	9568098.08
000540	2010-07-06	10.4	9495059.16
000540	2010-07-07	10.6	9677656.45
000540	2010-07-08	10.74	9805474.56
000540	2010-07-09	10.69	9759825.24
000540	2010-07-12	10.7	9768955.1
000540	2010-07-13	10.89	9942422.53
000540	2010-07-14	10.8	9860253.75
000540	2010-07-15	10.54	9622877.27
000540	2010-07-16	10.4	9495059.16
000540	2010-07-19	10.76	9823734.29
000540	2010-07-20	11.01	10051980.9
000540	2010-07-21	10.99	10033721.17
000540	2010-07-22	11.11	10143279.55
000540	2010-07-23	11.1	10134149.68
000540	2010-07-26	10.93	9978941.99
000540	2010-07-27	10.8	9860253.75
000540	2010-07-28	11.1	10134149.68
000540	2010-07-29	11.09	10125019.82
000540	2010-07-30	11.05	10088500.36
000540	2010-08-02	11.35	10362396.3
000540	2010-08-03	11.62	10608902.64
000540	2010-08-04	11.96	10919318.04
000540	2010-08-05	11.53	10526733.86
000540	2010-08-06	11.32	10335006.7
000540	2010-08-10	10.7	9768955.1
000540	2010-08-11	10.85	9905903.07
000540	2010-08-12	10.84	9896773.2
000540	2010-08-13	11.1	10134149.68
000540	2010-08-16	11.16	10188928.87
000540	2010-08-17	11.35	10362396.3
000540	2010-08-18	11.14	10170669.14
000540	2010-08-19	11.03	10070240.63
000540	2010-08-20	10.8	9860253.75
000540	2010-08-23	10.5	9586357.81
000540	2010-08-24	10.84	9896773.2
000540	2010-08-25	10.31	9412890.38
000540	2010-08-26	10.41	9504189.03
000540	2010-08-27	10.32	9422020.25
000540	2010-08-30	10.4	9495059.16
000540	2010-08-31	10.17	9285072.28
000540	2010-09-01	10.05	9175513.9
000540	2010-09-02	10.08	9202903.5
000540	2010-09-03	9.89	9029436.07
000540	2010-09-06	10.17	9285072.28
000540	2010-09-07	10.14	9257682.68
000540	2010-09-08	9.93	9065955.53
000540	2010-09-09	9.54	8709890.81
000540	2010-09-10	9.34	8527293.52
000540	2010-09-13	10.07	9193773.63
000540	2010-09-14	9.85	8992916.61
000540	2010-09-15	9.92	9056825.66
000540	2010-09-16	9.52	8691631.08
000540	2010-09-17	10.06	9184643.77
000540	2010-09-20	10.35	9449409.84
000540	2010-09-21	10.44	9531578.62
000540	2010-09-27	10.63	9705046.05
000540	2010-09-28	10.55	9632007.13
000540	2010-09-29	10.09	9212033.36
000540	2010-09-30	10.5	9586357.81
000540	2010-10-08	10.57	9650266.86
000540	2010-10-11	11.05	10088500.36
000540	2010-10-12	11.23	10252837.92
000540	2010-10-13	11.89	10855408.99
000540	2010-10-14	12.03	10983227.09
000540	2010-10-15	12.02	10974097.23
000540	2010-10-18	12.87	11750135.71
000540	2010-10-19	12.79	11677096.8
000540	2010-10-20	11.82	10791499.93
000540	2010-10-21	13	11868823.95
000540	2010-10-22	13.2	12051421.25
000540	2010-10-25	13.41	12243148.4
000540	2010-10-26	14.39	13137875.13
000540	2010-10-27	14.29	13046576.48
000540	2010-10-28	14.28	13037446.62
000540	2010-10-29	13.94	12727031.22
000540	2010-11-01	14.42	13165264.72
000540	2010-11-02	15.6	14242588.74
000540	2010-11-03	15.08	13767835.79
000540	2010-11-04	15.47	14123900.51
000540	2010-11-05	15.69	14324757.53
000540	2010-11-08	15.4	14059991.45
000540	2010-11-09	14.67	13393511.34
000540	2010-11-10	14.51	13247433.51
000540	2010-11-11	14.53	13265693.23
000540	2010-11-12	13.29	12133590.03
000540	2010-11-15	13.1	11960122.6
000540	2010-11-16	12.24	11174954.25
000540	2010-11-17	12.4	11321032.08
000540	2010-11-18	12.79	11677096.8
000540	2010-11-19	12.83	11713616.26
000540	2010-11-22	13.2	12051421.25
000540	2010-11-23	12.62	11521889.1
000540	2010-11-24	13.01	11877953.82
000540	2010-11-25	13.64	12453135.29
000540	2010-11-26	13.54	12361836.64
000540	2010-11-29	13.23	12078810.84
000540	2010-11-30	13.48	12307057.45
000540	2010-12-01	13.41	12243148.4
000540	2010-12-02	13.69	12498784.61
000540	2010-12-03	14.32	13073966.08
000540	2010-12-06	14.43	13174394.59
000540	2010-12-07	14.46	13201784.18
000540	2010-12-08	13.82	12617472.85
000540	2010-12-09	12.95	11823174.63
000540	2010-12-10	13.19	12042291.38
000540	2010-12-13	13.41	12243148.4
000540	2010-12-14	13.59	12407485.96
000540	2010-12-15	13.91	12699641.63
000540	2010-12-16	14.01	12790940.28
000540	2010-12-17	13.92	12708771.5
000540	2010-12-20	13.84	12635732.58
000540	2010-12-21	14.88	13585238.5
000540	2010-12-22	14.42	13165264.72
000540	2010-12-23	14.24	13000927.16
000540	2010-12-24	14.25	13010057.03
000540	2010-12-27	14.76	13475680.12
000540	2010-12-28	13.66	12471395.02
000540	2010-12-29	13.47	12297927.59
000540	2010-12-30	13.73	12535304.07
000563	2010-01-04	12.72	4559013.69
000563	2010-01-05	13.1	4695210.64
000563	2010-01-06	12.88	4616359.77
000563	2010-01-07	13.33	4777645.64
000563	2010-01-08	13.24	4745388.46
000563	2010-01-11	13.2	4731051.94
000563	2010-01-12	13.5	4838575.85
000563	2010-01-13	12.91	4627112.17
000563	2010-01-14	13.29	4763309.12
000563	2010-01-15	13.44	4817071.07
000563	2010-01-19	13.8	4946099.76
000563	2010-01-20	13.08	4688042.38
000563	2010-01-21	14.39	5157563.44
000563	2010-01-22	13.78	4938931.5
000563	2010-01-25	13.64	4888753.67
000563	2010-01-26	13.06	4680874.12
000563	2010-01-27	13.25	4748972.59
000563	2010-01-28	12.72	4559013.69
000563	2010-01-29	12.56	4501667.61
000563	2010-02-01	12.7	4551845.43
000563	2010-02-02	12.43	4455073.91
000563	2010-02-03	12.82	4594854.99
000563	2010-02-04	13.12	4702378.9
000563	2010-02-05	12.83	4598439.12
000563	2010-02-08	13	4659369.34
000563	2010-02-09	13.11	4698794.77
000563	2010-02-10	13.29	4763309.12
000563	2010-02-11	13.15	4713131.29
000563	2010-02-12	13.24	4745388.46
000563	2010-02-22	13.28	4759724.99
000563	2010-02-23	13.17	4720299.55
000563	2010-02-24	13.4	4802734.55
000563	2010-02-25	13.61	4878001.28
000563	2010-02-26	13.98	5010614.1
000563	2010-03-01	14.06	5039287.15
000563	2010-03-02	14.34	5139642.79
000563	2010-03-03	14.25	5107385.62
000563	2010-03-04	13.83	4956852.15
000563	2010-03-05	14.01	5021366.49
000563	2010-03-08	14.71	5272255.61
000563	2010-03-09	14.7	5268671.48
000563	2010-03-10	14.14	5067960.19
000563	2010-03-11	14.61	5236414.31
000563	2010-03-12	14	5017782.36
000563	2010-03-15	13.7	4910258.46
000563	2010-03-16	14.01	5021366.49
000563	2010-03-17	14.22	5096633.23
000563	2010-03-18	14.16	5075128.45
000563	2010-03-19	14.27	5114553.88
000563	2010-03-22	14.48	5189820.62
000563	2010-03-23	14.03	5028534.75
000563	2010-03-24	13.93	4992693.45
000563	2010-03-25	13.81	4949683.89
000563	2010-03-26	14.12	5060791.93
000563	2010-03-29	14.1	5053623.67
000563	2010-03-30	14.02	5024950.62
000563	2010-03-31	14.19	5085880.84
000563	2010-04-01	14.21	5093049.1
000563	2010-04-02	14.13	5064376.06
000563	2010-04-06	14.43	5171899.97
000563	2010-04-07	14.2	5089464.97
000563	2010-04-08	13.94	4996277.58
000563	2010-04-09	13.96	5003445.84
000563	2010-04-13	14.1	5053623.67
000563	2010-04-14	13.95	4999861.71
000563	2010-04-15	13.8	4946099.76
000563	2010-04-16	13.65	4892337.8
000563	2010-04-19	12.3	4408480.22
000563	2010-04-20	12.42	4451489.78
000563	2010-04-21	12.55	4498083.48
000563	2010-04-22	12.18	4365470.66
000563	2010-04-23	12.14	4351134.14
000563	2010-04-26	12.21	4376223.05
000563	2010-04-27	11.61	4161175.23
000563	2010-04-28	11.66	4179095.88
000563	2010-04-29	11.43	4096660.89
000563	2010-04-30	11.59	4154006.97
000563	2010-05-04	11.04	3956879.81
000563	2010-05-05	11.21	4017810.02
000563	2010-05-06	10.71	3838603.51
000563	2010-05-07	10.64	3813514.6
000563	2010-05-10	10.8	3870860.68
000563	2010-05-11	10.15	3637892.21
000563	2010-05-12	10.28	3684485.91
000563	2010-05-13	10.43	3738247.86
000563	2010-05-14	10.33	3702406.56
000563	2010-05-18	10.65	3817098.73
000563	2010-05-19	10.23	3666565.26
000563	2010-05-20	9.78	3505279.39
000563	2010-05-21	9.8	3512447.65
000563	2010-05-24	10.19	3652228.73
000563	2010-05-25	9.98	3576962
000563	2010-05-26	10.16	3641476.34
000563	2010-05-27	10.37	3716743.08
000563	2010-05-28	10.24	3670149.39
000563	2010-05-31	10.1	3619971.56
000563	2010-06-01	9.79	3508863.52
000563	2010-06-02	10.18	3648644.6
000563	2010-06-03	10.11	3623555.69
000563	2010-06-04	10.31	3695238.3
000563	2010-06-07	10.01	3587714.39
000563	2010-06-08	10.09	3616387.43
000563	2010-06-09	10.78	3863692.42
000563	2010-06-10	10.44	3741831.99
000563	2010-06-11	10.38	3720327.21
000563	2010-06-17	10.47	3752584.38
000563	2010-06-18	9.98	3576962
000563	2010-06-21	10.36	3713158.95
000563	2010-06-22	10.35	3709574.82
000563	2010-06-23	10.39	3723911.34
000563	2010-06-24	10.48	3756168.51
000563	2010-06-25	10.36	3713158.95
000563	2010-06-28	10.06	3605635.04
000563	2010-06-29	9.51	3408507.88
000563	2010-06-30	9.5	3404923.75
000563	2010-07-01	9.34	3347577.66
000563	2010-07-02	9.46	3390587.23
000563	2010-07-05	9.43	3379834.84
000563	2010-07-06	9.55	3422844.4
000563	2010-07-07	9.56	3426428.53
000563	2010-07-08	9.61	3444349.18
000563	2010-07-09	9.76	3498111.13
000563	2010-07-12	9.93	3559041.35
000563	2010-07-13	9.67	3465853.96
000563	2010-07-14	9.83	3523200.05
000563	2010-07-15	9.6	3440765.05
000563	2010-07-16	9.42	3376250.7
000563	2010-07-19	9.68	3469438.09
000563	2010-07-20	10	3584130.26
000563	2010-07-21	9.97	3573377.87
000563	2010-07-22	10.17	3645060.47
000563	2010-07-23	10.27	3680901.78
000563	2010-07-26	10.21	3659397
000563	2010-07-27	10.36	3713158.95
000563	2010-07-28	10.52	3770505.03
000563	2010-07-29	10.63	3809930.47
000563	2010-07-30	10.51	3766920.9
000563	2010-08-02	10.66	3820682.86
000563	2010-08-03	10.34	3705990.69
000563	2010-08-04	10.36	3713158.95
000563	2010-08-05	10.45	3745416.12
000563	2010-08-06	10.97	3931790.9
000563	2010-08-09	10.86	3892365.46
000563	2010-08-10	10.37	3716743.08
000563	2010-08-11	10.41	3731079.6
000563	2010-08-12	10.18	3648644.6
000563	2010-08-13	10.37	3716743.08
000563	2010-08-16	10.58	3792009.82
000563	2010-08-17	10.72	3842187.64
000563	2010-08-18	10.66	3820682.86
000563	2010-08-19	10.87	3895949.59
000563	2010-08-20	10.55	3781257.42
000563	2010-08-23	10.6	3799178.08
000563	2010-08-24	10.9	3906701.98
000563	2010-08-25	10.9	3906701.98
000563	2010-08-26	11.17	4003473.5
000563	2010-08-27	11.09	3974800.46
000563	2010-08-30	11.25	4032146.54
000563	2010-08-31	11.54	4136086.32
000563	2010-09-01	11.14	3992721.11
000563	2010-09-02	11.22	4021394.15
000563	2010-09-03	11.35	4067987.85
000563	2010-09-06	11.63	4168343.49
000563	2010-09-07	11.45	4103829.15
000563	2010-09-08	11.31	4053651.32
000563	2010-09-09	10.97	3931790.9
000563	2010-09-10	10.98	3935375.03
000563	2010-09-13	11.11	3981968.72
000563	2010-09-14	10.98	3935375.03
000563	2010-09-15	10.7	3835019.38
000563	2010-09-16	10.58	3792009.82
000563	2010-09-17	10.58	3792009.82
000563	2010-09-20	10.4	3727495.47
000563	2010-09-21	10.47	3752584.38
000563	2010-09-27	10.89	3903117.85
000563	2010-09-28	10.78	3863692.42
000563	2010-09-29	10.49	3759752.64
000563	2010-09-30	10.65	3817098.73
000563	2010-10-08	10.94	3921038.5
000563	2010-10-11	11.4	4085908.5
000563	2010-10-12	11.21	4017810.02
000563	2010-10-13	11.36	4071571.98
000563	2010-10-14	11.37	4075156.11
000563	2010-10-15	11.94	4279451.53
000563	2010-10-18	11.76	4214937.19
000563	2010-10-19	11.88	4257946.75
000563	2010-10-21	11.57	4146838.71
000563	2010-10-22	11.49	4118165.67
000563	2010-10-25	11.98	4293788.05
000563	2010-10-26	12.2	4372638.92
000563	2010-10-27	11.85	4247194.36
000563	2010-10-28	11.72	4200600.66
000563	2010-10-29	11.54	4136086.32
000563	2010-11-01	11.82	4236441.97
000563	2010-11-02	11.63	4168343.49
000563	2010-11-03	11.68	4186264.14
000563	2010-11-04	11.82	4236441.97
000563	2010-11-05	12.1	4336797.61
000563	2010-11-08	12.18	4365470.66
000563	2010-11-09	12.14	4351134.14
000563	2010-11-10	12.36	4429985
000563	2010-11-11	12.05	4318876.96
000563	2010-11-12	10.89	3903117.85
000563	2010-11-15	11.12	3985552.85
000563	2010-11-16	10.73	3845771.77
000563	2010-11-17	10.89	3903117.85
000563	2010-11-18	11	3942543.29
000563	2010-11-19	11.23	4024978.28
000563	2010-11-22	11.06	3964048.07
000563	2010-11-23	10.7	3835019.38
000563	2010-11-24	10.94	3921038.5
000563	2010-11-25	11.26	4035730.67
000563	2010-11-26	10.96	3928206.76
000563	2010-11-29	11.02	3949711.55
000563	2010-11-30	10.68	3827851.12
000563	2010-12-01	10.8	3870860.68
000563	2010-12-02	10.93	3917454.37
000563	2010-12-03	10.8	3870860.68
000563	2010-12-06	10.89	3903117.85
000563	2010-12-07	10.85	3888781.33
000563	2010-12-08	10.61	3802762.21
000563	2010-12-09	10.19	3652228.73
000563	2010-12-10	10.26	3677317.65
000563	2010-12-13	10.45	3745416.12
000563	2010-12-14	10.46	3749000.25
000563	2010-12-15	10.46	3749000.25
000563	2010-12-16	10.43	3738247.86
000563	2010-12-17	10.41	3731079.6
000563	2010-12-20	10.12	3627139.82
000563	2010-12-21	10.33	3702406.56
000563	2010-12-22	10.36	3713158.95
000563	2010-12-23	10.34	3705990.69
000563	2010-12-24	10.15	3637892.21
000563	2010-12-27	10.01	3587714.39
000563	2010-12-28	9.65	3458685.7
000563	2010-12-29	9.75	3494527
000563	2010-12-30	9.75	3494527
000563	2010-12-31	9.9	3548288.96
000617	2010-01-04	15.62	2245654.19
000617	2010-01-05	15.83	2275845.45
000617	2010-01-06	15.87	2281596.16
000617	2010-01-07	15.2	2185271.68
000617	2010-01-08	15.21	2186709.36
000617	2010-01-11	15.05	2163706.5
000617	2010-01-12	15.52	2231277.4
000617	2010-01-13	15.21	2186709.36
000617	2010-01-14	15.72	2260030.98
000617	2010-01-15	15.92	2288784.55
000617	2010-01-18	16	2300285.98
000617	2010-01-19	15.66	2251404.91
000617	2010-01-20	15.02	2159393.47
000617	2010-01-21	15.1	2170894.9
000617	2010-01-22	14.52	2087509.53
000617	2010-01-26	13.77	1979683.62
000617	2010-01-27	13.39	1925051.83
000617	2010-01-28	13.51	1942303.98
000617	2010-01-29	13.32	1914988.08
000617	2010-02-01	12.77	1835915.75
000617	2010-02-02	12.75	1833040.39
000617	2010-02-03	13.02	1871857.72
000617	2010-02-04	13.17	1893422.9
000617	2010-02-05	12.68	1822976.64
000617	2010-02-08	13.05	1876170.76
000617	2010-02-09	13.25	1904924.33
000617	2010-02-10	13.35	1919301.12
000617	2010-02-11	13.15	1890547.54
000617	2010-02-12	13.2	1897735.94
000617	2010-02-22	13.21	1899173.62
000617	2010-02-23	12.99	1867544.68
000617	2010-02-24	13.34	1917863.44
000617	2010-02-25	13.56	1949492.37
000617	2010-02-26	13.48	1937990.94
000617	2010-03-01	13.7	1969619.87
000617	2010-03-02	13.8	1983996.66
000617	2010-03-03	14.19	2040066.13
000617	2010-03-04	13.7	1969619.87
000617	2010-03-05	13.7	1969619.87
000617	2010-03-08	13.72	1972495.23
000617	2010-03-09	13.98	2009874.88
000617	2010-03-10	13.98	2009874.88
000617	2010-03-11	13.82	1986872.02
000617	2010-03-12	13.35	1919301.12
000617	2010-03-15	13	1868982.36
000617	2010-03-16	13.09	1881921.47
000617	2010-03-17	13.38	1923614.15
000617	2010-03-18	13.48	1937990.94
000617	2010-03-19	13.79	1982558.98
000617	2010-03-22	13.8	1983996.66
000617	2010-03-23	13.87	1994060.41
000617	2010-03-24	13.66	1963869.16
000617	2010-03-25	13.52	1943741.66
000617	2010-03-26	13.58	1952367.73
000617	2010-03-29	13.77	1979683.62
000617	2010-03-30	13.78	1981121.3
000617	2010-03-31	13.82	1986872.02
000617	2010-04-01	14.15	2034315.42
000617	2010-04-02	14.15	2034315.42
000617	2010-04-06	14.34	2061631.31
000617	2010-04-07	14.42	2073132.74
000617	2010-04-08	14.56	2093260.25
000617	2010-04-09	14.77	2123451.5
000617	2010-04-12	14.75	2120576.14
000617	2010-04-13	14.73	2117700.78
000617	2010-04-14	14.97	2152205.07
000617	2010-04-15	14.75	2120576.14
000617	2010-04-16	14.23	2045816.85
000617	2010-04-19	13.84	1989747.38
000617	2010-04-20	13.92	2001248.81
000617	2010-04-21	13.99	2011312.56
000617	2010-04-22	13.6	1955243.09
000617	2010-04-23	13.22	1900611.29
000617	2010-04-26	13.2	1897735.94
000617	2010-04-27	12.7	1825852
000617	2010-04-28	12.67	1821538.96
000617	2010-04-29	12.4	1782721.64
000617	2010-04-30	12.06	1733840.56
000617	2010-05-04	11.92	1713713.06
000617	2010-05-05	12.34	1774095.57
000617	2010-05-06	12.15	1746779.67
000617	2010-05-07	12.46	1791347.71
000617	2010-05-10	12.47	1792785.39
000617	2010-05-11	12.66	3640224.42
000617	2010-05-12	11.45	3292304.08
000617	2010-05-13	11.64	3346936.2
000617	2010-05-14	11.58	3329683.95
000617	2010-05-17	10.52	3024894.23
000617	2010-05-18	10.45	3004766.6
000617	2010-05-19	10.19	2930006.86
000617	2010-05-20	10.1	2904128.49
000617	2010-05-21	10.16	2921380.74
000617	2010-05-24	10.66	3065149.47
000617	2010-05-25	10.51	3022018.85
000617	2010-05-26	10.52	3024894.23
000617	2010-05-27	10.66	3065149.47
000617	2010-05-28	10.72	3082401.72
000617	2010-05-31	10.05	2889751.61
000617	2010-06-01	10.05	2889751.61
000617	2010-06-02	10.07	2895502.36
000617	2010-06-03	10.16	2921380.74
000617	2010-06-04	10.24	2944383.73
000617	2010-06-07	10.16	2921380.74
000617	2010-06-08	10.25	2947259.11
000617	2010-06-09	10.55	3033520.35
000617	2010-06-10	10.62	3053647.97
000617	2010-06-11	10.52	3024894.23
000617	2010-06-17	10.53	3027769.6
000617	2010-06-18	10.03	2884000.86
000617	2010-06-21	10.39	2987514.35
000617	2010-06-22	10.68	3070900.22
000617	2010-06-23	10.57	3039271.1
000617	2010-06-25	10.95	3148535.34
000617	2010-06-28	11.16	3208918.21
000617	2010-06-29	10.49	3016268.1
000617	2010-06-30	10.05	2889751.61
000617	2010-07-01	9.85	2832244.12
000617	2010-07-02	9.63	2768985.87
000617	2010-07-05	9.5	2731606
000617	2010-07-06	9.7	2789113.5
000617	2010-07-07	9.87	2837994.87
000617	2010-07-08	9.73	2797739.62
000617	2010-07-09	10	2875374.74
000617	2010-07-12	10.06	2892626.99
000617	2010-07-13	9.73	2797739.62
000617	2010-07-14	10.13	2912754.61
000617	2010-07-15	9.85	2832244.12
000617	2010-07-16	9.76	2806365.75
000617	2010-07-19	9.88	2840870.24
000617	2010-07-20	10.07	2895502.36
000617	2010-07-21	10.18	2927131.49
000617	2010-07-22	10.31	2964511.36
000617	2010-07-23	10.45	3004766.6
[truncated: 169,870 more rows]
