# Supplementary material for: Dynamic financial tail risk networks: A backtesting-based conditional expected shortfall approach
Source: PLoS One. 2026 Jun 24;21(6):e0351966. doi: 10.1371/journal.pone.0351966 (PMC13293451; doi:10.1371/journal.pone.0351966)
Supplement: S2 File — (ZIP) [file pone.0351966.s002.zip › File/Data/qyz.csv]

date	qyz10	qyz15	ctz10
2011/1/4	6.0886	6.2542	6.5923
2011/1/5	6.0408	6.2184	6.5445
2011/1/6	6.0218	6.2066	6.5255
2011/1/7	5.9969	6.1992	6.5006
2011/1/10	6.007	6.2143	6.5307
2011/1/11	6.032	6.233	6.5557
2011/1/12	6.0181	6.2125	6.5417
2011/1/13	6.0432	6.2001	6.5668
2011/1/14	6.066	6.2144	6.5896
2011/1/17	6.071	6.2394	6.6097
2011/1/18	6.112	6.2427	6.6507
2011/1/19	6.1353	6.2402	6.6641
2011/1/20	6.1363	6.2559	6.6951
2011/1/21	6.1325	6.2698	6.6802
2011/1/24	6.1349	6.2791	6.6526
2011/1/25	6.1546	6.2939	6.6423
2011/1/26	6.1704	6.312	6.6181
2011/1/27	6.1749	6.3254	6.6226
2011/1/28	6.1735	6.3243	6.6212
2011/1/30	6.1739	6.3242	6.6216
2011/1/31	6.1839	6.3317	6.6316
2011/2/1	6.1836	6.3315	6.6313
2011/2/9	6.2336	6.3827	6.6813
2011/2/10	6.2587	6.4015	6.7064
2011/2/11	6.3254	6.4682	6.7731
2011/2/12	6.3404	6.4832	6.7881
2011/2/14	6.3441	6.4882	6.7806
2011/2/15	6.3541	6.4982	6.7906
2011/2/16	6.3643	6.4984	6.8008
2011/2/17	6.3775	6.5085	6.814
2011/2/18	6.3805	6.5186	6.8171
2011/2/21	6.4265	6.5576	6.8631
2011/2/22	6.4265	6.5576	6.8631
2011/2/23	6.4165	6.5576	6.8531
2011/2/24	6.3888	6.5401	6.8254
2011/2/25	6.3958	6.5501	6.8324
2011/2/28	6.4028	6.546	6.8394
2011/3/1	6.4078	6.5436	6.8444
2011/3/2	6.4025	6.5398	6.8391
2011/3/3	6.3958	6.5473	6.8324
2011/3/4	6.3955	6.5523	6.8321
2011/3/7	6.3986	6.5556	6.8352
2011/3/8	6.3944	6.5631	6.831
2011/3/9	6.3813	6.5581	6.8179
2011/3/10	6.4113	6.5706	6.8479
2011/3/11	6.4213	6.5762	6.8579
2011/3/14	6.4313	6.5634	6.8679
2011/3/15	6.4413	6.5734	6.8679
2011/3/16	6.4413	6.5885	6.8679
2011/3/17	6.4413	6.5853	6.8579
2011/3/18	6.4458	6.5966	6.8624
2011/3/21	6.457	6.6016	6.8736
2011/3/22	6.4575	6.5988	6.8741
2011/3/23	6.4452	6.6013	6.8618
2011/3/24	6.4484	6.6009	6.865
2011/3/25	6.4591	6.601	6.8757
2011/3/28	6.4602	6.6017	6.8768
2011/3/29	6.4606	6.5983	6.8772
2011/3/30	6.462	6.5983	6.8786
2011/3/31	6.4712	6.6009	6.8878
2011/4/1	6.4739	6.5975	6.8905
2011/4/2	6.4767	6.595	6.8933
2011/4/6	6.4882	6.6011	6.9047
2011/4/7	6.4884	6.5992	6.905
2011/4/8	6.4837	6.5942	6.9004
2011/4/11	6.4816	6.5998	6.8983
2011/4/12	6.4718	6.5954	6.8884
2011/4/13	6.4844	6.6054	6.9011
2011/4/14	6.4731	6.6055	6.8896
2011/4/15	6.443	6.6056	6.8597
2011/4/18	6.423	6.6171	6.8397
2011/4/19	6.428	6.6146	6.8147
2011/4/20	6.4593	6.6147	6.8259
2011/4/21	6.4902	6.6172	6.8369
2011/4/22	6.4905	6.6198	6.8371
2011/4/25	6.493	6.6225	6.8397
2011/4/26	6.5031	6.6226	6.8496
2011/4/27	6.5034	6.6355	6.8499
2011/4/28	6.5049	6.6406	6.8515
2011/4/29	6.4867	6.6406	6.8333
2011/5/3	6.5032	6.6434	6.8498
2011/5/4	6.4833	6.6313	6.8298
2011/5/5	6.4783	6.6288	6.8248
2011/5/6	6.4386	6.609	6.7851
2011/5/9	6.4378	6.6082	6.7698
2011/5/10	6.4164	6.5954	6.7483
2011/5/11	6.4114	6.5904	6.7453
2011/5/12	6.3986	6.5744	6.7325
2011/5/13	6.4126	6.577	6.7465
2011/5/16	6.4335	6.5731	6.7723
2011/5/17	6.4138	6.5724	6.7526
2011/5/18	6.414	6.5733	6.7528
2011/5/19	6.424	6.5778	6.7728
2011/5/20	6.418	6.5718	6.7668
2011/5/23	6.4327	6.5868	6.7865
2011/5/24	6.433	6.5871	6.7868
2011/5/25	6.4237	6.5824	6.7775
2011/5/26	6.4137	6.5725	6.7575
2011/5/27	6.404	6.5676	6.7478
2011/5/30	6.4247	6.578	6.7685
2011/5/31	6.4472	6.5892	6.791
2011/6/1	6.4597	6.5954	6.8035
2011/6/2	6.4585	6.5949	6.8023
2011/6/3	6.4785	6.6048	6.8223
2011/6/7	6.5119	6.6216	6.8557
2011/6/8	6.5322	6.6317	6.876
2011/6/9	6.5472	6.6392	6.891
2011/6/10	6.5772	6.6642	6.921
2011/6/13	6.6032	6.6987	6.947
2011/6/14	6.6192	6.7046	6.963
2011/6/15	6.6532	6.7386	6.997
2011/6/16	6.666	6.7514	7.0098
2011/6/17	6.6665	6.7519	7.0103
2011/6/20	6.6672	6.7526	7.011
2011/6/21	6.6502	6.7356	6.994
2011/6/22	6.6502	6.7656	6.994
2011/6/23	6.6505	6.7856	6.9943
2011/6/24	6.6508	6.7776	6.9946
2011/6/27	6.6398	6.7776	6.9936
2011/6/28	6.6158	6.7576	6.9696
2011/6/29	6.6318	6.7576	6.9856
2011/6/30	6.6518	6.7699	6.9856
2011/7/1	6.6518	6.7711	6.9856
2011/7/4	6.6528	6.7778	6.9866
2011/7/5	6.6528	6.7854	6.9866
2011/7/6	6.6513	6.8054	6.9851
2011/7/7	6.6713	6.8268	7.0051
2011/7/8	6.6613	6.8218	6.9951
2011/7/11	6.6726	6.826	7.0064
2011/7/12	6.6579	6.8186	6.9917
2011/7/13	6.6582	6.8212	7.022
2011/7/14	6.6882	6.8512	7.054
2011/7/15	6.7182	6.8547	7.084
2011/7/18	6.7242	6.8822	7.09
2011/7/19	6.7542	6.9097	7.12
2011/7/20	6.8042	6.9454	7.17
2011/7/21	6.8196	6.9578	7.1854
2011/7/22	6.8496	6.9763	7.2154
2011/7/25	6.8496	6.9759	7.2154
2011/7/26	6.8496	6.991	7.2154
2011/7/27	6.8521	7.0085	7.2179
2011/7/28	6.8651	7.0285	7.2309
2011/7/29	6.8654	7.0285	7.2312
2011/8/1	6.8861	7.0265	7.2519
2011/8/2	6.8861	7.0191	7.2619
2011/8/3	6.9161	7.029	7.2919
2011/8/4	6.9461	7.029	7.3319
2011/8/5	6.9361	7.0228	7.3219
2011/8/8	6.9461	7.0028	7.3319
2011/8/9	6.9361	7.0028	7.3319
2011/8/10	6.9389	7.0078	7.3347
2011/8/11	6.9389	6.994	7.3347
2011/8/12	6.9589	6.9997	7.3747
2011/8/15	6.9589	6.9996	7.3747
2011/8/16	6.9439	7.0086	7.3597
2011/8/17	6.929	7.0055	7.3448
2011/8/18	6.9342	7.0142	7.37
2011/8/19	6.9447	7.0043	7.3805
2011/8/22	6.9652	7.0243	7.401
2011/8/23	6.9655	7.0468	7.4213
2011/8/24	6.9757	7.0743	7.4315
2011/8/25	7.0007	7.0868	7.4565
2011/8/26	7.0121	7.0801	7.4679
2011/8/29	7.0921	7.135	7.5379
2011/8/30	7.1421	7.1701	7.5879
2011/8/31	7.1421	7.1801	7.5879
2011/9/1	7.1222	7.1801	7.568
2011/9/2	7.123	7.1898	7.5688
2011/9/5	7.126	7.1799	7.5718
2011/9/6	7.131	7.1799	7.5768
2011/9/7	7.161	7.2135	7.6068
2011/9/8	7.191	7.2459	7.6368
2011/9/9	7.2309	7.2759	7.6767
2011/9/13	7.2513	7.3135	7.6971
2011/9/14	7.2612	7.3377	7.7098
2011/9/15	7.277	7.3519	7.7456
2011/9/16	7.2828	7.3649	7.7714
2011/9/19	7.3024	7.3674	7.791
2011/9/20	7.3124	7.3774	7.801
2011/9/21	7.3383	7.3999	7.8069
2011/9/22	7.3384	7.3886	7.807
2011/9/23	7.3382	7.3885	7.8068
2011/9/26	7.3387	7.3889	7.8073
2011/9/27	7.3388	7.389	7.8074
2011/9/28	7.3389	7.3892	7.8075
2011/9/29	7.339	7.3893	7.8076
2011/9/30	7.3381	7.3883	7.8067
2011/10/8	7.3348	7.3851	7.8034
2011/10/9	7.3348	7.3851	7.8034
2011/10/10	7.3329	7.3832	7.8015
2011/10/11	7.3329	7.3832	7.8015
2011/10/12	7.3427	7.383	7.8113
2011/10/13	7.3225	7.3628	7.7911
2011/10/14	7.3425	7.3828	7.8111
2011/10/17	7.3425	7.3828	7.8111
2011/10/18	7.3425	7.3828	7.8111
2011/10/19	7.3068	7.3649	7.7754
2011/10/20	7.2474	7.3602	7.716
2011/10/21	7.2474	7.3602	7.716
2011/10/24	7.2474	7.3602	7.716
2011/10/25	7.2688	7.3816	7.7374
2011/10/26	7.299	7.3816	7.7683
2011/10/27	7.2997	7.3816	7.768
2011/10/28	7.3167	7.3816	7.785
2011/10/31	7.3006	7.3616	7.7689
2011/11/1	7.3211	7.3721	7.7694
2011/11/2	7.3178	7.3688	7.7751
2011/11/3	7.2961	7.3571	7.7534
2011/11/4	7.3059	7.3569	7.7692
2011/11/7	7.3091	7.3654	7.7724
2011/11/8	7.3091	7.3616	7.7424
2011/11/9	7.3091	7.3816	7.7424
2011/11/10	7.2469	7.4116	7.7402
2011/11/11	7.2003	7.405	7.7036
2011/11/14	7.2203	7.425	7.7236
2011/11/15	7.2303	7.435	7.7336
2011/11/16	7.2503	7.455	7.7536
2011/11/17	7.2967	7.475	7.8
2011/11/18	7.2521	7.4504	7.7554
2011/11/21	7.2805	7.4678	7.7838
2011/11/22	7.2955	7.4828	7.7988
2011/11/23	7.2823	7.4796	7.7756
2011/11/24	7.267	7.4643	7.7856
2011/11/25	7.2531	7.4504	7.7717
2011/11/28	7.2477	7.445	7.7663
2011/11/29	7.2731	7.4704	7.7917
2011/11/30	7.2736	7.4709	7.792
2011/12/1	7.1275	7.4096	7.6444
2011/12/2	7.0275	7.3596	7.5444
2011/12/5	7.02	7.3521	7.5369
2011/12/6	7.02	7.3521	7.5589
2011/12/7	6.99	7.3021	7.5589
2011/12/8	7.0014	7.2621	7.5502
2011/12/9	7.0014	7.2731	7.5502
2011/12/12	7.0014	7.2731	7.5502
2011/12/13	7.0084	7.2731	7.5573
2011/12/14	6.9985	7.2668	7.5474
2011/12/15	6.9884	7.2694	7.5373
2011/12/16	6.9784	7.2375	7.5273
2011/12/19	6.9776	7.237	7.5265
2011/12/20	6.9776	7.2336	7.5365
2011/12/21	6.9676	7.2364	7.5265
2011/12/22	6.9476	7.2382	7.5315
2011/12/23	6.9541	7.2407	7.5381
2011/12/26	6.9498	7.2258	7.5236
2011/12/27	6.9565	7.2025	7.5303
2011/12/28	6.9754	7.1814	7.5492
2011/12/29	6.9951	7.1711	7.569
2011/12/30	6.9803	7.1564	7.5742
2011/12/31	6.9813	7.1573	7.5751
2012/1/4	6.9802	7.1561	7.574
2012/1/5	6.9827	7.1387	7.5765
2012/1/6	6.9774	7.1334	7.5713
2012/1/9	6.9334	7.0895	7.5673
2012/1/10	6.9292	7.0752	7.5631
2012/1/11	6.9221	7.0682	7.556
2012/1/12	6.9221	7.0682	7.556
2012/1/13	6.9315	7.0975	7.5854
2012/1/16	6.9315	7.1175	7.5854
2012/1/17	6.9215	7.1275	7.6054
2012/1/18	6.9215	7.1275	7.6054
2012/1/19	6.9115	7.1175	7.6254
2012/1/20	6.9115	7.1175	7.6454
2012/1/21	6.9115	7.1175	7.6654
2012/1/29	6.9115	7.1175	7.6854
2012/1/30	6.8815	7.0875	7.6954
2012/1/31	6.8415	7.0575	7.7054
2012/2/1	6.8715	7.0772	7.7054
2012/2/2	6.8965	7.1022	7.7304
2012/2/3	6.8965	7.1165	7.7547
2012/2/6	6.9015	7.1215	7.7799
2012/2/7	6.8815	7.1119	7.7903
2012/2/8	6.9165	7.1476	7.8253
2012/2/9	6.9435	7.1746	7.8436
2012/2/10	6.9445	7.1756	7.8447
2012/2/13	6.9335	7.1646	7.8336
2012/2/14	6.9235	7.1546	7.8237
2012/2/15	6.9135	7.1446	7.8336
2012/2/16	6.8935	7.1296	7.8436
2012/2/17	6.9047	7.1308	7.8748
2012/2/20	6.8538	7.1054	7.8763
2012/2/21	6.8538	7.1057	7.8771
2012/2/22	6.8278	7.0798	7.8971
2012/2/23	6.8278	7.0698	7.9171
2012/2/24	6.8478	7.0686	7.9271
2012/2/27	6.8086	7.0394	7.9279
2012/2/28	6.775	7.0056	7.9343
2012/2/29	6.8166	7.0372	7.9759
2012/3/1	6.8076	7.0282	7.9969
2012/3/2	6.7976	7.0082	7.9613
2012/3/5	6.7876	6.9982	7.9607
2012/3/6	6.7676	6.9782	7.9608
2012/3/7	6.7363	6.9669	7.9395
2012/3/8	6.7332	6.9638	7.9394
2012/3/9	6.7352	6.9654	7.9414
2012/3/12	6.7281	6.9583	7.9443
2012/3/13	6.7319	6.9621	7.9481
2012/3/14	6.7393	6.9695	7.9781
2012/3/15	6.7193	6.9715	7.9801
2012/3/16	6.7201	6.9723	7.9809
2012/3/19	6.7476	6.986	7.9784
2012/3/20	6.7466	6.971	7.9774
2012/3/21	6.7516	6.9761	7.955
2012/3/22	6.732	6.9564	7.9354
2012/3/23	6.702	6.9264	7.9054
2012/3/26	6.7117	6.9261	7.8751
2012/3/27	6.6783	6.8928	7.8417
2012/3/28	6.6465	6.861	7.8399
2012/3/29	6.6558	6.8703	7.8492
2012/3/30	6.6858	6.9003	7.8792
2012/3/31	6.6908	6.9053	7.8842
2012/4/1	6.6908	6.9053	7.8842
2012/4/5	6.6962	6.9107	7.8842
2012/4/6	6.6962	6.9107	7.8542
2012/4/9	6.7131	6.9276	7.8311
2012/4/10	6.7051	6.9235	7.797
2012/4/11	6.7091	6.9275	7.761
2012/4/12	6.7056	6.924	7.731
2012/4/13	6.6856	6.904	7.701
2012/4/16	6.6556	6.894	7.671
2012/4/17	6.6222	6.8625	7.6395
2012/4/18	6.5923	6.8326	7.6096
2012/4/19	6.5626	6.8029	7.5799
2012/4/20	6.5326	6.7829	7.5499
2012/4/23	6.5116	6.7529	7.5289
2012/4/24	6.4969	6.7329	7.5342
2012/4/25	6.46	6.7029	7.5123
2012/4/26	6.4608	6.7037	7.5231
2012/4/27	6.4608	6.7037	7.5231
2012/4/28	6.461	6.704	7.4933
2012/5/2	6.4669	6.7097	7.4692
2012/5/3	6.467	6.71	7.4694
2012/5/4	6.467	6.71	7.4294
2012/5/7	6.467	6.71	7.3994
2012/5/8	6.477	6.72	7.4094
2012/5/9	6.467	6.71	7.3794
2012/5/10	6.457	6.7	7.3494
2012/5/11	6.4617	6.6947	7.3541
2012/5/14	6.4177	6.6507	7.3101
2012/5/15	6.3242	6.6119	7.2166
2012/5/16	6.3242	6.6119	7.2066
2012/5/17	6.3042	6.5919	7.1866
2012/5/18	6.2709	6.5919	7.1833
2012/5/21	6.2429	6.5779	7.1746
2012/5/22	6.2529	6.5779	7.2046
2012/5/23	6.2529	6.5779	7.2046
2012/5/24	6.2408	6.5779	7.1925
2012/5/25	6.218	6.5579	7.1697
2012/5/28	6.1957	6.5579	7.1474
2012/5/29	6.1857	6.5579	7.1174
2012/5/30	6.2007	6.5729	7.1324
2012/5/31	6.2007	6.5652	7.1324
2012/6/1	6.2157	6.5802	7.1074
2012/6/4	6.2157	6.5802	7.0874
2012/6/5	6.2157	6.5802	7.0874
2012/6/6	6.2214	6.5859	7.0931
2012/6/7	6.2214	6.5859	7.0631
2012/6/8	6.1326	6.5359	6.9743
2012/6/11	6.1088	6.5121	6.9505
2012/6/12	6.1092	6.5125	6.9509
2012/6/13	6.1095	6.5128	6.9512
2012/6/14	6.1295	6.5328	6.9712
2012/6/15	6.1303	6.5336	6.972
2012/6/18	6.1642	6.5375	7.0059
2012/6/19	6.1942	6.5275	7.0359
2012/6/20	6.2142	6.5175	7.0359
2012/6/21	6.2242	6.5175	7.0459
2012/6/25	6.2317	6.525	7.0534
2012/6/26	6.2445	6.5378	7.0534
2012/6/27	6.2385	6.5268	7.0444
2012/6/28	6.2283	6.5166	7.0744
2012/6/29	6.2388	6.5266	7.0844
2012/7/2	6.2381	6.5259	7.0837
2012/7/3	6.2382	6.5259	7.0837
2012/7/4	6.2282	6.5222	7.0637
2012/7/5	6.208	6.519	7.0535
2012/7/6	6.1697	6.485	7.0152
2012/7/9	6.1535	6.4725	6.999
2012/7/10	6.1535	6.4715	6.999
2012/7/11	6.152	6.4565	6.9975
2012/7/12	6.132	6.4526	6.9775
2012/7/13	6.132	6.4538	6.9775
2012/7/16	6.132	6.465	6.9675
2012/7/17	6.142	6.47	6.98
2012/7/18	6.1421	6.4711	6.9801
2012/7/19	6.1421	6.475	6.9801
2012/7/20	6.1371	6.4701	6.9851
2012/7/23	6.1387	6.4651	6.9867
2012/7/24	6.1349	6.4651	6.9829
2012/7/25	6.1416	6.4651	6.9996
2012/7/26	6.1466	6.4651	7.0046
2012/7/27	6.1266	6.4601	6.9996
2012/7/30	6.1322	6.4591	7.0052
2012/7/31	6.1772	6.4665	7.0472
2012/8/1	6.2012	6.4765	7.0672
2012/8/2	6.2137	6.4765	7.0697
2012/8/3	6.2337	6.4765	7.0897
2012/8/6	6.2437	6.4865	7.0994
2012/8/7	6.2437	6.4965	7.0994
2012/8/8	6.2667	6.5087	7.12
2012/8/9	6.2767	6.4988	7.13
2012/8/10	6.2667	6.5087	7.12
2012/8/13	6.2614	6.517	7.1147
2012/8/14	6.261	6.517	7.1127
2012/8/15	6.251	6.5315	7.1027
2012/8/16	6.2534	6.5346	7.1051
2012/8/17	6.2704	6.5309	7.1221
2012/8/20	6.2824	6.5409	7.1341
2012/8/21	6.2874	6.571	7.1391
2012/8/22	6.2994	6.6009	7.1511
2012/8/23	6.3098	6.6309	7.1615
2012/8/24	6.3198	6.6309	7.1715
2012/8/27	6.3242	6.6371	7.1759
2012/8/28	6.3269	6.6409	7.1786
2012/8/29	6.3319	6.6459	7.1836
2012/8/30	6.3319	6.6405	7.1836
2012/8/31	6.3219	6.6405	7.1736
2012/9/3	6.2919	6.6441	7.1436
2012/9/4	6.2869	6.632	7.1386
2012/9/5	6.2769	6.622	7.1286
2012/9/6	6.2719	6.6227	7.1236
2012/9/7	6.277	6.629	7.1287
2012/9/10	6.307	6.6516	7.1587
2012/9/11	6.327	6.6416	7.1787
2012/9/12	6.347	6.6416	7.1987
2012/9/13	6.367	6.6367	7.2187
2012/9/14	6.397	6.6691	7.2487
2012/9/17	6.427	6.678	7.2787
2012/9/18	6.457	6.6668	7.3087
2012/9/19	6.452	6.6618	7.3037
2012/9/20	6.4219	6.6673	7.2736
2012/9/21	6.4019	6.6497	7.2536
2012/9/24	6.4019	6.6424	7.2536
2012/9/25	6.3919	6.6324	7.2436
2012/9/26	6.3919	6.6324	7.2436
2012/9/27	6.3819	6.6324	7.2336
2012/9/28	6.3819	6.6374	7.2336
2012/9/29	6.382	6.6374	7.2337
2012/10/8	6.397	6.6485	7.2487
2012/10/9	6.412	6.6685	7.2637
2012/10/10	6.392	6.6741	7.2437
2012/10/11	6.372	6.6517	7.2237
2012/10/12	6.352	6.6387	7.2037
2012/10/15	6.3373	6.6313	7.189
2012/10/16	6.3429	6.6264	7.1946
2012/10/17	6.3229	6.6327	7.1746
2012/10/18	6.3029	6.6402	7.1546
2012/10/19	6.3105	6.6477	7.1622
2012/10/22	6.2905	6.6474	7.1622
2012/10/23	6.3113	6.6568	7.1829
2012/10/24	6.3313	6.6581	7.193
2012/10/25	6.3513	6.6669	7.213
2012/10/26	6.3612	6.6699	7.213
2012/10/29	6.3706	6.6677	7.2224
2012/10/30	6.3706	6.6657	7.2224
2012/10/31	6.3706	6.6712	7.2224
2012/11/1	6.3708	6.6828	7.2226
2012/11/2	6.3808	6.6728	7.2226
2012/11/5	6.394	6.6757	7.2126
2012/11/6	6.4074	6.6703	7.226
2012/11/7	6.3974	6.6504	7.206
2012/11/8	6.4024	6.6504	7.201
2012/11/9	6.4024	6.6526	7.191
2012/11/12	6.3974	6.6522	7.176
2012/11/13	6.3874	6.6469	7.156
2012/11/14	6.4074	6.6469	7.156
2012/11/15	6.4024	6.6469	7.141
2012/11/16	6.4178	6.6378	7.1564
2012/11/19	6.4278	6.6328	7.1664
2012/11/20	6.438	6.6367	7.1766
2012/11/21	6.448	6.6416	7.1866
2012/11/22	6.4382	6.6505	7.1868
2012/11/23	6.4333	6.6543	7.1819
2012/11/26	6.4433	6.6643	7.1919
2012/11/27	6.4435	6.6669	7.1921
2012/11/28	6.4535	6.6659	7.2021
2012/11/29	6.4627	6.6609	7.1913
2012/11/30	6.4627	6.6629	7.1913
2012/12/3	6.4607	6.6677	7.1893
2012/12/4	6.4707	6.6733	7.1993
2012/12/5	6.4834	6.6794	7.212
2012/12/6	6.4935	6.6769	7.2221
2012/12/7	6.4925	6.6818	7.2211
2012/12/10	6.5025	6.6838	7.2211
2012/12/11	6.5075	6.6889	7.2161
2012/12/12	6.5102	6.6955	7.2188
2012/12/13	6.5102	6.6978	7.2188
2012/12/14	6.5102	6.7028	7.2188
2012/12/17	6.5152	6.707	7.2238
2012/12/18	6.5152	6.7081	7.2238
2012/12/19	6.5352	6.7131	7.2438
2012/12/20	6.5492	6.7207	7.2578
2012/12/21	6.5692	6.7227	7.2778
2012/12/24	6.5792	6.7226	7.2778
2012/12/25	6.5742	6.7226	7.2728
2012/12/26	6.5842	6.7232	7.2828
2012/12/27	6.5812	6.7196	7.2798
2012/12/28	6.5784	6.7209	7.28
2012/12/31	6.5789	6.7209	7.2805
2013/1/4	6.5889	6.7364	7.2905
2013/1/5	6.5867	6.7368	7.2883
2013/1/6	6.5767	6.7346	7.2783
2013/1/7	6.5667	6.7394	7.2683
2013/1/8	6.5617	6.7407	7.2633
2013/1/9	6.5617	6.7339	7.2533
2013/1/10	6.5717	6.7389	7.2533
2013/1/11	6.5817	6.7472	7.2533
2013/1/14	6.5817	6.7526	7.2533
2013/1/15	6.5817	6.7592	7.2533
2013/1/16	6.5921	6.763	7.2637
2013/1/17	6.5911	6.763	7.2627
2013/1/18	6.5861	6.763	7.2577
2013/1/21	6.5911	6.7601	7.2527
2013/1/22	6.5911	6.7612	7.2527
2013/1/23	6.5765	6.7593	7.2381
2013/1/24	6.5715	6.7736	7.2331
2013/1/25	6.5665	6.7736	7.2181
2013/1/28	6.5615	6.7781	7.2131
2013/1/29	6.5617	6.7781	7.2133
2013/1/30	6.5516	6.7681	7.2033
2013/1/31	6.5417	6.7631	7.1932
2013/2/1	6.5366	6.758	7.1883
2013/2/4	6.5366	6.7584	7.1883
2013/2/5	6.5316	6.7485	7.1833
2013/2/6	6.5366	6.7491	7.1883
2013/2/7	6.5369	6.7502	7.1886
2013/2/8	6.5269	6.7438	7.1786
2013/2/16	6.5269	6.7496	7.1786
2013/2/17	6.5219	6.7427	7.1736
2013/2/18	6.5239	6.7498	7.1756
2013/2/19	6.5139	6.7399	7.1656
2013/2/20	6.4939	6.7299	7.1456
2013/2/21	6.4739	6.7199	7.1256
2013/2/22	6.4655	6.7115	7.1172
2013/2/25	6.4555	6.7015	7.1072
2013/2/26	6.4679	6.7115	7.1096
2013/2/27	6.4679	6.7115	7.0996
2013/2/28	6.4679	6.7115	7.0896
2013/3/1	6.4579	6.7115	7.0796
2013/3/4	6.4578	6.711	7.0795
2013/3/5	6.4543	6.7075	7.076
2013/3/6	6.4554	6.7086	7.0771
2013/3/7	6.4579	6.7097	7.0796
2013/3/8	6.4584	6.7102	7.0801
2013/3/11	6.4584	6.7002	7.0801
2013/3/12	6.4634	6.7087	7.0851
2013/3/13	6.4684	6.7137	7.0901
2013/3/14	6.4753	6.7206	7.097
2013/3/15	6.4553	6.7106	7.077
2013/3/18	6.4453	6.7106	7.067
2013/3/19	6.4503	6.7156	7.072
2013/3/20	6.4472	6.712	7.0689
2013/3/21	6.4475	6.7123	7.0592
2013/3/22	6.4478	6.7126	7.0595
2013/3/25	6.4487	6.7135	7.0604
2013/3/26	6.4587	6.7135	7.0704
2013/3/27	6.4587	6.7135	7.0704
2013/3/28	6.4487	6.7062	7.0604
2013/3/29	6.4387	6.7112	7.0504
2013/4/1	6.4484	6.7062	7.0601
2013/4/2	6.4484	6.7012	7.0601
2013/4/3	6.4191	6.6919	7.0308
2013/4/7	6.4091	6.6919	7.0208
2013/4/8	6.4091	6.6919	7.0108
2013/4/9	6.3822	6.6819	6.9939
2013/4/10	6.3722	6.6819	6.9839
2013/4/11	6.3822	6.6853	6.9939
2013/4/12	6.3772	6.685	6.9889
2013/4/15	6.3672	6.675	6.9789
2013/4/16	6.3574	6.6649	6.9691
2013/4/17	6.3574	6.6649	6.9691
2013/4/18	6.3672	6.6747	6.9689
2013/4/19	6.3872	6.6783	6.9889
2013/4/22	6.4172	6.6883	7.0189
2013/4/23	6.4272	6.6829	7.0289
2013/4/24	6.4322	6.6879	7.0289
2013/4/25	6.4187	6.6744	7.0154
2013/4/26	6.3987	6.6544	6.9954
2013/4/27	6.3937	6.6544	6.9904
2013/4/28	6.3938	6.6545	6.9905
2013/5/2	6.3837	6.6444	6.9704
2013/5/3	6.3788	6.642	6.958
2013/5/6	6.3844	6.6495	6.9636
2013/5/7	6.3919	6.6483	6.9711
2013/5/8	6.4019	6.6557	6.9811
2013/5/9	6.3793	6.6541	6.9585
2013/5/10	6.3744	6.6492	6.9536
2013/5/13	6.3741	6.6487	6.9533
2013/5/14	6.3692	6.6525	6.9484
2013/5/15	6.3643	6.6519	6.9435
2013/5/16	6.3644	6.6519	6.9436
2013/5/17	6.3648	6.622	6.944
2013/5/20	6.3848	6.6319	6.964
2013/5/21	6.3749	6.6219	6.9541
2013/5/22	6.3749	6.6219	6.9541
2013/5/23	6.3626	6.6219	6.9418
2013/5/24	6.3533	6.6238	6.9325
2013/5/27	6.3333	6.623	6.9125
2013/5/28	6.3333	6.615	6.9125
2013/5/29	6.3334	6.6202	6.9126
2013/5/30	6.3134	6.6202	6.8926
2013/5/31	6.3134	6.6231	6.8926
2013/6/3	6.3216	6.6272	6.9008
2013/6/4	6.3169	6.6316	6.8961
2013/6/5	6.3182	6.6322	6.8974
2013/6/6	6.3282	6.6342	6.9074
2013/6/7	6.3414	6.6407	6.9206
2013/6/8	6.3414	6.6407	6.9206
2013/6/9	6.3267	6.6224	6.9059
2013/6/13	6.3366	6.6273	6.9158
2013/6/14	6.3566	6.6174	6.9258
2013/6/17	6.37	6.6221	6.9392
2013/6/18	6.37	6.623	6.9392
2013/6/19	6.3755	6.658	6.9447
2013/6/20	6.4755	6.733	7.0447
2013/6/21	6.4655	6.723	7.0347
2013/6/24	6.4646	6.7225	7.0338
2013/6/25	6.4646	6.7225	7.0338
2013/6/26	6.4292	6.7076	6.9984
2013/6/27	6.4042	6.7028	6.9734
2013/6/28	6.394	6.6987	6.9632
2013/7/1	6.384	6.7047	6.9532
2013/7/2	6.3833	6.7046	6.9525
2013/7/3	6.379	6.7071	6.9482
2013/7/4	6.375	6.6971	6.9442
2013/7/5	6.3639	6.6971	6.9331
2013/7/8	6.3639	6.6996	6.9331
2013/7/9	6.3759	6.7009	6.9451
2013/7/10	6.3914	6.711	6.9606
2013/7/11	6.4414	6.716	7.0106
2013/7/12	6.4414	6.7255	7.0106
2013/7/15	6.4414	6.7318	7.0106
2013/7/16	6.4614	6.7361	7.0306
2013/7/17	6.4813	6.7487	7.0505
2013/7/18	6.4813	6.7537	7.0505
2013/7/19	6.4912	6.757	7.0604
2013/7/22	6.5071	6.7628	7.0763
2013/7/23	6.5971	6.8078	7.1663
2013/7/24	6.6271	6.8163	7.1963
2013/7/25	6.6171	6.8025	7.1863
2013/7/26	6.6068	6.8037	7.176
2013/7/29	6.607	6.8061	7.1762
2013/7/30	6.607	6.8068	7.1762
2013/7/31	6.5802	6.8018	7.1494
2013/8/1	6.5802	6.7943	7.1494
2013/8/2	6.5652	6.7917	7.1344
2013/8/5	6.5752	6.7918	7.1444
2013/8/6	6.5852	6.7943	7.1544
2013/8/7	6.6152	6.8193	7.1744
2013/8/8	6.6472	6.8353	7.2064
2013/8/9	6.6572	6.8653	7.2164
2013/8/12	6.6572	6.8853	7.2164
2013/8/13	6.7572	6.9353	7.3164
2013/8/14	6.7922	6.9703	7.3514
2013/8/15	6.8572	7.0028	7.4164
2013/8/16	6.8472	7.0028	7.4064
2013/8/19	6.8783	7.0204	7.4375
2013/8/20	6.9162	7.0393	7.4754
2013/8/21	6.9061	7.0343	7.4653
2013/8/22	6.9162	7.0393	7.4754
2013/8/23	6.8962	7.0293	7.4554
2013/8/26	6.9072	7.0348	7.4664
2013/8/27	6.9183	7.0403	7.4775
2013/8/28	6.9383	7.0504	7.4975
2013/8/29	6.9383	7.0504	7.4975
2013/8/30	6.9262	7.0529	7.4854
2013/9/2	6.9312	7.053	7.4904
2013/9/3	6.9362	7.053	7.4954
2013/9/4	6.9362	7.0674	7.4954
2013/9/5	6.9462	7.0824	7.5054
2013/9/6	6.9412	7.08	7.5004
2013/9/9	6.9412	7.085	7.5004
2013/9/10	6.9462	7.095	7.5054
2013/9/11	6.9657	7.1075	7.5149
2013/9/12	6.971	7.1075	7.5149
2013/9/13	6.971	7.1325	7.5149
2013/9/16	6.9713	7.1825	7.5152
2013/9/17	6.9632	7.1825	7.5071
2013/9/18	6.9483	7.1825	7.4922
2013/9/22	6.9283	7.1625	7.4722
2013/9/23	6.9334	7.1425	7.4773
2013/9/24	6.944	7.1631	7.4779
2013/9/25	6.9325	7.1517	7.4664
2013/9/26	6.9325	7.1517	7.4664
2013/9/27	6.9325	7.1617	7.4664
2013/9/29	6.9325	7.1617	7.4664
2013/9/30	6.9325	7.1617	7.4664
2013/10/8	6.9315	7.1607	7.4654
2013/10/9	6.9415	7.1607	7.4754
2013/10/10	6.9565	7.1717	7.4904
2013/10/11	6.9665	7.1727	7.5004
2013/10/12	6.9715	7.1777	7.5054
2013/10/14	6.9715	7.1777	7.5054
2013/10/15	6.9915	7.1927	7.5254
2013/10/16	7.0015	7.1927	7.5154
2013/10/17	7.004	7.1952	7.5179
2013/10/18	7.0065	7.1977	7.5204
2013/10/21	7.0065	7.1977	7.5204
2013/10/22	7.0165	7.1977	7.5304
2013/10/23	7.0265	7.2077	7.5404
2013/10/24	7.069	7.2327	7.5829
2013/10/25	7.089	7.2527	7.6029
2013/10/28	7.1173	7.2727	7.6312
2013/10/29	7.1273	7.2877	7.6412
2013/10/30	7.1433	7.3077	7.6572
2013/10/31	7.1433	7.3077	7.6572
2013/11/1	7.1433	7.2877	7.6572
2013/11/4	7.1365	7.3077	7.6504
2013/11/5	7.1565	7.3177	7.6704
2013/11/6	7.1765	7.3277	7.6904
2013/11/7	7.1965	7.3477	7.7104
2013/11/8	7.2193	7.3477	7.7332
2013/11/11	7.2493	7.3677	7.7632
2013/11/12	7.2793	7.3977	7.7932
2013/11/13	7.2893	7.4177	7.8032
2013/11/14	7.3243	7.4527	7.8382
2013/11/15	7.3626	7.5027	7.8765
2013/11/18	7.4026	7.5627	7.9165
2013/11/19	7.4326	7.6127	7.9465
2013/11/20	7.4626	7.6327	7.9765
2013/11/21	7.4626	7.6327	7.9765
2013/11/22	7.4626	7.6327	7.9765
2013/11/25	7.4626	7.6327	7.9765
2013/11/26	7.4726	7.6327	7.9865
2013/11/27	7.4826	7.6327	7.9965
2013/11/28	7.464	7.6327	7.9779
2013/11/29	7.444	7.6127	7.9579
2013/12/2	7.449	7.6127	7.9579
2013/12/3	7.449	7.6127	7.9579
2013/12/4	7.449	7.6427	7.9579
2013/12/5	7.459	7.6627	7.9679
2013/12/6	7.4688	7.6725	7.9777
2013/12/9	7.488	7.6917	7.9969
2013/12/10	7.5313	7.7134	8.0402
2013/12/11	7.5513	7.7134	8.0602
2013/12/12	7.5413	7.7034	8.0502
2013/12/13	7.5313	7.6884	8.0402
2013/12/16	7.5313	7.6984	8.0402
2013/12/17	7.5313	7.7084	8.0402
2013/12/18	7.5613	7.7384	8.0702
2013/12/19	7.5913	7.7684	8.1002
2013/12/20	7.6013	7.7784	8.1102
2013/12/23	7.6313	7.8084	8.1402
2013/12/24	7.6313	7.8084	8.1402
2013/12/25	7.6438	7.8084	8.1527
2013/12/26	7.6373	7.8119	8.1462
2013/12/27	7.6373	7.8219	8.1462
2013/12/30	7.638	7.8226	8.1469
2013/12/31	7.638	7.8326	8.1469
2014/1/2	7.648	7.8526	8.1569
2014/1/3	7.688	7.8926	8.1969
2014/1/6	7.718	7.9226	8.2269
2014/1/7	7.728	7.9326	8.2369
2014/1/8	7.698	7.9226	8.2069
2014/1/9	7.698	7.9226	8.2069
2014/1/10	7.708	7.9326	8.2169
2014/1/13	7.738	7.9576	8.2469
2014/1/14	7.768	7.9876	8.2669
2014/1/15	7.7659	7.9676	8.2648
2014/1/16	7.7559	7.9576	8.2548
2014/1/17	7.7493	7.951	8.2482
2014/1/20	7.7556	7.9573	8.2545
2014/1/21	7.7456	7.9173	8.2445
2014/1/22	7.7151	7.8968	8.214
2014/1/23	7.7151	7.8968	8.214
2014/1/24	7.7254	7.8971	8.2243
2014/1/26	7.7254	7.8971	8.2243
2014/1/27	7.7293	7.871	8.2282
2014/1/28	7.7718	7.9035	8.2707
2014/1/29	7.7817	7.9234	8.2806
2014/1/30	7.7734	7.9151	8.2723
2014/2/7	7.7734	7.9251	8.2523
2014/2/8	7.7734	7.9351	8.2423
2014/2/10	7.7734	7.9451	8.2423
2014/2/11	7.7658	7.9451	8.2247
2014/2/12	7.7758	7.9651	8.2347
2014/2/13	7.7708	7.9601	8.2297
2014/2/14	7.7508	7.9501	8.2097
2014/2/17	7.7308	7.9301	8.1897
2014/2/18	7.7108	7.9094	8.1697
2014/2/19	7.6997	7.8994	8.1586
2014/2/20	7.6877	7.8994	8.1466
2014/2/21	7.6577	7.8694	8.1166
2014/2/24	7.6	7.8117	8.0389
2014/2/25	7.5094	7.7517	7.9483
2014/2/26	7.4994	7.729	7.9383
2014/2/27	7.445	7.689	7.8439
2014/2/28	7.4419	7.6759	7.8408
2014/3/3	7.4536	7.6876	7.8425
2014/3/4	7.4736	7.7076	7.8625
2014/3/5	7.5121	7.7676	7.901
2014/3/6	7.5348	7.7903	7.9237
2014/3/7	7.5548	7.8103	7.9237
2014/3/10	7.5748	7.8303	7.9437
2014/3/11	7.5498	7.8003	7.9187
2014/3/12	7.5745	7.825	7.9134
2014/3/13	7.5745	7.825	7.9134
2014/3/14	7.5516	7.8121	7.8905
2014/3/17	7.5762	7.8367	7.9151
2014/3/18	7.5963	7.8568	7.9352
2014/3/19	7.6163	7.8768	7.9552
2014/3/20	7.5963	7.8568	7.9352
2014/3/21	7.5885	7.8368	7.9074
2014/3/24	7.6185	7.8568	7.9374
2014/3/25	7.6485	7.8568	7.9674
2014/3/26	7.6585	7.8668	7.9774
2014/3/27	7.6685	7.8768	7.9874
2014/3/28	7.6935	7.8768	8.0124
2014/3/31	7.7135	7.8868	8.0324
2014/4/1	7.7335	7.9168	8.0524
2014/4/2	7.7435	7.9368	8.0624
2014/4/3	7.7435	7.9468	8.0524
2014/4/4	7.73	7.9637	8.0389
2014/4/8	7.73	7.9537	8.0389
2014/4/9	7.715	7.9387	8.0239
2014/4/10	7.69	7.8993	7.9939
2014/4/11	7.6603	7.8681	7.9642
2014/4/14	7.6403	7.8481	7.9442
2014/4/15	7.609	7.8369	7.9129
2014/4/16	7.594	7.812	7.8979
2014/4/17	7.5066	7.7246	7.8105
2014/4/18	7.4969	7.7148	7.8008
2014/4/21	7.4765	7.6945	7.7804
2014/4/22	7.4665	7.6845	7.7704
2014/4/23	7.4764	7.6944	7.7803
2014/4/24	7.4765	7.6945	7.7704
2014/4/25	7.4765	7.6745	7.7704
2014/4/28	7.4565	7.6545	7.7504
2014/4/29	7.4234	7.6414	7.7173
2014/4/30	7.3828	7.5918	7.6777
2014/5/4	7.3828	7.5918	7.6777
2014/5/5	7.3828	7.5818	7.6777
2014/5/6	7.3828	7.5518	7.6777
2014/5/7	7.3728	7.5218	7.6677
2014/5/8	7.3028	7.4518	7.5977
2014/5/9	7.2828	7.4018	7.5777
2014/5/12	7.2328	7.3718	7.5277
2014/5/13	7.2328	7.3616	7.5277
2014/5/14	7.2528	7.3916	7.5477
2014/5/15	7.2528	7.3916	7.5477
2014/5/16	7.2496	7.4116	7.5445
2014/5/19	7.2496	7.3916	7.5445
2014/5/20	7.2447	7.3916	7.5396
2014/5/21	7.2447	7.3916	7.5296
2014/5/22	7.2297	7.3866	7.4846
2014/5/23	7.2297	7.3466	7.4446
2014/5/26	7.2488	7.3566	7.4337
2014/5/27	7.2343	7.3566	7.3992
2014/5/28	7.2096	7.3466	7.3545
2014/5/29	7.1996	7.3266	7.3445
2014/5/30	7.17	7.2966	7.3149
2014/6/3	7.12	7.2466	7.2649
2014/6/4	7.13	7.2766	7.2449
2014/6/5	7.11	7.2566	7.2249
2014/6/6	7.1151	7.2566	7.23
2014/6/9	7.1251	7.2766	7.24
2014/6/10	7.1051	7.2666	7.22
2014/6/11	7.1052	7.2766	7.2201
2014/6/12	7.1052	7.2766	7.2201
2014/6/13	7.0952	7.2866	7.2001
2014/6/16	7.0952	7.2866	7.2001
2014/6/17	7.0952	7.2966	7.2001
2014/6/18	7.0952	7.2971	7.2001
2014/6/19	7.08	7.2919	7.1749
2014/6/20	7.05	7.2719	7.1449
2014/6/23	7.03	7.2519	7.1249
2014/6/24	7.02	7.2419	7.1149
2014/6/25	7.02	7.2519	7.1149
2014/6/26	7.02	7.2519	7.1149
2014/6/27	7.021	7.2619	7.1159
2014/6/30	7.021	7.2619	7.1059
2014/7/1	7.0885	7.2807	7.1535
2014/7/2	7.1164	7.3007	7.1714
2014/7/3	7.1364	7.3307	7.1914
2014/7/4	7.1764	7.3607	7.2314
2014/7/7	7.1664	7.3407	7.2214
2014/7/8	7.1964	7.3607	7.2514
2014/7/9	7.2031	7.3674	7.2514
2014/7/10	7.2231	7.3874	7.2614
2014/7/11	7.2131	7.3874	7.2514
2014/7/14	7.2231	7.4074	7.2614
2014/7/15	7.2256	7.4174	7.2639
2014/7/16	7.2397	7.4274	7.268
2014/7/17	7.2667	7.4544	7.295
2014/7/18	7.2667	7.4662	7.285
2014/7/21	7.2467	7.4462	7.285
2014/7/22	7.2367	7.4362	7.275
2014/7/23	7.2467	7.4562	7.285
2014/7/24	7.2367	7.4462	7.275
2014/7/25	7.2267	7.4262	7.265
2014/7/28	7.2467	7.4362	7.285
2014/7/29	7.2467	7.4362	7.285
2014/7/30	7.2267	7.4162	7.265
2014/7/31	7.2037	7.3932	7.242
2014/8/1	7.1954	7.3869	7.2337
2014/8/4	7.1904	7.3784	7.2287
2014/8/5	7.2104	7.3884	7.2487
2014/8/6	7.2104	7.3784	7.2487
2014/8/7	7.2004	7.3724	7.2387
2014/8/8	7.1904	7.3624	7.2287
2014/8/11	7.1804	7.3524	7.2187
2014/8/12	7.2004	7.3524	7.2387
2014/8/13	7.2104	7.3524	7.2487
2014/8/14	7.2104	7.3624	7.2487
2014/8/15	7.2104	7.3624	7.2487
2014/8/18	7.2104	7.3624	7.2487
2014/8/19	7.2154	7.3674	7.2487
2014/8/20	7.2354	7.3774	7.2687
2014/8/21	7.2554	7.3974	7.2887
2014/8/22	7.2554	7.3974	7.2587
2014/8/25	7.2554	7.3982	7.2387
2014/8/26	7.2454	7.3882	7.2187
2014/8/27	7.2354	7.3682	7.2087
2014/8/28	7.2254	7.3682	7.1987
2014/8/29	7.2145	7.3836	7.1678
2014/9/1	7.2145	7.3887	7.1478
2014/9/2	7.2045	7.3887	7.1178
2014/9/3	7.2045	7.3887	7.1178
2014/9/4	7.2145	7.4087	7.1278
2014/9/5	7.2145	7.3995	7.1278
2014/9/9	7.1945	7.3695	7.1078
2014/9/10	7.1845	7.3495	7.0978
2014/9/11	7.1745	7.3295	7.0878
2014/9/12	7.1745	7.3195	7.0878
2014/9/15	7.1745	7.2995	7.0878
2014/9/16	7.1745	7.3095	7.1078
2014/9/17	7.1545	7.2735	7.0878
2014/9/18	7.1245	7.2435	7.0578
2014/9/19	7.0465	7.2135	6.9798
2014/9/22	7.0397	7.2135	6.973
2014/9/23	7.0003	7.1935	6.9336
2014/9/24	7.0053	7.204	6.9386
2014/9/25	6.9963	7.2125	6.9296
2014/9/26	6.9963	7.2125	6.9296
2014/9/28	6.9963	7.2125	6.9296
2014/9/29	6.9713	7.1875	6.9046
2014/9/30	6.9713	7.1775	6.9046
2014/10/8	6.9713	7.1706	6.9046
2014/10/9	6.9713	7.1907	6.9046
2014/10/10	6.9613	7.1807	6.8946
2014/10/11	6.9563	7.1757	6.8896
2014/10/13	6.9563	7.1757	6.8696
2014/10/14	6.9263	7.1308	6.8296
2014/10/15	6.8963	7.1008	6.7996
2014/10/16	6.8663	7.0708	6.7696
2014/10/17	6.8263	7.0332	6.7196
2014/10/20	6.7561	6.963	6.6594
2014/10/21	6.6661	6.913	6.5694
2014/10/22	6.6661	6.9372	6.5694
2014/10/23	6.6619	6.9272	6.5552
2014/10/24	6.6434	6.9471	6.5167
2014/10/27	6.6478	6.9415	6.5111
2014/10/28	6.6186	6.9223	6.4719
2014/10/29	6.5524	6.8529	6.4057
2014/10/30	6.5524	6.8429	6.4057
2014/10/31	6.5372	6.8277	6.3905
2014/11/3	6.4895	6.78	6.3428
2014/11/4	6.4095	6.7	6.2328
2014/11/5	6.3595	6.62	6.1828
2014/11/6	6.3295	6.5879	6.1328
2014/11/7	6.2695	6.5279	6.0728
2014/11/10	6.1997	6.4581	5.993
2014/11/11	6.1297	6.3681	5.923
2014/11/12	6.1297	6.3681	5.903
2014/11/13	6.1697	6.3981	5.923
2014/11/14	6.2215	6.4499	5.9748
2014/11/17	6.21	6.4419	5.9633
2014/11/18	6.2115	6.4534	5.9348
2014/11/19	6.2211	6.463	5.9444
2014/11/20	6.2689	6.4908	5.9922
2014/11/21	6.3011	6.523	6.0244
2014/11/24	6.0806	6.301	5.8039
2014/11/25	6.1348	6.3514	5.8581
2014/11/26	6.1711	6.3837	5.8944
2014/11/27	6.18	6.3837	5.9033
2014/11/28	6.1704	6.3646	5.8937
2014/12/1	6.1998	6.414	5.9231
2014/12/2	6.2198	6.444	5.9431
2014/12/3	6.3389	6.5631	6.0622
2014/12/4	6.3989	6.6155	6.1222
2014/12/5	6.4688	6.7158	6.1921
2014/12/8	6.5688	6.7948	6.2921
2014/12/9	6.7805	7.0034	6.5038
2014/12/10	6.7805	6.9539	6.5038
2014/12/11	6.7805	6.9539	6.5038
2014/12/12	6.7825	6.9484	6.5258
2014/12/15	6.7991	6.9674	6.5624
2014/12/16	6.8251	6.9874	6.5884
2014/12/17	6.8242	6.9997	6.5875
2014/12/18	6.8142	6.9997	6.6175
2014/12/19	6.8242	7.0274	6.6575
2014/12/22	6.8111	7.0474	6.6644
2014/12/23	6.7889	7.0409	6.6822
2014/12/24	6.7889	7.0409	6.7022
2014/12/25	6.7589	7.0109	6.6922
2014/12/26	6.7089	7.0107	6.6722
2014/12/29	6.6889	6.9907	6.6822
2014/12/30	6.6689	6.9807	6.7122
2014/12/31	6.6678	6.9796	6.7111
2015/1/4	6.6678	6.9796	6.7111
2015/1/5	6.6678	6.9646	6.7011
2015/1/6	6.6378	6.9046	6.6711
2015/1/7	6.6378	6.884	6.6711
2015/1/8	6.636	6.884	6.6493
2015/1/9	6.63	6.9048	6.6433
2015/1/12	6.6316	6.9006	6.6749
2015/1/13	6.5897	6.8706	6.633
2015/1/14	6.5346	6.8506	6.5779
2015/1/15	6.5036	6.8196	6.5469
2015/1/16	6.4535	6.7697	6.4968
2015/1/19	6.4535	6.7472	6.4968
2015/1/20	6.4588	6.7567	6.5021
2015/1/21	6.4688	6.7667	6.5121
2015/1/22	6.459	6.7469	6.5023
2015/1/23	6.4456	6.7237	6.4889
2015/1/26	6.4333	6.6937	6.4766
2015/1/27	6.4233	6.6837	6.4766
2015/1/28	6.4333	6.6837	6.4866
2015/1/29	6.4433	6.6837	6.4966
2015/1/30	6.4441	6.6937	6.4974
2015/2/2	6.4441	6.6787	6.4974
2015/2/3	6.4641	6.6787	6.5174
2015/2/4	6.4741	6.6787	6.5274
2015/2/5	6.4541	6.6587	6.5074
2015/2/6	6.4441	6.6407	6.4974
2015/2/9	6.4442	6.6407	6.4975
2015/2/10	6.4342	6.6407	6.4875
2015/2/11	6.4142	6.6407	6.4675
2015/2/12	6.4042	6.6307	6.4575
2015/2/13	6.3742	6.6207	6.4575
2015/2/15	6.3781	6.6168	6.4614
2015/2/16	6.3485	6.5872	6.4318
2015/2/17	6.3385	6.5772	6.4218
2015/2/25	6.3085	6.5811	6.3918
2015/2/26	6.3085	6.5811	6.3918
2015/2/27	6.3285	6.6011	6.4118
2015/2/28	6.3385	6.6111	6.4218
2015/3/2	6.3405	6.6131	6.4238
2015/3/3	6.3705	6.6131	6.4538
2015/3/4	6.3814	6.6081	6.4647
2015/3/5	6.4014	6.6181	6.4847
2015/3/6	6.4014	6.5681	6.4847
2015/3/9	6.4261	6.5928	6.4794
2015/3/10	6.3978	6.5645	6.4511
2015/3/11	6.3488	6.5155	6.4021
2015/3/12	6.3238	6.4905	6.3771
2015/3/13	6.3481	6.5148	6.4014
2015/3/16	6.4081	6.5548	6.4414
2015/3/17	6.4579	6.5848	6.4912
2015/3/18	6.4579	6.5848	6.4912
2015/3/19	6.4579	6.6099	6.4912
2015/3/20	6.4679	6.6399	6.5012
2015/3/23	6.4467	6.6399	6.48
2015/3/24	6.4967	6.6704	6.53
2015/3/25	6.5367	6.7101	6.57
2015/3/26	6.5667	6.7301	6.6
2015/3/27	6.6067	6.7801	6.64
2015/3/30	6.6167	6.8101	6.65
2015/3/31	6.6831	6.8865	6.7164
2015/4/1	6.6631	6.8665	6.6964
2015/4/2	6.6431	6.8455	6.6764
2015/4/3	6.6435	6.8459	6.6768
2015/4/7	6.6275	6.8439	6.6608
2015/4/8	6.6346	6.874	6.6679
2015/4/9	6.6246	6.864	6.6579
2015/4/10	6.5946	6.864	6.6279
2015/4/13	6.5746	6.864	6.6079
2015/4/14	6.5696	6.8589	6.6029
2015/4/15	6.5145	6.8038	6.5478
2015/4/16	6.496	6.7853	6.5293
2015/4/17	6.4745	6.7638	6.5078
2015/4/20	6.3408	6.6301	6.3741
2015/4/21	6.3488	6.6381	6.4021
2015/4/22	6.3686	6.6579	6.4219
2015/4/23	6.404	6.6933	6.4573
2015/4/24	6.4591	6.7484	6.5124
2015/4/27	6.4591	6.7484	6.5224
2015/4/28	6.4725	6.7618	6.5358
2015/4/29	6.4725	6.7618	6.5358
2015/4/30	6.4533	6.7426	6.5166
2015/5/4	6.4334	6.7426	6.4967
2015/5/5	6.4535	6.7626	6.5168
2015/5/6	6.4735	6.7826	6.5368
2015/5/7	6.4437	6.7828	6.537
2015/5/8	6.4278	6.7685	6.5211
2015/5/11	6.4168	6.7575	6.5101
2015/5/12	6.3887	6.7294	6.482
2015/5/13	6.3876	6.7283	6.4809
2015/5/14	6.3415	6.6822	6.4348
2015/5/15	6.2615	6.6022	6.3548
2015/5/18	6.2615	6.6022	6.3548
2015/5/19	6.3085	6.6392	6.4018
2015/5/20	6.3095	6.6402	6.4028
2015/5/21	6.3237	6.6744	6.437
2015/5/22	6.2987	6.6494	6.412
2015/5/25	6.2991	6.6498	6.4124
2015/5/26	6.1991	6.5348	6.3124
2015/5/27	6.1991	6.5348	6.3124
2015/5/28	6.1991	6.5348	6.3124
2015/5/29	6.2407	6.5964	6.344
2015/6/1	6.2407	6.5964	6.344
2015/6/2	6.2407	6.5964	6.344
2015/6/3	6.2505	6.6062	6.3538
2015/6/4	6.2704	6.6061	6.3737
2015/6/5	6.2855	6.6212	6.3888
2015/6/8	6.2852	6.6209	6.3885
2015/6/9	6.2852	6.6209	6.3885
2015/6/10	6.2852	6.6209	6.3885
2015/6/11	6.2852	6.6209	6.3885
2015/6/12	6.2852	6.6209	6.3885
2015/6/15	6.2979	6.6336	6.4012
2015/6/16	6.2979	6.6336	6.3912
2015/6/17	6.2979	6.6336	6.3912
2015/6/18	6.3175	6.6532	6.4108
2015/6/19	6.3175	6.6132	6.4108
2015/6/23	6.3186	6.6343	6.4119
2015/6/24	6.3186	6.6343	6.4119
2015/6/25	6.3186	6.6343	6.4119
2015/6/26	6.3086	6.6343	6.4119
2015/6/29	6.3086	6.6443	6.4119
2015/6/30	6.3004	6.6561	6.4237
2015/7/1	6.2904	6.6561	6.4237
2015/7/2	6.3062	6.6719	6.4495
2015/7/3	6.2929	6.6586	6.4362
2015/7/6	6.2464	6.6121	6.3897
2015/7/7	6.1455	6.5412	6.2888
2015/7/8	6.0891	6.4848	6.2324
2015/7/9	6.1283	6.524	6.2616
2015/7/10	6.1047	6.5104	6.238
2015/7/13	6.1109	6.5166	6.2442
2015/7/14	6.1353	6.541	6.2686
2015/7/15	6.1486	6.5087	6.2819
2015/7/16	6.1382	6.4883	6.2715
2015/7/17	6.1196	6.4498	6.2529
2015/7/20	6.1147	6.4349	6.248
2015/7/21	6.1244	6.4346	6.2577
2015/7/22	6.0895	6.3997	6.2228
2015/7/23	6.0674	6.3775	6.2007
2015/7/24	6.061	6.3712	6.1943
2015/7/27	6.0696	6.3798	6.2029
2015/7/28	6.0402	6.3504	6.1735
2015/7/29	6.0116	6.3267	6.1449
2015/7/30	6.0069	6.322	6.1402
2015/7/31	6.0056	6.3207	6.1189
2015/8/3	6.0297	6.3448	6.143
2015/8/4	6.0275	6.3426	6.1408
2015/8/5	6.0196	6.3347	6.1229
2015/8/6	6.0196	6.3347	6.1129
2015/8/7	5.9989	6.2808	6.0922
2015/8/10	5.949	6.2308	6.0423
2015/8/11	5.9536	6.2354	6.0469
2015/8/12	5.98	6.2618	6.0533
2015/8/13	5.9834	6.2652	6.0567
2015/8/14	5.9831	6.2649	6.0564
2015/8/17	5.9761	6.2579	6.0394
2015/8/18	5.9461	6.2429	6.0094
2015/8/19	5.9302	6.227	5.9935
2015/8/20	5.9402	6.217	5.9835
2015/8/21	5.9502	6.217	5.9935
2015/8/24	5.9502	6.217	5.9935
2015/8/25	5.9137	6.1907	5.957
2015/8/26	5.9137	6.1907	5.947
2015/8/27	5.8915	6.1585	5.9148
2015/8/28	5.88	6.147	5.9033
2015/8/31	5.864	6.147	5.8873
2015/9/1	5.8525	6.1255	5.8658
2015/9/2	5.8524	6.1254	5.8657
2015/9/6	5.8414	6.1144	5.8447
2015/9/7	5.8514	6.1503	5.8547
2015/9/8	5.8614	6.1622	5.8647
2015/9/9	5.8814	6.1822	5.8847
2015/9/10	5.9014	6.2022	5.9047
2015/9/11	5.9014	6.2022	5.9047
2015/9/14	5.9014	6.2022	5.8947
2015/9/15	5.9214	6.2022	5.9147
2015/9/16	5.8957	6.1965	5.889
2015/9/17	5.8957	6.1965	5.889
2015/9/18	5.896	6.1968	5.8893
2015/9/21	5.8976	6.2316	5.8909
2015/9/22	5.8976	6.2316	5.8909
2015/9/23	5.8953	6.2293	5.8887
2015/9/24	5.8953	6.2293	5.8887
2015/9/25	5.8953	6.2293	5.8887
2015/9/28	5.91	6.2439	5.9034
2015/9/29	5.8749	6.209	5.8683
2015/9/30	5.8763	6.2104	5.8697
2015/10/8	5.8749	6.209	5.8683
2015/10/9	5.8631	6.1971	5.8565
2015/10/10	5.8563	6.1903	5.8497
2015/10/12	5.8389	6.1729	5.8323
2015/10/13	5.8093	6.1433	5.8027
2015/10/14	5.7691	6.1031	5.7625
2015/10/15	5.7489	6.0829	5.7423
2015/10/16	5.7449	6.0789	5.7383
2015/10/19	5.7381	6.0721	5.7215
2015/10/20	5.7296	6.0636	5.653
2015/10/21	5.6973	6.0313	5.6407
2015/10/22	5.687	6.021	5.6304
2015/10/23	5.6917	6.0094	5.6251
2015/10/26	5.6365	5.9542	5.5699
2015/10/27	5.5911	5.9232	5.5142
2015/10/28	5.5308	5.8629	5.4539
2015/10/29	5.4856	5.8177	5.4287
2015/10/30	5.4799	5.8121	5.423
2015/11/2	5.4599	5.7921	5.4077
2015/11/3	5.4405	5.7727	5.3884
2015/11/4	5.4471	5.7793	5.3949
2015/11/5	5.477	5.8092	5.4148
2015/11/6	5.4895	5.8217	5.4373
2015/11/9	5.539	5.8712	5.4668
2015/11/10	5.5881	5.8712	5.5059
2015/11/11	5.5616	5.8447	5.4894
2015/11/12	5.5616	5.8448	5.4894
2015/11/13	5.5365	5.8197	5.4643
2015/11/16	5.5346	5.8178	5.4624
2015/11/17	5.5546	5.8378	5.4724
2015/11/18	5.5334	5.8166	5.4612
2015/11/19	5.5384	5.8216	5.4662
2015/11/20	5.5288	5.812	5.4566
2015/11/23	5.5326	5.8158	5.4604
2015/11/24	5.5214	5.8046	5.4592
2015/11/25	5.5145	5.7977	5.4523
2015/11/26	5.492	5.7752	5.4298
2015/11/27	5.4721	5.7553	5.4099
2015/11/30	5.4706	5.7538	5.4084
2015/12/1	5.4965	5.7797	5.4243
2015/12/2	5.4969	5.7801	5.4147
2015/12/3	5.4678	5.751	5.3856
2015/12/4	5.4305	5.7137	5.3483
2015/12/7	5.402	5.6852	5.3298
2015/12/8	5.3839	5.6852	5.3117
2015/12/9	5.3841	5.6854	5.3019
2015/12/10	5.3853	5.6866	5.3031
2015/12/11	5.386	5.6873	5.2838
2015/12/14	5.3857	5.687	5.2735
2015/12/15	5.3715	5.6727	5.2593
2015/12/16	5.3423	5.6436	5.2501
2015/12/17	5.3073	5.6086	5.2251
2015/12/18	5.3075	5.6088	5.2053
2015/12/21	5.276	5.5773	5.1738
2015/12/22	5.2234	5.5747	5.1212
2015/12/23	5.2063	5.5576	5.1041
2015/12/24	5.1747	5.526	5.0725
2015/12/25	5.1376	5.4889	5.0354
2015/12/28	5.1338	5.4851	5.0116
2015/12/29	5.1399	5.4912	4.9977
2015/12/30	5.1612	5.5125	4.999
2015/12/31	5.1612	5.5125	4.989
2016/1/4	5.1656	5.5169	4.9934
2016/1/5	5.1564	5.5077	4.9842
2016/1/6	5.1462	5.4926	4.974
2016/1/7	5.1245	5.4809	4.9623
2016/1/8	5.1161	5.4726	4.9539
2016/1/11	5.0876	5.4441	4.9254
2016/1/12	5.0371	5.3836	4.8649
2016/1/13	4.9942	5.3407	4.842
2016/1/14	4.9819	5.3284	4.8197
2016/1/15	4.9595	5.306	4.7973
2016/1/18	4.9673	5.3138	4.7851
2016/1/19	4.9621	5.2907	4.7799
2016/1/20	4.9607	5.2766	4.7685
2016/1/21	4.9732	5.2891	4.771
2016/1/22	4.9604	5.2763	4.7582
2016/1/25	4.9962	5.3321	4.794
2016/1/26	5.0215	5.3669	4.8193
2016/1/27	5.043	5.3884	4.8308
2016/1/28	5.064	5.4094	4.8518
2016/1/29	5.0228	5.3681	4.8106
2016/2/1	4.998	5.3434	4.7858
2016/2/2	4.9994	5.3448	4.7972
2016/2/3	5.0398	5.3712	4.8176
2016/2/4	5.0255	5.3569	4.8033
2016/2/5	5.0255	5.3569	4.8033
2016/2/6	5.0255	5.3569	4.8033
2016/2/14	4.9756	5.307	4.7534
2016/2/15	4.9656	5.2827	4.7434
2016/2/16	4.9776	5.2667	4.7454
2016/2/17	4.9876	5.2767	4.7454
2016/2/18	5.0024	5.2537	4.7602
2016/2/19	4.987	5.2383	4.7348
2016/2/22	4.9932	5.2445	4.731
2016/2/23	4.9984	5.2497	4.7262
2016/2/24	4.9977	5.2498	4.7305
2016/2/25	5.0185	5.2706	4.7413
2016/2/26	5.0391	5.2948	4.7519
2016/2/29	5.0244	5.3248	4.7272
2016/3/1	5.019	5.3695	4.7118
2016/3/2	5.026	5.3947	4.7088
2016/3/3	5.0497	5.4101	4.7125
2016/3/4	5.0221	5.4063	4.6747
2016/3/7	5.0347	5.4289	4.6873
2016/3/8	5.0526	5.4362	4.6852
2016/3/9	5.0309	5.4345	4.6635
2016/3/10	5.0207	5.4238	4.6533
2016/3/11	5.0111	5.4141	4.6437
2016/3/14	5.0263	5.417	4.6589
2016/3/15	5.027	5.4138	4.6596
2016/3/16	5.0326	5.4194	4.6652
2016/3/17	5.0123	5.39	4.6549
2016/3/18	5.0237	5.4014	4.6463
2016/3/21	5.0146	5.3923	4.6372
2016/3/22	5.0385	5.4262	4.6511
2016/3/23	5.0394	5.4271	4.652
2016/3/24	5.0316	5.4193	4.6442
2016/3/25	5.0506	5.401	4.6632
2016/3/28	5.0736	5.4568	4.6862
2016/3/29	5.0833	5.4665	4.6959
2016/3/30	5.0529	5.4661	4.6655
2016/3/31	5.0663	5.4795	4.6789
2016/4/1	5.0347	5.4579	4.6472
2016/4/5	5.0453	5.4671	4.6579
2016/4/6	5.05	5.4718	4.6626
2016/4/7	5.0765	5.4983	4.6841
2016/4/8	5.0866	5.5054	4.6912
2016/4/11	5.0881	5.5069	4.6927
2016/4/12	5.0956	5.5144	4.6902
2016/4/13	5.1241	5.5429	4.7087
2016/4/14	5.1631	5.5819	4.7477
2016/4/15	5.145	5.5639	4.7296
2016/4/18	5.1402	5.5591	4.7248
2016/4/19	5.1275	5.5464	4.7121
2016/4/20	5.1705	5.5693	4.7551
2016/4/21	5.2684	5.6672	4.853
2016/4/22	5.3047	5.7035	4.8893
2016/4/25	5.3734	5.7722	4.958
2016/4/26	5.3753	5.7741	4.9699
2016/4/27	5.3464	5.7452	4.941
2016/4/28	5.3045	5.7033	4.9041
2016/4/29	5.3045	5.6996	4.9004
2016/5/3	5.2705	5.6656	4.8764
2016/5/4	5.2512	5.6463	4.8771
2016/5/5	5.2519	5.647	4.8878
2016/5/6	5.2375	5.6326	4.8834
2016/5/9	5.2052	5.6003	4.8511
2016/5/10	5.1546	5.5497	4.8105
2016/5/11	5.1396	5.5447	4.7955
2016/5/12	5.1172	5.5223	4.7731
2016/5/13	5.114	5.5191	4.7699
2016/5/16	5.1183	5.5234	4.7742
2016/5/17	5.1004	5.4855	4.7563
2016/5/18	5.103	5.4881	4.7789
2016/5/19	5.1144	5.4995	4.8022
2016/5/20	5.1401	5.5252	4.8279
2016/5/23	5.1399	5.505	4.8277
2016/5/24	5.1334	5.4935	4.8212
2016/5/25	5.1051	5.4652	4.7929
2016/5/26	5.1023	5.4625	4.7901
2016/5/27	5.1138	5.4739	4.8016
2016/5/30	5.1139	5.4741	4.8017
2016/5/31	5.1128	5.4729	4.8006
2016/6/1	5.0974	5.4575	4.7852
2016/6/2	5.0794	5.4395	4.7672
2016/6/3	5.0982	5.4584	4.786
2016/6/6	5.0941	5.4542	4.7819
2016/6/7	5.0934	5.4535	4.7812
2016/6/8	5.0944	5.4545	4.7822
2016/6/12	5.0884	5.4485	4.7762
2016/6/13	5.0742	5.4393	4.762
2016/6/14	5.0438	5.4389	4.7316
2016/6/15	5.0327	5.4278	4.7205
2016/6/16	5.0334	5.4285	4.7212
2016/6/17	4.9985	5.3936	4.6963
2016/6/20	4.9981	5.3932	4.6959
2016/6/21	5.0081	5.4033	4.7059
2016/6/22	4.9948	5.39	4.6926
2016/6/23	4.988	5.3832	4.6858
2016/6/24	4.9503	5.348	4.6481
2016/6/27	4.9161	5.3127	4.6139
2016/6/28	4.9104	5.3116	4.6082
2016/6/29	4.9304	5.3366	4.5982
2016/6/30	4.9175	5.3216	4.5953
2016/7/1	4.8926	5.2967	4.5704
2016/7/4	4.8769	5.2813	4.5747
2016/7/5	4.8621	5.2665	4.5599
2016/7/6	4.8502	5.2546	4.548
2016/7/7	4.8039	5.2084	4.5217
2016/7/8	4.7541	5.1586	4.4919
2016/7/11	4.7612	5.1577	4.481
2016/7/12	4.7524	5.1489	4.4722
2016/7/13	4.7673	5.1638	4.4671
2016/7/14	4.7695	5.166	4.4693
2016/7/15	4.7418	5.1483	4.4416
2016/7/18	4.7218	5.1328	4.426
2016/7/19	4.6862	5.0971	4.4004
2016/7/20	4.655	5.0508	4.3792
2016/7/21	4.5732	4.979	4.2974
2016/7/22	4.5741	4.9858	4.2982
2016/7/25	4.5719	4.9836	4.306
2016/7/26	4.5618	4.9735	4.2959
2016/7/27	4.5568	4.9686	4.2809
2016/7/28	4.538	4.9498	4.2521
2016/7/29	4.5188	4.9306	4.2329
2016/8/1	4.4975	4.9172	4.2316
2016/8/2	4.4875	4.9071	4.2115
2016/8/3	4.4671	4.8867	4.1812
2016/8/4	4.468	4.8876	4.1721
2016/8/5	4.4655	4.8851	4.1596
2016/8/8	4.4251	4.8617	4.1361
2016/8/9	4.4001	4.8367	4.1111
2016/8/10	4.3746	4.7902	4.0756
2016/8/11	4.3447	4.7786	4.0657
2016/8/12	4.3048	4.7304	4.0358
2016/8/15	4.2635	4.702	4.0145
2016/8/16	4.2435	4.692	3.9945
2016/8/17	4.2504	4.692	3.9911
2016/8/18	4.2354	4.687	3.9761
2016/8/19	4.2155	4.6971	3.9562
2016/8/22	4.2055	4.6671	3.9262
2016/8/23	4.2213	4.682	3.912
2016/8/24	4.2327	4.6934	3.8934
2016/8/25	4.2306	4.6913	3.8913
2016/8/26	4.2355	4.682	3.9012
2016/8/29	4.2476	4.6941	3.9133
2016/8/30	4.2564	4.7029	3.9221
2016/8/31	4.219	4.6875	3.9147
2016/9/1	4.208	4.6764	3.9036
2016/9/2	4.2009	4.6694	3.9066
2016/9/5	4.2076	4.6761	3.9133
2016/9/6	4.2023	4.6708	3.908
2016/9/7	4.1989	4.6729	3.8901
2016/9/8	4.1939	4.6678	3.875
2016/9/9	4.1839	4.6478	3.875
2016/9/12	4.2016	4.6355	3.8927
2016/9/13	4.1955	4.6294	3.9066
2016/9/14	4.1753	4.6093	3.9064
2016/9/18	4.1841	4.618	3.9152
2016/9/19	4.1766	4.6004	3.9077
2016/9/20	4.1824	4.5862	3.9135
2016/9/21	4.1751	4.5696	3.8962
2016/9/22	4.1689	4.5734	3.89
2016/9/23	4.1289	4.5367	3.85
2016/9/26	4.1371	4.5382	3.8582
2016/9/27	4.137	4.5491	3.8381
2016/9/28	4.157	4.5691	3.8581
2016/9/29	4.167	4.5791	3.8681
2016/9/30	4.1616	4.5739	3.8627
2016/10/8	4.1315	4.5427	3.8326
2016/10/9	4.1465	4.5577	3.8476
2016/10/10	4.1298	4.541	3.8309
2016/10/11	4.1319	4.5408	3.833
2016/10/12	4.1418	4.5173	3.8429
2016/10/13	4.1302	4.497	3.8313
2016/10/14	4.0952	4.462	3.7963
2016/10/17	4.0768	4.4436	3.8004
2016/10/18	4.0694	4.4362	3.793
2016/10/19	4.0642	4.431	3.7878
2016/10/20	4.0446	4.4114	3.7682
2016/10/21	4.0345	4.4013	3.7481
2016/10/24	4.0243	4.3911	3.7379
2016/10/25	4.0278	4.3946	3.7414
2016/10/26	4.0599	4.4267	3.7735
2016/10/27	4.0704	4.4372	3.784
2016/10/28	4.0509	4.4177	3.7645
2016/10/31	4.0768	4.4436	3.7904
2016/11/1	4.0957	4.4625	3.8093
2016/11/2	4.0842	4.451	3.8078
2016/11/3	4.0783	4.4451	3.8019
2016/11/4	4.086	4.4402	3.8096
2016/11/7	4.1001	4.4543	3.8237
2016/11/8	4.1099	4.4583	3.8335
2016/11/9	4.0999	4.4483	3.8335
2016/11/10	4.0854	4.4337	3.819
2016/11/11	4.1099	4.457	3.8435
2016/11/14	4.0949	4.442	3.8485
2016/11/15	4.1211	4.4682	3.8747
2016/11/16	4.1415	4.4886	3.8951
2016/11/17	4.1533	4.5004	3.9069
2016/11/18	4.1777	4.5248	3.9312
2016/11/21	4.1993	4.5462	3.9528
2016/11/22	4.186	4.5329	3.9395
2016/11/23	4.2033	4.5484	3.9368
2016/11/24	4.2056	4.5485	3.9391
2016/11/25	4.225	4.5679	3.9585
2016/11/28	4.2528	4.5672	3.9863
2016/11/29	4.2866	4.601	4.0201
2016/11/30	4.3735	4.6679	4.107
2016/12/1	4.5035	4.764	4.237
2016/12/2	4.5135	4.764	4.2471
2016/12/5	4.5197	4.7701	4.2732
2016/12/6	4.6155	4.866	4.3691
2016/12/7	4.632	4.8692	4.3856
2016/12/8	4.6109	4.8789	4.3645
2016/12/9	4.6309	4.8939	4.3945
2016/12/12	4.7119	4.9572	4.4755
2016/12/13	4.7953	5.0406	4.5589
2016/12/14	4.9033	5.1476	4.6669
2016/12/15	5.0234	5.2677	4.787
2016/12/16	5.0284	5.2827	4.822
2016/12/19	5.0388	5.2831	4.8624
2016/12/20	5.1033	5.3476	4.9269
2016/12/21	5.083	5.3223	4.9263
2016/12/22	5.111	5.3203	4.9743
2016/12/23	5.1489	5.3082	4.9722
2016/12/26	5.1195	5.2788	4.9728
2016/12/27	5.0917	5.2492	4.965
2016/12/28	5.105	5.2525	4.9783
2016/12/29	5.0652	5.2392	4.9385
2016/12/30	5.0197	5.1937	4.903
2016/12/31	4.9997	5.1937	4.903
2017/1/3	4.974	5.168	4.8973
2017/1/4	4.9532	5.1522	4.8865
2017/1/5	4.9672	5.1662	4.8805
2017/1/6	4.9491	5.1373	4.8724
2017/1/9	4.9243	5.1226	4.8676
2017/1/10	4.9185	5.1222	4.8818
2017/1/11	4.9289	5.1275	4.8922
2017/1/12	4.915	5.1136	4.8883
2017/1/13	4.8703	5.0988	4.8936
2017/1/16	4.8456	5.0688	4.8989
2017/1/17	4.8551	5.0783	4.9084
2017/1/18	4.8646	5.0878	4.9278
2017/1/19	4.8919	5.0942	4.9551
2017/1/20	4.8928	5.0951	4.956
2017/1/22	4.8932	5.0955	4.9564
2017/1/23	4.8744	5.0767	4.9576
2017/1/24	4.8799	5.0822	4.9631
2017/1/25	4.9325	5.1356	5.0157
2017/1/26	4.9372	5.1403	5.0204
2017/2/3	4.9743	5.157	5.0575
2017/2/4	4.9758	5.186	5.059
2017/2/6	5.0545	5.2647	5.1377
2017/2/7	5.1106	5.3113	5.1938
2017/2/8	5.1068	5.3075	5.19
2017/2/9	5.0853	5.2786	5.1685
2017/2/10	5.0837	5.2789	5.1669
2017/2/13	5.0767	5.2719	5.1599
2017/2/14	5.0892	5.2856	5.1724
2017/2/15	5.0894	5.2853	5.1726
2017/2/16	5.0883	5.2842	5.1715
2017/2/17	5.0859	5.2854	5.1891
2017/2/20	5.0752	5.2746	5.1784
2017/2/21	5.0977	5.2972	5.1909
2017/2/22	5.088	5.3074	5.2012
2017/2/23	5.0393	5.2788	5.1762
2017/2/24	4.9885	5.248	5.1455
2017/2/27	4.9977	5.2572	5.1746
2017/2/28	4.9858	5.2493	5.1727
2017/3/1	5.0111	5.2746	5.198
2017/3/2	5.0113	5.2748	5.1982
2017/3/3	4.9921	5.2556	5.194
2017/3/6	4.9821	5.2456	5.204
2017/3/7	4.999	5.2625	5.2209
2017/3/8	4.9827	5.2462	5.2046
2017/3/9	5.0115	5.275	5.2334
2017/3/10	5.0387	5.2793	5.2606
2017/3/13	5.0759	5.3165	5.2978
2017/3/14	5.0713	5.2919	5.3082
2017/3/15	5.0612	5.2818	5.3181
2017/3/16	5.0722	5.2928	5.3105
2017/3/17	5.0732	5.2938	5.3115
2017/3/20	5.074	5.2946	5.3123
2017/3/21	5.1062	5.3268	5.3445
2017/3/22	5.0876	5.3082	5.3259
2017/3/23	5.0985	5.3191	5.3368
2017/3/24	5.0777	5.3183	5.316
2017/3/27	5.105	5.3456	5.3433
2017/3/28	5.1042	5.3078	5.3425
2017/3/29	5.0944	5.318	5.3527
2017/3/30	5.0887	5.3123	5.347
2017/3/31	5.0897	5.3133	5.348
2017/4/1	5.0911	5.3148	5.3495
2017/4/5	5.0942	5.3179	5.3526
2017/4/6	5.1049	5.3286	5.3533
2017/4/7	5.1062	5.3299	5.3546
2017/4/10	5.0869	5.3106	5.3353
2017/4/11	5.1044	5.328	5.3527
2017/4/12	5.0795	5.3031	5.3278
2017/4/13	5.0546	5.2741	5.303
2017/4/14	5.0885	5.308	5.3369
2017/4/17	5.149	5.3685	5.3974
2017/4/18	5.1537	5.3732	5.4021
2017/4/19	5.1787	5.3982	5.4071
2017/4/20	5.2287	5.4482	5.4371
2017/4/21	5.2774	5.4968	5.4658
2017/4/24	5.3363	5.5557	5.5247
2017/4/25	5.3767	5.5961	5.5651
2017/4/26	5.3568	5.5762	5.5452
2017/4/27	5.3532	5.5726	5.5216
2017/4/28	5.3484	5.5679	5.5168
2017/5/2	5.374	5.5933	5.5224
2017/5/3	5.4207	5.6401	5.5691
2017/5/4	5.4364	5.6558	5.5849
2017/5/5	5.4275	5.6469	5.576
2017/5/8	5.4629	5.6823	5.6113
2017/5/9	5.5022	5.7165	5.6506
2017/5/10	5.5973	5.7766	5.7257
2017/5/11	5.6136	5.7929	5.752
2017/5/12	5.6429	5.8229	5.7513
2017/5/15	5.6825	5.8625	5.7309
2017/5/16	5.6829	5.8629	5.7413
2017/5/17	5.6631	5.85	5.7315
2017/5/18	5.6699	5.8568	5.7583
2017/5/19	5.6924	5.8663	5.8196
2017/5/22	5.7378	5.9112	5.845
2017/5/23	5.7623	5.9356	5.8845
2017/5/24	5.7752	5.9585	5.8974
2017/5/25	5.802	5.9753	5.9042
2017/5/26	5.8041	5.9774	5.9063
2017/5/27	5.7933	5.9666	5.8955
2017/5/31	5.8215	5.9948	5.8937
2017/6/1	5.8241	5.996	5.8963
2017/6/2	5.8488	6.008	5.921
2017/6/5	5.8814	6.0206	5.9436
2017/6/6	5.8824	6.0216	5.9646
2017/6/7	5.8721	6.0113	5.9643
2017/6/8	5.8427	5.9819	5.9649
2017/6/9	5.8429	5.9821	5.9651
2017/6/12	5.8143	5.9535	5.9365
2017/6/13	5.7787	5.9179	5.8809
2017/6/14	5.7739	5.9211	5.8817
2017/6/15	5.7529	5.9001	5.8807
2017/6/16	5.7148	5.862	5.8826
2017/6/19	5.6896	5.8068	5.8574
2017/6/20	5.6573	5.7445	5.8051
2017/6/21	5.6157	5.6829	5.7484
2017/6/22	5.6693	5.7365	5.772
2017/6/23	5.6305	5.6977	5.7331
2017/6/26	5.6129	5.68	5.7155
2017/6/27	5.605	5.6722	5.7076
2017/6/28	5.5913	5.6574	5.6939
2017/6/29	5.5689	5.625	5.6716
2017/6/30	5.5892	5.6415	5.6618
2017/7/3	5.608	5.6465	5.6807
2017/7/4	5.6054	5.6489	5.678
2017/7/5	5.5736	5.6171	5.6462
2017/7/6	5.5611	5.6046	5.6287
2017/7/7	5.5776	5.6211	5.6452
2017/7/10	5.5773	5.6209	5.6449
2017/7/11	5.5823	5.6209	5.6349
2017/7/12	5.5923	5.6309	5.6449
2017/7/13	5.5923	5.6309	5.6449
2017/7/14	5.5528	5.5914	5.6054
2017/7/17	5.5453	5.5839	5.5979
2017/7/18	5.5627	5.6013	5.6153
2017/7/19	5.5604	5.599	5.613
2017/7/20	5.5894	5.628	5.642
2017/7/21	5.5727	5.6113	5.6653
2017/7/24	5.5625	5.6011	5.663
2017/7/25	5.5477	5.5863	5.6481
2017/7/26	5.5544	5.5931	5.6549
2017/7/27	5.5646	5.6032	5.665
2017/7/28	5.56	5.5986	5.6604
2017/7/31	5.5637	5.6023	5.6641
2017/8/1	5.5641	5.6027	5.6645
2017/8/2	5.5741	5.6127	5.6745
2017/8/3	5.5791	5.6177	5.6643
2017/8/4	5.5794	5.618	5.6646
2017/8/7	5.5742	5.6128	5.6594
2017/8/8	5.5843	5.6229	5.6495
2017/8/9	5.5844	5.623	5.6496
2017/8/10	5.5845	5.6231	5.6497
2017/8/11	5.5845	5.6231	5.6497
2017/8/14	5.5944	5.633	5.6596
2017/8/15	5.5809	5.6245	5.6461
2017/8/16	5.5803	5.6239	5.6455
2017/8/17	5.5804	5.624	5.6455
2017/8/18	5.5789	5.6225	5.644
2017/8/21	5.6012	5.6448	5.6663
2017/8/22	5.594	5.6376	5.6591
2017/8/23	5.5797	5.6233	5.6447
2017/8/24	5.5934	5.62	5.6584
2017/8/25	5.5813	5.6079	5.6563
2017/8/28	5.5812	5.6078	5.6562
2017/8/29	5.5961	5.6227	5.6711
2017/8/30	5.6038	5.6304	5.6788
2017/8/31	5.6038	5.6304	5.6788
2017/9/1	5.6011	5.6304	5.6788
2017/9/4	5.6261	5.6554	5.7038
2017/9/5	5.6175	5.6468	5.6952
2017/9/6	5.6255	5.6579	5.7032
2017/9/7	5.6247	5.657	5.7024
2017/9/8	5.5855	5.6278	5.6632
2017/9/11	5.5879	5.6302	5.6656
2017/9/12	5.5888	5.6312	5.6665
2017/9/13	5.5663	5.6087	5.644
2017/9/14	5.5663	5.6087	5.644
2017/9/15	5.5663	5.6087	5.644
2017/9/18	5.5673	5.6098	5.6451
2017/9/19	5.5656	5.6081	5.6634
2017/9/20	5.5748	5.6173	5.6726
2017/9/21	5.5725	5.615	5.6703
2017/9/22	5.5525	5.595	5.6503
2017/9/25	5.5501	5.5926	5.6479
2017/9/26	5.5478	5.5903	5.6456
2017/9/27	5.5528	5.5953	5.6506
2017/9/28	5.5627	5.6052	5.6605
2017/9/29	5.5627	5.6052	5.6605
2017/9/30	5.5629	5.6054	5.6607
2017/10/9	5.5566	5.5991	5.6544
2017/10/10	5.5707	5.6132	5.6685
2017/10/11	5.5537	5.5962	5.6655
2017/10/12	5.5368	5.5793	5.6486
2017/10/13	5.5268	5.5693	5.6486
2017/10/16	5.5296	5.5721	5.6514
2017/10/17	5.5249	5.5674	5.6467
2017/10/18	5.5281	5.5604	5.6499
2017/10/19	5.5228	5.5551	5.6446
2017/10/20	5.5225	5.5548	5.6343
2017/10/23	5.5032	5.5355	5.615
2017/10/24	5.5225	5.5548	5.6343
2017/10/25	5.5229	5.5552	5.6347
2017/10/26	5.523	5.5553	5.6348
2017/10/27	5.5232	5.5555	5.635
2017/10/30	5.5832	5.6155	5.695
2017/10/31	5.5843	5.6166	5.6961
2017/11/1	5.5843	5.6167	5.6962
2017/11/2	5.5843	5.6167	5.6962
2017/11/3	5.599	5.6314	5.7109
2017/11/6	5.6249	5.6573	5.7368
2017/11/7	5.6593	5.6917	5.7712
2017/11/8	5.6593	5.6917	5.7712
2017/11/9	5.6593	5.6917	5.7712
2017/11/10	5.6975	5.7299	5.7994
2017/11/13	5.7358	5.7682	5.8277
2017/11/14	5.7717	5.8041	5.8636
2017/11/15	5.7956	5.828	5.8875
2017/11/16	5.8028	5.8352	5.8947
2017/11/17	5.8078	5.8402	5.9097
2017/11/20	5.8278	5.8602	5.9297
2017/11/21	5.8526	5.875	5.9545
2017/11/22	5.9206	5.943	6.0225
2017/11/23	5.9749	5.9973	6.0768
2017/11/24	5.9699	6.0023	6.1037
2017/11/27	6.0046	6.0389	6.1384
2017/11/28	6.0362	6.0705	6.17
2017/11/29	6.0351	6.0694	6.1689
2017/11/30	6.024	6.0583	6.1578
2017/12/1	6.0205	6.0547	6.1542
2017/12/4	5.9848	6.0189	6.1184
2017/12/5	5.9611	5.9952	6.0947
2017/12/6	5.981	6.0151	6.1148
2017/12/7	5.9635	5.9977	6.0974
2017/12/8	5.9316	5.9644	6.0855
2017/12/11	5.9245	5.9583	6.0784
2017/12/12	5.935	5.9688	6.0889
2017/12/13	5.9586	5.9924	6.1125
2017/12/14	5.9775	6.0113	6.1114
2017/12/15	5.9855	6.0193	6.1195
2017/12/18	5.9963	6.0301	6.1303
2017/12/19	6.0105	6.0443	6.1445
2017/12/20	5.996	6.0298	6.13
2017/12/21	6.0093	6.0431	6.1433
2017/12/22	6.0364	6.0702	6.1704
2017/12/25	6.0477	6.1014	6.1816
2017/12/26	6.0439	6.1076	6.1778
2017/12/27	6.0584	6.1221	6.1923
2017/12/28	6.0595	6.1232	6.1934
2017/12/29	6.059	6.1228	6.1929
2017/12/30	6.059	6.1228	6.1929
2017/12/31	6.059	6.1228	6.1929
2018/1/2	6.0818	6.1456	6.2157
2018/1/3	6.0979	6.1617	6.2318
2018/1/4	6.1237	6.1875	6.2576
2018/1/5	6.139	6.2028	6.2729
2018/1/8	6.1547	6.2185	6.2886
2018/1/9	6.1343	6.1981	6.2682
2018/1/10	6.1468	6.2106	6.2807
2018/1/11	6.1517	6.2106	6.2856
2018/1/12	6.1513	6.2102	6.2852
2018/1/15	6.1599	6.1912	6.2938
2018/1/16	6.1585	6.1712	6.2924
2018/1/17	6.1826	6.1953	6.3165
2018/1/18	6.1773	6.19	6.3112
2018/1/19	6.1782	6.1909	6.3121
2018/1/22	6.1851	6.1978	6.319
2018/1/23	6.1683	6.181	6.3022
2018/1/24	6.1622	6.1749	6.3061
2018/1/25	6.1629	6.1756	6.3068
2018/1/26	6.1646	6.1773	6.3085
2018/1/29	6.1542	6.1647	6.3106
2018/1/30	6.157	6.1675	6.3134
2018/1/31	6.1303	6.1408	6.2867
2018/2/1	6.1278	6.1383	6.2842
2018/2/2	6.1278	6.1383	6.2743
2018/2/5	6.1275	6.138	6.274
2018/2/6	6.1167	6.1272	6.2632
2018/2/7	6.1294	6.1399	6.2759
2018/2/8	6.1041	6.1399	6.2506
2018/2/9	6.1199	6.1557	6.2663
2018/2/11	6.1049	6.1557	6.2513
2018/2/12	6.1139	6.1647	6.2603
2018/2/13	6.1137	6.1647	6.2602
2018/2/14	6.1125	6.1645	6.259
2018/2/22	6.0835	6.1555	6.23
2018/2/23	6.0833	6.1553	6.2398
2018/2/24	6.0751	6.1471	6.2316
2018/2/26	6.0485	6.1205	6.205
2018/2/27	6.0484	6.1305	6.2049
2018/2/28	6.0242	6.1063	6.1807
2018/3/1	5.9843	6.0994	6.1508
2018/3/2	5.9845	6.0996	6.151
2018/3/5	5.9812	6.0963	6.1477
2018/3/6	5.9848	6.0999	6.1513
2018/3/7	5.9746	6.0897	6.1511
2018/3/8	5.9772	6.0923	6.1537
2018/3/9	5.9773	6.0924	6.1538
2018/3/12	5.9721	6.0872	6.1486
2018/3/13	5.9591	6.0742	6.1356
2018/3/14	5.9638	6.0789	6.1403
2018/3/15	5.9614	6.0553	6.1379
2018/3/16	5.9524	6.0295	6.1289
2018/3/19	5.9627	6.0094	6.1392
2018/3/20	5.9539	6.0127	6.1304
2018/3/21	5.95	6.0088	6.1265
2018/3/22	5.9488	6.0076	6.1253
2018/3/23	5.9325	5.9753	6.109
2018/3/26	5.8989	5.9417	6.0754
2018/3/27	5.9033	5.9461	6.0798
2018/3/28	5.8971	5.9399	6.0736
2018/3/29	5.896	5.9388	6.0725
2018/3/30	5.8957	5.9388	6.0722
2018/4/2	5.8473	5.9388	6.0238
2018/4/3	5.8373	5.9388	6.0139
2018/4/4	5.8315	5.933	6.0081
2018/4/8	5.8314	5.9329	6.008
2018/4/9	5.8117	5.9132	6.0183
2018/4/10	5.8277	5.9292	6.0343
2018/4/11	5.8286	5.9301	6.0352
2018/4/12	5.8148	5.9163	6.0214
2018/4/13	5.8148	5.9163	6.0214
2018/4/16	5.8009	5.9024	6.0075
2018/4/17	5.7848	5.8863	5.9714
2018/4/18	5.6775	5.779	5.8641
2018/4/19	5.6782	5.7797	5.8648
2018/4/20	5.6787	5.7802	5.8653
2018/4/23	5.6976	5.7991	5.8842
2018/4/24	5.7066	5.8081	5.8932
2018/4/25	5.7052	5.8067	5.8918
2018/4/26	5.6887	5.7855	5.8753
2018/4/27	5.6729	5.7949	5.8595
2018/4/28	5.6555	5.7949	5.8421
2018/5/2	5.6767	5.8128	5.86
2018/5/3	5.6771	5.8132	5.8604
2018/5/4	5.6859	5.822	5.8692
2018/5/7	5.7045	5.8406	5.8878
2018/5/8	5.7537	5.8898	5.937
2018/5/9	5.7707	5.9101	5.954
2018/5/10	5.8215	5.9324	6.0048
2018/5/11	5.8316	5.9325	6.0049
2018/5/14	5.8233	5.9242	5.9966
2018/5/15	5.8078	5.9087	5.9811
2018/5/16	5.8094	5.9103	5.9827
2018/5/17	5.8109	5.9119	5.9842
2018/5/18	5.8145	5.9155	5.9878
2018/5/21	5.8251	5.9261	5.9884
2018/5/22	5.8251	5.9261	5.9884
2018/5/23	5.8233	5.9243	5.9866
2018/5/24	5.8039	5.9049	5.9672
2018/5/25	5.7941	5.8951	5.9674
2018/5/28	5.8139	5.9049	5.9972
2018/5/29	5.8695	5.9605	6.0228
2018/5/30	5.8811	5.9721	6.0424
2018/5/31	5.8989	5.9899	6.0702
2018/6/1	5.9091	6.0001	6.0904
2018/6/4	5.934	6.025	6.1153
2018/6/5	5.9439	6.0349	6.1252
2018/6/6	5.9166	6.0076	6.0979
2018/6/7	5.9229	6.0138	6.1042
2018/6/8	5.9028	5.9937	6.1142
2018/6/11	5.8923	5.9883	6.1485
2018/6/12	5.8923	5.9883	6.1485
2018/6/13	5.9092	6.0053	6.1654
2018/6/14	5.9544	6.0505	6.1807
2018/6/15	5.9547	6.0508	6.211
2018/6/19	5.9782	6.0743	6.2006
2018/6/20	5.9877	6.0838	6.2001
2018/6/21	6.0026	6.0987	6.235
2018/6/22	5.9876	6.0837	6.21
2018/6/25	6.0053	6.1015	6.2577
2018/6/26	6.0327	6.1289	6.2851
2018/6/27	6.0474	6.1436	6.3198
2018/6/28	6.0202	6.1164	6.3226
2018/6/29	6.0355	6.1317	6.3179
2018/7/2	6.0072	6.1034	6.2896
2018/7/3	6.0022	6.0984	6.2846
2018/7/4	6.0002	6.0807	6.3126
2018/7/5	5.9692	6.0497	6.2816
2018/7/6	5.977	6.0575	6.2794
2018/7/9	5.9597	6.0402	6.2521
2018/7/10	5.9125	6.0528	6.2049
2018/7/11	5.8927	6.043	6.1851
2018/7/12	5.8631	6.0434	6.1555
2018/7/13	5.8604	6.0407	6.1728
2018/7/16	5.8121	6.0173	6.1245
2018/7/17	5.8321	6.0373	6.1545
2018/7/18	5.8309	6.0361	6.1533
2018/7/19	5.7987	6.0039	6.1211
2018/7/20	5.7913	5.9965	6.0837
2018/7/23	5.7899	5.9951	6.0823
2018/7/24	5.795	6.0002	6.0874
2018/7/25	5.8001	6.0053	6.0925
2018/7/26	5.7901	5.9954	6.0425
2018/7/27	5.7801	5.9854	6.0125
2018/7/30	5.7851	5.9885	6.0175
2018/7/31	5.7404	5.9438	5.9728
2018/8/1	5.7381	5.9415	5.9405
2018/8/2	5.6757	5.9378	5.8981
2018/8/3	5.6675	5.9296	5.8599
2018/8/6	5.6124	5.9175	5.8048
2018/8/7	5.6208	5.9259	5.7632
2018/8/8	5.6362	5.9413	5.7586
2018/8/9	5.6765	5.9816	5.7789
2018/8/10	5.7011	6.0262	5.7835
2018/8/13	5.7206	6.0457	5.783
2018/8/14	5.7367	6.0589	5.7791
2018/8/15	5.7253	6.0525	5.7677
2018/8/16	5.758	6.0852	5.8004
2018/8/17	5.8055	6.1327	5.8479
2018/8/20	5.845	6.1326	5.8874
2018/8/21	5.8665	6.1321	5.9089
2018/8/22	5.9165	6.1221	5.9389
2018/8/23	5.9614	6.1121	5.9838
2018/8/24	5.9603	6.079	5.9827
2018/8/27	5.9604	6.0867	5.9828
2018/8/28	5.9703	6.0919	5.9927
2018/8/29	5.9754	6.0944	5.9978
2018/8/30	5.9553	6.0718	5.9777
2018/8/31	5.9411	6.0576	5.9535
2018/9/3	5.941	6.0575	5.9534
2018/9/4	5.941	6.0793	5.9534
2018/9/5	5.9101	6.0638	5.9225
2018/9/6	5.9001	6.0538	5.9225
2018/9/7	5.901	6.0547	5.9234
2018/9/10	5.9032	6.057	5.9257
2018/9/11	5.929	6.057	5.9515
2018/9/12	5.9383	6.0568	5.9508
2018/9/13	5.9396	6.0581	5.952
2018/9/14	5.9352	6.0569	5.9477
2018/9/17	5.9089	6.0518	5.9214
2018/9/18	5.9027	6.0518	5.9152
2018/9/19	5.8917	6.0418	5.9042
2018/9/20	5.8985	6.0466	5.891
2018/9/21	5.8885	6.0366	5.881
2018/9/25	5.9106	6.0587	5.9031
2018/9/26	5.9053	6.0511	5.8979
2018/9/27	5.8942	6.039	5.8868
2018/9/28	5.8845	6.0342	5.8771
2018/9/29	5.8871	6.0368	5.8797
2018/9/30	5.8904	6.0401	5.883
2018/10/8	5.8663	6.0561	5.8589
2018/10/9	5.8579	6.0437	5.8505
2018/10/10	5.8512	6.0331	5.8438
2018/10/11	5.8274	6.0392	5.82
2018/10/12	5.8105	6.0281	5.8031
2018/10/15	5.8071	6.0161	5.7997
2018/10/16	5.8071	6.0161	5.7756
2018/10/17	5.7866	5.9917	5.7651
2018/10/18	5.7823	5.9918	5.7608
2018/10/19	5.772	5.9724	5.7505
2018/10/22	5.7817	5.9677	5.7601
2018/10/23	5.7916	5.9677	5.7702
2018/10/24	5.7621	5.9387	5.7407
2018/10/25	5.7522	5.9197	5.7307
2018/10/26	5.7524	5.9197	5.7309
2018/10/29	5.7275	5.8948	5.706
2018/10/30	5.7018	5.8691	5.6703
2018/10/31	5.6968	5.8641	5.6553
2018/11/1	5.6797	5.847	5.6282
2018/11/2	5.6927	5.857	5.6312
2018/11/5	5.6905	5.8548	5.639
2018/11/6	5.6879	5.8507	5.6264
2018/11/7	5.6729	5.8357	5.6114
2018/11/8	5.6484	5.8111	5.5869
2018/11/9	5.652	5.8148	5.5804
2018/11/12	5.6569	5.8198	5.5754
2018/11/13	5.6424	5.8051	5.5609
2018/11/14	5.6162	5.7791	5.5347
2018/11/15	5.6116	5.7744	5.5301
2018/11/16	5.5725	5.7352	5.4909
2018/11/19	5.5401	5.7029	5.4585
2018/11/20	5.5428	5.7056	5.4512
2018/11/21	5.5472	5.71	5.4556
2018/11/22	5.5446	5.7074	5.468
2018/11/23	5.5454	5.7082	5.4888
2018/11/26	5.5442	5.707	5.4776
2018/11/27	5.5481	5.7109	5.4815
2018/11/28	5.5443	5.7071	5.4777
2018/11/29	5.5441	5.7069	5.4775
2018/11/30	5.5253	5.6881	5.4487
2018/12/3	5.544	5.7068	5.4774
2018/12/4	5.5402	5.703	5.4736
2018/12/5	5.4747	5.6921	5.4081
2018/12/6	5.474	5.6934	5.3774
2018/12/7	5.4565	5.6759	5.3599
2018/12/10	5.4468	5.6689	5.3502
2018/12/11	5.4228	5.6449	5.3262
2018/12/12	5.4178	5.6399	5.3212
2018/12/13	5.416	5.6381	5.3394
2018/12/14	5.4384	5.6605	5.3618
2018/12/17	5.4353	5.6574	5.3587
2018/12/18	5.4115	5.6284	5.3549
2018/12/19	5.4215	5.6284	5.3749
2018/12/20	5.3993	5.6062	5.3527
2018/12/21	5.3962	5.6031	5.3296
2018/12/24	5.4029	5.6098	5.3363
2018/12/25	5.4213	5.6282	5.3547
2018/12/26	5.4177	5.6245	5.3511
2018/12/27	5.4356	5.597	5.369
2018/12/28	5.4205	5.5819	5.3539
[truncated: 1,002 more rows]
