# Supplementary material for: Dynamic financial tail risk networks: A backtesting-based conditional expected shortfall approach
Source: PLoS One. 2026 Jun 24;21(6):e0351966. doi: 10.1371/journal.pone.0351966 (PMC13293451; doi:10.1371/journal.pone.0351966)
Supplement: S2 File — (ZIP) [file pone.0351966.s002.zip › File/Data/roa.csv]

Stkcd	date	roa
000001	2011/3/31	0.009959
000001	2011/6/30	0.010813
000001	2011/9/30	0.009876
000001	2011/12/31	0.010467
000001	2012/3/31	0.010557
000001	2012/6/30	0.010696
000001	2012/9/30	0.009678
000001	2012/12/31	0.009433
000001	2013/3/31	0.008558
000001	2013/6/30	0.008544
000001	2013/9/30	0.008917
000001	2013/12/31	0.008708
000001	2014/3/31	0.008544
000001	2014/6/30	0.008968
000001	2014/9/30	0.009615
000001	2014/12/31	0.009711
000001	2015/3/31	0.009258
000001	2015/6/30	0.009057
000001	2015/9/30	0.009212
000001	2015/12/31	0.009317
000001	2016/3/31	0.008954
000001	2016/6/30	0.008404
000001	2016/9/30	0.008476
000001	2016/12/31	0.008277
000001	2017/3/31	0.007992
000001	2017/6/30	0.007759
000001	2017/9/30	0.00777
000001	2017/12/31	0.007478
000001	2018/3/31	0.00743
000001	2018/6/30	0.007433
000001	2018/9/30	0.007548
000001	2018/12/31	0.007445
000001	2019/3/31	0.007474
000001	2019/6/30	0.007717
000001	2019/9/30	0.007927
000001	2019/12/31	0.007664
000001	2020/3/31	0.007647
000001	2020/6/30	0.006814
000001	2020/9/30	0.006697
000001	2020/12/31	0.006881
000001	2021/3/31	0.00701
000001	2021/6/30	0.007376
000001	2021/9/30	0.007753
000001	2021/12/31	0.007739
000001	2022/3/31	0.00806
000001	2022/6/30	0.008308
000001	2022/9/30	0.00873
000002	2011/3/31	0.046142
000002	2011/6/30	0.042381
000002	2011/9/30	0.038716
000002	2011/12/31	0.045325
000002	2012/3/31	0.043753
000002	2012/6/30	0.043569
000002	2012/9/30	0.043232
000002	2012/12/31	0.046407
000002	2013/3/31	0.04372
000002	2013/6/30	0.043174
000002	2013/9/30	0.042016
000002	2013/12/31	0.042651
000002	2014/3/31	0.039751
000002	2014/6/30	0.039516
000002	2014/9/30	0.03756
000002	2014/12/31	0.039059
000002	2015/3/31	0.036345
000002	2015/6/30	0.039635
000002	2015/9/30	0.03891
000002	2015/12/31	0.046351
000002	2016/3/31	0.044378
000002	2016/6/30	0.042033
000002	2016/9/30	0.041759
000002	2016/12/31	0.039322
000002	2017/3/31	0.036503
000002	2017/6/30	0.038145
000002	2017/9/30	0.035931
000002	2017/12/31	0.037283
000002	2018/3/31	0.035887
000002	2018/6/30	0.03577
000002	2018/9/30	0.036064
000002	2018/12/31	0.03658
000002	2019/3/31	0.036534
000002	2019/6/30	0.037667
000002	2019/9/30	0.036513
000002	2019/12/31	0.033839
000002	2020/3/31	0.033033
000002	2020/6/30	0.032203
000002	2020/9/30	0.032788
000002	2020/12/31	0.032952
000002	2021/3/31	0.032555
000002	2021/6/30	0.030225
000002	2021/9/30	0.028468
000002	2021/12/31	0.019995
000002	2022/3/31	0.019895
000002	2022/6/30	0.020864
000002	2022/9/30	0.021426
000046	2011/3/31	-0.000742
000046	2011/6/30	0.000151
000046	2011/9/30	0.004275
000046	2011/12/31	0.010723
000046	2012/3/31	0.011392
000046	2012/6/30	0.01255
000046	2012/9/30	0.012747
000046	2012/12/31	0.02862
000046	2013/3/31	0.029067
000046	2013/6/30	0.030754
000046	2013/9/30	0.027563
000046	2013/12/31	0.0329
000046	2014/3/31	0.029988
000046	2014/6/30	0.02826
000046	2014/9/30	0.024436
000046	2014/12/31	0.029818
000046	2015/3/31	0.030932
000046	2015/6/30	0.032754
000046	2015/9/30	0.034138
000046	2015/12/31	0.028111
000046	2016/3/31	0.022765
000046	2016/6/30	0.022352
000046	2016/9/30	0.025123
000046	2016/12/31	0.021363
000046	2017/3/31	0.021343
000046	2017/6/30	0.019336
000046	2017/9/30	0.015366
000046	2017/12/31	0.017393
000046	2018/3/31	0.02256
000046	2018/6/30	0.018639
000046	2018/9/30	0.018651
000046	2018/12/31	0.005167
000046	2019/3/31	0.008876
000046	2019/6/30	0.007986
000046	2019/9/30	0.009706
000046	2019/12/31	0.007316
000046	2020/3/31	-0.005151
000046	2020/6/30	-0.004453
000046	2020/9/30	-0.009388
000046	2020/12/31	-0.026307
000046	2021/3/31	-0.026048
000046	2021/6/30	-0.026367
000046	2021/9/30	-0.04021
000046	2021/12/31	-0.089877
000046	2022/3/31	-0.098611
000046	2022/6/30	-0.108995
000046	2022/9/30	-0.120327
000069	2011/3/31	0.070342
000069	2011/6/30	0.06283
000069	2011/9/30	0.059534
000069	2011/12/31	0.059053
000069	2012/3/31	0.054895
000069	2012/6/30	0.052924
000069	2012/9/30	0.051788
000069	2012/12/31	0.059763
000069	2013/3/31	0.060854
000069	2013/6/30	0.064676
000069	2013/9/30	0.07067
000069	2013/12/31	0.061614
000069	2014/3/31	0.064188
000069	2014/6/30	0.059125
000069	2014/9/30	0.054099
000069	2014/12/31	0.061184
000069	2015/3/31	0.0584
000069	2015/6/30	0.053673
000069	2015/9/30	0.053599
000069	2015/12/31	0.049903
000069	2016/3/31	0.049892
000069	2016/6/30	0.049008
000069	2016/9/30	0.046227
000069	2016/12/31	0.055892
000069	2017/3/31	0.053935
000069	2017/6/30	0.049803
000069	2017/9/30	0.054034
000069	2017/12/31	0.051227
000069	2018/3/31	0.048048
000069	2018/6/30	0.045404
000069	2018/9/30	0.041908
000069	2018/12/31	0.04415
000069	2019/3/31	0.039617
000069	2019/6/30	0.040279
000069	2019/9/30	0.039919
000069	2019/12/31	0.042572
000069	2020/3/31	0.037207
000069	2020/6/30	0.03601
000069	2020/9/30	0.032507
000069	2020/12/31	0.037605
000069	2021/3/31	0.036681
000069	2021/6/30	0.035774
000069	2021/9/30	0.034478
000069	2021/12/31	0.015271
000069	2022/3/31	0.014176
000069	2022/6/30	0.011588
000069	2022/9/30	0.005424
000402	2011/3/31	0.048044
000402	2011/6/30	0.048644
000402	2011/9/30	0.056837
000402	2011/12/31	0.036134
000402	2012/3/31	0.037965
000402	2012/6/30	0.032743
000402	2012/9/30	0.028157
000402	2012/12/31	0.041564
000402	2013/3/31	0.033061
000402	2013/6/30	0.035745
000402	2013/9/30	0.036908
000402	2013/12/31	0.048186
000402	2014/3/31	0.044927
000402	2014/6/30	0.04044
000402	2014/9/30	0.032741
000402	2014/12/31	0.038037
000402	2015/3/31	0.04147
000402	2015/6/30	0.040069
000402	2015/9/30	0.03594
000402	2015/12/31	0.02344
000402	2016/3/31	0.022821
000402	2016/6/30	0.020619
000402	2016/9/30	0.018216
000402	2016/12/31	0.02577
000402	2017/3/31	0.02293
000402	2017/6/30	0.028028
000402	2017/9/30	0.032386
000402	2017/12/31	0.034469
000402	2018/3/31	0.033
000402	2018/6/30	0.031258
000402	2018/9/30	0.028113
000402	2018/12/31	0.029498
000402	2019/3/31	0.029305
000402	2019/6/30	0.030454
000402	2019/9/30	0.030842
000402	2019/12/31	0.026541
000402	2020/3/31	0.023425
000402	2020/6/30	0.019509
000402	2020/9/30	0.020706
000402	2020/12/31	0.013397
000402	2021/3/31	0.01485
000402	2021/6/30	0.014894
000402	2021/9/30	0.013465
000402	2021/12/31	0.009468
000402	2022/3/31	0.012613
000402	2022/6/30	0.012731
000402	2022/9/30	0.010748
000416	2011/3/31	0.040918
000416	2011/6/30	0.054913
000416	2011/9/30	0.041604
000416	2011/12/31	0.055547
000416	2012/3/31	0.040893
000416	2012/6/30	0.028224
000416	2012/9/30	0.027533
000416	2012/12/31	0.081271
000416	2013/3/31	0.106658
000416	2013/6/30	0.088634
000416	2013/9/30	0.13383
000416	2013/12/31	0.022239
000416	2014/3/31	-0.003714
000416	2014/6/30	0.02995
000416	2014/9/30	0.013975
000416	2014/12/31	0.106615
000416	2015/3/31	0.112011
000416	2015/6/30	0.121249
000416	2015/9/30	0.043525
000416	2015/12/31	0.019675
000416	2016/3/31	0.000096
000416	2016/6/30	-0.004944
000416	2016/9/30	0.044266
000416	2016/12/31	0.015909
000416	2017/3/31	0.03095
000416	2017/6/30	0.031778
000416	2017/9/30	0.036478
000416	2017/12/31	0.031939
000416	2018/3/31	0.02877
000416	2018/6/30	0.022108
000416	2018/9/30	0.020297
000416	2018/12/31	0.024342
000416	2019/3/31	0.028647
000416	2019/6/30	0.04082
000416	2019/9/30	0.039705
000416	2019/12/31	0.033435
000416	2020/3/31	0.032708
000416	2020/6/30	0.030024
000416	2020/9/30	0.028739
000416	2020/12/31	0.039401
000416	2021/3/31	0.0329
000416	2021/6/30	0.028321
000416	2021/9/30	0.018536
000416	2021/12/31	0.016223
000416	2022/3/31	0.010293
000416	2022/6/30	0.004926
000416	2022/9/30	-0.000845
000540	2011/3/31	0.054861
000540	2011/6/30	0.0555
000540	2011/9/30	0.05302
000540	2011/12/31	0.03484
000540	2012/3/31	0.035974
000540	2012/6/30	0.034164
000540	2012/9/30	0.031255
000540	2012/12/31	0.019966
000540	2013/3/31	0.026008
000540	2013/6/30	0.025416
000540	2013/9/30	0.029087
000540	2013/12/31	0.034699
000540	2014/3/31	0.034204
000540	2014/6/30	0.044818
000540	2014/9/30	0.046121
000540	2014/12/31	0.040135
000540	2015/3/31	0.049949
000540	2015/6/30	0.04996
000540	2015/9/30	0.052521
000540	2015/12/31	0.052924
000540	2016/3/31	0.062259
000540	2016/6/30	0.060835
000540	2016/9/30	0.04951
000540	2016/12/31	0.046663
000540	2017/3/31	0.045634
000540	2017/6/30	0.043386
000540	2017/9/30	0.03555
000540	2017/12/31	0.023863
000540	2018/3/31	0.019587
000540	2018/6/30	0.072329
000540	2018/9/30	0.067191
000540	2018/12/31	0.013764
000540	2019/3/31	0.017036
000540	2019/6/30	-0.022044
000540	2019/9/30	-0.01845
000540	2019/12/31	0.01038
000540	2020/3/31	0.002798
000540	2020/6/30	0.003979
000540	2020/9/30	0.002615
000540	2020/12/31	0.005498
000540	2021/3/31	0.006327
000540	2021/6/30	0.004768
000540	2021/9/30	-0.002454
000540	2021/12/31	-0.072486
000540	2022/3/31	-0.079879
000540	2022/6/30	-0.089746
000540	2022/9/30	-0.099911
000563	2011/3/31	0.119897
000563	2011/6/30	0.134785
000563	2011/9/30	0.135381
000563	2011/12/31	0.12777
000563	2012/3/31	0.121571
000563	2012/6/30	0.081606
000563	2012/9/30	0.1085
000563	2012/12/31	0.109211
000563	2013/3/31	0.12534
000563	2013/6/30	0.097832
000563	2013/9/30	0.083816
000563	2013/12/31	0.083598
000563	2014/3/31	0.082841
000563	2014/6/30	0.089519
000563	2014/9/30	0.082552
000563	2014/12/31	0.085662
000563	2015/3/31	0.082055
000563	2015/6/30	0.085674
000563	2015/9/30	0.093207
000563	2015/12/31	0.069833
000563	2016/3/31	0.082087
000563	2016/6/30	0.064728
000563	2016/9/30	0.060431
000563	2016/12/31	0.056469
000563	2017/3/31	0.052897
000563	2017/6/30	0.054748
000563	2017/9/30	0.057089
000563	2017/12/31	0.03717
000563	2018/3/31	0.036159
000563	2018/6/30	0.028778
000563	2018/9/30	0.015546
000563	2018/12/31	0.029407
000563	2019/3/31	0.040348
000563	2019/6/30	0.042773
000563	2019/9/30	0.042879
000563	2019/12/31	0.043162
000563	2020/3/31	0.04195
000563	2020/6/30	0.045778
000563	2020/9/30	0.044147
000563	2020/12/31	0.043977
000563	2021/3/31	0.043514
000563	2021/6/30	0.044842
000563	2021/9/30	0.044982
000563	2021/12/31	0.043377
000563	2022/3/31	0.044738
000563	2022/6/30	0.04769
000563	2022/9/30	0.048547
000617	2011/3/31	0.004502
000617	2011/6/30	0.003793
000617	2011/9/30	-0.000224
000617	2011/12/31	-0.033519
000617	2012/3/31	-0.03551
000617	2012/6/30	-0.0367
000617	2012/9/30	-0.041079
000617	2012/12/31	-0.009381
000617	2013/3/31	-0.005841
000617	2013/6/30	0.003261
000617	2013/9/30	0.007111
000617	2013/12/31	0.003828
000617	2014/3/31	0.009755
000617	2014/6/30	-0.014104
000617	2014/9/30	-0.023524
000617	2014/12/31	-0.050752
000617	2015/3/31	-0.051074
000617	2015/6/30	-0.036036
000617	2015/9/30	-0.038632
000617	2015/12/31	-0.034472
000617	2016/3/31	-0.054357
000617	2016/6/30	-0.113184
000617	2016/9/30	-0.12223
000617	2016/12/31	0.031384
000617	2017/3/31	0.0386
000617	2017/6/30	0.049104
000617	2017/9/30	0.053206
000617	2017/12/31	0.016468
000617	2018/3/31	0.018061
000617	2018/6/30	0.017108
000617	2018/9/30	0.017052
000617	2018/12/31	0.01622
000617	2019/3/31	0.01671
000617	2019/6/30	0.016009
000617	2019/9/30	0.016218
000617	2019/12/31	0.016684
000617	2020/3/31	0.016498
000617	2020/6/30	0.01691
000617	2020/9/30	0.016782
000617	2020/12/31	0.016139
000617	2021/3/31	0.015667
000617	2021/6/30	0.015029
000617	2021/9/30	0.014814
000617	2021/12/31	0.012005
000617	2022/3/31	0.012215
000617	2022/6/30	0.011543
000617	2022/9/30	0.011771
000627	2011/3/31	-0.000152
000627	2011/6/30	-0.020364
000627	2011/9/30	-0.035916
000627	2011/12/31	-0.055534
000627	2012/3/31	-0.074636
000627	2012/6/30	-0.072518
000627	2012/9/30	-0.060945
000627	2012/12/31	0.006993
000627	2013/3/31	0.023456
000627	2013/6/30	0.035
000627	2013/9/30	0.022877
000627	2013/12/31	-0.047588
000627	2014/3/31	0.044795
000627	2014/6/30	0.041882
000627	2014/9/30	0.0366
000627	2014/12/31	0.039441
000627	2015/3/31	-0.057938
000627	2015/6/30	-0.058021
000627	2015/9/30	-0.054952
000627	2015/12/31	0.110914
000627	2016/3/31	0.024388
000627	2016/6/30	0.026556
000627	2016/9/30	0.026842
000627	2016/12/31	0.051691
000627	2017/3/31	0.018697
000627	2017/6/30	0.026425
000627	2017/9/30	0.029411
000627	2017/12/31	0.020738
000627	2018/3/31	0.021303
000627	2018/6/30	0.019563
000627	2018/9/30	0.018761
000627	2018/12/31	0.01492
000627	2019/3/31	0.013588
000627	2019/6/30	0.013469
000627	2019/9/30	0.013716
000627	2019/12/31	0.01522
000627	2020/3/31	0.014961
000627	2020/6/30	0.011585
000627	2020/9/30	0.010119
000627	2020/12/31	0.005028
000627	2021/3/31	0.003421
000627	2021/6/30	0.002944
000627	2021/9/30	0.00272
000627	2021/12/31	0.003498
000627	2022/3/31	0.002813
000627	2022/6/30	0.002378
000627	2022/9/30	0.002515
000656	2011/3/31	0.024104
000656	2011/6/30	0.041783
000656	2011/9/30	0.034771
000656	2011/12/31	0.056181
000656	2012/3/31	0.068017
000656	2012/6/30	0.076308
000656	2012/9/30	0.032358
000656	2012/12/31	0.027929
000656	2013/3/31	0.026993
000656	2013/6/30	0.0268
000656	2013/9/30	0.02239
000656	2013/12/31	0.016542
000656	2014/3/31	0.013229
000656	2014/6/30	0.009773
000656	2014/9/30	0.010202
000656	2014/12/31	0.011948
000656	2015/3/31	0.00891
000656	2015/6/30	0.01008
000656	2015/9/30	0.011289
000656	2015/12/31	0.013891
000656	2016/3/31	0.016751
000656	2016/6/30	0.016855
000656	2016/9/30	0.01723
000656	2016/12/31	0.017484
000656	2017/3/31	0.014172
000656	2017/6/30	0.011909
000656	2017/9/30	0.012731
000656	2017/12/31	0.017144
000656	2018/3/31	0.0171
000656	2018/6/30	0.016175
000656	2018/9/30	0.020625
000656	2018/12/31	0.020721
000656	2019/3/31	0.019703
000656	2019/6/30	0.027944
000656	2019/9/30	0.025145
000656	2019/12/31	0.02302
000656	2020/3/31	0.023122
000656	2020/6/30	0.023305
000656	2020/9/30	0.021561
000656	2020/12/31	0.027618
000656	2021/3/31	0.027617
000656	2021/6/30	0.027034
000656	2021/9/30	0.026241
000656	2021/12/31	0.017776
000656	2022/3/31	0.015538
000656	2022/6/30	0.001517
000656	2022/9/30	-0.010842
000671	2011/3/31	0.110667
000671	2011/6/30	0.086039
000671	2011/9/30	0.050656
000671	2011/12/31	0.030055
000671	2012/3/31	0.027566
000671	2012/6/30	0.026658
000671	2012/9/30	0.035156
000671	2012/12/31	0.036083
000671	2013/3/31	0.031646
000671	2013/6/30	0.030967
000671	2013/9/30	0.030053
000671	2013/12/31	0.02435
000671	2014/3/31	0.022216
000671	2014/6/30	0.019517
000671	2014/9/30	0.026317
000671	2014/12/31	0.032475
000671	2015/3/31	0.029801
000671	2015/6/30	0.03068
000671	2015/9/30	0.02568
000671	2015/12/31	0.029771
000671	2016/3/31	0.028909
000671	2016/6/30	0.025786
000671	2016/9/30	0.018456
000671	2016/12/31	0.015019
000671	2017/3/31	0.012725
000671	2017/6/30	0.011048
000671	2017/9/30	0.010423
000671	2017/12/31	0.013356
000671	2018/3/31	0.011449
000671	2018/6/30	0.013736
000671	2018/9/30	0.013829
000671	2018/12/31	0.016391
000671	2019/3/31	0.01608
000671	2019/6/30	0.016542
000671	2019/9/30	0.016665
000671	2019/12/31	0.015137
000671	2020/3/31	0.014956
000671	2020/6/30	0.014499
000671	2020/9/30	0.014506
000671	2020/12/31	0.016644
000671	2021/3/31	0.016108
000671	2021/6/30	0.017147
000671	2021/9/30	0.015543
000671	2021/12/31	-0.02109
000671	2022/3/31	-0.026725
000671	2022/6/30	-0.038297
000671	2022/9/30	-0.047263
000728	2011/3/31	0.035141
000728	2011/6/30	0.037157
000728	2011/9/30	0.029306
000728	2011/12/31	0.023694
000728	2012/3/31	0.019112
000728	2012/6/30	0.017979
000728	2012/9/30	0.021149
000728	2012/12/31	0.017884
000728	2013/3/31	0.015649
000728	2013/6/30	0.017254
000728	2013/9/30	0.022379
000728	2013/12/31	0.02496
000728	2014/3/31	0.032107
000728	2014/6/30	0.033666
000728	2014/9/30	0.031754
000728	2014/12/31	0.032867
000728	2015/3/31	0.035815
000728	2015/6/30	0.042267
000728	2015/9/30	0.04793
000728	2015/12/31	0.044305
000728	2016/3/31	0.035021
000728	2016/6/30	0.017677
000728	2016/9/30	0.021722
000728	2016/12/31	0.019626
000728	2017/3/31	0.020752
000728	2017/6/30	0.020242
000728	2017/9/30	0.01883
000728	2017/12/31	0.01604
000728	2018/3/31	0.014793
000728	2018/6/30	0.011841
000728	2018/9/30	0.00839
000728	2018/12/31	0.008503
000728	2019/3/31	0.010978
000728	2019/6/30	0.010403
000728	2019/9/30	0.01326
000728	2019/12/31	0.011349
000728	2020/3/31	0.009033
000728	2020/6/30	0.01286
000728	2020/9/30	0.015164
000728	2020/12/31	0.015782
000728	2021/3/31	0.015544
000728	2021/6/30	0.017033
000728	2021/9/30	0.016209
000728	2021/12/31	0.018625
000728	2022/3/31	0.01298
000728	2022/6/30	0.015599
000728	2022/9/30	0.01433
000732	2011/3/31	0.052408
000732	2011/6/30	0.03896
000732	2011/9/30	0.039326
000732	2011/12/31	0.055011
000732	2012/3/31	0.056703
000732	2012/6/30	0.045951
000732	2012/9/30	0.046284
000732	2012/12/31	0.028859
000732	2013/3/31	0.039396
000732	2013/6/30	0.040913
000732	2013/9/30	0.033533
000732	2013/12/31	0.028452
000732	2014/3/31	0.023905
000732	2014/6/30	0.01811
000732	2014/9/30	0.017426
000732	2014/12/31	0.014524
000732	2015/3/31	0.014014
000732	2015/6/30	0.013676
000732	2015/9/30	0.013098
000732	2015/12/31	0.017184
000732	2016/3/31	0.017779
000732	2016/6/30	0.017058
000732	2016/9/30	0.017
000732	2016/12/31	0.016469
000732	2017/3/31	0.0139
000732	2017/6/30	0.01375
000732	2017/9/30	0.012558
000732	2017/12/31	0.014151
000732	2018/3/31	0.012976
000732	2018/6/30	0.0141
000732	2018/9/30	0.014414
000732	2018/12/31	0.017399
000732	2019/3/31	0.019374
000732	2019/6/30	0.017366
000732	2019/9/30	0.017243
000732	2019/12/31	0.003115
000732	2020/3/31	-0.003433
000732	2020/6/30	-0.010369
000732	2020/9/30	-0.015416
000732	2020/12/31	-0.023151
000732	2021/3/31	-0.022384
000732	2021/6/30	-0.019875
000732	2021/9/30	-0.017123
000732	2021/12/31	-0.018589
000732	2022/3/31	-0.018577
000732	2022/6/30	-0.023791
000732	2022/9/30	-0.029413
000776	2011/3/31	0.042243
000776	2011/6/30	0.047386
000776	2011/9/30	0.035721
000776	2011/12/31	0.023831
000776	2012/3/31	0.025337
000776	2012/6/30	0.029113
000776	2012/9/30	0.029598
000776	2012/12/31	0.026265
000776	2013/3/31	0.025032
000776	2013/6/30	0.022595
000776	2013/9/30	0.028747
000776	2013/12/31	0.027132
000776	2014/3/31	0.027763
000776	2014/6/30	0.027379
000776	2014/9/30	0.027047
000776	2014/12/31	0.02879
000776	2015/3/31	0.031614
000776	2015/6/30	0.037677
000776	2015/9/30	0.045283
000776	2015/12/31	0.0413
000776	2016/3/31	0.037207
000776	2016/6/30	0.020983
000776	2016/9/30	0.024242
000776	2016/12/31	0.021593
000776	2017/3/31	0.024091
000776	2017/6/30	0.024312
000776	2017/9/30	0.023702
000776	2017/12/31	0.025348
000776	2018/3/31	0.022642
000776	2018/6/30	0.020286
000776	2018/9/30	0.017757
000776	2018/12/31	0.012418
000776	2019/3/31	0.015596
000776	2019/6/30	0.015353
000776	2019/9/30	0.016451
000776	2019/12/31	0.020703
000776	2020/3/31	0.016646
000776	2020/6/30	0.023846
000776	2020/9/30	0.026387
000776	2020/12/31	0.025288
000776	2021/3/31	0.024304
000776	2021/6/30	0.024003
000776	2021/9/30	0.024486
000776	2021/12/31	0.024272
000776	2022/3/31	0.020555
000776	2022/6/30	0.01883
000776	2022/9/30	0.015198
000783	2011/3/31	0.03796
000783	2011/6/30	0.03758
000783	2011/9/30	0.022286
000783	2011/12/31	0.013502
000783	2012/3/31	0.008705
000783	2012/6/30	0.01407
000783	2012/9/30	0.023104
000783	2012/12/31	0.022793
000783	2013/3/31	0.027214
000783	2013/6/30	0.026684
000783	2013/9/30	0.032615
000783	2013/12/31	0.032022
000783	2014/3/31	0.032501
000783	2014/6/30	0.035513
000783	2014/9/30	0.037753
000783	2014/12/31	0.034288
000783	2015/3/31	0.033449
000783	2015/6/30	0.040963
000783	2015/9/30	0.048577
000783	2015/12/31	0.041731
000783	2016/3/31	0.034044
000783	2016/6/30	0.019258
000783	2016/9/30	0.021178
000783	2016/12/31	0.021448
000783	2017/3/31	0.021446
000783	2017/6/30	0.021143
000783	2017/9/30	0.019757
000783	2017/12/31	0.014015
000783	2018/3/31	0.012733
000783	2018/6/30	0.008431
000783	2018/9/30	0.005779
000783	2018/12/31	0.002135
000783	2019/3/31	0.005476
000783	2019/6/30	0.008205
000783	2019/9/30	0.009993
000783	2019/12/31	0.015157
000783	2020/3/31	0.010214
000783	2020/6/30	0.012245
000783	2020/9/30	0.017284
000783	2020/12/31	0.017118
000783	2021/3/31	0.017542
000783	2021/6/30	0.017941
000783	2021/9/30	0.015837
000783	2021/12/31	0.016424
000783	2022/3/31	0.011192
000783	2022/6/30	0.010695
000783	2022/9/30	0.00714
000961	2011/3/31	0.036638
000961	2011/6/30	0.035273
000961	2011/9/30	0.03567
000961	2011/12/31	0.034428
000961	2012/3/31	0.031324
000961	2012/6/30	0.030505
000961	2012/9/30	0.027947
000961	2012/12/31	0.026334
000961	2013/3/31	0.027293
000961	2013/6/30	0.024665
000961	2013/9/30	0.0201
000961	2013/12/31	0.025071
000961	2014/3/31	0.0238
000961	2014/6/30	0.021546
000961	2014/9/30	0.019382
000961	2014/12/31	0.012535
000961	2015/3/31	0.010706
000961	2015/6/30	0.010126
000961	2015/9/30	0.009153
000961	2015/12/31	0.004892
000961	2016/3/31	0.005291
000961	2016/6/30	0.003517
000961	2016/9/30	0.004422
000961	2016/12/31	0.003366
000961	2017/3/31	0.002847
000961	2017/6/30	0.003636
000961	2017/9/30	0.003089
000961	2017/12/31	0.003681
000961	2018/3/31	0.005503
000961	2018/6/30	0.007284
000961	2018/9/30	0.008703
000961	2018/12/31	0.011262
000961	2019/3/31	0.011098
000961	2019/6/30	0.011992
000961	2019/9/30	0.012598
000961	2019/12/31	0.017567
000961	2020/3/31	0.017846
000961	2020/6/30	0.018761
000961	2020/9/30	0.020696
000961	2020/12/31	0.024019
000961	2021/3/31	0.024075
000961	2021/6/30	0.021448
000961	2021/9/30	0.019868
000961	2021/12/31	-0.009091
000961	2022/3/31	-0.013353
000961	2022/6/30	-0.018856
000961	2022/9/30	-0.024368
000987	2011/3/31	0.133363
000987	2011/6/30	0.139927
000987	2011/9/30	0.128626
000987	2011/12/31	0.116385
000987	2012/3/31	0.117709
000987	2012/6/30	0.12187
000987	2012/9/30	0.113087
000987	2012/12/31	0.10963
000987	2013/3/31	0.110195
000987	2013/6/30	0.112346
000987	2013/9/30	0.099498
000987	2013/12/31	0.086154
000987	2014/3/31	0.081448
000987	2014/6/30	0.080936
000987	2014/9/30	0.082358
000987	2014/12/31	0.074499
000987	2015/3/31	0.074153
000987	2015/6/30	0.075728
000987	2015/9/30	0.075355
000987	2015/12/31	0.067733
000987	2016/3/31	0.027427
000987	2016/6/30	0.011806
000987	2016/9/30	0.018233
000987	2016/12/31	0.02584
000987	2017/3/31	0.026046
000987	2017/6/30	0.014168
000987	2017/9/30	0.013865
000987	2017/12/31	0.011973
000987	2018/3/31	0.010253
000987	2018/6/30	0.009466
000987	2018/9/30	0.007644
000987	2018/12/31	0.006999
000987	2019/3/31	0.008726
000987	2019/6/30	0.017881
000987	2019/9/30	0.019321
000987	2019/12/31	0.015831
000987	2020/3/31	0.043905
000987	2020/6/30	0.041045
000987	2020/9/30	0.043734
000987	2020/12/31	0.044001
000987	2021/3/31	0.019169
000987	2021/6/30	0.020595
000987	2021/9/30	0.022615
000987	2021/12/31	0.024008
000987	2022/3/31	0.022599
000987	2022/6/30	0.022146
000987	2022/9/30	0.019632
002142	2011/3/31	0.011629
002142	2011/6/30	0.011497
002142	2011/9/30	0.012817
002142	2011/12/31	0.012423
002142	2012/3/31	0.012933
002142	2012/6/30	0.01391
002142	2012/9/30	0.014091
002142	2012/12/31	0.012833
002142	2013/3/31	0.012527
002142	2013/6/30	0.012522
002142	2013/9/30	0.011821
002142	2013/12/31	0.011523
002142	2014/3/31	0.010656
002142	2014/6/30	0.011002
002142	2014/9/30	0.011086
002142	2014/12/31	0.011027
002142	2015/3/31	0.010335
002142	2015/6/30	0.010352
002142	2015/9/30	0.010685
002142	2015/12/31	0.010337
002142	2016/3/31	0.009617
002142	2016/6/30	0.009585
002142	2016/9/30	0.010128
002142	2016/12/31	0.009769
002142	2017/3/31	0.009402
002142	2017/6/30	0.009537
002142	2017/9/30	0.009887
002142	2017/12/31	0.00976
002142	2018/3/31	0.009883
002142	2018/6/30	0.010225
002142	2018/9/30	0.010715
002142	2018/12/31	0.010445
002142	2019/3/31	0.010593
002142	2019/6/30	0.010859
002142	2019/9/30	0.011216
002142	2019/12/31	0.011331
002142	2020/3/31	0.011067
002142	2020/6/30	0.010895
002142	2020/9/30	0.010338
002142	2020/12/31	0.010281
002142	2021/3/31	0.010032
002142	2021/6/30	0.010048
002142	2021/9/30	0.010505
002142	2021/12/31	0.010767
002142	2022/3/31	0.010445
002142	2022/6/30	0.010472
002142	2022/9/30	0.010647
002146	2011/3/31	0.055297
002146	2011/6/30	0.059653
002146	2011/9/30	0.060702
002146	2011/12/31	0.061849
002146	2012/3/31	0.060512
002146	2012/6/30	0.063159
002146	2012/9/30	0.059935
002146	2012/12/31	0.063093
002146	2013/3/31	0.062132
002146	2013/6/30	0.064784
002146	2013/9/30	0.063546
002146	2013/12/31	0.062469
002146	2014/3/31	0.059909
002146	2014/6/30	0.058285
002146	2014/9/30	0.053993
002146	2014/12/31	0.051117
002146	2015/3/31	0.046071
002146	2015/6/30	0.040814
002146	2015/9/30	0.037496
002146	2015/12/31	0.028793
002146	2016/3/31	0.026899
002146	2016/6/30	0.02782
002146	2016/9/30	0.028271
002146	2016/12/31	0.035172
002146	2017/3/31	0.033863
002146	2017/6/30	0.033366
002146	2017/9/30	0.033383
002146	2017/12/31	0.036028
002146	2018/3/31	0.035291
002146	2018/6/30	0.037065
002146	2018/9/30	0.037293
002146	2018/12/31	0.039461
002146	2019/3/31	0.038831
002146	2019/6/30	0.037578
002146	2019/9/30	0.038876
002146	2019/12/31	0.039752
002146	2020/3/31	0.040115
002146	2020/6/30	0.03822
002146	2020/9/30	0.035022
002146	2020/12/31	0.028622
002146	2021/3/31	0.028538
002146	2021/6/30	0.028109
002146	2021/9/30	0.024536
002146	2021/12/31	-0.01721
002146	2022/3/31	-0.024013
002146	2022/6/30	-0.034977
002146	2022/9/30	-0.040087
600000	2011/3/31	0.010758
600000	2011/6/30	0.010861
600000	2011/9/30	0.010808
600000	2011/12/31	0.01122
600000	2012/3/31	0.011513
600000	2012/6/30	0.011548
600000	2012/9/30	0.011874
600000	2012/12/31	0.01177
600000	2013/3/31	0.011374
600000	2013/6/30	0.011237
600000	2013/9/30	0.011305
600000	2013/12/31	0.012072
600000	2014/3/31	0.012047
600000	2014/6/30	0.012047
600000	2014/9/30	0.01228
600000	2014/12/31	0.012026
600000	2015/3/31	0.011971
600000	2015/6/30	0.011394
600000	2015/9/30	0.011315
600000	2015/12/31	0.011038
600000	2016/3/31	0.01133
600000	2016/6/30	0.010809
600000	2016/9/30	0.010525
600000	2016/12/31	0.009848
600000	2017/3/31	0.009766
600000	2017/6/30	0.009774
600000	2017/9/30	0.009449
600000	2017/12/31	0.009171
600000	2018/3/31	0.009118
600000	2018/6/30	0.009225
600000	2018/9/30	0.00926
600000	2018/12/31	0.009096
600000	2019/3/31	0.009254
600000	2019/6/30	0.009415
600000	2019/9/30	0.009583
600000	2019/12/31	0.008951
600000	2020/3/31	0.008724
600000	2020/6/30	0.007947
600000	2020/9/30	0.00772
600000	2020/12/31	0.007889
600000	2021/3/31	0.00785
600000	2021/6/30	0.007663
600000	2021/9/30	0.007108
600000	2021/12/31	0.006684
600000	2022/3/31	0.006611
600000	2022/6/30	0.006514
600000	2022/9/30	0.006399
600015	2011/3/31	0.006346
600015	2011/6/30	0.006962
600015	2011/9/30	0.007654
600015	2011/12/31	0.008073
600015	2012/3/31	0.008315
600015	2012/6/30	0.008839
600015	2012/9/30	0.009391
600015	2012/12/31	0.009364
600015	2013/3/31	0.009675
600015	2013/6/30	0.009798
600015	2013/9/30	0.009834
600015	2013/12/31	0.009813
600015	2014/3/31	0.010014
600015	2014/6/30	0.010289
600015	2014/9/30	0.010551
600015	2014/12/31	0.010228
600015	2015/3/31	0.010378
600015	2015/6/30	0.01009
600015	2015/9/30	0.010063
600015	2015/12/31	0.009789
600015	2016/3/31	0.009837
600015	2016/6/30	0.009366
600015	2016/9/30	0.009309
600015	2016/12/31	0.009028
600015	2017/3/31	0.00883
600015	2017/6/30	0.008467
600015	2017/9/30	0.008219
600015	2017/12/31	0.008194
600015	2018/3/31	0.008081
600015	2018/6/30	0.00807
600015	2018/9/30	0.007997
600015	2018/12/31	0.008088
600015	2019/3/31	0.007885
600015	2019/6/30	0.007693
600015	2019/9/30	0.007716
600015	2019/12/31	0.007758
600015	2020/3/31	0.007588
600015	2020/6/30	0.006677
600015	2020/9/30	0.006621
600015	2020/12/31	0.006718
600015	2021/3/31	0.006717
600015	2021/6/30	0.006858
600015	2021/9/30	0.006894
600015	2021/12/31	0.006756
600015	2022/3/31	0.006629
600015	2022/6/30	0.006649
600015	2022/9/30	0.006736
600016	2011/3/31	0.011151
600016	2011/6/30	0.012037
600016	2011/9/30	0.013476
600016	2011/12/31	0.014036
600016	2012/3/31	0.014133
600016	2012/6/30	0.014214
600016	2012/9/30	0.014686
600016	2012/12/31	0.014081
600016	2013/3/31	0.014083
600016	2013/6/30	0.014122
600016	2013/9/30	0.014062
600016	2013/12/31	0.013445
600016	2014/3/31	0.013651
600016	2014/6/30	0.013143
600016	2014/9/30	0.01316
600016	2014/12/31	0.012585
600016	2015/3/31	0.012661
600016	2015/6/30	0.011876
600016	2015/9/30	0.011591
600016	2015/12/31	0.011018
600016	2016/3/31	0.010728
600016	2016/6/30	0.009936
600016	2016/9/30	0.009559
600016	2016/12/31	0.009365
600016	2017/3/31	0.009155
600016	2017/6/30	0.00902
600016	2017/9/30	0.008811
600016	2017/12/31	0.008632
600016	2018/3/31	0.00862
600016	2018/6/30	0.00882
600016	2018/9/30	0.009072
600016	2018/12/31	0.008461
600016	2019/3/31	0.00839
600016	2019/6/30	0.008458
600016	2019/9/30	0.008707
600016	2019/12/31	0.008665
600016	2020/3/31	0.008476
600016	2020/6/30	0.007674
600016	2020/9/30	0.007076
600016	2020/12/31	0.00515
600016	2021/3/31	0.004693
600016	2021/6/30	0.004652
600016	2021/9/30	0.004732
600016	2021/12/31	0.005014
600016	2022/3/31	0.00479
600016	2022/6/30	0.004586
600016	2022/9/30	0.00468
600030	2011/3/31	0.066731
600030	2011/6/30	0.076935
600030	2011/9/30	0.0736
600030	2011/12/31	0.083624
600030	2012/3/31	0.083296
600030	2012/6/30	0.084456
600030	2012/9/30	0.090248
600030	2012/12/31	0.02719
600030	2013/3/31	0.026224
600030	2013/6/30	0.023945
600030	2013/9/30	0.024479
600030	2013/12/31	0.024135
600030	2014/3/31	0.022539
600030	2014/6/30	0.027952
600030	2014/9/30	0.025895
600030	2014/12/31	0.031589
600030	2015/3/31	0.032388
600030	2015/6/30	0.036351
600030	2015/9/30	0.042185
600030	2015/12/31	0.037163
600030	2016/3/31	0.03158
600030	2016/6/30	0.01949
600030	2016/9/30	0.020662
600030	2016/12/31	0.018098
600030	2017/3/31	0.019224
600030	2017/6/30	0.018146
600030	2017/9/30	0.018593
600030	2017/12/31	0.019587
600030	2018/3/31	0.019224
600030	2018/6/30	0.01997
600030	2018/9/30	0.018174
600030	2018/12/31	0.015448
600030	2019/3/31	0.017157
600030	2019/6/30	0.015515
600030	2019/9/30	0.019421
600030	2019/12/31	0.017508
600030	2020/3/31	0.015686
600030	2020/6/30	0.017899
600030	2020/9/30	0.016811
600030	2020/12/31	0.016823
600030	2021/3/31	0.016066
600030	2021/6/30	0.01762
600030	2021/9/30	0.018347
600030	2021/12/31	0.020591
600030	2022/3/31	0.019182
600030	2022/6/30	0.017899
600030	2022/9/30	0.017984
600036	2011/3/31	0.011986
600036	2011/6/30	0.012654
600036	2011/9/30	0.013448
600036	2011/12/31	0.013902
600036	2012/3/31	0.014044
600036	2012/6/30	0.013712
600036	2012/9/30	0.014721
600036	2012/12/31	0.014598
600036	2013/3/31	0.014406
600036	2013/6/30	0.013505
600036	2013/9/30	0.014219
600036	2013/12/31	0.013938
600036	2014/3/31	0.013562
600036	2014/6/30	0.012663
600036	2014/9/30	0.013515
600036	2014/12/31	0.012814
600036	2015/3/31	0.012538
600036	2015/6/30	0.011449
600036	2015/9/30	0.011848
600036	2015/12/31	0.011368
600036	2016/3/31	0.011437
600036	2016/6/30	0.011188
600036	2016/9/30	0.011417
600036	2016/12/31	0.010927
600036	2017/3/31	0.011205
600036	2017/6/30	0.011334
600036	2017/9/30	0.011796
600036	2017/12/31	0.011542
600036	2018/3/31	0.011957
600036	2018/6/30	0.01194
600036	2018/9/30	0.012469
600036	2018/12/31	0.012392
600036	2019/3/31	0.012817
600036	2019/6/30	0.012645
600036	2019/9/30	0.013177
600036	2019/12/31	0.013193
600036	2020/3/31	0.01317
600036	2020/6/30	0.01217
600036	2020/9/30	0.011994
600036	2020/12/31	0.012417
600036	2021/3/31	0.012447
600036	2021/6/30	0.012948
600036	2021/9/30	0.013499
600036	2021/12/31	0.013723
600036	2022/3/31	0.013816
600036	2022/6/30	0.013883
600036	2022/9/30	0.014439
600048	2011/3/31	0.040094
600048	2011/6/30	0.043539
600048	2011/9/30	0.039615
600048	2011/12/31	0.04242
600048	2012/3/31	0.039309
600048	2012/6/30	0.039052
600048	2012/9/30	0.03886
600048	2012/12/31	0.044729
600048	2013/3/31	0.041804
600048	2013/6/30	0.041558
600048	2013/9/30	0.038543
600048	2013/12/31	0.04199
600048	2014/3/31	0.039344
600048	2014/6/30	0.038908
600048	2014/9/30	0.039897
600048	2014/12/31	0.041875
600048	2015/3/31	0.041688
600048	2015/6/30	0.043582
600048	2015/9/30	0.041118
600048	2015/12/31	0.043731
600048	2016/3/31	0.044404
600048	2016/6/30	0.044036
600048	2016/9/30	0.045296
600048	2016/12/31	0.039166
600048	2017/3/31	0.03663
600048	2017/6/30	0.033947
600048	2017/9/30	0.031964
600048	2017/12/31	0.033797
600048	2018/3/31	0.031402
600048	2018/6/30	0.031267
600048	2018/9/30	0.030897
600048	2018/12/31	0.033895
600048	2019/3/31	0.032058
600048	2019/6/30	0.034119
600048	2019/9/30	0.032979
600048	2019/12/31	0.039957
600048	2020/3/31	0.038598
600048	2020/6/30	0.037384
600048	2020/9/30	0.036105
600048	2020/12/31	0.03506
600048	2021/3/31	0.033953
600048	2021/6/30	0.033428
600048	2021/9/30	0.032292
600048	2021/12/31	0.028054
600048	2022/3/31	0.027127
600048	2022/6/30	0.026588
600048	2022/9/30	0.025747
600053	2011/3/31	0.0762
600053	2011/6/30	0.077095
600053	2011/9/30	0.088966
600053	2011/12/31	0.005787
600053	2012/3/31	0.005544
600053	2012/6/30	0.005113
600053	2012/9/30	0.000448
600053	2012/12/31	0.004403
600053	2013/3/31	0.004533
600053	2013/6/30	0.005608
600053	2013/9/30	0.006707
600053	2013/12/31	0.008796
600053	2014/3/31	0.009932
600053	2014/6/30	0.012407
600053	2014/9/30	0.01865
600053	2014/12/31	0.028259
600053	2015/3/31	0.027759
600053	2015/6/30	0.031244
600053	2015/9/30	0.024573
600053	2015/12/31	0.080333
600053	2016/3/31	0.087855
600053	2016/6/30	0.121524
600053	2016/9/30	0.14995
600053	2016/12/31	0.142989
600053	2017/3/31	0.14779
600053	2017/6/30	0.135444
600053	2017/9/30	0.115017
600053	2017/12/31	0.07339
600053	2018/3/31	0.068086
600053	2018/6/30	0.059849
600053	2018/9/30	0.077477
600053	2018/12/31	0.061618
600053	2019/3/31	0.089641
600053	2019/6/30	0.090364
600053	2019/9/30	0.080308
600053	2019/12/31	0.161375
600053	2020/3/31	0.120287
600053	2020/6/30	0.151207
600053	2020/9/30	0.171863
600053	2020/12/31	0.022442
600053	2021/3/31	0.020051
600053	2021/6/30	0.022584
600053	2021/9/30	0.00426
600053	2021/12/31	0.018161
600053	2022/3/31	0.02514
600053	2022/6/30	0.034602
600053	2022/9/30	0.032886
600061	2011/3/31	0.031892
600061	2011/6/30	0.026378
600061	2011/9/30	0.028225
600061	2011/12/31	0.014569
600061	2012/3/31	-0.008702
600061	2012/6/30	-0.009108
600061	2012/9/30	-0.006173
600061	2012/12/31	0.003314
600061	2013/3/31	0.012886
600061	2013/6/30	0.01237
600061	2013/9/30	0.007652
600061	2013/12/31	0.00329
600061	2014/3/31	0.124726
600061	2014/6/30	0.001997
600061	2014/9/30	-0.007656
600061	2014/12/31	0.000101
600061	2015/3/31	0.008536
600061	2015/6/30	0.026938
600061	2015/9/30	0.04225
600061	2015/12/31	0.039535
600061	2016/3/31	0.037229
600061	2016/6/30	0.021738
600061	2016/9/30	0.022416
600061	2016/12/31	0.019063
600061	2017/3/31	0.017265
600061	2017/6/30	0.020605
600061	2017/9/30	0.019651
600061	2017/12/31	0.022431
600061	2018/3/31	0.019293
600061	2018/6/30	0.01752
600061	2018/9/30	0.014233
600061	2018/12/31	0.013598
600061	2019/3/31	0.016263
600061	2019/6/30	0.017274
600061	2019/9/30	0.020719
600061	2019/12/31	0.020986
600061	2020/3/31	0.015051
600061	2020/6/30	0.021462
600061	2020/9/30	0.022788
600061	2020/12/31	0.023718
600061	2021/3/31	0.023822
600061	2021/6/30	0.022749
600061	2021/9/30	0.020216
600061	2021/12/31	0.022822
600061	2022/3/31	0.016895
600061	2022/6/30	0.016872
600061	2022/9/30	0.012126
600177	2011/3/31	0.066767
600177	2011/6/30	0.069414
600177	2011/9/30	0.071624
600177	2011/12/31	0.042358
600177	2012/3/31	0.037372
600177	2012/6/30	0.040701
600177	2012/9/30	0.036577
600177	2012/12/31	0.033563
600177	2013/3/31	0.032531
600177	2013/6/30	0.035291
600177	2013/9/30	0.038692
600177	2013/12/31	0.027676
600177	2014/3/31	0.038756
600177	2014/6/30	0.047671
600177	2014/9/30	0.042778
600177	2014/12/31	0.066996
600177	2015/3/31	0.083709
600177	2015/6/30	0.091454
600177	2015/9/30	0.081425
600177	2015/12/31	0.076839
600177	2016/3/31	0.102274
600177	2016/6/30	0.084464
600177	2016/9/30	0.072202
600177	2016/12/31	0.056646
600177	2017/3/31	0.037205
600177	2017/6/30	0.038997
600177	2017/9/30	0.04499
600177	2017/12/31	0.004493
600177	2018/3/31	-0.006896
600177	2018/6/30	-0.003855
600177	2018/9/30	-0.000559
600177	2018/12/31	0.051617
600177	2019/3/31	0.054236
600177	2019/6/30	0.057557
600177	2019/9/30	0.057264
600177	2019/12/31	0.050573
600177	2020/3/31	0.053743
600177	2020/6/30	0.063037
600177	2020/9/30	0.083376
600177	2020/12/31	0.089703
600177	2021/3/31	0.083747
600177	2021/6/30	0.074873
600177	2021/9/30	0.072806
600177	2021/12/31	0.064101
600177	2022/3/31	0.084728
600177	2022/6/30	0.083547
600177	2022/9/30	0.075181
600208	2011/3/31	0.064547
600208	2011/6/30	0.061475
600208	2011/9/30	0.056265
600208	2011/12/31	0.045674
600208	2012/3/31	0.040017
600208	2012/6/30	0.036934
600208	2012/9/30	0.033666
600208	2012/12/31	0.0571
600208	2013/3/31	0.051619
600208	2013/6/30	0.051066
600208	2013/9/30	0.04585
600208	2013/12/31	0.018556
600208	2014/3/31	0.017892
600208	2014/6/30	0.018403
600208	2014/9/30	0.019091
600208	2014/12/31	0.017709
600208	2015/3/31	0.018527
600208	2015/6/30	0.019811
600208	2015/9/30	0.017735
600208	2015/12/31	0.013028
600208	2016/3/31	0.011787
600208	2016/6/30	0.008617
600208	2016/9/30	0.011049
600208	2016/12/31	0.058286
600208	2017/3/31	0.056359
600208	2017/6/30	0.055304
600208	2017/9/30	0.06246
600208	2017/12/31	0.028375
600208	2018/3/31	0.029536
600208	2018/6/30	0.033157
600208	2018/9/30	0.025405
600208	2018/12/31	0.02037
600208	2019/3/31	0.019654
600208	2019/6/30	0.020816
600208	2019/9/30	0.024045
600208	2019/12/31	0.014876
600208	2020/3/31	0.009931
600208	2020/6/30	0.019162
600208	2020/9/30	0.017514
600208	2020/12/31	0.023531
600208	2021/3/31	0.026273
600208	2021/6/30	0.019929
600208	2021/9/30	0.016775
600208	2021/12/31	0.017034
600208	2022/3/31	0.01735
600208	2022/6/30	0.010675
600208	2022/9/30	0.014048
600340	2011/3/31	0.019288
600340	2011/6/30	0.001917
600340	2011/9/30	0.084362
600340	2011/12/31	0.091569
600340	2012/3/31	0.086567
600340	2012/6/30	0.155168
600340	2012/9/30	0.054125
600340	2012/12/31	0.052752
600340	2013/3/31	0.059046
600340	2013/6/30	0.053494
600340	2013/9/30	0.052584
600340	2013/12/31	0.045808
600340	2014/3/31	0.045492
600340	2014/6/30	0.046296
600340	2014/9/30	0.043757
600340	2014/12/31	0.040428
600340	2015/3/31	0.037407
600340	2015/6/30	0.035956
600340	2015/9/30	0.037349
600340	2015/12/31	0.035296
600340	2016/3/31	0.035096
600340	2016/6/30	0.031951
600340	2016/9/30	0.027831
600340	2016/12/31	0.029475
600340	2017/3/31	0.028752
600340	2017/6/30	0.028516
600340	2017/9/30	0.027792
600340	2017/12/31	0.028146
600340	2018/3/31	0.028437
600340	2018/6/30	0.029056
600340	2018/9/30	0.028692
600340	2018/12/31	0.030049
600340	2019/3/31	0.03105
600340	2019/6/30	0.03184
600340	2019/9/30	0.03262
600340	2019/12/31	0.033855
600340	2020/3/31	0.032456
600340	2020/6/30	0.026503
600340	2020/9/30	0.026985
600340	2020/12/31	0.010154
600340	2021/3/31	-0.004193
600340	2021/6/30	-0.022549
600340	2021/9/30	-0.033566
600340	2021/12/31	-0.085694
600340	2022/3/31	-0.072731
600340	2022/6/30	-0.069407
600340	2022/9/30	-0.064314
600383	2011/3/31	0.029989
600383	2011/6/30	0.031828
600383	2011/9/30	0.027723
600383	2011/12/31	0.045811
600383	2012/3/31	0.044316
600383	2012/6/30	0.04269
600383	2012/9/30	0.045478
600383	2012/12/31	0.044472
600383	2013/3/31	0.043617
600383	2013/6/30	0.038542
600383	2013/9/30	0.035195
600383	2013/12/31	0.039834
600383	2014/3/31	0.03656
600383	2014/6/30	0.034198
600383	2014/9/30	0.033375
600383	2014/12/31	0.039937
600383	2015/3/31	0.038385
600383	2015/6/30	0.040298
600383	2015/9/30	0.04306
600383	2015/12/31	0.03669
600383	2016/3/31	0.038944
600383	2016/6/30	0.039518
600383	2016/9/30	0.044762
600383	2016/12/31	0.058542
600383	2017/3/31	0.058042
600383	2017/6/30	0.056906
600383	2017/9/30	0.050297
600383	2017/12/31	0.052422
600383	2018/3/31	0.049508
600383	2018/6/30	0.051824
600383	2018/9/30	0.060704
600383	2018/12/31	0.049783
600383	2019/3/31	0.049943
600383	2019/6/30	0.051026
600383	2019/9/30	0.043528
600383	2019/12/31	0.050443
600383	2020/3/31	0.04954
600383	2020/6/30	0.044166
600383	2020/9/30	0.046328
600383	2020/12/31	0.04139
600383	2021/3/31	0.035627
600383	2021/6/30	0.032999
600383	2021/9/30	0.028318
600383	2021/12/31	0.029964
600383	2022/3/31	0.028166
600383	2022/6/30	0.029613
600383	2022/9/30	0.027109
600390	2011/3/31	0.027139
600390	2011/6/30	0.028637
600390	2011/9/30	0.026387
600390	2011/12/31	-0.066466
600390	2012/3/31	-0.061124
600390	2012/6/30	-0.077698
600390	2012/9/30	-0.080708
600390	2012/12/31	0.003385
600390	2013/3/31	0.000756
600390	2013/6/30	0.005616
600390	2013/9/30	-0.008939
600390	2013/12/31	0.002447
600390	2014/3/31	0.000693
600390	2014/6/30	-0.007393
600390	2014/9/30	0.009923
600390	2014/12/31	-0.012365
600390	2015/3/31	-0.013573
600390	2015/6/30	-0.017142
600390	2015/9/30	-0.034149
600390	2015/12/31	-0.169762
600390	2016/3/31	-0.14427
600390	2016/6/30	-0.10174
600390	2016/9/30	-0.077858
600390	2016/12/31	0.107732
600390	2017/3/31	0.078086
600390	2017/6/30	0.095212
600390	2017/9/30	0.067681
600390	2017/12/31	0.036904
600390	2018/3/31	0.032846
600390	2018/6/30	0.033378
600390	2018/9/30	0.020257
600390	2018/12/31	0.022477
600390	2019/3/31	0.026929
600390	2019/6/30	0.027232
600390	2019/9/30	0.030751
600390	2019/12/31	0.026274
600390	2020/3/31	0.025848
600390	2020/6/30	0.028667
600390	2020/9/30	0.03111
600390	2020/12/31	0.03407
600390	2021/3/31	0.035384
600390	2021/6/30	0.037358
600390	2021/9/30	0.0344
600390	2021/12/31	0.029782
600390	2022/3/31	0.023053
600390	2022/6/30	0.021191
600390	2022/9/30	0.017446
600599	2011/3/31	0.035461
600599	2011/6/30	0.037213
600599	2011/9/30	0.029147
600599	2011/12/31	0.016995
600599	2012/3/31	0.019168
600599	2012/6/30	0.00537
600599	2012/9/30	0.042914
600599	2012/12/31	0.015796
600599	2013/3/31	-0.013406
600599	2013/6/30	0.05401
600599	2013/9/30	0.015066
600599	2013/12/31	0.016355
600599	2014/3/31	0.027209
600599	2014/6/30	0.012273
600599	2014/9/30	0.010154
600599	2014/12/31	0.014854
600599	2015/3/31	0.007602
600599	2015/6/30	-0.011747
600599	2015/9/30	-0.003396
600599	2015/12/31	0.022685
600599	2016/3/31	0.020801
600599	2016/6/30	0.001439
600599	2016/9/30	0.011073
600599	2016/12/31	0.017118
600599	2017/3/31	0.022249
600599	2017/6/30	0.037983
600599	2017/9/30	0.027382
600599	2017/12/31	0.018819
600599	2018/3/31	0.0263
600599	2018/6/30	0.017732
600599	2018/9/30	-0.011005
600599	2018/12/31	-0.055484
600599	2019/3/31	-0.050362
600599	2019/6/30	-0.087498
600599	2019/9/30	-0.060848
600599	2019/12/31	-0.109683
600599	2020/3/31	-0.135035
600599	2020/6/30	-0.079403
600599	2020/9/30	-0.06025
600599	2020/12/31	0.059942
600599	2021/3/31	0.086166
600599	2021/6/30	0.096284
600599	2021/9/30	0.098366
600599	2021/12/31	0.084383
600599	2022/3/31	0.088793
600599	2022/6/30	0.098191
600599	2022/9/30	0.086739
600643	2011/3/31	0.06165
600643	2011/6/30	0.07275
600643	2011/9/30	0.090801
600643	2011/12/31	0.063723
600643	2012/3/31	0.066104
600643	2012/6/30	0.050444
600643	2012/9/30	0.064232
600643	2012/12/31	0.101511
600643	2013/3/31	0.112593
600643	2013/6/30	0.092364
600643	2013/9/30	0.107436
600643	2013/12/31	0.091333
600643	2014/3/31	0.09168
600643	2014/6/30	0.087972
600643	2014/9/30	0.077899
600643	2014/12/31	0.072542
600643	2015/3/31	0.07118
600643	2015/6/30	0.069012
600643	2015/9/30	0.066077
600643	2015/12/31	0.05872
600643	2016/3/31	0.057262
600643	2016/6/30	0.054199
600643	2016/9/30	0.053266
600643	2016/12/31	0.047015
600643	2017/3/31	0.049793
600643	2017/6/30	0.049321
600643	2017/9/30	0.053218
600643	2017/12/31	0.051185
600643	2018/3/31	0.052507
600643	2018/6/30	0.056928
600643	2018/9/30	0.051014
600643	2018/12/31	0.054055
600643	2019/3/31	0.055479
600643	2019/6/30	0.053613
600643	2019/9/30	0.050103
600643	2019/12/31	0.049977
600643	2020/3/31	0.049521
600643	2020/6/30	0.049592
600643	2020/9/30	0.047524
600643	2020/12/31	0.05024
600643	2021/3/31	0.051192
600643	2021/6/30	0.05795
600643	2021/9/30	0.05446
600643	2021/12/31	0.042583
600643	2022/3/31	0.041638
600643	2022/6/30	0.030639
600643	2022/9/30	0.024392
600663	2011/3/31	0.015003
600663	2011/6/30	0.050317
600663	2011/9/30	0.050577
600663	2011/12/31	0.038422
600663	2012/3/31	0.043068
600663	2012/6/30	0.017474
600663	2012/9/30	0.021922
600663	2012/12/31	0.037826
600663	2013/3/31	0.039879
600663	2013/6/30	0.03724
600663	2013/9/30	0.049311
600663	2013/12/31	0.045125
600663	2014/3/31	0.045517
600663	2014/6/30	0.04513
600663	2014/9/30	0.036848
600663	2014/12/31	0.041531
600663	2015/3/31	0.042422
600663	2015/6/30	0.042205
600663	2015/9/30	0.042432
600663	2015/12/31	0.043273
600663	2016/3/31	0.043704
600663	2016/6/30	0.049655
600663	2016/9/30	0.046707
600663	2016/12/31	0.04943
600663	2017/3/31	0.051077
600663	2017/6/30	0.053415
600663	2017/9/30	0.049484
600663	2017/12/31	0.045656
600663	2018/3/31	0.053073
600663	2018/6/30	0.058297
600663	2018/9/30	0.056654
600663	2018/12/31	0.051541
600663	2019/3/31	0.048765
600663	2019/6/30	0.053264
600663	2019/9/30	0.055513
600663	2019/12/31	0.058602
600663	2020/3/31	0.059567
600663	2020/6/30	0.053543
600663	2020/9/30	0.052585
600663	2020/12/31	0.052008
600663	2021/3/31	0.04718
600663	2021/6/30	0.049717
600663	2021/9/30	0.047783
600663	2021/12/31	0.045135
600663	2022/3/31	0.042715
600663	2022/6/30	0.036037
600663	2022/9/30	0.030087
600816	2011/3/31	0.15333
600816	2011/6/30	0.169596
600816	2011/9/30	0.160961
600816	2011/12/31	0.244067
600816	2012/3/31	0.270839
600816	2012/6/30	0.290448
600816	2012/9/30	0.275643
600816	2012/12/31	0.108868
600816	2013/3/31	0.103107
600816	2013/6/30	0.099507
600816	2013/9/30	0.111686
600816	2013/12/31	0.219158
600816	2014/3/31	0.356091
600816	2014/6/30	0.466116
600816	2014/9/30	0.540882
600816	2014/12/31	0.449467
600816	2015/3/31	0.442535
600816	2015/6/30	0.314869
600816	2015/9/30	0.312792
600816	2015/12/31	0.28435
600816	2016/3/31	0.346876
600816	2016/6/30	0.272666
600816	2016/9/30	0.307198
600816	2016/12/31	0.21453
600816	2017/3/31	0.23836
600816	2017/6/30	0.211241
600816	2017/9/30	0.210781
600816	2017/12/31	0.165788
600816	2018/3/31	0.161929
600816	2018/6/30	0.1341
600816	2018/9/30	0.03854
600816	2018/12/31	-0.064731
600816	2019/3/31	-0.090443
600816	2019/6/30	-0.103291
600816	2019/9/30	-0.083636
600816	2019/12/31	-0.152651
600816	2020/3/31	-0.195263
600816	2020/6/30	-0.275601
600816	2020/9/30	-0.297798
600816	2020/12/31	-0.330921
600816	2021/3/31	-0.341721
600816	2021/6/30	-0.251567
600816	2021/9/30	-0.235157
600816	2021/12/31	-0.061249
600816	2022/3/31	-0.048412
600816	2022/6/30	-0.047239
600816	2022/9/30	-0.031066
600837	2011/3/31	0.034821
600837	2011/6/30	0.039838
600837	2011/9/30	0.036647
600837	2011/12/31	0.030631
600837	2012/3/31	0.028708
600837	2012/6/30	0.027903
600837	2012/9/30	0.027506
600837	2012/12/31	0.028723
600837	2013/3/31	0.030294
600837	2013/6/30	0.03039
600837	2013/9/30	0.035636
600837	2013/12/31	0.028978
600837	2014/3/31	0.02528
600837	2014/6/30	0.025433
600837	2014/9/30	0.029535
600837	2014/12/31	0.031123
600837	2015/3/31	0.037476
600837	2015/6/30	0.037922
600837	2015/9/30	0.035611
600837	2015/12/31	0.036254
600837	2016/3/31	0.029631
600837	2016/6/30	0.018051
600837	2016/9/30	0.02203
600837	2016/12/31	0.015705
600837	2017/3/31	0.017043
600837	2017/6/30	0.016304
600837	2017/9/30	0.016869
600837	2017/12/31	0.018028
600837	2018/3/31	0.01639
600837	2018/6/30	0.015915
600837	2018/9/30	0.012943
600837	2018/12/31	0.010404
600837	2019/3/31	0.013296
600837	2019/6/30	0.014011
600837	2019/9/30	0.016365
600837	2019/12/31	0.017402
600837	2020/3/31	0.013487
600837	2020/6/30	0.015905
600837	2020/9/30	0.017171
600837	2020/12/31	0.018089
600837	2021/3/31	0.019752
600837	2021/6/30	0.021393
600837	2021/9/30	0.020968
600837	2021/12/31	0.019108
600837	2022/3/31	0.015643
600837	2022/6/30	0.012663
600837	2022/9/30	0.00893
600999	2011/3/31	0.036242
600999	2011/6/30	0.040511
600999	2011/9/30	0.041045
600999	2011/12/31	0.024459
600999	2012/3/31	0.022637
600999	2012/6/30	0.019391
600999	2012/9/30	0.019201
600999	2012/12/31	0.022799
600999	2013/3/31	0.020642
600999	2013/6/30	0.021057
600999	2013/9/30	0.025366
600999	2013/12/31	0.028168
600999	2014/3/31	0.025507
600999	2014/6/30	0.026054
600999	2014/9/30	0.02969
600999	2014/12/31	0.028091
600999	2015/3/31	0.034371
600999	2015/6/30	0.041752
600999	2015/9/30	0.047509
600999	2015/12/31	0.045059
600999	2016/3/31	0.03699
600999	2016/6/30	0.019109
600999	2016/9/30	0.022806
600999	2016/12/31	0.020262
600999	2017/3/31	0.023347
600999	2017/6/30	0.023476
600999	2017/9/30	0.022745
600999	2017/12/31	0.021958
600999	2018/3/31	0.02064
600999	2018/6/30	0.018715
600999	2018/9/30	0.017108
600999	2018/12/31	0.015057
600999	2019/3/31	0.017744
600999	2019/6/30	0.018988
600999	2019/9/30	0.018739
600999	2019/12/31	0.0213
600999	2020/3/31	0.019052
600999	2020/6/30	0.021049
600999	2020/9/30	0.022926
600999	2020/12/31	0.021563
600999	2021/3/31	0.022042
600999	2021/6/30	0.021629
600999	2021/9/30	0.019642
600999	2021/12/31	0.021255
600999	2022/3/31	0.018572
600999	2022/6/30	0.017181
600999	2022/9/30	0.015772
601009	2011/3/31	0.012153
601009	2011/6/30	0.011817
601009	2011/9/30	0.012323
601009	2011/12/31	0.012857
601009	2012/3/31	0.012713
601009	2012/6/30	0.012837
601009	2012/9/30	0.01299
601009	2012/12/31	0.01293
601009	2013/3/31	0.012039
601009	2013/6/30	0.011463
601009	2013/9/30	0.011859
601009	2013/12/31	0.011649
601009	2014/3/31	0.010643
601009	2014/6/30	0.010823
601009	2014/9/30	0.010859
601009	2014/12/31	0.011232
601009	2015/3/31	0.010313
601009	2015/6/30	0.010226
601009	2015/9/30	0.010162
601009	2015/12/31	0.010254
601009	2016/3/31	0.009101
601009	2016/6/30	0.009021
601009	2016/9/30	0.009223
601009	2016/12/31	0.008932
601009	2017/3/31	0.008316
601009	2017/6/30	0.008466
601009	2017/9/30	0.008699
601009	2017/12/31	0.008853
601009	2018/3/31	0.008859
601009	2018/6/30	0.009145
601009	2018/9/30	0.009235
601009	2018/12/31	0.009384
601009	2019/3/31	0.009307
601009	2019/6/30	0.009512
601009	2019/9/30	0.009808
601009	2019/12/31	0.009716
601009	2020/3/31	0.009282
601009	2020/6/30	0.009173
601009	2020/9/30	0.009021
601009	2020/12/31	0.009236
601009	2021/3/31	0.008742
601009	2021/6/30	0.009236
601009	2021/9/30	0.009655
601009	2021/12/31	0.009777
601009	2022/3/31	0.009633
601009	2022/6/30	0.009867
601009	2022/9/30	0.010178
601166	2011/3/31	0.011531
601166	2011/6/30	0.011569
601166	2011/9/30	0.012177
601166	2011/12/31	0.012022
601166	2012/3/31	0.012623
601166	2012/6/30	0.012537
601166	2012/9/30	0.01315
601166	2012/12/31	0.012342
601166	2013/3/31	0.012349
601166	2013/6/30	0.012434
601166	2013/9/30	0.012659
601166	2013/12/31	0.011983
601166	2014/3/31	0.01209
601166	2014/6/30	0.01207
601166	2014/9/30	0.012257
601166	2014/12/31	0.011759
601166	2015/3/31	0.011795
601166	2015/6/30	0.010982
601166	2015/9/30	0.010872
601166	2015/12/31	0.010438
601166	2016/3/31	0.010327
601166	2016/6/30	0.009649
601166	2016/9/30	0.009614
601166	2016/12/31	0.009544
601166	2017/3/31	0.009479
601166	2017/6/30	0.009352
601166	2017/9/30	0.009419
601166	2017/12/31	0.009236
601166	2018/3/31	0.009242
601166	2018/6/30	0.009227
601166	2018/9/30	0.009453
601166	2018/12/31	0.00933
601166	2019/3/31	0.00964
601166	2019/6/30	0.009373
601166	2019/9/30	0.009707
601166	2019/12/31	0.009627
601166	2020/3/31	0.009648
601166	2020/6/30	0.008747
601166	2020/9/30	0.008751
601166	2020/12/31	0.009
601166	2021/3/31	0.009166
601166	2021/6/30	0.009628
601166	2021/9/30	0.009902
601166	2021/12/31	0.010161
601166	2022/3/31	0.010391
601166	2022/6/30	0.010351
601166	2022/9/30	0.010391
601169	2011/3/31	0.011134
601169	2011/6/30	0.010947
601169	2011/9/30	0.011119
601169	2011/12/31	0.010589
601169	2012/3/31	0.011291
601169	2012/6/30	0.010696
601169	2012/9/30	0.01126
601169	2012/12/31	0.011254
601169	2013/3/31	0.011562
601169	2013/6/30	0.011361
601169	2013/9/30	0.010945
601169	2013/12/31	0.010962
601169	2014/3/31	0.010911
601169	2014/6/30	0.01084
601169	2014/9/30	0.011154
601169	2014/12/31	0.010937
601169	2015/3/31	0.01105
601169	2015/6/30	0.010873
601169	2015/9/30	0.010504
601169	2015/12/31	0.010022
601169	2016/3/31	0.010008
601169	2016/6/30	0.009731
601169	2016/9/30	0.009263
601169	2016/12/31	0.009049
601169	2017/3/31	0.008879
601169	2017/6/30	0.008742
601169	2017/9/30	0.008575
601169	2017/12/31	0.008494
601169	2018/3/31	0.008413
601169	2018/6/30	0.008304
601169	2018/9/30	0.008298
601169	2018/12/31	0.008215
601169	2019/3/31	0.00823
601169	2019/6/30	0.008217
601169	2019/9/30	0.008309
601169	2019/12/31	0.008132
601169	2020/3/31	0.008088
601169	2020/6/30	0.007292
601169	2020/9/30	0.007238
601169	2020/12/31	0.00768
601169	2021/3/31	0.007511
601169	2021/6/30	0.007651
601169	2021/9/30	0.007854
601169	2021/12/31	0.007515
601169	2022/3/31	0.007405
601169	2022/6/30	0.007462
601169	2022/9/30	0.007548
601288	2011/3/31
601288	2011/6/30	0.010939
601288	2011/9/30	0.011563
601288	2011/12/31	0.011079
601288	2012/3/31	0.011169
601288	2012/6/30	0.011148
601288	2012/9/30	0.011464
601288	2012/12/31	0.011647
601288	2013/3/31	0.011087
601288	2013/6/30	0.011576
601288	2013/9/30	0.011789
601288	2013/12/31	0.011955
601288	2014/3/31	0.011672
601288	2014/6/30	0.01177
601288	2014/9/30	0.011825
601288	2014/12/31	0.011757
601288	2015/3/31	0.011214
601288	2015/6/30	0.010758
601288	2015/9/30	0.010715
601288	2015/12/31	0.010708
601288	2016/3/31	0.010271
601288	2016/6/30	0.010031
601288	2016/9/30	0.009876
601288	2016/12/31	0.009853
601288	2017/3/31	0.009565
[truncated: 637 more rows]
