# Supplementary material for: Dynamic financial tail risk networks: A backtesting-based conditional expected shortfall approach
Source: PLoS One. 2026 Jun 24;21(6):e0351966. doi: 10.1371/journal.pone.0351966 (PMC13293451; doi:10.1371/journal.pone.0351966)
Supplement: S2 File — (ZIP) [file pone.0351966.s002.zip › File/Data/stock list.txt]

000002
600048
600340
000069
600383
600663
002146
000046
600208
000732
000540
000671
600177
000402
000656
000961
601398
601939
601288
601988
600036
601328
601166
600000
601998
600016
601818
000001
601169
600015
002142
601009
600030
600837
000617
000776
601688
600999
601788
600061
601377
000783
000728
000987
601318
601628
601601
000627
600390
600816
000563
600053
600599
000416
600643
